# Supplementary material for: Role of histone-lysine N-methyltransferase 2D (KMT2D) in MEK-ERK signaling-mediated epigenetic regulation: a phosphoproteomics perspective
Source: Front Bioinform. 2025 Nov 18;5:1683469. doi: 10.3389/fbinf.2025.1683469 (PMC12669113; doi:10.3389/fbinf.2025.1683469)
Supplement: Supplementary file 3 [file Table3.xlsx]

## Sheet: Supplementary Information
Comprehensive phosphoregulatory profiling of Histone-lysine N-methyltransferase 2D (KMT2D) uncovers its MEK-ERK signaling mediated epigenetic regulation
Sreeshma Ravindran Kammarambath1, Leona Dcunha1, Amal Fahma1, Altaf Mahin1, Athira Perunelly Gopalakrishnan1, Samseera Ummar1, Prathik Basthikoppa Shivamurthy1, Inamul Hasan Madar1, Rajesh Raju1*
1Centre for Integrative Omics Data Science, Yenepoya (Deemed to be University), Mangalore, Karnataka- 575018, India.
Table of contents
Supplementary Table 3: PPs Positively co-regulated with KMT2D S2274 (UkUoDkDo) in FET cutoff
Supplementary Table 4: PPs Negatively co-regulated with KMT2D S2274 (UkDoDkDo) in FET cutoff
Supplementary Table 5: Gene Enrichment Analysis of co-regulated PPs with S2274
Supplementary Table 6: Binary Interactors
FET- Fisher’s exact test
PPs- Phosphosites in other proteins
UkUoDkDo- Positive co-regulation
UkDoDkDo- Negative co-regulation

## Sheet: Supplementary Table 3
site1	site2	protein	sites	n_uddu_nd	n_uddu	n_uudd	n_uudd/n_uddu	n_uddu/n_uudd	p-Value	chi_square_pval	UUDD_PMID_confidence	UUDD_Code_confidence	SUM_UU	SUM_DD	SUM_UUDD	exp_condition_UUDD_x	SUM_UD	SUM_DU	SUM_UDDU	exp_condition_UDDU_x	htp_downstream	htp_upstream	Exp_val_downstream	Exp_val_upstream	ochava_downstream	ochava_upstream	predictive_downstream	predictive_upstream	Proteins	ON_FUNCTION	ON_PROCESS	ON_PROT_INTERACT	ON_OTHER_INTERACT	pmid_UUDD	code_UUDD	Exp_cond_id_UUDD	pmid_count_UUDD	code_count_UUDD	pmid_UDDU	code_UDDU	Exp_cond_id_UDDU	pmid_count_UDDU	code_count_UDDU	kinase/phosphatase	Binary	complex	complex_number
KMT2D_S2274	NUP153_S338	NUP153	S338	91	1	35	35	0.0285714	7.27602e-13	4.44082e-11	12	17	14	21	35	(BCI/Untreated)@KELLY cell-Log2FC;(BRAFV600E(OIS)/Cycling(3d))@HDF cell line-Log2FC;(BRAFV600E(OIS)/Cycling(9d))@HDF cell line-Log2FC;(BRAFV600E+sh-C/EBP beta(OISb)/Cycling(3d))@HDF cell line-Log2FC;(BRAFV600E+sh-C/EBP beta(OISb)/Cycling(9d))@HDF cell line-Log2FC;(Coumarin(0.01µM)/Control)@HepG2 cells-Log2FC;(EGF(10min)/Unstimulated R1)@HeLa cell line iTRAQ-Log2FC;(EGF(10min)/Unstimulated R2)@HeL…		1	1	Metformin(24h)/Control@C2bbe1-Log2FC	NO	NO	NO	NO	NO	NO	NO	NO						35478300,24961811,35688186,22210691,28674419,25002506,36173113,25850435,23898821,25404012,35011700,29255136,28450419	BCI (DUSP1/6i),BRAFV600E(OIS),BRAFV600E+sh-C/EBP(OISb),Coumarin,EGF,Mitotic arrest,Pervanadate,RSK1/2-RNAi,Safranal,Selumetinib,Crizotinib (RTKi),Erlotinib+EGF,IL33,PD184352 (MEKi),Vemurafenib,SCH772984 (ERKi),Sorafenib,Trametinib	Prat_750,Prat_137,Prat_138,Prat_135,Prat_133,Prat_786,Prat_42,Prat_47,Prat_45,Prat_55,Prat_368,Prat_370,Prat_152,46_neww,Prat_26,Prat_28,Prat_78,Prat_906,Prat_80,Prat_902,Prat_75,Prat_904,Prat_69,Prat_903,Prat_20,6_neww,Prat_148,Prat_150,Prat_33,Prat_35,Prat_413,Prat_325,Prat_333,Prat_335,Prat_419	13	18	36781298	Metformin	50_neww	1	1
KMT2D_S2274	ZC3H11A_S758	ZC3H11A	S758	102	1	34	34	0.0294118	3.54422e-11	2.14316e-09	11	14	8	26	34	(BRAFV600E(OIS)/Cycling(3d))@HDF cell line-Log2FC;(BRAFV600E+sh-C/EBP beta(OISb)/Cycling(3d))@HDF cell line-Log2FC;(EGF(10min)/Unstimulated R1)@HeLa cell line iTRAQ-Log2FC;(EGF(10min)/Unstimulated R2)@HeLa cell line iTRAQ-Log2FC;(Mitotic arrest/Untreated)@HeLa cells-AbsFC;(Pervanadate/Untreated)@HeLa cells-AbsFC;(siSIK2/siCTRL)@HeLa cells-AbsFC;Safranal(12h)/Control@MDA-MB-231 cells-AbsFC;(AZD624…		1	1	Metformin(24h)/Control@C2bbe1-Log2FC	NO	NO	NO	NO	NO	NO	NO	NO						24961811,22210691,28674419,33947818,36173113,25850435,23898821,34686321,25404012,30550624,28209619,25002506	BRAFV600E(OIS),BRAFV600E+sh-C/EBP(OISb),EGF,Mitotic arrest,Pervanadate,siSIK2,Safranal,Selumetinib,Crizotinib (RTKi),EMT+TGNF,Erlotinib+EGF,Galectin4,BT474J4+lap/parental,PD184352 (MEKi),Vemurafenib	Prat_137,Prat_135,Prat_42,Prat_47,Prat_368,Prat_370,Prat_745,46_neww,Prat_26,Prat_28,Prat_78,Prat_906,Prat_77,Prat_80,Prat_902,Prat_75,Prat_904,Prat_905,Prat_69,Prat_903,Prat_670,Prat_20,Prat_292,Prat_311,Prat_148,Prat_150,Prat_33,Prat_35	12	15	36781298	Metformin	50_neww	1	1
KMT2D_S2274	PDCD4_S457	PDCD4	S457	104	1	32	32	0.03125	1.91399e-10	8.52487e-09	13	14	11	21	32	(BRAFV600E(OIS)/Cycling(9d))@HDF cell line-Log2FC;(BRAFV600E+sh-C/EBP beta(OISb)/Cycling(9d))@HDF cell line-Log2FC;(EGF(10min)/Unstimulated R1)@HeLa cell line iTRAQ-Log2FC;(EGF(10min)/Unstimulated R2)@HeLa cell line iTRAQ-Log2FC;(Isoproterenol/Basal)@RE cells-AbsFC;(TcdB(8h)/Control)@HEp-2 cell line-AbsFC;Human enterovirus A71(12h)/Mock@RD cells-Log2FC;Human enterovirus A71(1h)/Mock@RD cells-Log2…		1	1	(EGF/Control)@H1975 cell line-AbsFC	NO	NO	NO	NO	NO	NO	NO	NO	PDCD4_S457	protein degradation; molecular association, regulation; ubiquitination; intracellular localization	cell motility, induced; cell growth, induced	14-3-3 beta(INDUCES)		24961811,22210691,32156701,30619164,36106392,35688186,23898821,30459283,25404012,35011700,25002506,29255136,34686321,36781298	BRAFV600E(OIS),BRAFV600E+sh-C/EBP(OISb),EGF,Isoproterenol,TcdB (Toxin),Inf_EV-A71,Coumarin,Crizotinib (RTKi),Erlotinib+EGF,IL33,PD184352 (MEKi),SCH772984 (ERKi),TGNF,Trametinib,Metformin	Prat_138,Prat_133,Prat_42,Prat_47,Prat_416,Prat_294,45_neww,41_neww,42_neww,43_neww,44_neww,Prat_793,Prat_78,Prat_906,Prat_77,Prat_80,Prat_902,Prat_75,Prat_904,Prat_905,Prat_69,Prat_903,Prat_913,Prat_20,4_neww,6_neww,Prat_148,Prat_150,Prat_413,Prat_672,Prat_419,50_neww	14	15	25404012	EGF	Prat_15	1	1
KMT2D_S2274	SETX_S1366	SETX	S1366	64	1	32	32	0.03125	5.31272e-16	2.73355e-15	10	14	10	22	32	(BRAFV600E(OIS)/Cycling(9d))@HDF cell line-Log2FC;(BRAFV600E+sh-C/EBP beta(OISb)/Cycling(9d))@HDF cell line-Log2FC;(EGF(10min)/Unstimulated R2)@HeLa cell line iTRAQ-Log2FC;(TcdB(8h)/Control)@HEp-2 cell line-AbsFC;(TcdBNXN(8h)/Control)@HEp-2 cell line-AbsFC;Human enterovirus A71(12h)/Mock@RD cells-Log2FC;Human enterovirus A71(1h)/Mock@RD cells-Log2FC;Human enterovirus A71(2h)/Mock@RD cells-Log2FC;…	1		1	Safranal(12h)/Control@MDA-MB-231 cells-AbsFC	NO	NO	NO	NO	NO	NO	NO	NO						24961811,22210691,30619164,36106392,31652541,25850435,23898821,34686321,35011700,25002506,29255136	BRAFV600E(OIS),BRAFV600E+sh-C/EBP(OISb),EGF,TcdB (Toxin),Inf_EV-A71,1-NM-PP1 (CDK12i),Selumetinib,Crizotinib (RTKi),EMT+TGNF,IL33,PD184352 (MEKi),Vemurafenib,SCH772984 (ERKi),TGNF,Trametinib	Prat_138,Prat_133,Prat_47,Prat_294,Prat_296,45_neww,41_neww,42_neww,43_neww,44_neww,Prat_363,Prat_26,Prat_78,Prat_906,Prat_77,Prat_80,Prat_902,Prat_75,Prat_904,Prat_905,Prat_69,Prat_903,Prat_670,2_neww,4_neww,6_neww,Prat_150,Prat_33,Prat_413,Prat_672,Prat_419	11	15	36173113	Safranal	46_neww	1	1
KMT2D_S2274	ZNF280C_S80	ZNF280C	S80	74	0	32	32	0	9.50798e-16	5.16617e-14	11	13	16	16	32	(BRAFV600E(OIS)/Cycling(3d))@HDF cell line-Log2FC;(BRAFV600E(OIS)/Cycling(9d))@HDF cell line-Log2FC;(BRAFV600E+sh-C/EBP beta(OISb)/Cycling(3d))@HDF cell line-Log2FC;(BRAFV600E+sh-C/EBP beta(OISb)/Cycling(9d))@HDF cell line-Log2FC;(Coumarin(0.01µM)/Control)@HepG2 cells-Log2FC;(EGF(10min)/Unstimulated R1)@HeLa cell line iTRAQ-Log2FC;(EGF(10min)/Unstimulated R2)@HeLa cell line iTRAQ-Log2FC;(EGF(10mi…					NO	NO	NO	NO	NO	NO	NO	NO						24961811,35688186,22210691,28674419,36106392,36173113,23898821,35011700,25002506,28450419,36781298	BRAFV600E(OIS),BRAFV600E+sh-C/EBP(OISb),Coumarin,EGF,Mitotic arrest,Pervanadate,Inf_EV-A71,Safranal,Crizotinib (RTKi),IL33,PD184352 (MEKi),Sorafenib,Metformin	Prat_137,Prat_138,Prat_135,Prat_133,Prat_786,Prat_42,Prat_47,Prat_45,Prat_368,Prat_370,45_neww,41_neww,42_neww,43_neww,44_neww,46_neww,Prat_78,Prat_906,Prat_77,Prat_80,Prat_902,Prat_75,Prat_904,Prat_905,Prat_69,4_neww,6_neww,Prat_150,Prat_325,Prat_333,Prat_335,50_neww	11	13				0	0
KMT2D_S2274	SLC20A1_S335	SLC20A1	S335	68	1	29	29	0.0344828	3.73166e-14	1.67702e-13	9	13	8	21	29	(BRAFV600E(OIS)/Cycling(3d))@HDF cell line-Log2FC;(BRAFV600E(OIS)/Cycling(9d))@HDF cell line-Log2FC;(BRAFV600E+sh-C/EBP beta(OISb)/Cycling(3d))@HDF cell line-Log2FC;(BRAFV600E+sh-C/EBP beta(OISb)/Cycling(9d))@HDF cell line-Log2FC;(Mitotic arrest/Untreated)@HeLa cells-AbsFC;(Pervanadate/Untreated)@HeLa cells-AbsFC;(Salmonella+siSIK2(30min)/siCTRL)@HeLa cells-AbsFC;(siSIK2/siCTRL)@HeLa cells-AbsFC;…		1	1	(BRAFV600E(OIS)/BRAFV600E+sh-C/EBP beta(OISb)(3d))@HDF cell line-Log2FC	NO	NO	NO	NO	NO	NO	NO	NO						24961811,28674419,33947818,25850435,23898821,30459283,28209619,29255136,28450419,36781298	BRAFV600E(OIS),BRAFV600E+sh-C/EBP(OISb),Mitotic arrest,Pervanadate,Inf_Salmonella,siSIK2,Selumetinib,Crizotinib (RTKi),BT474J4+lap/parental,Vemurafenib,SCH772984 (ERKi),Sorafenib,Trametinib,Metformin	Prat_137,Prat_138,Prat_135,Prat_133,Prat_368,Prat_370,Prat_747,Prat_745,Prat_26,Prat_28,Prat_78,Prat_906,Prat_77,Prat_80,Prat_902,Prat_75,Prat_904,Prat_905,Prat_69,Prat_903,Prat_913,Prat_311,Prat_33,Prat_35,Prat_413,Prat_333,Prat_419,50_neww,54_neww	10	14	24961811	BRAFV600E(OIS)/BRAFV600E+sh-C/EBP(OISb)	Prat_139	1	1
KMT2D_S2274	WASHC2A_S284	WASHC2A	S284	83	1	28	28	0.0357143	9.71843e-12	1.22855e-10	9	11	5	23	28	(BRAFV600E(OIS)/Cycling(3d))@HDF cell line-Log2FC;(BRAFV600E(OIS)/Cycling(9d))@HDF cell line-Log2FC;(BRAFV600E+sh-C/EBP beta(OISb)/Cycling(3d))@HDF cell line-Log2FC;(BRAFV600E+sh-C/EBP beta(OISb)/Cycling(9d))@HDF cell line-Log2FC;(Coumarin(0.01µM)/Control)@HepG2 cells-Log2FC;(AZD6244(10µM)/DMSO)@WM239A cells-AvgFC;(BRAFV600E(OIS)/BRAFV600E+sh-C/EBP beta(OISb)(3d))@HDF cell line-Log2FC;(Crizotinib…	1		1	(RSK1/2 RNAi/Control)@A375 cells-Log2FC (calc)	NO	NO	NO	NO	NO	NO	NO	NO						24961811,35688186,25850435,23898821,30459283,34686321,25404012,25002506,29255136,28450419	BRAFV600E(OIS),BRAFV600E+sh-C/EBP(OISb),Coumarin,Selumetinib,BRAFV600E(OIS)/BRAFV600E+sh-C/EBP(OISb),Crizotinib (RTKi),EMT+TGNF,Erlotinib+EGF,PD184352 (MEKi),Vemurafenib,SCH772984 (ERKi),Sorafenib	Prat_137,Prat_138,Prat_135,Prat_133,Prat_786,Prat_26,Prat_139,Prat_78,Prat_906,Prat_77,Prat_80,Prat_902,Prat_75,Prat_904,Prat_905,Prat_69,Prat_903,Prat_913,Prat_670,Prat_20,Prat_148,Prat_150,Prat_33,Prat_413,Prat_325,Prat_333	10	12	25002506	RSK1/2-RNAi	Prat_152	1	1
KMT2D_S2274	BOD1L1_S635	BOD1L1	S635	84	1	28	28	0.0357143	1.28855e-11	1.71889e-10	8	10	3	25	28	(EGF(10min)/Unstimulated R1)@HeLa cell line iTRAQ-Log2FC;(Mitotic arrest/Untreated)@HeLa cells-AbsFC;(Pervanadate/Untreated)@HeLa cells-AbsFC;(AZD6244(10µM)/DMSO)@WM239A cells-AvgFC;(AZD6244(30µM)/DMSO)@WM239A cells-AvgFC;(Crizotinib/Control1)@H3122 cells mTRAQ R1-AbsFC;(Crizotinib/Control1)@H3122 cells mTRAQ R3-AbsFC;(Crizotinib/Control1)@H3122 cells SILAC R1-AbsFC;(Crizotinib/Control1)@H3122 ce…	1		1	(BRAFV600E+sh-C/EBP beta(OISb)/Cycling(9d))@HDF cell line-Log2FC	NO	NO	NO	NO	NO	NO	NO	NO						22210691,28674419,25850435,23898821,34686321,35011700,25002506,29255136,28450419	EGF,Mitotic arrest,Pervanadate,Selumetinib,Crizotinib (RTKi),EMT+TGNF,IL33,PD184352 (MEKi),Vemurafenib,SCH772984 (ERKi),Sorafenib	Prat_42,Prat_368,Prat_370,Prat_26,Prat_28,Prat_78,Prat_906,Prat_77,Prat_80,Prat_902,Prat_75,Prat_904,Prat_905,Prat_69,Prat_903,Prat_670,4_neww,6_neww,Prat_148,Prat_150,Prat_33,Prat_35,Prat_413,Prat_325	9	11	24961811	BRAFV600E+sh-C/EBP(OISb)	Prat_133	1	1			YES	complex_39803;complex_114765;complex_135288;complex_137889
KMT2D_S2274	HACD3_S135	HACD3	S135	67	0	28	28	0	3.10909e-15	3.13598e-14	11	15	10	18	28	(BRAFV600E(OIS)/Cycling(9d))@HDF cell line-Log2FC;(BRAFV600E+sh-C/EBP beta(OISb)/Cycling(9d))@HDF cell line-Log2FC;(GFP_FGF10/GFP_UT)@HeLa cell line-Log2FC;(Mitotic arrest/Untreated)@HeLa cells-AbsFC;(Pervanadate/Untreated)@HeLa cells-AbsFC;Human enterovirus A71(12h)/Mock@RD cells-Log2FC;Human enterovirus A71(1h)/Mock@RD cells-Log2FC;Human enterovirus A71(2h)/Mock@RD cells-Log2FC;Human enteroviru…					NO	NO	NO	NO	NO	NO	NO	NO						24961811,36329028,28674419,36106392,25850435,23898821,34686321,25404012,29255136,28450419,36781298	BRAFV600E(OIS),BRAFV600E+sh-C/EBP(OISb),GFP_FGF10/GFP_UT,Mitotic arrest,Pervanadate,Inf_EV-A71,Selumetinib,Crizotinib (RTKi),EMT+TGNF,Erlotinib+EGF,Vemurafenib,SCH772984 (ERKi),Sorafenib,Trametinib,Metformin	Prat_138,Prat_133,Prat_851,Prat_368,Prat_370,45_neww,41_neww,42_neww,43_neww,44_neww,Prat_26,Prat_28,Prat_78,Prat_80,Prat_75,Prat_904,Prat_69,Prat_670,Prat_20,Prat_33,Prat_35,Prat_413,Prat_325,Prat_333,Prat_335,Prat_419,50_neww,54_neww	11	15				0	0	phosphatase		YES	complex_39803
KMT2D_S2274	USP10_S370	USP10	S370	82	1	27	27	0.037037	1.63305e-11	1.63586e-10	14	17	12	15	27	(DnRAB11_FGF10/RAB11_UT)@T47D cell line-Log2FC;(EGF(10min)/Unstimulated R2)@HeLa cell line iTRAQ-Log2FC;(GFP_FGF10/GFP_UT)@HeLa cell line-Log2FC;(Isoproterenol/Basal)@RE cells-AbsFC;(Mitotic arrest/Untreated)@HeLa cells-AbsFC;ATRA(3d)/ATRA(12h)@SH-SY5Y cell-AvgFC;Human enterovirus A71(12h)/Mock@RD cells-Log2FC;Human enterovirus A71(1h)/Mock@RD cells-Log2FC;Human enterovirus A71(2h)/Mock@RD cells-…		1	1	(Erlotinib+EGF/Control)@H3255 cell line-AbsFC	NO	NO	NO	NO	NO	NO	NO	NO						36329028,22210691,32156701,28674419,38256121,36106392,36173113,25850435,25404012,35011700,25002506,29255136,28450419,34686321,36781298	DnRAB11_FGF10/RAB11_UT,EGF,GFP_FGF10/GFP_UT,Isoproterenol,Mitotic arrest,All-trans-retinoic acid (ATRA),Inf_EV-A71,Safranal,Selumetinib,Dox/Isoproterenol,IL33,PD184352 (MEKi),Vemurafenib,SCH772984 (ERKi),Sorafenib,TGNF,Trametinib,Metformin	Prat_849,Prat_47,Prat_851,Prat_416,Prat_368,173_neww,45_neww,41_neww,42_neww,43_neww,44_neww,46_neww,Prat_26,Prat_28,Prat_408,Prat_15,6_neww,Prat_148,Prat_33,Prat_413,Prat_333,Prat_672,Prat_419,167_neww,163_neww,50_neww,54_neww	15	18	25404012	Erlotinib+EGF	Prat_20	1	1
KMT2D_S2274	SRRM2_S2272	SRRM2	S2272	96	1	27	27	0.037037	6.07708e-10	1.07618e-08	14	16	16	11	27	(BCI/Untreated)@KELLY cell-Log2FC;(BRAFV600E+sh-C/EBP beta(OISb)/Cycling(9d))@HDF cell line-Log2FC;(Coumarin(0.01µM)/Control)@HepG2 cells-Log2FC;(EGF(10min)/Unstimulated R1)@HeLa cell line iTRAQ-Log2FC;(EGF(10min)/Unstimulated R2)@HeLa cell line iTRAQ-Log2FC;(EGF(10min)/Unstimulated R2)@HeLa cell line mTRAQ-Log2FC;(Mitotic arrest/Untreated)@HeLa cells-AbsFC;(Pervanadate/Untreated)@HeLa cells-AbsF…		1	1	(EGF/Control)@H1975 cell line-AbsFC	NO	NO	NO	NO	NO	NO	NO	NO						35478300,24961811,35688186,22210691,28674419,25002506,38256121,36106392,36173113,34686321,25404012,35011700,28209619,28450419,36781298	BCI (DUSP1/6i),BRAFV600E+sh-C/EBP(OISb),Coumarin,EGF,Mitotic arrest,Pervanadate,RSK1/2-RNAi,All-trans-retinoic acid (ATRA),Inf_EV-A71,Safranal,EMT+TGNF,Erlotinib+EGF,IL33,BT474J4+lap/parental,PD184352 (MEKi),Sorafenib,Metformin	Prat_750,Prat_133,Prat_786,Prat_42,Prat_47,Prat_45,Prat_368,Prat_370,Prat_152,159_neww,45_neww,41_neww,42_neww,43_neww,44_neww,46_neww,Prat_670,Prat_20,2_neww,6_neww,Prat_311,Prat_150,Prat_333,Prat_335,167_neww,163_neww,50_neww	15	17	25404012	EGF	Prat_15	1	1
KMT2D_S2274	WIZ_S1146	WIZ	S1146	78	1	27	27	0.037037	5.24745e-12	4.04536e-11	12	16	10	17	27	(BRAFV600E(OIS)/Cycling(9d))@HDF cell line-Log2FC;(BRAFV600E+sh-C/EBP beta(OISb)/Cycling(9d))@HDF cell line-Log2FC;(Crizotinib/DMSO)@SHSY5Y cell line-AvgFC;(EGF(10min)/Unstimulated R1)@HeLa cell line iTRAQ-Log2FC;(EGF(10min)/Unstimulated R2)@HeLa cell line iTRAQ-Log2FC;(EGF(10min)/Unstimulated R2)@HeLa cell line mTRAQ-Log2FC;(RSK1/2 RNAi/Control)@A375 cells-Log2FC (calc);(Salmonella+siSIK2(30min)…	1		1	(BRAFV600E(OIS)/Cycling(3d))@HDF cell line-Log2FC	NO	NO	NO	NO	NO	NO	NO	NO						24961811,27732954,22210691,25002506,33947818,36173113,31652541,23898821,25404012,35011700,29255136,28450419,36781298	BRAFV600E(OIS),BRAFV600E+sh-C/EBP(OISb),Crizotinib (RTKi),EGF,RSK1/2-RNAi,Inf_Salmonella,siSIK2,Safranal,1-NM-PP1 (CDK12i),BRAFV600E(OIS)/BRAFV600E+sh-C/EBP(OISb),Erlotinib+EGF,IL33,PD184352 (MEKi),SCH772984 (ERKi),Sorafenib,Trametinib,Metformin	Prat_138,Prat_133,Prat_239,Prat_42,Prat_47,Prat_45,Prat_152,Prat_747,Prat_745,46_neww,Prat_363,Prat_139,Prat_78,Prat_80,Prat_75,Prat_69,Prat_20,6_neww,Prat_148,Prat_150,Prat_413,Prat_325,Prat_333,Prat_335,Prat_419,50_neww,54_neww	13	17	24961811	BRAFV600E(OIS)	Prat_137	1	1
KMT2D_S2274	LIMD1_S277	LIMD1	S277	83	1	27	27	0.037037	2.15235e-11	2.28382e-10	10	10	12	15	27	(EGF(10min)/Unstimulated R1)@HeLa cell line iTRAQ-Log2FC;(EGF(10min)/Unstimulated R2)@HeLa cell line iTRAQ-Log2FC;(EGF(10min)/Unstimulated R2)@HeLa cell line mTRAQ-Log2FC;(Isoproterenol/Basal)@RE cells-AbsFC;(Mitotic arrest/Untreated)@HeLa cells-AbsFC;(Pervanadate/Untreated)@HeLa cells-AbsFC;Human enterovirus A71(12h)/Mock@RD cells-Log2FC;Human enterovirus A71(1h)/Mock@RD cells-Log2FC;Human enter…		1	1	(dox/Isoproterenol)@RE cells-AbsFC	NO	NO	NO	NO	NO	NO	NO	NO	LIMD1_S277		cell cycle regulation; carcinogenesis, inhibited; cell growth, inhibited; cell motility, inhibited			22210691,32156701,28674419,36106392,36173113,23898821,30459283,25404012,25002506,28450419,36781298	EGF,Isoproterenol,Mitotic arrest,Pervanadate,Inf_EV-A71,Safranal,Crizotinib (RTKi),Erlotinib+EGF,PD184352 (MEKi),Sorafenib,Metformin	Prat_42,Prat_47,Prat_45,Prat_416,Prat_368,Prat_370,45_neww,41_neww,42_neww,43_neww,44_neww,46_neww,Prat_78,Prat_906,Prat_77,Prat_80,Prat_902,Prat_75,Prat_904,Prat_905,Prat_69,Prat_903,Prat_913,Prat_20,Prat_150,Prat_333,50_neww	11	11	32156701	Dox/Isoproterenol	Prat_408	1	1
KMT2D_S2274	CHD7_S2533	CHD7	S2533	56	0	27	27	0	1.54722e-16	2.04359e-16	7	8	5	22	27	Human enterovirus A71(12h)/Mock@RD cells-Log2FC;Human enterovirus A71(1h)/Mock@RD cells-Log2FC;Human enterovirus A71(2h)/Mock@RD cells-Log2FC;Human enterovirus A71(4h)/Mock@RD cells-Log2FC;Human enterovirus A71(8h)/Mock@RD cells-Log2FC;(AZD6244(10µM)/DMSO)@WM239A cells-AvgFC;(AZD6244(30µM)/DMSO)@WM239A cells-AvgFC;(Crizotinib/Control1)@H3122 cells mTRAQ R1-AbsFC;(Crizotinib/Control1)@H3122 cells …					NO	NO	NO	NO	NO	NO	NO	NO						36106392,25850435,23898821,35011700,25002506,29255136,28450419	Inf_EV-A71,Selumetinib,Crizotinib (RTKi),IL33,PD184352 (MEKi),Vemurafenib,SCH772984 (ERKi),Sorafenib	45_neww,41_neww,42_neww,43_neww,44_neww,Prat_26,Prat_28,Prat_78,Prat_906,Prat_77,Prat_80,Prat_902,Prat_75,Prat_904,Prat_905,Prat_69,Prat_903,6_neww,Prat_148,Prat_150,Prat_33,Prat_35,Prat_413,Prat_325,Prat_333,Prat_335	7	8				0	0			YES	complex_16773
KMT2D_S2274	SETD2_S754	SETD2	S754	96	1	26	26	0.0384615	1.21857e-09	1.8367e-08	13	16	10	16	26	(BRAFV600E(OIS)/Cycling(3d))@HDF cell line-Log2FC;(BRAFV600E+sh-C/EBP beta(OISb)/Cycling(3d))@HDF cell line-Log2FC;(EGF(10min)/Unstimulated R1)@HeLa cell line iTRAQ-Log2FC;(EGF(10min)/Unstimulated R2)@HeLa cell line iTRAQ-Log2FC;(GFP_FGF10/GFP_UT)@HeLa cell line-Log2FC;(Mitotic arrest/Untreated)@HeLa cells-AbsFC;(Pervanadate/Untreated)@HeLa cells-AbsFC;(RSK1/2 RNAi/Control)@A375 cells-Log2FC (cal…		1	1	Metformin(24h)/Control@C2bbe1-Log2FC	NO	NO	NO	NO	NO	NO	NO	NO						24961811,22210691,36329028,28674419,25002506,33947818,36173113,25850435,23898821,30459283,35011700,28209619,28450419,34686321	BRAFV600E(OIS),BRAFV600E+sh-C/EBP(OISb),EGF,GFP_FGF10/GFP_UT,Mitotic arrest,Pervanadate,RSK1/2-RNAi,siSIK2,Safranal,Selumetinib,Crizotinib (RTKi),IL33,BT474J4+lap/parental,PD184352 (MEKi),Vemurafenib,Sorafenib,TGNF	Prat_137,Prat_135,Prat_42,Prat_47,Prat_851,Prat_368,Prat_370,Prat_152,Prat_745,46_neww,Prat_26,Prat_77,Prat_80,Prat_905,Prat_69,Prat_913,6_neww,Prat_311,Prat_148,Prat_150,Prat_33,Prat_35,Prat_325,Prat_333,Prat_335,Prat_672	14	17	36781298	Metformin	50_neww	1	1
KMT2D_S2274	LARP4B_S664	LARP4B	S664	80	1	26	26	0.0384615	2.14572e-11	1.59564e-10	12	16	11	15	26	(BRAFV600E(OIS)/Cycling(9d))@HDF cell line-Log2FC;(BRAFV600E+sh-C/EBP beta(OISb)/Cycling(9d))@HDF cell line-Log2FC;(Coumarin(0.01µM)/Control)@HepG2 cells-Log2FC;(Mitotic arrest/Untreated)@HeLa cells-AbsFC;(Pervanadate/Untreated)@HeLa cells-AbsFC;Human enterovirus A71(12h)/Mock@RD cells-Log2FC;Human enterovirus A71(1h)/Mock@RD cells-Log2FC;Human enterovirus A71(2h)/Mock@RD cells-Log2FC;Human enter…	1		1	(RSK1/2 RNAi/Control)@A375 cells-Log2FC (calc)	NO	NO	NO	NO	NO	NO	NO	NO						24961811,35688186,28674419,36106392,36173113,25850435,23898821,35011700,28209619,25002506,29255136,28450419,34686321	BRAFV600E(OIS),BRAFV600E+sh-C/EBP(OISb),Coumarin,Mitotic arrest,Pervanadate,Inf_EV-A71,Safranal,Selumetinib,Crizotinib (RTKi),IL33,BT474J4+lap/parental,PD184352 (MEKi),Vemurafenib,SCH772984 (ERKi),Sorafenib,TGNF,Trametinib	Prat_138,Prat_133,Prat_786,Prat_368,Prat_370,45_neww,41_neww,42_neww,43_neww,44_neww,46_neww,Prat_26,Prat_78,Prat_906,2_neww,4_neww,6_neww,Prat_311,Prat_150,Prat_33,Prat_35,Prat_413,Prat_333,Prat_335,Prat_672,Prat_419	13	17	25002506	RSK1/2-RNAi	Prat_152	1	1
KMT2D_S2274	KDM4B_S566	KDM4B	S566	61	0	26	26	0	2.95238e-15	7.82529e-15	10	14	11	15	26	(GFP_FGF10/GFP_UT)@HeLa cell line-Log2FC;(Mitotic arrest/Untreated)@HeLa cells-AbsFC;(Pervanadate/Untreated)@HeLa cells-AbsFC;(RSK1/2 RNAi/Control)@A375 cells-Log2FC (calc);ATRA(1d)/ATRA(12h)@SH-SY5Y cell-AvgFC;ATRA(3d)/ATRA(12h)@SH-SY5Y cell-AvgFC;Human enterovirus A71(12h)/Mock@RD cells-Log2FC;Human enterovirus A71(1h)/Mock@RD cells-Log2FC;Human enterovirus A71(2h)/Mock@RD cells-Log2FC;Human en…					NO	NO	NO	NO	NO	NO	NO	NO	KDM4B_S566	protein stabilization; ubiquitination				36329028,28674419,25002506,38256121,36106392,25850435,23898821,34686321,35011700,28450419	GFP_FGF10/GFP_UT,Mitotic arrest,Pervanadate,RSK1/2-RNAi,All-trans-retinoic acid (ATRA),Inf_EV-A71,Selumetinib,Crizotinib (RTKi),EMT+TGNF,IL33,PD184352 (MEKi),Vemurafenib,Sorafenib,TGNF	Prat_851,Prat_368,Prat_370,Prat_152,172_neww,173_neww,45_neww,41_neww,42_neww,43_neww,44_neww,Prat_26,Prat_78,Prat_906,Prat_904,Prat_670,2_neww,4_neww,6_neww,Prat_148,Prat_33,Prat_35,Prat_325,Prat_333,Prat_335,Prat_672	10	14				0	0		YES
KMT2D_S2274	CBX3_S93	CBX3	S93	103	1	26	26	0.0384615	5.89219e-09	1.01904e-07	11	13	12	14	26	(BCI/Untreated)@KELLY cell-Log2FC;(EGF(10min)/Unstimulated R2)@HeLa cell line iTRAQ-Log2FC;(EGF(10min)/Unstimulated R2)@HeLa cell line mTRAQ-Log2FC;(EGF(24h)/Unstimulated R2)@HeLa cell line mTRAQ-Log2FC;(Salmonella+siSIK2(30min)/siCTRL)@HeLa cells-AbsFC;(siSIK2/siCTRL)@HeLa cells-AbsFC;Human enterovirus A71(12h)/Mock@RD cells-Log2FC;Human enterovirus A71(1h)/Mock@RD cells-Log2FC;Human enterovirus…		1	1	Metformin(24h)/Control@MDST-Log2FC	NO	NO	NO	NO	NO	NO	NO	NO	CBX3_S93	molecular association, regulation; intracellular localization	chromatin organization, altered; transcription, induced; signaling pathway regulation	Ku70(NOT_REPORTED)		35478300,22210691,33947818,36106392,36173113,25850435,23898821,30459283,35011700,29255136,34686321,36781298	BCI (DUSP1/6i),EGF,Inf_Salmonella,siSIK2,Inf_EV-A71,Safranal,Selumetinib,Crizotinib (RTKi),IL33,Vemurafenib,SCH772984 (ERKi),TGNF,Trametinib,Metformin	Prat_750,Prat_47,Prat_45,Prat_55,Prat_747,Prat_745,45_neww,41_neww,42_neww,43_neww,44_neww,46_neww,Prat_26,Prat_28,Prat_78,Prat_906,Prat_75,Prat_904,Prat_913,2_neww,6_neww,Prat_35,Prat_413,Prat_672,Prat_419,50_neww	12	14	36781298	Metformin	54_neww	1	1			YES	complex_39803
KMT2D_S2274	RPS6KA3_S715	RPS6KA3	S715	96	1	25	25	0.04	2.46983e-09	3.17546e-08	9	13	17	8	25	(BRAFV600E(OIS)/Cycling(3d))@HDF cell line-Log2FC;(BRAFV600E(OIS)/Cycling(9d))@HDF cell line-Log2FC;(BRAFV600E+sh-C/EBP beta(OISb)/Cycling(3d))@HDF cell line-Log2FC;(BRAFV600E+sh-C/EBP beta(OISb)/Cycling(9d))@HDF cell line-Log2FC;(EGF(10min)/Unstimulated R1)@HeLa cell line iTRAQ-Log2FC;(EGF(10min)/Unstimulated R2)@HeLa cell line iTRAQ-Log2FC;(EGF(10min)/Unstimulated R2)@HeLa cell line mTRAQ-Log2F…	1		1	(RSK1/2 RNAi/Control)@A375 cells-Log2FC (calc)	NO	NO	NO	NO	NO	NO	NO	NO						24961811,22210691,28674419,30619164,36106392,25850435,35011700,25002506,29255136,36781298	BRAFV600E(OIS),BRAFV600E+sh-C/EBP(OISb),EGF,Mitotic arrest,Pervanadate,TcdB (Toxin),Inf_EV-A71,Selumetinib,IL33,PD184352 (MEKi),Vemurafenib,SCH772984 (ERKi),Trametinib,Metformin	Prat_137,Prat_138,Prat_135,Prat_133,Prat_42,Prat_47,Prat_45,Prat_368,Prat_370,Prat_294,Prat_296,Prat_298,45_neww,41_neww,42_neww,43_neww,44_neww,Prat_26,6_neww,Prat_148,Prat_150,Prat_33,Prat_413,Prat_419,50_neww	10	14	25002506	RSK1/2-RNAi	Prat_152	1	1	kinase
KMT2D_S2274	MAVS_S222	MAVS	S222	102	1	25	25	0.04	9.14746e-09	1.33657e-07	12	15	8	17	25	(BRAFV600E(OIS)/Cycling(3d))@HDF cell line-Log2FC;(BRAFV600E(OIS)/Cycling(9d))@HDF cell line-Log2FC;(BRAFV600E+sh-C/EBP beta(OISb)/Cycling(3d))@HDF cell line-Log2FC;(BRAFV600E+sh-C/EBP beta(OISb)/Cycling(9d))@HDF cell line-Log2FC;(EGF(10min)/Unstimulated R1)@HeLa cell line iTRAQ-Log2FC;(EGF(10min)/Unstimulated R2)@HeLa cell line iTRAQ-Log2FC;(Epithelial/Mesenchymal)@HMLE cells R2-Log2FC;(GFP_FGF1…		1	1	(dox/Isoproterenol)@RE cells-AbsFC	NO	NO	NO	NO	NO	NO	NO	NO						24961811,22210691,31221721,36329028,25850435,35688186,25404012,35011700,28209619,25002506,29255136,28450419,34686321	BRAFV600E(OIS),BRAFV600E+sh-C/EBP(OISb),EGF,Epithelial/Mesenchymal,GFP_FGF10/GFP_UT,Selumetinib,Coumarin,Erlotinib+EGF,IL33,BT474J4+lap/parental,PD184352 (MEKi),Vemurafenib,SCH772984 (ERKi),Sorafenib,TGNF,Trametinib	Prat_137,Prat_138,Prat_135,Prat_133,Prat_42,Prat_47,Prat_346,Prat_851,Prat_26,Prat_28,Prat_793,Prat_20,4_neww,6_neww,Prat_311,Prat_148,Prat_150,Prat_33,Prat_35,Prat_413,Prat_325,Prat_333,Prat_335,Prat_672,Prat_419	13	16	32156701	Dox/Isoproterenol	Prat_408	1	1
KMT2D_S2274	TPR_T2116	TPR	T2116	73	1	25	25	0.04	7.24342e-12	2.61995e-11	11	14	7	18	25	(EGF(10min)/Unstimulated R1)@HeLa cell line iTRAQ-Log2FC;(EGF(10min)/Unstimulated R2)@HeLa cell line iTRAQ-Log2FC;(Isoproterenol/Basal)@RE cells-AbsFC;(Mitotic arrest/Untreated)@HeLa cells-AbsFC;(Pervanadate/Untreated)@HeLa cells-AbsFC;(RSK1/2 RNAi/Control)@A375 cells-Log2FC (calc);(siSIK2/siCTRL)@HeLa cells-AbsFC;(1-NM-PP1/DMSO)@CDK12analog sens HeLa cell line-Log2FC;(AZD6244(10µM)/DMSO)@WM239A …		1	1	(IL-33 (60min)/Control)@THP-1 cells-Log2FC	NO	NO	NO	NO	NO	NO	NO	NO						22210691,32156701,28674419,25002506,33947818,31652541,25850435,23898821,28209619,28450419,34686321,36781298	EGF,Isoproterenol,Mitotic arrest,Pervanadate,RSK1/2-RNAi,siSIK2,1-NM-PP1 (CDK12i),Selumetinib,Crizotinib (RTKi),Dox/Isoproterenol,BT474J4+lap/parental,Vemurafenib,Sorafenib,TGNF,Metformin	Prat_42,Prat_47,Prat_416,Prat_368,Prat_370,Prat_152,Prat_745,Prat_363,Prat_26,Prat_28,Prat_78,Prat_77,Prat_80,Prat_902,Prat_905,Prat_69,Prat_903,Prat_408,Prat_311,Prat_33,Prat_35,Prat_333,Prat_672,50_neww,54_neww	12	15	35011700	IL33	6_neww	1	1
KMT2D_S2274	ARHGAP21_S1669	ARHGAP21	S1669	66	1	25	25	0.04	8.83997e-13	1.50034e-12	10	14	13	12	25	(EGF(10min)/Unstimulated R2)@HeLa cell line iTRAQ-Log2FC;(Isoproterenol/Basal)@RE cells-AbsFC;(Mitotic arrest/Untreated)@HeLa cells-AbsFC;(Pervanadate/Untreated)@HeLa cells-AbsFC;(Salmonella+siSIK2(30min)/siCTRL)@HeLa cells-AbsFC;(siSIK2/siCTRL)@HeLa cells-AbsFC;(TcdB(8h)/Control)@HEp-2 cell line-AbsFC;(TcdBNXN(8h)/Control)@HEp-2 cell line-AbsFC;Human enterovirus A71(12h)/Mock@RD cells-Log2FC;Hum…	1		1	Safranal(12h)/Control@MDA-MB-231 cells-AbsFC	NO	NO	NO	NO	NO	NO	NO	NO						22210691,32156701,28674419,33947818,30619164,36106392,25850435,23898821,35011700,29255136,36781298	EGF,Isoproterenol,Mitotic arrest,Pervanadate,Inf_Salmonella,siSIK2,TcdB (Toxin),Inf_EV-A71,Selumetinib,Crizotinib (RTKi),IL33,Vemurafenib,SCH772984 (ERKi),Trametinib,Metformin	Prat_47,Prat_416,Prat_368,Prat_370,Prat_747,Prat_745,Prat_294,Prat_296,45_neww,41_neww,42_neww,43_neww,44_neww,Prat_26,Prat_77,Prat_80,Prat_902,Prat_905,Prat_69,Prat_903,2_neww,Prat_33,Prat_413,Prat_419,50_neww	11	15	36173113	Safranal	46_neww	1	1
KMT2D_S2274	MPRIP_S619	MPRIP	S619	93	1	25	25	0.04	1.24699e-09	1.46723e-08	10	14	8	17	25	(BRAFV600E+sh-C/EBP beta(OISb)/Cycling(9d))@HDF cell line-Log2FC;(EGF(10min)/Unstimulated R1)@HeLa cell line iTRAQ-Log2FC;(EGF(10min)/Unstimulated R2)@HeLa cell line iTRAQ-Log2FC;(EGF(10min)/Unstimulated R2)@HeLa cell line mTRAQ-Log2FC;(EGF(24h)/Unstimulated R2)@HeLa cell line mTRAQ-Log2FC;(Mitotic arrest/Untreated)@HeLa cells-AbsFC;(Pervanadate/Untreated)@HeLa cells-AbsFC;(RSK1/2 RNAi/Control)@A…		1	1	(EMT+TGNF(1h)/Control)@hiPSC-RPE cellline-AbsFC	NO	NO	NO	NO	NO	NO	NO	NO						24961811,22210691,28674419,25002506,25850435,35688186,23898821,25404012,29255136,28450419,36781298	BRAFV600E+sh-C/EBP(OISb),EGF,Mitotic arrest,Pervanadate,RSK1/2-RNAi,Selumetinib,Coumarin,Crizotinib (RTKi),Erlotinib+EGF,PD184352 (MEKi),Vemurafenib,SCH772984 (ERKi),Sorafenib,Trametinib,Metformin	Prat_133,Prat_42,Prat_47,Prat_45,Prat_55,Prat_368,Prat_370,Prat_152,Prat_26,Prat_28,Prat_793,Prat_80,Prat_902,Prat_903,Prat_20,Prat_148,Prat_150,Prat_33,Prat_35,Prat_413,Prat_325,Prat_335,Prat_419,50_neww,54_neww	11	15	34686321	EMT+TGNF	Prat_670	1	1
KMT2D_S2274	LIN9_S65	LIN9	S65	64	0	25	25	0	2.36795e-14	8.08656e-14	7	9	10	15	25	(EGF(10min)/Unstimulated R1)@HeLa cell line iTRAQ-Log2FC;(EGF(10min)/Unstimulated R2)@HeLa cell line iTRAQ-Log2FC;(Mitotic arrest/Untreated)@HeLa cells-AbsFC;(Pervanadate/Untreated)@HeLa cells-AbsFC;Human enterovirus A71(12h)/Mock@RD cells-Log2FC;Human enterovirus A71(1h)/Mock@RD cells-Log2FC;Human enterovirus A71(2h)/Mock@RD cells-Log2FC;Human enterovirus A71(4h)/Mock@RD cells-Log2FC;Human enter…					NO	NO	NO	NO	NO	NO	NO	NO						22210691,28674419,36106392,36173113,25850435,23898821,28450419	EGF,Mitotic arrest,Pervanadate,Inf_EV-A71,Safranal,Selumetinib,Crizotinib (RTKi),Vemurafenib,Sorafenib	Prat_42,Prat_47,Prat_368,Prat_370,45_neww,41_neww,42_neww,43_neww,44_neww,46_neww,Prat_26,Prat_28,Prat_78,Prat_906,Prat_80,Prat_902,Prat_75,Prat_904,Prat_69,Prat_903,Prat_33,Prat_35,Prat_325,Prat_333,Prat_335	7	9				0	0
KMT2D_S2274	TMEM115_S320	TMEM115	S320	72	1	24	24	0.0416667	1.3845e-11	3.8625e-11	11	16	12	12	24	(BRAFV600E(OIS)/Cycling(9d))@HDF cell line-Log2FC;(BRAFV600E+sh-C/EBP beta(OISb)/Cycling(9d))@HDF cell line-Log2FC;(Epithelial/Mesenchymal)@HMLE cells R2-Log2FC;(Mitotic arrest/Untreated)@HeLa cells-AbsFC;(Pervanadate/Untreated)@HeLa cells-AbsFC;(RSK1/2 RNAi/Control)@A375 cells-Log2FC (calc);Human enterovirus A71(12h)/Mock@RD cells-Log2FC;Human enterovirus A71(1h)/Mock@RD cells-Log2FC;Human enter…		1	1	(PD184352+PMA (30min)/PMA (30min))@HEK293 cells-Log2FC (calc)	NO	NO	NO	NO	NO	NO	NO	NO						24961811,31221721,28674419,25002506,36106392,36173113,25850435,30459283,34686321,29255136,28450419,36781298	BRAFV600E(OIS),BRAFV600E+sh-C/EBP(OISb),Epithelial/Mesenchymal,Mitotic arrest,Pervanadate,RSK1/2-RNAi,Inf_EV-A71,Safranal,Selumetinib,Crizotinib (RTKi),EMT+TGNF,Vemurafenib,SCH772984 (ERKi),Sorafenib,TGNF,Trametinib,Metformin	Prat_138,Prat_133,Prat_346,Prat_368,Prat_370,Prat_152,45_neww,41_neww,42_neww,43_neww,44_neww,46_neww,Prat_26,Prat_28,Prat_913,Prat_670,Prat_33,Prat_35,Prat_413,Prat_333,Prat_672,Prat_419,50_neww,54_neww	12	17	25002506	PD184352 (MEKi)	Prat_150	1	1
KMT2D_S2274	FTSJ3_S584	FTSJ3	S584	93	1	24	24	0.0416667	2.61913e-09	2.63042e-08	11	15	19	5	24	(BCI/Untreated)@KELLY cell-Log2FC;(BRAFV600E(OIS)/Cycling(3d))@HDF cell line-Log2FC;(BRAFV600E(OIS)/Cycling(9d))@HDF cell line-Log2FC;(BRAFV600E+sh-C/EBP beta(OISb)/Cycling(3d))@HDF cell line-Log2FC;(BRAFV600E+sh-C/EBP beta(OISb)/Cycling(9d))@HDF cell line-Log2FC;(EGF(10min)/Unstimulated R1)@HeLa cell line iTRAQ-Log2FC;(EGF(10min)/Unstimulated R2)@HeLa cell line iTRAQ-Log2FC;(EGF(10min)/Unstimula…		1	1	(BRAFV600E(OIS)/BRAFV600E+sh-C/EBP beta(OISb)(3d))@HDF cell line-Log2FC	NO	NO	NO	NO	NO	NO	NO	NO						35478300,24961811,22210691,28674419,25002506,33947818,36106392,36173113,34686321,35011700,28450419,36781298	BCI (DUSP1/6i),BRAFV600E(OIS),BRAFV600E+sh-C/EBP(OISb),EGF,Mitotic arrest,Pervanadate,RSK1/2-RNAi,Inf_Salmonella,siSIK2,Inf_EV-A71,Safranal,EMT+TGNF,IL33,PD184352 (MEKi),Sorafenib,Metformin	Prat_750,Prat_137,Prat_138,Prat_135,Prat_133,Prat_42,Prat_47,Prat_45,Prat_368,Prat_370,Prat_152,Prat_747,Prat_745,45_neww,41_neww,42_neww,43_neww,44_neww,46_neww,Prat_670,6_neww,Prat_150,Prat_335,54_neww	12	16	24961811	BRAFV600E(OIS)/BRAFV600E+sh-C/EBP(OISb)	Prat_139	1	1			YES	complex_16773
KMT2D_S2274	MTDH_T143	MTDH	T143	86	1	24	24	0.0416667	5.20354e-10	3.92299e-09	9	13	11	13	24	(BRAFV600E+sh-C/EBP beta(OISb)/Cycling(3d))@HDF cell line-Log2FC;(EGF(10min)/Unstimulated R2)@HeLa cell line iTRAQ-Log2FC;(EGF(10min)/Unstimulated R2)@HeLa cell line mTRAQ-Log2FC;(EGF(24h)/Unstimulated R2)@HeLa cell line mTRAQ-Log2FC;(Mitotic arrest/Untreated)@HeLa cells-AbsFC;(Pervanadate/Untreated)@HeLa cells-AbsFC;Human enterovirus A71(12h)/Mock@RD cells-Log2FC;Human enterovirus A71(1h)/Mock@R…	1		1	(RSK1/2 RNAi/Control)@A375 cells-Log2FC (calc)	NO	NO	NO	NO	NO	NO	NO	NO						24961811,22210691,28674419,36106392,25850435,23898821,34686321,35011700,25002506,29255136	BRAFV600E+sh-C/EBP(OISb),EGF,Mitotic arrest,Pervanadate,Inf_EV-A71,Selumetinib,BRAFV600E(OIS)/BRAFV600E+sh-C/EBP(OISb),Crizotinib (RTKi),EMT+TGNF,IL33,PD184352 (MEKi),Vemurafenib,SCH772984 (ERKi),Trametinib	Prat_135,Prat_47,Prat_45,Prat_55,Prat_368,Prat_370,45_neww,41_neww,42_neww,43_neww,44_neww,Prat_26,Prat_139,Prat_78,Prat_77,Prat_69,Prat_670,4_neww,6_neww,Prat_148,Prat_150,Prat_33,Prat_413,Prat_419	10	14	25002506	RSK1/2-RNAi	Prat_152	1	1
KMT2D_S2274	ZC3H11A_S761	ZC3H11A	S761	76	1	24	24	0.0416667	4.14503e-11	1.64654e-10	8	12	5	19	24	(BRAFV600E(OIS)/Cycling(3d))@HDF cell line-Log2FC;(BRAFV600E+sh-C/EBP beta(OISb)/Cycling(3d))@HDF cell line-Log2FC;(Mitotic arrest/Untreated)@HeLa cells-AbsFC;(Pervanadate/Untreated)@HeLa cells-AbsFC;Safranal(12h)/Control@MDA-MB-231 cells-AbsFC;(AZD6244(10µM)/DMSO)@WM239A cells-AvgFC;(AZD6244(30µM)/DMSO)@WM239A cells-AvgFC;(Crizotinib/Control1)@H3122 cells mTRAQ R1-AbsFC;(Crizotinib/Control1)@H31…		1	1	(BRAFV600E(OIS)/BRAFV600E+sh-C/EBP beta(OISb)(3d))@HDF cell line-Log2FC	NO	NO	NO	NO	NO	NO	NO	NO						24961811,28674419,36173113,25850435,23898821,25002506,29255136,28450419,36781298	BRAFV600E(OIS),BRAFV600E+sh-C/EBP(OISb),Mitotic arrest,Pervanadate,Safranal,Selumetinib,Crizotinib (RTKi),PD184352 (MEKi),Vemurafenib,SCH772984 (ERKi),Sorafenib,Trametinib,Metformin	Prat_137,Prat_135,Prat_368,Prat_370,46_neww,Prat_26,Prat_28,Prat_78,Prat_906,Prat_77,Prat_80,Prat_902,Prat_75,Prat_904,Prat_905,Prat_69,Prat_903,Prat_150,Prat_33,Prat_35,Prat_413,Prat_333,Prat_419,50_neww	9	13	24961811	BRAFV600E(OIS)/BRAFV600E+sh-C/EBP(OISb)	Prat_139	1	1
KMT2D_S2274	MRTFA_S511	MRTFA	S511	79	0	24	24	0	5.17791e-12	7.38189e-11	9	10	9	15	24	(EGF(10min)/Unstimulated R2)@HeLa cell line iTRAQ-Log2FC;(Mitotic arrest/Untreated)@HeLa cells-AbsFC;(Palmitate/Untreated)@HepG2 cells-Log2FC (calc);(Pervanadate/Untreated)@HeLa cells-AbsFC;Human enterovirus A71(12h)/Mock@RD cells-Log2FC;Human enterovirus A71(1h)/Mock@RD cells-Log2FC;Human enterovirus A71(2h)/Mock@RD cells-Log2FC;Human enterovirus A71(4h)/Mock@RD cells-Log2FC;Human enterovirus A7…					NO	NO	NO	NO	NO	NO	NO	NO						22210691,28674419,29414761,36106392,35688186,23898821,25850435,28450419,36781298	EGF,Mitotic arrest,Palmitate,Pervanadate,Inf_EV-A71,Coumarin,Crizotinib (RTKi),Vemurafenib,Sorafenib,Metformin	Prat_47,Prat_368,Prat_227,Prat_370,45_neww,41_neww,42_neww,43_neww,44_neww,Prat_793,Prat_77,Prat_80,Prat_902,Prat_75,Prat_904,Prat_905,Prat_69,Prat_903,Prat_33,Prat_325,Prat_333,Prat_335,50_neww,54_neww	9	10				0	0
KMT2D_S2274	RAI1_T1068	RAI1	T1068	66	0	24	24	0	1.27671e-13	4.69564e-13	8	10	4	20	24	(EGF(10min)/Unstimulated R1)@HeLa cell line iTRAQ-Log2FC;(EGF(10min)/Unstimulated R2)@HeLa cell line iTRAQ-Log2FC;(RSK1/2 RNAi/Control)@A375 cells-Log2FC (calc);(siSIK2/siCTRL)@HeLa cells-AbsFC;(AZD6244(10µM)/DMSO)@WM239A cells-AvgFC;(AZD6244(30µM)/DMSO)@WM239A cells-AvgFC;(Crizotinib/Control1)@H3122 cells mTRAQ R1-AbsFC;(Crizotinib/Control1)@H3122 cells mTRAQ R3-AbsFC;(Crizotinib/Control1)@H3122…					NO	NO	NO	NO	NO	NO	NO	NO						22210691,25002506,33947818,25850435,23898821,29255136,28450419,36781298	EGF,RSK1/2-RNAi,siSIK2,Selumetinib,Crizotinib (RTKi),Vemurafenib,SCH772984 (ERKi),Sorafenib,Trametinib,Metformin	Prat_42,Prat_47,Prat_152,Prat_745,Prat_26,Prat_28,Prat_78,Prat_906,Prat_77,Prat_80,Prat_902,Prat_75,Prat_904,Prat_905,Prat_69,Prat_903,Prat_33,Prat_35,Prat_413,Prat_325,Prat_333,Prat_335,Prat_419,50_neww	8	10				0	0
KMT2D_S2274	FOXK1_S239	FOXK1	S239	84	1	24	24	0.0416667	3.20739e-10	2.17892e-09	9	9	7	17	24	(EGF(10min)/Unstimulated R1)@HeLa cell line iTRAQ-Log2FC;(EGF(10min)/Unstimulated R2)@HeLa cell line iTRAQ-Log2FC;Human enterovirus A71(12h)/Mock@RD cells-Log2FC;Human enterovirus A71(1h)/Mock@RD cells-Log2FC;Human enterovirus A71(2h)/Mock@RD cells-Log2FC;Human enterovirus A71(4h)/Mock@RD cells-Log2FC;Human enterovirus A71(8h)/Mock@RD cells-Log2FC;(AZD6244(10µM)/DMSO)@WM239A cells-AvgFC;(Crizotin…		1	1	(IL-33 (30min)/Control)@THP-1 cells-Log2FC	NO	NO	NO	NO	NO	NO	NO	NO						22210691,36106392,25850435,23898821,32156701,25404012,35011700,28209619,28450419,36781298	EGF,Inf_EV-A71,Selumetinib,Crizotinib (RTKi),Dox/Isoproterenol,IL33,BT474J4+lap/parental,Vemurafenib,Sorafenib,Metformin	Prat_42,Prat_47,45_neww,41_neww,42_neww,43_neww,44_neww,Prat_26,Prat_78,Prat_906,Prat_77,Prat_902,Prat_904,Prat_905,Prat_903,Prat_408,Prat_15,2_neww,6_neww,Prat_311,Prat_33,Prat_325,Prat_335,54_neww	10	10	35011700	IL33	4_neww	1	1
KMT2D_S2274	TNKS1BP1_S1138	TNKS1BP1	S1138	76	0	23	23	0	5.97349e-12	5.43859e-11	12	16	8	15	23	(BRAFV600E(OIS)/Cycling(9d))@HDF cell line-Log2FC;(BRAFV600E+sh-C/EBP beta(OISb)/Cycling(9d))@HDF cell line-Log2FC;(EGF(10min)/Unstimulated R1)@HeLa cell line iTRAQ-Log2FC;(EGF(10min)/Unstimulated R2)@HeLa cell line iTRAQ-Log2FC;(Mitotic arrest/Untreated)@HeLa cells-AbsFC;(Pervanadate/Untreated)@HeLa cells-AbsFC;(RSK1/2 RNAi/Control)@A375 cells-Log2FC (calc);ATRA(3d)/ATRA(12h)@SH-SY5Y cell-AvgFC;…					NO	NO	NO	NO	NO	NO	NO	NO						24961811,22210691,28674419,25002506,38256121,35688186,32314919,35011700,29255136,28450419,34686321,36781298	BRAFV600E(OIS),BRAFV600E+sh-C/EBP(OISb),EGF,Mitotic arrest,Pervanadate,RSK1/2-RNAi,All-trans-retinoic acid (ATRA),Coumarin,Hydroxyurea+SCH900776 (CHEK1i),IL33,PD184352 (MEKi),SCH772984 (ERKi),Sorafenib,TGNF,Trametinib,Metformin	Prat_138,Prat_133,Prat_42,Prat_47,Prat_368,Prat_370,Prat_152,173_neww,Prat_793,Prat_422,2_neww,4_neww,6_neww,Prat_148,Prat_413,Prat_325,Prat_333,Prat_335,Prat_672,Prat_419,167_neww,163_neww,50_neww	12	16				0	0
KMT2D_S2274	AKAP10_S187	AKAP10	S187	89	1	23	23	0.0434783	2.3191e-09	1.71412e-08	11	14	10	13	23	(EGF(10min)/Unstimulated R2)@HeLa cell line iTRAQ-Log2FC;(GFP_FGF10/GFP_UT)@HeLa cell line-Log2FC;(Mitotic arrest/Untreated)@HeLa cells-AbsFC;(Pervanadate/Untreated)@HeLa cells-AbsFC;Human enterovirus A71(12h)/Mock@RD cells-Log2FC;Human enterovirus A71(1h)/Mock@RD cells-Log2FC;Human enterovirus A71(2h)/Mock@RD cells-Log2FC;Human enterovirus A71(4h)/Mock@RD cells-Log2FC;Human enterovirus A71(8h)/M…	1		1	(RSK1/2 RNAi/Control)@A375 cells-Log2FC (calc)	NO	NO	NO	NO	NO	NO	NO	NO						22210691,36329028,28674419,36106392,36173113,25850435,23898821,34686321,35011700,25002506,29255136,36781298	EGF,GFP_FGF10/GFP_UT,Mitotic arrest,Pervanadate,Inf_EV-A71,Safranal,Selumetinib,Crizotinib (RTKi),EMT+TGNF,IL33,PD184352 (MEKi),Vemurafenib,SCH772984 (ERKi),Trametinib,Metformin	Prat_47,Prat_851,Prat_368,Prat_370,45_neww,41_neww,42_neww,43_neww,44_neww,46_neww,Prat_26,Prat_906,Prat_904,Prat_670,2_neww,6_neww,Prat_148,Prat_150,Prat_33,Prat_35,Prat_413,Prat_419,54_neww	12	15	25002506	RSK1/2-RNAi	Prat_152	1	1
KMT2D_S2274	ZBTB21_S714	ZBTB21	S714	72	1	23	23	0.0434783	3.57937e-11	8.5259e-11	10	14	14	9	23	(BRAFV600E(OIS)/Cycling(3d))@HDF cell line-Log2FC;(BRAFV600E(OIS)/Cycling(9d))@HDF cell line-Log2FC;(BRAFV600E+sh-C/EBP beta(OISb)/Cycling(3d))@HDF cell line-Log2FC;(EGF(10min)/Unstimulated R1)@HeLa cell line iTRAQ-Log2FC;(EGF(10min)/Unstimulated R2)@HeLa cell line iTRAQ-Log2FC;(Mitotic arrest/Untreated)@HeLa cells-AbsFC;(Pervanadate/Untreated)@HeLa cells-AbsFC;(RSK1/2 RNAi/Control)@A375 cells-Lo…	1		1	(TcdBNXN(8h)/Control)@HEp-2 cell line-AbsFC	NO	NO	NO	NO	NO	NO	NO	NO						24961811,22210691,28674419,25002506,30619164,36106392,23898821,35011700,25850435,29255136,28450419	BRAFV600E(OIS),BRAFV600E+sh-C/EBP(OISb),EGF,Mitotic arrest,Pervanadate,RSK1/2-RNAi,TcdB (Toxin),Inf_EV-A71,Crizotinib (RTKi),IL33,PD184352 (MEKi),Vemurafenib,SCH772984 (ERKi),Sorafenib,Trametinib	Prat_137,Prat_138,Prat_135,Prat_42,Prat_47,Prat_368,Prat_370,Prat_152,Prat_298,45_neww,41_neww,42_neww,43_neww,44_neww,Prat_78,Prat_75,6_neww,Prat_150,Prat_33,Prat_413,Prat_333,Prat_335,Prat_419	11	15	30619164	TcdB (Toxin)	Prat_296	1	1
KMT2D_S2274	ARHGEF12_S341	ARHGEF12	S341	79	1	23	23	0.0434783	2.19935e-10	9.34214e-10	9	12	17	6	23	(BRAFV600E(OIS)/Cycling(3d))@HDF cell line-Log2FC;(BRAFV600E(OIS)/Cycling(9d))@HDF cell line-Log2FC;(BRAFV600E+sh-C/EBP beta(OISb)/Cycling(3d))@HDF cell line-Log2FC;(BRAFV600E+sh-C/EBP beta(OISb)/Cycling(9d))@HDF cell line-Log2FC;(Coumarin(0.01µM)/Control)@HepG2 cells-Log2FC;(EGF(10min)/Unstimulated R1)@HeLa cell line iTRAQ-Log2FC;(EGF(10min)/Unstimulated R2)@HeLa cell line iTRAQ-Log2FC;(EGF(10mi…	1		1	(RSK1/2 RNAi/Control)@A375 cells-Log2FC (calc)	NO	NO	NO	NO	NO	NO	NO	NO						24961811,35688186,22210691,28674419,36106392,36173113,25850435,35011700,34686321,36781298	BRAFV600E(OIS),BRAFV600E+sh-C/EBP(OISb),Coumarin,EGF,Mitotic arrest,Pervanadate,Inf_EV-A71,Safranal,Selumetinib,IL33,Vemurafenib,TGNF,Metformin	Prat_137,Prat_138,Prat_135,Prat_133,Prat_786,Prat_42,Prat_47,Prat_45,Prat_55,Prat_368,Prat_370,45_neww,41_neww,42_neww,43_neww,44_neww,46_neww,Prat_28,2_neww,6_neww,Prat_35,Prat_672,50_neww	10	13	25002506	RSK1/2-RNAi	Prat_152	1	1
KMT2D_S2274	PHF2_S655	PHF2	S655	76	1	23	23	0.0434783	1.02892e-10	3.48789e-10	7	11	3	20	23	(BRAFV600E(OIS)/Cycling(3d))@HDF cell line-Log2FC;(BRAFV600E+sh-C/EBP beta(OISb)/Cycling(3d))@HDF cell line-Log2FC;(RSK1/2 RNAi/Control)@A375 cells-Log2FC (calc);(AZD6244(10µM)/DMSO)@WM239A cells-AvgFC;(AZD6244(30µM)/DMSO)@WM239A cells-AvgFC;(Crizotinib/Control1)@H3122 cells mTRAQ R1-AbsFC;(Crizotinib/Control1)@H3122 cells mTRAQ R3-AbsFC;(Crizotinib/Control1)@H3122 cells SILAC R1-AbsFC;(Crizotini…	1		1	(Palmitate/Untreated)@HepG2 cells-Log2FC (calc)	NO	NO	NO	NO	NO	NO	NO	NO	PHF2_S655		carcinogenesis, inhibited; cell motility, inhibited			24961811,25002506,25850435,23898821,34686321,28209619,29255136,36781298	BRAFV600E(OIS),BRAFV600E+sh-C/EBP(OISb),RSK1/2-RNAi,Selumetinib,Crizotinib (RTKi),EMT+TGNF,BT474J4+lap/parental,PD184352 (MEKi),Vemurafenib,SCH772984 (ERKi),Trametinib,Metformin	Prat_137,Prat_135,Prat_152,Prat_26,Prat_28,Prat_78,Prat_906,Prat_77,Prat_80,Prat_902,Prat_904,Prat_905,Prat_69,Prat_903,Prat_670,Prat_311,Prat_148,Prat_150,Prat_33,Prat_35,Prat_413,Prat_419,50_neww	8	12	29414761	Palmitate	Prat_227	1	1
KMT2D_S2274	USP8_S452	USP8	S452	56	0	23	23	0	1.51851e-14	8.40788e-15	6	11	6	17	23	(BRAFV600E(OIS)/Cycling(3d))@HDF cell line-Log2FC;(BRAFV600E+sh-C/EBP beta(OISb)/Cycling(3d))@HDF cell line-Log2FC;(Mitotic arrest/Untreated)@HeLa cells-AbsFC;(Pervanadate/Untreated)@HeLa cells-AbsFC;(Salmonella+siSIK2(30min)/siCTRL)@HeLa cells-AbsFC;(siSIK2/siCTRL)@HeLa cells-AbsFC;(AZD6244(10µM)/DMSO)@WM239A cells-AvgFC;(AZD6244(30µM)/DMSO)@WM239A cells-AvgFC;(BRAFV600E(OIS)/BRAFV600E+sh-C/EBP …					NO	NO	NO	NO	NO	NO	NO	NO						24961811,28674419,33947818,25850435,23898821,28450419	BRAFV600E(OIS),BRAFV600E+sh-C/EBP(OISb),Mitotic arrest,Pervanadate,Inf_Salmonella,siSIK2,Selumetinib,BRAFV600E(OIS)/BRAFV600E+sh-C/EBP(OISb),Crizotinib (RTKi),Vemurafenib,Sorafenib	Prat_137,Prat_135,Prat_368,Prat_370,Prat_747,Prat_745,Prat_26,Prat_28,Prat_139,Prat_78,Prat_906,Prat_77,Prat_80,Prat_902,Prat_75,Prat_904,Prat_905,Prat_69,Prat_903,Prat_33,Prat_325,Prat_333,Prat_335	6	11				0	0
KMT2D_S2274	MYC_S77	MYC	S77	86	0	23	23	0	7.19239e-11	1.32844e-09	8	9	2	21	23	(EGF(10min)/Unstimulated R1)@HeLa cell line iTRAQ-Log2FC;(EGF(10min)/Unstimulated R2)@HeLa cell line iTRAQ-Log2FC;(AZD6244(10µM)/DMSO)@WM239A cells-AvgFC;(AZD6244(30µM)/DMSO)@WM239A cells-AvgFC;(Crizotinib/Control1)@H3122 cells mTRAQ R1-AbsFC;(Crizotinib/Control1)@H3122 cells mTRAQ R3-AbsFC;(Crizotinib/Control1)@H3122 cells SILAC R1-AbsFC;(Crizotinib/Control1)@H3122 cells SILAC R2-AbsFC;(Crizotin…					NO	NO	NO	NO	NO	NO	NO	NO	MYC_S77	O-GlcNAc glycosylation; protein degradation; molecular association, regulation; protein stabilization; phosphorylation; activity, induced; ubiquitination; intracellular localization	cell cycle regulation; carcinogenesis, induced; apoptosis, altered; apoptosis, induced; transcription, induced; transcription, altered; DNA repair, induced; cell growth, induced; chromatin organization, altered; apoptosis, inhibited; cell growth, altered	FBXW7(INDUCES); SH2BP1(INDUCES); OTUD6A(INDUCES); CDC73(INDUCES); AurA(INDUCES); PIN1(INDUCES); RNF4(INDUCES); axin 1(INDUCES); PPP2R5A(NOT_REPORTED); CIP2A(INDUCES)	DNA(INDUCES)	22210691,25850435,23898821,32314919,28209619,29255136,28450419,36781298	EGF,Selumetinib,Crizotinib (RTKi),Hydroxyurea+SCH900776 (CHEK1i),BT474J4+lap/parental,Vemurafenib,SCH772984 (ERKi),Sorafenib,Metformin	Prat_42,Prat_47,Prat_26,Prat_28,Prat_78,Prat_906,Prat_77,Prat_80,Prat_902,Prat_75,Prat_904,Prat_905,Prat_69,Prat_903,Prat_422,Prat_311,Prat_33,Prat_35,Prat_413,Prat_325,Prat_333,Prat_335,50_neww	8	9				0	0
KMT2D_S2274	NCBP3_S25	NCBP3	S25	87	1	22	22	0.0454545	3.34239e-09	1.93931e-08	13	17	16	6	22	(BCI/Untreated)@KELLY cell-Log2FC;(BRAFV600E(OIS)/Cycling(3d))@HDF cell line-Log2FC;(BRAFV600E+sh-C/EBP beta(OISb)/Cycling(3d))@HDF cell line-Log2FC;(Coumarin(0.01µM)/Control)@HepG2 cells-Log2FC;(EGF(10min)/Unstimulated R2)@HeLa cell line iTRAQ-Log2FC;(GFP_FGF10/GFP_UT)@HeLa cell line-Log2FC;(Mitotic arrest/Untreated)@HeLa cells-AbsFC;(Palmitate/Untreated)@HepG2 cells-Log2FC (calc);(Pervanadate/U…		1	1	(Crizotinib/DMSO)@NB1 cell-AvgFC	NO	NO	NO	NO	NO	NO	NO	NO						35478300,24961811,35688186,22210691,36329028,28674419,29414761,25002506,36106392,36173113,34686321,30550624,35011700,28209619	BCI (DUSP1/6i),BRAFV600E(OIS),BRAFV600E+sh-C/EBP(OISb),Coumarin,EGF,GFP_FGF10/GFP_UT,Mitotic arrest,Palmitate,Pervanadate,RSK1/2-RNAi,Inf_EV-A71,Safranal,EMT+TGNF,Galectin4,IL33,BT474J4+lap/parental,PD184352 (MEKi),TGNF	Prat_750,Prat_137,Prat_135,Prat_786,Prat_47,Prat_851,Prat_368,Prat_227,Prat_370,Prat_152,45_neww,41_neww,42_neww,43_neww,44_neww,46_neww,Prat_670,Prat_292,6_neww,Prat_311,Prat_150,Prat_672	14	18	30459283	Crizotinib (RTKi)	Prat_913	1	1			YES	complex_16773
KMT2D_S2274	NUP153_S334	NUP153	S334	94	1	22	22	0.0454545	1.46457e-08	1.11893e-07	12	16	10	12	22	(BRAFV600E(OIS)/Cycling(3d))@HDF cell line-Log2FC;(BRAFV600E(OIS)/Cycling(9d))@HDF cell line-Log2FC;(BRAFV600E+sh-C/EBP beta(OISb)/Cycling(9d))@HDF cell line-Log2FC;(EGF(10min)/Unstimulated R2)@HeLa cell line mTRAQ-Log2FC;(Mitotic arrest/Untreated)@HeLa cells-AbsFC;(Pervanadate/Untreated)@HeLa cells-AbsFC;(RSK1/2 RNAi/Control)@A375 cells-Log2FC (calc);(TcdBNXN(8h)/Control)@HEp-2 cell line-AbsFC;(…		1	1	Metformin(24h)/Control@C2bbe1-Log2FC	NO	NO	NO	NO	NO	NO	NO	NO						24961811,22210691,28674419,25002506,30619164,36173113,25850435,23898821,25404012,35011700,28450419,29255136,36781298	BRAFV600E(OIS),BRAFV600E+sh-C/EBP(OISb),EGF,Mitotic arrest,Pervanadate,RSK1/2-RNAi,TcdB (Toxin),Safranal,Selumetinib,Crizotinib (RTKi),Erlotinib+EGF,IL33,PD184352 (MEKi),Vemurafenib,Sorafenib,Trametinib,Metformin	Prat_137,Prat_138,Prat_133,Prat_45,Prat_368,Prat_370,Prat_152,Prat_296,Prat_298,46_neww,Prat_26,Prat_77,Prat_20,6_neww,Prat_148,Prat_33,Prat_35,Prat_325,Prat_333,Prat_335,Prat_419,54_neww	13	17	36781298	Metformin	50_neww	1	1
KMT2D_S2274	TACC1_S276	TACC1	S276	82	1	22	22	0.0454545	1.08588e-09	4.81575e-09	11	13	5	17	22	(BRAFV600E(OIS)/Cycling(3d))@HDF cell line-Log2FC;(BRAFV600E+sh-C/EBP beta(OISb)/Cycling(3d))@HDF cell line-Log2FC;(BRAFV600E+sh-C/EBP beta(OISb)/Cycling(9d))@HDF cell line-Log2FC;(EGF(10min)/Unstimulated R1)@HeLa cell line iTRAQ-Log2FC;(EGF(10min)/Unstimulated R2)@HeLa cell line iTRAQ-Log2FC;(AZD6244(10µM)/DMSO)@WM239A cells-AvgFC;(BRAFV600E(OIS)/BRAFV600E+sh-C/EBP beta(OISb)(3d))@HDF cell line-…	1		1	(Palmitate/Untreated)@HepG2 cells-Log2FC (calc)	NO	NO	NO	NO	NO	NO	NO	NO						24961811,22210691,25850435,35688186,23898821,30459283,25404012,25002506,29255136,28450419,34686321,36781298	BRAFV600E(OIS),BRAFV600E+sh-C/EBP(OISb),EGF,Selumetinib,BRAFV600E(OIS)/BRAFV600E+sh-C/EBP(OISb),Coumarin,Crizotinib (RTKi),Erlotinib+EGF,PD184352 (MEKi),Vemurafenib,SCH772984 (ERKi),Sorafenib,TGNF,Metformin	Prat_137,Prat_135,Prat_133,Prat_42,Prat_47,Prat_26,Prat_139,Prat_793,Prat_78,Prat_77,Prat_905,Prat_913,Prat_20,Prat_148,Prat_150,Prat_33,Prat_413,Prat_325,Prat_333,Prat_335,Prat_672,50_neww	12	14	29414761	Palmitate	Prat_227	1	1
KMT2D_S2274	SNTB2_S222	SNTB2	S222	79	0	22	22	0	3.29334e-11	3.15963e-10	9	13	7	15	22	(BRAFV600E(OIS)/Cycling(3d))@HDF cell line-Log2FC;(BRAFV600E+sh-C/EBP beta(OISb)/Cycling(3d))@HDF cell line-Log2FC;(Coumarin(0.01µM)/Control)@HepG2 cells-Log2FC;(EGF(10min)/Unstimulated R2)@HeLa cell line iTRAQ-Log2FC;(GFP_FGF10/GFP_UT)@HeLa cell line-Log2FC;(RSK1/2 RNAi/Control)@A375 cells-Log2FC (calc);Safranal(12h)/Control@MDA-MB-231 cells-AbsFC;(AZD6244(10µM)/DMSO)@WM239A cells-AvgFC;(AZD6244…					NO	NO	NO	NO	NO	NO	NO	NO						24961811,35688186,22210691,36329028,25002506,36173113,25850435,23898821,36781298	BRAFV600E(OIS),BRAFV600E+sh-C/EBP(OISb),Coumarin,EGF,GFP_FGF10/GFP_UT,RSK1/2-RNAi,Safranal,Selumetinib,BRAFV600E(OIS)/BRAFV600E+sh-C/EBP(OISb),Crizotinib (RTKi),PD184352 (MEKi),Vemurafenib,Metformin	Prat_137,Prat_135,Prat_786,Prat_47,Prat_851,Prat_152,46_neww,Prat_26,Prat_28,Prat_139,Prat_78,Prat_906,Prat_77,Prat_902,Prat_75,Prat_904,Prat_905,Prat_903,Prat_148,Prat_33,Prat_35,50_neww	9	13				0	0
KMT2D_S2274	MTSS2_S601	MTSS2	S601	71	1	22	22	0.0454545	7.21428e-11	1.34083e-10	8	12	11	11	22	(Mitotic arrest/Untreated)@HeLa cells-AbsFC;(Pervanadate/Untreated)@HeLa cells-AbsFC;(RSK1/2 RNAi/Control)@A375 cells-Log2FC (calc);(TcdB(8h)/Control)@HEp-2 cell line-AbsFC;(TcdBNXN(8h)/Control)@HEp-2 cell line-AbsFC;(TcdBNXN(8h)/TcdB(8h))@HEp-2 cell line-AbsFC ;Human enterovirus A71(12h)/Mock@RD cells-Log2FC;Human enterovirus A71(1h)/Mock@RD cells-Log2FC;Human enterovirus A71(2h)/Mock@RD cells-L…	1		1	(Salmonella+siSIK2(30min)/siCTRL)@HeLa cells-AbsFC	NO	NO	NO	NO	NO	NO	NO	NO						28674419,25002506,30619164,36106392,25850435,30459283,34686321,28450419,36781298	Mitotic arrest,Pervanadate,RSK1/2-RNAi,TcdB (Toxin),Inf_EV-A71,Selumetinib,Crizotinib (RTKi),EMT+TGNF,PD184352 (MEKi),Vemurafenib,Sorafenib,TGNF,Metformin	Prat_368,Prat_370,Prat_152,Prat_294,Prat_296,Prat_298,45_neww,41_neww,42_neww,43_neww,44_neww,Prat_26,Prat_28,Prat_913,Prat_670,Prat_148,Prat_33,Prat_35,Prat_333,Prat_335,Prat_672,54_neww	9	13	33947818	Inf_Salmonella	Prat_747	1	1
KMT2D_S2274	PPP1R13L_S187	PPP1R13L	S187	70	0	22	22	0	3.24571e-12	1.3252e-11	9	11	9	13	22	(EGF(10min)/Unstimulated R2)@HeLa cell line iTRAQ-Log2FC;(Mitotic arrest/Untreated)@HeLa cells-AbsFC;(Pervanadate/Untreated)@HeLa cells-AbsFC;Human enterovirus A71(12h)/Mock@RD cells-Log2FC;Human enterovirus A71(1h)/Mock@RD cells-Log2FC;Human enterovirus A71(2h)/Mock@RD cells-Log2FC;Human enterovirus A71(4h)/Mock@RD cells-Log2FC;Human enterovirus A71(8h)/Mock@RD cells-Log2FC;Safranal(12h)/Control…					NO	NO	NO	NO	NO	NO	NO	NO						22210691,28674419,36106392,36173113,25850435,35688186,23898821,28209619,36781298	EGF,Mitotic arrest,Pervanadate,Inf_EV-A71,Safranal,Selumetinib,Coumarin,Crizotinib (RTKi),BT474J4+lap/parental,Vemurafenib,Metformin	Prat_47,Prat_368,Prat_370,45_neww,41_neww,42_neww,43_neww,44_neww,46_neww,Prat_26,Prat_28,Prat_793,Prat_77,Prat_80,Prat_902,Prat_905,Prat_69,Prat_903,Prat_311,Prat_33,50_neww,54_neww	9	11				0	0
KMT2D_S2274	WIZ_S983	WIZ	S983	81	1	22	22	0.0454545	8.60708e-10	3.58726e-09	8	11	3	19	22	(BRAFV600E+sh-C/EBP beta(OISb)/Cycling(3d))@HDF cell line-Log2FC;(RSK1/2 RNAi/Control)@A375 cells-Log2FC (calc);Safranal(12h)/Control@MDA-MB-231 cells-AbsFC;(BRAFV600E(OIS)/BRAFV600E+sh-C/EBP beta(OISb)(3d))@HDF cell line-Log2FC;(Crizotinib/Control1)@H3122 cells mTRAQ R1-AbsFC;(Crizotinib/Control1)@H3122 cells SILAC R1-AbsFC;(Crizotinib/Control1)@H3122 cells SILAC R2-AbsFC;(Crizotinib/Control1)@H…	1		1	(BRAFV600E(OIS)/Cycling(9d))@HDF cell line-Log2FC	NO	NO	NO	NO	NO	NO	NO	NO						24961811,25002506,36173113,23898821,34686321,28209619,29255136,28450419,36781298	BRAFV600E+sh-C/EBP(OISb),RSK1/2-RNAi,Safranal,BRAFV600E(OIS)/BRAFV600E+sh-C/EBP(OISb),Crizotinib (RTKi),EMT+TGNF,BT474J4+lap/parental,PD184352 (MEKi),SCH772984 (ERKi),Sorafenib,Trametinib,Metformin	Prat_135,Prat_152,46_neww,Prat_139,Prat_78,Prat_77,Prat_80,Prat_902,Prat_75,Prat_905,Prat_69,Prat_903,Prat_670,Prat_311,Prat_148,Prat_150,Prat_413,Prat_325,Prat_333,Prat_335,Prat_419,50_neww	9	12	24961811	BRAFV600E(OIS)	Prat_138	1	1
KMT2D_S2274	MISP_S471	MISP	S471	92	1	22	22	0.0454545	9.70623e-09	6.92866e-08	8	10	8	14	22	(EGF(10min)/Unstimulated R2)@HeLa cell line iTRAQ-Log2FC;(EGF(10min)/Unstimulated R2)@HeLa cell line mTRAQ-Log2FC;(Mitotic arrest/Untreated)@HeLa cells-AbsFC;(Pervanadate/Untreated)@HeLa cells-AbsFC;(Salmonella+siSIK2(30min)/siCTRL)@HeLa cells-AbsFC;(siSIK2/siCTRL)@HeLa cells-AbsFC;(TcdBNXN(8h)/Control)@HEp-2 cell line-AbsFC;(TcdBNXN(8h)/TcdB(8h))@HEp-2 cell line-AbsFC ;(1-NM-PP1/DMSO)@CDK12analo…		1	1	(EGF/Control)@H1975 cell line-AbsFC	NO	NO	NO	NO	NO	NO	NO	NO	MISP_S471	molecular association, regulation		ACTA1(DISRUPTS)		22210691,28674419,33947818,30619164,31652541,35688186,23898821,25404012,36781298	EGF,Mitotic arrest,Pervanadate,Inf_Salmonella,siSIK2,TcdB (Toxin),1-NM-PP1 (CDK12i),Coumarin,Crizotinib (RTKi),Erlotinib+EGF,Metformin	Prat_47,Prat_45,Prat_368,Prat_370,Prat_747,Prat_745,Prat_296,Prat_298,Prat_363,Prat_793,Prat_78,Prat_906,Prat_77,Prat_80,Prat_902,Prat_75,Prat_904,Prat_905,Prat_69,Prat_903,Prat_20,50_neww	9	11	25404012	EGF	Prat_15	1	1
KMT2D_S2274	MRTFA_S385	MRTFA	S385	75	1	22	22	0.0454545	2.01537e-10	5.40801e-10	7	9	12	10	22	(EGF(10min)/Unstimulated R1)@HeLa cell line iTRAQ-Log2FC;(EGF(10min)/Unstimulated R2)@HeLa cell line iTRAQ-Log2FC;(EGF(10min)/Unstimulated R2)@HeLa cell line mTRAQ-Log2FC;(EGF(24h)/Unstimulated R2)@HeLa cell line mTRAQ-Log2FC;(Mitotic arrest/Untreated)@HeLa cells-AbsFC;(Pervanadate/Untreated)@HeLa cells-AbsFC;Human enterovirus A71(12h)/Mock@RD cells-Log2FC;Human enterovirus A71(1h)/Mock@RD cells-…	1		1	(Palmitate/Untreated)@HepG2 cells-Log2FC (calc)	NO	NO	NO	NO	NO	NO	NO	NO						22210691,28674419,36106392,36173113,25850435,23898821,25002506,28450419	EGF,Mitotic arrest,Pervanadate,Inf_EV-A71,Safranal,Selumetinib,Crizotinib (RTKi),PD184352 (MEKi),Vemurafenib,Sorafenib	Prat_42,Prat_47,Prat_45,Prat_55,Prat_368,Prat_370,45_neww,41_neww,42_neww,43_neww,44_neww,46_neww,Prat_26,Prat_78,Prat_906,Prat_902,Prat_904,Prat_150,Prat_33,Prat_325,Prat_333,Prat_335	8	10	29414761	Palmitate	Prat_227	1	1
KMT2D_S2274	BOD1L1_S2973	BOD1L1	S2973	78	1	22	22	0.0454545	4.21804e-10	1.4322e-09	5	7	6	16	22	(Pervanadate/Untreated)@HeLa cells-AbsFC;Human enterovirus A71(12h)/Mock@RD cells-Log2FC;Human enterovirus A71(1h)/Mock@RD cells-Log2FC;Human enterovirus A71(2h)/Mock@RD cells-Log2FC;Human enterovirus A71(4h)/Mock@RD cells-Log2FC;Human enterovirus A71(8h)/Mock@RD cells-Log2FC;(AZD6244(10µM)/DMSO)@WM239A cells-AvgFC;(AZD6244(30µM)/DMSO)@WM239A cells-AvgFC;(Crizotinib/Control1)@H3122 cells mTRAQ R1…		1	1	Metformin(24h)/Control@MDST-Log2FC	NO	NO	NO	NO	NO	NO	NO	NO						28674419,36106392,25850435,23898821,29255136,28450419	Pervanadate,Inf_EV-A71,Selumetinib,Crizotinib (RTKi),Vemurafenib,SCH772984 (ERKi),Sorafenib,Trametinib	Prat_370,45_neww,41_neww,42_neww,43_neww,44_neww,Prat_26,Prat_28,Prat_78,Prat_906,Prat_77,Prat_80,Prat_902,Prat_904,Prat_905,Prat_69,Prat_903,Prat_33,Prat_35,Prat_413,Prat_333,Prat_419	6	8	36781298	Metformin	54_neww	1	1			YES	complex_39803;complex_114765;complex_135288;complex_137889
KMT2D_S2274	RPS6KA1_S380	RPS6KA1	S380	62	1	22	22	0.0454545	5.83759e-12	3.60722e-12	8	9	4	18	22	(EGF(10min)/Unstimulated R1)@HeLa cell line iTRAQ-Log2FC;(EGF(10min)/Unstimulated R2)@HeLa cell line iTRAQ-Log2FC;(Epithelial/Mesenchymal)@HMLE cells R2-Log2FC;(siSIK2/siCTRL)@HeLa cells-AbsFC;(AZD6244(10µM)/DMSO)@WM239A cells-AvgFC;(AZD6244(30µM)/DMSO)@WM239A cells-AvgFC;(Crizotinib/Control1)@H3122 cells mTRAQ R1-AbsFC;(Crizotinib/Control1)@H3122 cells mTRAQ R3-AbsFC;(Crizotinib/Control1)@H3122 …	1		1	(RSK1/2 RNAi/Control)@A375 cells-Log2FC (calc)	NO	NO	NO	NO	NO	NO	NO	NO	RPS6KA1_S380	protein degradation; ubiquitination; enzymatic activity, induced; phosphorylation	cell motility, induced; transcription, induced; signaling pathway regulation			22210691,31221721,33947818,25850435,23898821,25404012,35011700,25002506,29255136	EGF,Epithelial/Mesenchymal,siSIK2,Selumetinib,Crizotinib (RTKi),Erlotinib+EGF,IL33,PD184352 (MEKi),Vemurafenib,SCH772984 (ERKi)	Prat_42,Prat_47,Prat_346,Prat_745,Prat_26,Prat_28,Prat_78,Prat_906,Prat_77,Prat_80,Prat_902,Prat_75,Prat_904,Prat_905,Prat_69,Prat_903,Prat_20,6_neww,Prat_148,Prat_33,Prat_35,Prat_413	9	10	25002506	RSK1/2-RNAi	Prat_152	1	1	kinase
KMT2D_S2274	MPRIP_S891	MPRIP	S891	74	1	21	21	0.047619	4.06647e-10	8.68062e-10	9	15	9	12	21	(BRAFV600E(OIS)/Cycling(3d))@HDF cell line-Log2FC;(BRAFV600E+sh-C/EBP beta(OISb)/Cycling(3d))@HDF cell line-Log2FC;(Mitotic arrest/Untreated)@HeLa cells-AbsFC;(Pervanadate/Untreated)@HeLa cells-AbsFC;(RSK1/2 RNAi/Control)@A375 cells-Log2FC (calc);(TcdBNXN(8h)/Control)@HEp-2 cell line-AbsFC;(TcdBNXN(8h)/TcdB(8h))@HEp-2 cell line-AbsFC ;ATRA(3d)/ATRA(12h)@SH-SY5Y cell-AvgFC;Safranal(12h)/Control@MD…	1		1	(BRAFV600E+sh-C/EBP beta(OISb)/Cycling(9d))@HDF cell line-Log2FC	NO	NO	NO	NO	NO	NO	NO	NO						24961811,28674419,25002506,30619164,38256121,36173113,25850435,23898821,34686321,29255136	BRAFV600E(OIS),BRAFV600E+sh-C/EBP(OISb),Mitotic arrest,Pervanadate,RSK1/2-RNAi,TcdB (Toxin),All-trans-retinoic acid (ATRA),Safranal,Selumetinib,Crizotinib (RTKi),EMT+TGNF,PD184352 (MEKi),Vemurafenib,SCH772984 (ERKi),TGNF,Trametinib	Prat_137,Prat_135,Prat_368,Prat_370,Prat_152,Prat_296,Prat_298,173_neww,46_neww,Prat_28,Prat_78,Prat_906,Prat_75,Prat_904,Prat_670,Prat_148,Prat_150,Prat_33,Prat_413,Prat_672,Prat_419	10	16	24961811	BRAFV600E+sh-C/EBP(OISb)	Prat_133	1	1
KMT2D_S2274	WDCP_S690	WDCP	S690	88	1	21	21	0.047619	9.4212e-09	4.93829e-08	10	14	6	15	21	(BCI/Untreated)@KELLY cell-Log2FC;(BRAFV600E(OIS)/Cycling(3d))@HDF cell line-Log2FC;(BRAFV600E+sh-C/EBP beta(OISb)/Cycling(3d))@HDF cell line-Log2FC;(EGF(10min)/Unstimulated R1)@HeLa cell line iTRAQ-Log2FC;(EGF(10min)/Unstimulated R2)@HeLa cell line iTRAQ-Log2FC;(Pervanadate/Untreated)@HeLa cells-AbsFC;(AZD6244(10µM)/DMSO)@WM239A cells-AvgFC;(BRAFV600E(OIS)/BRAFV600E+sh-C/EBP beta(OISb)(3d))@HDF …	1		1	(RSK1/2 RNAi/Control)@A375 cells-Log2FC (calc)	NO	NO	NO	NO	NO	NO	NO	NO						35478300,24961811,22210691,28674419,25850435,23898821,25404012,35011700,25002506,29255136,28450419	BCI (DUSP1/6i),BRAFV600E(OIS),BRAFV600E+sh-C/EBP(OISb),EGF,Pervanadate,Selumetinib,BRAFV600E(OIS)/BRAFV600E+sh-C/EBP(OISb),Crizotinib (RTKi),Erlotinib+EGF,IL33,PD184352 (MEKi),Vemurafenib,SCH772984 (ERKi),Sorafenib,Trametinib	Prat_750,Prat_137,Prat_135,Prat_42,Prat_47,Prat_370,Prat_26,Prat_139,Prat_80,Prat_75,Prat_903,Prat_20,4_neww,Prat_148,Prat_150,Prat_33,Prat_413,Prat_325,Prat_333,Prat_335,Prat_419	11	15	25002506	RSK1/2-RNAi	Prat_152	1	1
KMT2D_S2274	NUP98_S612	NUP98	S612	108	0	21	21	0	3.05193e-08	7.66471e-07	10	12	13	8	21	(BRAFV600E(OIS)/Cycling(9d))@HDF cell line-Log2FC;(BRAFV600E+sh-C/EBP beta(OISb)/Cycling(3d))@HDF cell line-Log2FC;(BRAFV600E+sh-C/EBP beta(OISb)/Cycling(9d))@HDF cell line-Log2FC;(EGF(10min)/Unstimulated R1)@HeLa cell line iTRAQ-Log2FC;(EGF(10min)/Unstimulated R2)@HeLa cell line iTRAQ-Log2FC;(EGF(10min)/Unstimulated R2)@HeLa cell line mTRAQ-Log2FC;(EGF(24h)/Unstimulated R2)@HeLa cell line mTRAQ-…					NO	NO	NO	NO	NO	NO	NO	NO						24961811,22210691,36106392,36173113,31652541,34686321,25404012,25002506,29255136,36781298	BRAFV600E(OIS),BRAFV600E+sh-C/EBP(OISb),EGF,Inf_EV-A71,Safranal,1-NM-PP1 (CDK12i),EMT+TGNF,Erlotinib+EGF,PD184352 (MEKi),TGNF,Trametinib,Metformin	Prat_138,Prat_135,Prat_133,Prat_42,Prat_47,Prat_45,Prat_55,45_neww,41_neww,42_neww,43_neww,44_neww,46_neww,Prat_363,Prat_670,Prat_20,Prat_148,Prat_150,Prat_672,Prat_419,54_neww	10	12				0	0
KMT2D_S2274	EPN1_S435	EPN1	S435	73	1	21	21	0.047619	3.18353e-10	6.21697e-10	8	12	9	12	21	(BCI/Untreated)@KELLY cell-Log2FC;(BRAFV600E(OIS)/Cycling(3d))@HDF cell line-Log2FC;(BRAFV600E+sh-C/EBP beta(OISb)/Cycling(3d))@HDF cell line-Log2FC;(EGF(10min)/Unstimulated R1)@HeLa cell line iTRAQ-Log2FC;Human enterovirus A71(12h)/Mock@RD cells-Log2FC;Human enterovirus A71(1h)/Mock@RD cells-Log2FC;Human enterovirus A71(2h)/Mock@RD cells-Log2FC;Human enterovirus A71(4h)/Mock@RD cells-Log2FC;Huma…		1	1	(SCH772984/DMSO)@WM239A cell line-Log2FC	NO	NO	NO	NO	NO	NO	NO	NO						35478300,24961811,22210691,36106392,25850435,34686321,25002506,29255136,36781298	BCI (DUSP1/6i),BRAFV600E(OIS),BRAFV600E+sh-C/EBP(OISb),EGF,Inf_EV-A71,Selumetinib,BRAFV600E(OIS)/BRAFV600E+sh-C/EBP(OISb),EMT+TGNF,PD184352 (MEKi),Vemurafenib,TGNF,Trametinib,Metformin	Prat_750,Prat_137,Prat_135,Prat_42,45_neww,41_neww,42_neww,43_neww,44_neww,Prat_26,Prat_28,Prat_139,Prat_670,Prat_148,Prat_150,Prat_33,Prat_35,Prat_672,Prat_419,50_neww,54_neww	9	13	29255136	SCH772984 (ERKi)	Prat_413	1	1
KMT2D_S2274	TRIP12_S1030	TRIP12	S1030	75	0	21	21	0	3.24849e-11	1.83859e-10	8	11	8	13	21	(Salmonella+siSIK2(30min)/siCTRL)@HeLa cells-AbsFC;(siSIK2/siCTRL)@HeLa cells-AbsFC;Human enterovirus A71(12h)/Mock@RD cells-Log2FC;Human enterovirus A71(1h)/Mock@RD cells-Log2FC;Human enterovirus A71(2h)/Mock@RD cells-Log2FC;Human enterovirus A71(4h)/Mock@RD cells-Log2FC;Human enterovirus A71(8h)/Mock@RD cells-Log2FC;Safranal(12h)/Control@MDA-MB-231 cells-AbsFC;(Crizotinib/Control1)@H3122 cells …					NO	NO	NO	NO	NO	NO	NO	NO						33947818,36106392,36173113,23898821,34686321,25002506,29255136,28450419	Inf_Salmonella,siSIK2,Inf_EV-A71,Safranal,Crizotinib (RTKi),EMT+TGNF,PD184352 (MEKi),SCH772984 (ERKi),Sorafenib,TGNF,Trametinib	Prat_747,Prat_745,45_neww,41_neww,42_neww,43_neww,44_neww,46_neww,Prat_78,Prat_906,Prat_902,Prat_905,Prat_903,Prat_670,Prat_148,Prat_413,Prat_325,Prat_333,Prat_335,Prat_672,Prat_419	8	11				0	0
KMT2D_S2274	SMARCAD1_S79	SMARCAD1	S79	73	0	21	21	0	1.97688e-11	9.23134e-11	10	10	4	17	21	(BRAFV600E(OIS)/Cycling(9d))@HDF cell line-Log2FC;(Crizotinib/DMSO)@SHSY5Y cell line-AvgFC;(EGF(10min)/Unstimulated R2)@HeLa cell line iTRAQ-Log2FC;(siSIK2/siCTRL)@HeLa cells-AbsFC;(Coumarin(100µM)/Control)@HepG2 cells-Log2FC;(Crizotinib/Control1)@H3122 cells mTRAQ R1-AbsFC;(Crizotinib/Control1)@H3122 cells mTRAQ R3-AbsFC;(Crizotinib/Control1)@H3122 cells SILAC R1-AbsFC;(Crizotinib/Control1)@H312…					NO	NO	NO	NO	NO	NO	NO	NO						24961811,27732954,22210691,33947818,35688186,23898821,34686321,25002506,28450419,36781298	BRAFV600E(OIS),Crizotinib (RTKi),EGF,siSIK2,Coumarin,EMT+TGNF,PD184352 (MEKi),Sorafenib,TGNF,Metformin	Prat_138,Prat_239,Prat_47,Prat_745,Prat_793,Prat_78,Prat_906,Prat_77,Prat_80,Prat_902,Prat_75,Prat_905,Prat_903,Prat_670,Prat_148,Prat_150,Prat_325,Prat_333,Prat_335,Prat_672,50_neww	10	10				0	0
KMT2D_S2274	TOP2B_S1522	TOP2B	S1522	124	1	21	21	0.047619	5.20433e-06	4.80411e-05	9	10	14	7	21	(BRAFV600E(OIS)/Cycling(3d))@HDF cell line-Log2FC;(BRAFV600E(OIS)/Cycling(9d))@HDF cell line-Log2FC;(BRAFV600E+sh-C/EBP beta(OISb)/Cycling(3d))@HDF cell line-Log2FC;(BRAFV600E+sh-C/EBP beta(OISb)/Cycling(9d))@HDF cell line-Log2FC;(EGF(10min)/Unstimulated R1)@HeLa cell line iTRAQ-Log2FC;(Mitotic arrest/Untreated)@HeLa cells-AbsFC;(siSIK2/siCTRL)@HeLa cells-AbsFC;ATRA(12h)/Control@IMR-32 cell-AvgFC…		1	1	(Crizotinib/Control1)@H3122 cells SILAC R1-AbsFC	NO	NO	NO	NO	NO	NO	NO	NO						24961811,22210691,28674419,33947818,38256121,36106392,35688186,23898821,35011700,36781298	BRAFV600E(OIS),BRAFV600E+sh-C/EBP(OISb),EGF,Mitotic arrest,siSIK2,All-trans-retinoic acid (ATRA),Inf_EV-A71,Coumarin,Crizotinib (RTKi),IL33,Metformin	Prat_137,Prat_138,Prat_135,Prat_133,Prat_42,Prat_368,Prat_745,159_neww,172_neww,45_neww,41_neww,42_neww,43_neww,44_neww,Prat_793,Prat_78,Prat_902,2_neww,4_neww,6_neww,50_neww	10	11	23898821	Crizotinib (RTKi)	Prat_77	1	1
KMT2D_S2274	TXLNG_S97	TXLNG	S97	77	1	21	21	0.047619	8.32728e-10	2.26994e-09	8	10	10	11	21	(EGF(10min)/Unstimulated R1)@HeLa cell line iTRAQ-Log2FC;(EGF(10min)/Unstimulated R2)@HeLa cell line iTRAQ-Log2FC;(EGF(10min)/Unstimulated R2)@HeLa cell line mTRAQ-Log2FC;(Mitotic arrest/Untreated)@HeLa cells-AbsFC;(Pervanadate/Untreated)@HeLa cells-AbsFC;Human enterovirus A71(12h)/Mock@RD cells-Log2FC;Human enterovirus A71(1h)/Mock@RD cells-Log2FC;Human enterovirus A71(2h)/Mock@RD cells-Log2FC;H…		1	1	(Coumarin(100µM)/Control)@HepG2 cells-Log2FC	NO	NO	NO	NO	NO	NO	NO	NO						22210691,28674419,36106392,31652541,25850435,25002506,29255136,28450419,36781298	EGF,Mitotic arrest,Pervanadate,Inf_EV-A71,1-NM-PP1 (CDK12i),Selumetinib,PD184352 (MEKi),Vemurafenib,SCH772984 (ERKi),Sorafenib,Metformin	Prat_42,Prat_47,Prat_45,Prat_368,Prat_370,45_neww,41_neww,42_neww,43_neww,44_neww,Prat_363,Prat_26,Prat_28,Prat_148,Prat_150,Prat_33,Prat_35,Prat_413,Prat_325,Prat_333,50_neww	9	11	35688186	Coumarin	Prat_793	1	1
KMT2D_S2274	BCL2L13_S426	BCL2L13	S426	77	1	21	21	0.047619	8.32728e-10	2.26994e-09	8	10	8	13	21	(BRAFV600E(OIS)/Cycling(9d))@HDF cell line-Log2FC;(BRAFV600E+sh-C/EBP beta(OISb)/Cycling(9d))@HDF cell line-Log2FC;Human enterovirus A71(12h)/Mock@RD cells-Log2FC;Human enterovirus A71(1h)/Mock@RD cells-Log2FC;Human enterovirus A71(2h)/Mock@RD cells-Log2FC;Human enterovirus A71(4h)/Mock@RD cells-Log2FC;Human enterovirus A71(8h)/Mock@RD cells-Log2FC;Safranal(12h)/Control@MDA-MB-231 cells-AbsFC;(AZ…		1	1	(TGNF(12h)/Control)@hiPSC-RPE cellline-AbsFC	NO	NO	NO	NO	NO	NO	NO	NO						24961811,36106392,36173113,25850435,23898821,34686321,35011700,28209619,25002506	BRAFV600E(OIS),BRAFV600E+sh-C/EBP(OISb),Inf_EV-A71,Safranal,Selumetinib,Crizotinib (RTKi),EMT+TGNF,IL33,BT474J4+lap/parental,PD184352 (MEKi),Vemurafenib	Prat_138,Prat_133,45_neww,41_neww,42_neww,43_neww,44_neww,46_neww,Prat_26,Prat_78,Prat_906,Prat_75,Prat_904,Prat_69,Prat_670,4_neww,6_neww,Prat_311,Prat_148,Prat_33,Prat_35	9	11	34686321	TGNF	Prat_672	1	1
KMT2D_S2274	MRTFB_S66	MRTFB	S66	83	1	21	21	0.047619	3.24486e-09	1.31814e-08	8	10	8	13	21	(BRAFV600E(OIS)/Cycling(3d))@HDF cell line-Log2FC;(BRAFV600E(OIS)/Cycling(9d))@HDF cell line-Log2FC;(BRAFV600E+sh-C/EBP beta(OISb)/Cycling(3d))@HDF cell line-Log2FC;(EGF(10min)/Unstimulated R2)@HeLa cell line iTRAQ-Log2FC;(RSK1/2 RNAi/Control)@A375 cells-Log2FC (calc);(Salmonella+siSIK2(30min)/siCTRL)@HeLa cells-AbsFC;(siSIK2/siCTRL)@HeLa cells-AbsFC;Safranal(12h)/Control@MDA-MB-231 cells-AbsFC;(…		1	1	(IL-33 (10min)/Control)@THP-1 cells-Log2FC	NO	NO	NO	NO	NO	NO	NO	NO						24961811,22210691,25002506,33947818,36173113,23898821,34686321,25404012,36781298	BRAFV600E(OIS),BRAFV600E+sh-C/EBP(OISb),EGF,RSK1/2-RNAi,Inf_Salmonella,siSIK2,Safranal,Crizotinib (RTKi),EMT+TGNF,Erlotinib+EGF,Metformin	Prat_137,Prat_138,Prat_135,Prat_47,Prat_152,Prat_747,Prat_745,46_neww,Prat_78,Prat_906,Prat_77,Prat_80,Prat_902,Prat_75,Prat_904,Prat_905,Prat_69,Prat_903,Prat_670,Prat_20,54_neww	9	11	35011700	IL33	2_neww	1	1
KMT2D_S2274	SPRED1_S238	SPRED1	S238	68	0	21	21	0	5.40951e-12	1.44331e-11	7	10	4	17	21	(BRAFV600E(OIS)/Cycling(3d))@HDF cell line-Log2FC;(BRAFV600E(OIS)/Cycling(9d))@HDF cell line-Log2FC;(BRAFV600E+sh-C/EBP beta(OISb)/Cycling(3d))@HDF cell line-Log2FC;(BRAFV600E+sh-C/EBP beta(OISb)/Cycling(9d))@HDF cell line-Log2FC;(AZD6244(10µM)/DMSO)@WM239A cells-AvgFC;(AZD6244(30µM)/DMSO)@WM239A cells-AvgFC;(Crizotinib/Control1)@H3122 cells mTRAQ R1-AbsFC;(Crizotinib/Control1)@H3122 cells SILAC …					NO	NO	NO	NO	NO	NO	NO	NO						24961811,25850435,23898821,35011700,25002506,29255136,36781298	BRAFV600E(OIS),BRAFV600E+sh-C/EBP(OISb),Selumetinib,Crizotinib (RTKi),IL33,PD184352 (MEKi),Vemurafenib,SCH772984 (ERKi),Trametinib,Metformin	Prat_137,Prat_138,Prat_135,Prat_133,Prat_26,Prat_28,Prat_78,Prat_902,Prat_75,Prat_904,Prat_905,Prat_69,4_neww,6_neww,Prat_148,Prat_33,Prat_35,Prat_413,Prat_419,50_neww,54_neww	7	10				0	0
KMT2D_S2274	DDX10_S831	DDX10	S831	87	1	21	21	0.047619	7.64736e-09	3.82835e-08	7	10	2	19	21	(Mitotic arrest/Untreated)@HeLa cells-AbsFC;(Pervanadate/Untreated)@HeLa cells-AbsFC;(AZD6244(10µM)/DMSO)@WM239A cells-AvgFC;(AZD6244(30µM)/DMSO)@WM239A cells-AvgFC;(Crizotinib/Control1)@H3122 cells mTRAQ R1-AbsFC;(Crizotinib/Control1)@H3122 cells mTRAQ R3-AbsFC;(Crizotinib/Control1)@H3122 cells SILAC R3-AbsFC;(Crizotinib/Control2)@H3122 cells mTRAQ R2-AbsFC;(Crizotinib/Control2)@H3122 cells mTRA…	1		1	(RSK1/2 RNAi/Control)@A375 cells-Log2FC (calc)	NO	NO	NO	NO	NO	NO	NO	NO						28674419,25850435,23898821,35011700,25002506,29255136,28450419,36781298	Mitotic arrest,Pervanadate,Selumetinib,Crizotinib (RTKi),IL33,PD184352 (MEKi),Vemurafenib,SCH772984 (ERKi),Sorafenib,Trametinib,Metformin	Prat_368,Prat_370,Prat_26,Prat_28,Prat_78,Prat_906,Prat_902,Prat_75,Prat_904,Prat_903,2_neww,Prat_148,Prat_150,Prat_33,Prat_35,Prat_413,Prat_325,Prat_333,Prat_335,Prat_419,54_neww	8	11	25002506	RSK1/2-RNAi	Prat_152	1	1
KMT2D_S2274	MISP_S400	MISP	S400	81	0	21	21	0	1.34783e-10	1.23852e-09	8	9	7	14	21	(Coumarin(0.01µM)/Control)@HepG2 cells-Log2FC;(EGF(10min)/Unstimulated R1)@HeLa cell line iTRAQ-Log2FC;(EGF(10min)/Unstimulated R2)@HeLa cell line iTRAQ-Log2FC;(EGF(10min)/Unstimulated R2)@HeLa cell line mTRAQ-Log2FC;(GFP_FGF10/GFP_UT)@HeLa cell line-Log2FC;(Mitotic arrest/Untreated)@HeLa cells-AbsFC;(Pervanadate/Untreated)@HeLa cells-AbsFC;(1-NM-PP1/DMSO)@CDK12analog sens HeLa cell line-Log2FC;(…					NO	NO	NO	NO	NO	NO	NO	NO	MISP_S400		cytoskeletal reorganization			35688186,22210691,36329028,28674419,31652541,23898821,25404012,36781298	Coumarin,EGF,GFP_FGF10/GFP_UT,Mitotic arrest,Pervanadate,1-NM-PP1 (CDK12i),Crizotinib (RTKi),Erlotinib+EGF,Metformin	Prat_786,Prat_42,Prat_47,Prat_45,Prat_851,Prat_368,Prat_370,Prat_363,Prat_78,Prat_906,Prat_77,Prat_80,Prat_902,Prat_75,Prat_904,Prat_905,Prat_69,Prat_903,Prat_20,50_neww,54_neww	8	9				0	0
KMT2D_S2274	SLC20A2_S324	SLC20A2	S324	74	1	21	21	0.047619	4.06647e-10	8.68062e-10	6	8	4	17	21	(BRAFV600E(OIS)/Cycling(3d))@HDF cell line-Log2FC;(BRAFV600E+sh-C/EBP beta(OISb)/Cycling(3d))@HDF cell line-Log2FC;(BRAFV600E+sh-C/EBP beta(OISb)/Cycling(9d))@HDF cell line-Log2FC;(siSIK2/siCTRL)@HeLa cells-AbsFC;(AZD6244(10µM)/DMSO)@WM239A cells-AvgFC;(BRAFV600E(OIS)/BRAFV600E+sh-C/EBP beta(OISb)(3d))@HDF cell line-Log2FC;(Crizotinib/Control1)@H3122 cells mTRAQ R1-AbsFC;(Crizotinib/Control1)@H31…		1	1	(Sorafenib(0.01µM)/DMSO)@MV4-11 cells-AvgFC	NO	NO	NO	NO	NO	NO	NO	NO						24961811,33947818,25850435,23898821,30459283,25404012,28450419	BRAFV600E(OIS),BRAFV600E+sh-C/EBP(OISb),siSIK2,Selumetinib,BRAFV600E(OIS)/BRAFV600E+sh-C/EBP(OISb),Crizotinib (RTKi),Erlotinib+EGF,Vemurafenib,Sorafenib	Prat_137,Prat_135,Prat_133,Prat_745,Prat_26,Prat_139,Prat_78,Prat_906,Prat_77,Prat_80,Prat_902,Prat_75,Prat_904,Prat_905,Prat_69,Prat_903,Prat_913,Prat_20,Prat_33,Prat_333,Prat_335	7	9	28450419	Sorafenib	Prat_325	1	1
KMT2D_S2274	ERF_S185	ERF	S185	63	0	21	21	0	1.35853e-12	1.8155e-12	6	7	6	15	21	(siSIK2/siCTRL)@HeLa cells-AbsFC;Human enterovirus A71(12h)/Mock@RD cells-Log2FC;Human enterovirus A71(1h)/Mock@RD cells-Log2FC;Human enterovirus A71(2h)/Mock@RD cells-Log2FC;Human enterovirus A71(4h)/Mock@RD cells-Log2FC;Human enterovirus A71(8h)/Mock@RD cells-Log2FC;(AZD6244(10µM)/DMSO)@WM239A cells-AvgFC;(Crizotinib/Control1)@H3122 cells mTRAQ R1-AbsFC;(Crizotinib/Control1)@H3122 cells mTRAQ R…					NO	NO	NO	NO	NO	NO	NO	NO						33947818,36106392,25850435,23898821,28450419,36781298	siSIK2,Inf_EV-A71,Selumetinib,Crizotinib (RTKi),Vemurafenib,Sorafenib,Metformin	Prat_745,45_neww,41_neww,42_neww,43_neww,44_neww,Prat_26,Prat_78,Prat_906,Prat_77,Prat_80,Prat_902,Prat_904,Prat_905,Prat_69,Prat_903,Prat_33,Prat_325,Prat_333,Prat_335,50_neww	6	7				0	0
KMT2D_S2274	PIP4P1_S162	PIP4P1	S162	74	1	21	21	0.047619	4.06647e-10	8.68062e-10	10	13	6	15	21	(EGF(10min)/Unstimulated R1)@HeLa cell line iTRAQ-Log2FC;(EGF(10min)/Unstimulated R2)@HeLa cell line iTRAQ-Log2FC;(GFP_FGF10/GFP_UT)@HeLa cell line-Log2FC;(RSK1/2 RNAi/Control)@A375 cells-Log2FC (calc);(Salmonella+siSIK2(30min)/siCTRL)@HeLa cells-AbsFC;(siSIK2/siCTRL)@HeLa cells-AbsFC;(Crizotinib/Control1)@H3122 cells SILAC R1-AbsFC;(Crizotinib/Control1)@H3122 cells SILAC R2-AbsFC;(Crizotinib/Con…		1	1	Metformin(24h)/Control@C2bbe1-Log2FC	NO	NO	NO	NO	NO	NO	NO	NO						22210691,36329028,25002506,33947818,23898821,34686321,25404012,32314919,35011700,29255136,28450419	EGF,GFP_FGF10/GFP_UT,RSK1/2-RNAi,Inf_Salmonella,siSIK2,Crizotinib (RTKi),EMT+TGNF,Erlotinib+EGF,Hydroxyurea+SCH900776 (CHEK1i),IL33,PD184352 (MEKi),SCH772984 (ERKi),Sorafenib,Trametinib	Prat_42,Prat_47,Prat_851,Prat_152,Prat_747,Prat_745,Prat_77,Prat_80,Prat_902,Prat_905,Prat_69,Prat_903,Prat_670,Prat_20,Prat_422,6_neww,Prat_148,Prat_150,Prat_413,Prat_333,Prat_419	11	14	36781298	Metformin	50_neww	1	1	phosphatase
KMT2D_S2274	BUB1_S596	BUB1	S596	75	0	20	20	0	8.83183e-11	4.1647e-10	7	8	2	18	20	(EGF(10min)/Unstimulated R2)@HeLa cell line iTRAQ-Log2FC;Safranal(12h)/Control@MDA-MB-231 cells-AbsFC;(AZD6244(10µM)/DMSO)@WM239A cells-AvgFC;(Crizotinib/Control1)@H3122 cells mTRAQ R1-AbsFC;(Crizotinib/Control1)@H3122 cells mTRAQ R3-AbsFC;(Crizotinib/Control1)@H3122 cells SILAC R1-AbsFC;(Crizotinib/Control1)@H3122 cells SILAC R2-AbsFC;(Crizotinib/Control1)@H3122 cells SILAC R3-AbsFC;(Crizotinib/…					NO	NO	NO	NO	NO	YES	NO	NO						22210691,36173113,25850435,23898821,25002506,29255136,28450419	EGF,Safranal,Selumetinib,Crizotinib (RTKi),PD184352 (MEKi),Vemurafenib,SCH772984 (ERKi),Sorafenib	Prat_47,46_neww,Prat_26,Prat_78,Prat_906,Prat_77,Prat_80,Prat_902,Prat_75,Prat_904,Prat_905,Prat_69,Prat_903,Prat_148,Prat_150,Prat_33,Prat_413,Prat_325,Prat_333,Prat_335	7	8				0	0	kinase
KMT2D_S2274	UBE2O_S839	UBE2O	S839	95	0	20	20	0	6.00625e-09	9.33729e-08	11	13	5	15	20	(EGF(10min)/Unstimulated R1)@HeLa cell line iTRAQ-Log2FC;(EGF(10min)/Unstimulated R2)@HeLa cell line iTRAQ-Log2FC;(Mitotic arrest/Untreated)@HeLa cells-AbsFC;(Pervanadate/Untreated)@HeLa cells-AbsFC;Safranal(12h)/Control@MDA-MB-231 cells-AbsFC;(AZD6244(10µM)/DMSO)@WM239A cells-AvgFC;(Coumarin(100µM)/Control)@HepG2 cells-Log2FC;(EGF/Control)@H1975 cell line-AbsFC;(IL-33 (10min)/Control)@THP-1 cell…					NO	NO	NO	NO	NO	NO	NO	NO						22210691,28674419,36173113,25850435,35688186,25404012,35011700,25002506,29255136,28450419,36781298	EGF,Mitotic arrest,Pervanadate,Safranal,Selumetinib,Coumarin,IL33,PD184352 (MEKi),Vemurafenib,SCH772984 (ERKi),Sorafenib,Trametinib,Metformin	Prat_42,Prat_47,Prat_368,Prat_370,46_neww,Prat_26,Prat_793,Prat_15,2_neww,6_neww,Prat_148,Prat_33,Prat_35,Prat_413,Prat_325,Prat_333,Prat_335,Prat_419,50_neww,54_neww	11	13				0	0
KMT2D_S2274	TEX264_S244	TEX264	S244	71	0	20	20	0	3.37192e-11	1.0668e-10	9	12	11	9	20	(EGF(10min)/Unstimulated R1)@HeLa cell line iTRAQ-Log2FC;(EGF(10min)/Unstimulated R2)@HeLa cell line iTRAQ-Log2FC;(EGF(10min)/Unstimulated R2)@HeLa cell line mTRAQ-Log2FC;(Mitotic arrest/Untreated)@HeLa cells-AbsFC;(Pervanadate/Untreated)@HeLa cells-AbsFC;Human enterovirus A71(12h)/Mock@RD cells-Log2FC;Human enterovirus A71(1h)/Mock@RD cells-Log2FC;Human enterovirus A71(2h)/Mock@RD cells-Log2FC;H…					NO	NO	NO	NO	NO	NO	NO	NO						22210691,28674419,36106392,36173113,25850435,30459283,29255136,28450419,36781298	EGF,Mitotic arrest,Pervanadate,Inf_EV-A71,Safranal,Selumetinib,Crizotinib (RTKi),Vemurafenib,SCH772984 (ERKi),Sorafenib,Trametinib,Metformin	Prat_42,Prat_47,Prat_45,Prat_368,Prat_370,45_neww,41_neww,42_neww,43_neww,44_neww,46_neww,Prat_26,Prat_913,Prat_33,Prat_413,Prat_325,Prat_333,Prat_335,Prat_419,50_neww	9	12				0	0
KMT2D_S2274	MYBBP1A_S1186	MYBBP1A	S1186	62	1	20	20	0.05	5.2062e-11	2.50594e-11	8	12	5	15	20	(BRAFV600E(OIS)/Cycling(3d))@HDF cell line-Log2FC;(BRAFV600E+sh-C/EBP beta(OISb)/Cycling(3d))@HDF cell line-Log2FC;(Mitotic arrest/Untreated)@HeLa cells-AbsFC;(Pervanadate/Untreated)@HeLa cells-AbsFC;Safranal(12h)/Control@MDA-MB-231 cells-AbsFC;(AZD6244(10µM)/DMSO)@WM239A cells-AvgFC;(AZD6244(30µM)/DMSO)@WM239A cells-AvgFC;(Crizotinib/Control1)@H3122 cells mTRAQ R1-AbsFC;(Crizotinib/Control1)@H31…	1		1	(RSK1/2 RNAi/Control)@A375 cells-Log2FC (calc)	NO	NO	NO	NO	NO	NO	NO	NO						24961811,28674419,36173113,25850435,23898821,25002506,29255136,28450419,36781298	BRAFV600E(OIS),BRAFV600E+sh-C/EBP(OISb),Mitotic arrest,Pervanadate,Safranal,Selumetinib,Crizotinib (RTKi),PD184352 (MEKi),Vemurafenib,SCH772984 (ERKi),Sorafenib,Trametinib,Metformin	Prat_137,Prat_135,Prat_368,Prat_370,46_neww,Prat_26,Prat_28,Prat_78,Prat_80,Prat_69,Prat_903,Prat_148,Prat_150,Prat_33,Prat_35,Prat_413,Prat_325,Prat_335,Prat_419,54_neww	9	13	25002506	RSK1/2-RNAi	Prat_152	1	1
KMT2D_S2274	ARHGEF18_S1312	ARHGEF18	S1312	67	0	20	20	0	1.22584e-11	2.41602e-11	8	9	3	17	20	(EGF(10min)/Unstimulated R1)@HeLa cell line iTRAQ-Log2FC;(EGF(10min)/Unstimulated R2)@HeLa cell line iTRAQ-Log2FC;Safranal(12h)/Control@MDA-MB-231 cells-AbsFC;(AZD6244(10µM)/DMSO)@WM239A cells-AvgFC;(AZD6244(30µM)/DMSO)@WM239A cells-AvgFC;(Crizotinib/Control1)@H3122 cells mTRAQ R1-AbsFC;(Crizotinib/Control1)@H3122 cells mTRAQ R3-AbsFC;(Crizotinib/Control1)@H3122 cells SILAC R3-AbsFC;(Crizotinib/C…					NO	NO	NO	NO	NO	NO	NO	NO						22210691,36173113,25850435,23898821,25404012,29255136,28450419,36781298	EGF,Safranal,Selumetinib,Crizotinib (RTKi),Erlotinib+EGF,Vemurafenib,SCH772984 (ERKi),Sorafenib,Metformin	Prat_42,Prat_47,46_neww,Prat_26,Prat_28,Prat_78,Prat_906,Prat_902,Prat_75,Prat_904,Prat_905,Prat_903,Prat_20,Prat_33,Prat_35,Prat_413,Prat_325,Prat_333,Prat_335,50_neww	8	9				0	0			YES	complex_16773
KMT2D_S2274	KDM3B_S289	KDM3B	S289	68	1	20	20	0.05	2.50479e-10	2.58969e-10	6	9	8	12	20	(Mitotic arrest/Untreated)@HeLa cells-AbsFC;(Pervanadate/Untreated)@HeLa cells-AbsFC;Human enterovirus A71(12h)/Mock@RD cells-Log2FC;Human enterovirus A71(1h)/Mock@RD cells-Log2FC;Human enterovirus A71(2h)/Mock@RD cells-Log2FC;Human enterovirus A71(4h)/Mock@RD cells-Log2FC;Human enterovirus A71(8h)/Mock@RD cells-Log2FC;Safranal(12h)/Control@MDA-MB-231 cells-AbsFC;(AZD6244(10µM)/DMSO)@WM239A cells…		1	1	(IL-33 (10min)/Control)@THP-1 cells-Log2FC	NO	NO	NO	NO	NO	NO	NO	NO						28674419,36106392,36173113,25850435,23898821,34686321,35011700	Mitotic arrest,Pervanadate,Inf_EV-A71,Safranal,Selumetinib,Crizotinib (RTKi),EMT+TGNF,IL33,Vemurafenib,TGNF	Prat_368,Prat_370,45_neww,41_neww,42_neww,43_neww,44_neww,46_neww,Prat_26,Prat_28,Prat_78,Prat_906,Prat_75,Prat_904,Prat_670,4_neww,6_neww,Prat_33,Prat_35,Prat_672	7	10	35011700	IL33	2_neww	1	1
KMT2D_S2274	GAB2_S543	GAB2	S543	70	0	20	20	0	2.63084e-11	7.44952e-11	8	7	5	15	20	(siSIK2/siCTRL)@HeLa cells-AbsFC;(TcdB(8h)/Control)@HEp-2 cell line-AbsFC;(TcdBNXN(8h)/Control)@HEp-2 cell line-AbsFC;(TcdBNXN(8h)/TcdB(8h))@HEp-2 cell line-AbsFC ;ATRA(1d)/ATRA(12h)@SH-SY5Y cell-AvgFC;(Crizotinib/Control1)@H3122 cells mTRAQ R1-AbsFC;(Crizotinib/Control1)@H3122 cells mTRAQ R3-AbsFC;(Crizotinib/Control1)@H3122 cells SILAC R1-AbsFC;(Crizotinib/Control1)@H3122 cells SILAC R2-AbsFC;(…					NO	NO	NO	NO	NO	NO	NO	NO						33947818,30619164,38256121,23898821,30459283,25404012,29255136,36781298	siSIK2,TcdB (Toxin),All-trans-retinoic acid (ATRA),Crizotinib (RTKi),Erlotinib+EGF,SCH772984 (ERKi),Metformin	Prat_745,Prat_294,Prat_296,Prat_298,172_neww,Prat_78,Prat_906,Prat_77,Prat_80,Prat_902,Prat_75,Prat_904,Prat_905,Prat_69,Prat_903,Prat_913,Prat_20,Prat_413,163_neww,50_neww	8	7				0	0
KMT2D_S2274	IRS2_S388	IRS2	S388	73	1	20	20	0.05	8.45641e-10	1.44534e-09	8	7	7	13	20	(GFP_FGF10/GFP_UT)@HeLa cell line-Log2FC;Human enterovirus A71(12h)/Mock@RD cells-Log2FC;Human enterovirus A71(1h)/Mock@RD cells-Log2FC;Human enterovirus A71(2h)/Mock@RD cells-Log2FC;Human enterovirus A71(4h)/Mock@RD cells-Log2FC;Human enterovirus A71(8h)/Mock@RD cells-Log2FC;Safranal(12h)/Control@MDA-MB-231 cells-AbsFC;(Crizotinib/Control1)@H3122 cells mTRAQ R1-AbsFC;(Crizotinib/Control1)@H3122 …	1		1	(RSK1/2 RNAi/Control)@A375 cells-Log2FC (calc)	NO	NO	NO	NO	NO	NO	NO	NO	IRS2_S388	activity, inhibited				36329028,36106392,36173113,23898821,30459283,25404012,25002506,28450419,36781298	GFP_FGF10/GFP_UT,Inf_EV-A71,Safranal,Crizotinib (RTKi),Erlotinib+EGF,PD184352 (MEKi),Sorafenib,Metformin	Prat_851,45_neww,41_neww,42_neww,43_neww,44_neww,46_neww,Prat_78,Prat_77,Prat_902,Prat_905,Prat_903,Prat_913,Prat_20,Prat_148,Prat_150,Prat_325,Prat_333,Prat_335,50_neww	9	8	25002506	RSK1/2-RNAi	Prat_152	1	1
KMT2D_S2274	AFTPH_T617	AFTPH	T617	63	0	20	20	0	4.22115e-12	4.75244e-12	7	6	9	11	20	(EGF(10min)/Unstimulated R1)@HeLa cell line iTRAQ-Log2FC;(EGF(10min)/Unstimulated R2)@HeLa cell line iTRAQ-Log2FC;(siSIK2/siCTRL)@HeLa cells-AbsFC;Human enterovirus A71(12h)/Mock@RD cells-Log2FC;Human enterovirus A71(1h)/Mock@RD cells-Log2FC;Human enterovirus A71(2h)/Mock@RD cells-Log2FC;Human enterovirus A71(4h)/Mock@RD cells-Log2FC;Human enterovirus A71(8h)/Mock@RD cells-Log2FC;Safranal(12h)/Co…					NO	NO	NO	NO	NO	NO	NO	NO						22210691,33947818,36106392,36173113,23898821,30459283,34686321	EGF,siSIK2,Inf_EV-A71,Safranal,Crizotinib (RTKi),EMT+TGNF	Prat_42,Prat_47,Prat_745,45_neww,41_neww,42_neww,43_neww,44_neww,46_neww,Prat_78,Prat_906,Prat_80,Prat_902,Prat_75,Prat_904,Prat_905,Prat_69,Prat_903,Prat_913,Prat_670	7	6				0	0
KMT2D_S2274	CTDP1_S839	CTDP1	S839	62	0	20	20	0	3.20401e-12	3.08858e-12	6	8	5	15	20	(EGF(10min)/Unstimulated R2)@HeLa cell line mTRAQ-Log2FC;(EGF(24h)/Unstimulated R2)@HeLa cell line mTRAQ-Log2FC;(Isoproterenol/Basal)@RE cells-AbsFC;(Mitotic arrest/Untreated)@HeLa cells-AbsFC;(Pervanadate/Untreated)@HeLa cells-AbsFC;(Crizotinib/Control1)@H3122 cells mTRAQ R1-AbsFC;(Crizotinib/Control1)@H3122 cells mTRAQ R3-AbsFC;(Crizotinib/Control1)@H3122 cells SILAC R1-AbsFC;(Crizotinib/Contro…					NO	NO	NO	NO	NO	NO	NO	NO						22210691,32156701,28674419,23898821,28450419,36781298	EGF,Isoproterenol,Mitotic arrest,Pervanadate,Crizotinib (RTKi),Dox/Isoproterenol,Sorafenib,Metformin	Prat_45,Prat_55,Prat_416,Prat_368,Prat_370,Prat_78,Prat_906,Prat_77,Prat_80,Prat_902,Prat_75,Prat_904,Prat_905,Prat_69,Prat_903,Prat_408,Prat_325,Prat_333,Prat_335,54_neww	6	8				0	0	phosphatase
KMT2D_S2274	TRIM47_S588	TRIM47	S588	59	2	38	19	0.0526316	3.85254e-18	1.76853e-17	11	15	17	21	38	(BRAFV600E(OIS)/Cycling(3d))@HDF cell line-Log2FC;(BRAFV600E(OIS)/Cycling(9d))@HDF cell line-Log2FC;(BRAFV600E+sh-C/EBP beta(OISb)/Cycling(3d))@HDF cell line-Log2FC;(BRAFV600E+sh-C/EBP beta(OISb)/Cycling(9d))@HDF cell line-Log2FC;(EGF(10min)/Unstimulated R2)@HeLa cell line iTRAQ-Log2FC;(EGF(10min)/Unstimulated R2)@HeLa cell line mTRAQ-Log2FC;(EGF(24h)/Unstimulated R2)@HeLa cell line mTRAQ-Log2FC;…	1	1	2	(RSK1/2 RNAi/Control)@A375 cells-Log2FC (calc);(IL-33 (30min)/Control)@THP-1 cells-Log2FC	NO	NO	NO	NO	NO	NO	NO	NO						24961811,22210691,36329028,30619164,36106392,36173113,25850435,23898821,25404012,28209619,25002506,29255136,36781298	BRAFV600E(OIS),BRAFV600E+sh-C/EBP(OISb),EGF,GFP_FGF10/GFP_UT,TcdB (Toxin),Inf_EV-A71,Safranal,Selumetinib,BRAFV600E(OIS)/BRAFV600E+sh-C/EBP(OISb),Crizotinib (RTKi),Erlotinib+EGF,BT474J4+lap/parental,PD184352 (MEKi),Vemurafenib,SCH772984 (ERKi),Trametinib,Metformin	Prat_137,Prat_138,Prat_135,Prat_133,Prat_47,Prat_45,Prat_55,Prat_851,Prat_294,Prat_296,Prat_298,45_neww,41_neww,42_neww,43_neww,44_neww,46_neww,Prat_26,Prat_28,Prat_139,Prat_78,Prat_906,Prat_77,Prat_80,Prat_902,Prat_75,Prat_904,Prat_905,Prat_69,Prat_903,Prat_20,Prat_311,Prat_148,Prat_33,Prat_35,Prat_413,Prat_419,50_neww	13	17	25002506,35011700	RSK1/2-RNAi,IL33	Prat_152,4_neww	2	2
KMT2D_S2274	FUNDC2_S151	FUNDC2	S151	118	1	19	19	0.0526316	6.80483e-06	4.88364e-05	11	13	11	8	19	(BRAFV600E+sh-C/EBP beta(OISb)/Cycling(9d))@HDF cell line-Log2FC;(Epithelial/Mesenchymal)@HMLE cells R2-Log2FC;(GFP_FGF10/GFP_UT)@HeLa cell line-Log2FC;(Mitotic arrest/Untreated)@HeLa cells-AbsFC;(Pervanadate/Untreated)@HeLa cells-AbsFC;(RSK1/2 RNAi/Control)@A375 cells-Log2FC (calc);Human enterovirus A71(12h)/Mock@RD cells-Log2FC;Human enterovirus A71(1h)/Mock@RD cells-Log2FC;Human enterovirus A7…		1	1	(Trametinib/DMSO)@WM239A cell line-Log2FC	NO	NO	NO	NO	NO	NO	NO	NO						24961811,31221721,36329028,28674419,25002506,36106392,35688186,30459283,25404012,35011700,25850435,36781298	BRAFV600E+sh-C/EBP(OISb),Epithelial/Mesenchymal,GFP_FGF10/GFP_UT,Mitotic arrest,Pervanadate,RSK1/2-RNAi,Inf_EV-A71,Coumarin,Crizotinib (RTKi),Erlotinib+EGF,IL33,PD184352 (MEKi),Vemurafenib,Metformin	Prat_133,Prat_346,Prat_851,Prat_368,Prat_370,Prat_152,45_neww,41_neww,42_neww,43_neww,44_neww,Prat_793,Prat_913,Prat_20,6_neww,Prat_148,Prat_33,50_neww,54_neww	12	14	29255136	Trametinib	Prat_419	1	1
KMT2D_S2274	BPTF_S1300	BPTF	S1300	82	1	19	19	0.0526316	1.54862e-08	4.51449e-08	10	13	13	6	19	(BRAFV600E(OIS)/Cycling(9d))@HDF cell line-Log2FC;(BRAFV600E+sh-C/EBP beta(OISb)/Cycling(9d))@HDF cell line-Log2FC;(GFP_FGF10/GFP_UT)@HeLa cell line-Log2FC;(Isoproterenol/Basal)@RE cells-AbsFC;(Salmonella+siSIK2(30min)/siCTRL)@HeLa cells-AbsFC;(siSIK2/siCTRL)@HeLa cells-AbsFC;ATRA(12h)/Control@IMR-32 cell-AvgFC;Human enterovirus A71(12h)/Mock@RD cells-Log2FC;Human enterovirus A71(1h)/Mock@RD cell…	1		1	(Crizotinib/DMSO)@SHSY5Y cell line-AvgFC	NO	NO	NO	NO	NO	NO	NO	NO						24961811,36329028,32156701,33947818,38256121,36106392,36173113,23898821,35011700,25002506,34686321	BRAFV600E(OIS),BRAFV600E+sh-C/EBP(OISb),GFP_FGF10/GFP_UT,Isoproterenol,Inf_Salmonella,siSIK2,All-trans-retinoic acid (ATRA),Inf_EV-A71,Safranal,Crizotinib (RTKi),Dox/Isoproterenol,IL33,PD184352 (MEKi),TGNF	Prat_138,Prat_133,Prat_851,Prat_416,Prat_747,Prat_745,159_neww,45_neww,41_neww,42_neww,43_neww,44_neww,46_neww,Prat_902,Prat_408,6_neww,Prat_150,Prat_672,163_neww	11	14	27732954	Crizotinib (RTKi)	Prat_239	1	1
KMT2D_S2274	AKAP11_T1100	AKAP11	T1100	89	1	19	19	0.0526316	6.04052e-08	2.50222e-07	9	13	10	9	19	(BRAFV600E(OIS)/Cycling(3d))@HDF cell line-Log2FC;(BRAFV600E+sh-C/EBP beta(OISb)/Cycling(3d))@HDF cell line-Log2FC;(Mitotic arrest/Untreated)@HeLa cells-AbsFC;(Pervanadate/Untreated)@HeLa cells-AbsFC;Human enterovirus A71(12h)/Mock@RD cells-Log2FC;Human enterovirus A71(1h)/Mock@RD cells-Log2FC;Human enterovirus A71(2h)/Mock@RD cells-Log2FC;Human enterovirus A71(4h)/Mock@RD cells-Log2FC;Human ente…	1		1	(RSK1/2 RNAi/Control)@A375 cells-Log2FC (calc)	NO	NO	NO	NO	NO	NO	NO	NO						24961811,28674419,36106392,36173113,25850435,30459283,25002506,29255136,28450419,36781298	BRAFV600E(OIS),BRAFV600E+sh-C/EBP(OISb),Mitotic arrest,Pervanadate,Inf_EV-A71,Safranal,Selumetinib,Crizotinib (RTKi),PD184352 (MEKi),Vemurafenib,SCH772984 (ERKi),Sorafenib,Trametinib,Metformin	Prat_137,Prat_135,Prat_368,Prat_370,45_neww,41_neww,42_neww,43_neww,44_neww,46_neww,Prat_26,Prat_913,Prat_148,Prat_33,Prat_35,Prat_413,Prat_333,Prat_419,50_neww	10	14	25002506	RSK1/2-RNAi	Prat_152	1	1
KMT2D_S2274	MTX3_S311	MTX3	S311	79	0	19	19	0	5.85592e-10	3.23103e-09	9	11	16	3	19	(BRAFV600E(OIS)/Cycling(3d))@HDF cell line-Log2FC;(BRAFV600E(OIS)/Cycling(9d))@HDF cell line-Log2FC;(BRAFV600E+sh-C/EBP beta(OISb)/Cycling(3d))@HDF cell line-Log2FC;(BRAFV600E+sh-C/EBP beta(OISb)/Cycling(9d))@HDF cell line-Log2FC;(EGF(10min)/Unstimulated R2)@HeLa cell line iTRAQ-Log2FC;(RSK1/2 RNAi/Control)@A375 cells-Log2FC (calc);(siSIK2/siCTRL)@HeLa cells-AbsFC;(TcdB(8h)/Control)@HEp-2 cell li…					NO	NO	NO	NO	NO	NO	NO	NO						24961811,22210691,25002506,33947818,30619164,38256121,36106392,36173113,30459283	BRAFV600E(OIS),BRAFV600E+sh-C/EBP(OISb),EGF,RSK1/2-RNAi,siSIK2,TcdB (Toxin),All-trans-retinoic acid (ATRA),Inf_EV-A71,Safranal,Crizotinib (RTKi),PD184352 (MEKi)	Prat_137,Prat_138,Prat_135,Prat_133,Prat_47,Prat_152,Prat_745,Prat_294,Prat_296,159_neww,45_neww,41_neww,42_neww,43_neww,44_neww,46_neww,Prat_913,Prat_148,167_neww	9	11				0	0
KMT2D_S2274	TCF12_S67	TCF12	S67	86	0	19	19	0	2.48055e-09	2.15768e-08	9	11	13	6	19	(BRAFV600E(OIS)/Cycling(3d))@HDF cell line-Log2FC;(BRAFV600E+sh-C/EBP beta(OISb)/Cycling(3d))@HDF cell line-Log2FC;(EGF(10min)/Unstimulated R2)@HeLa cell line iTRAQ-Log2FC;(EGF(10min)/Unstimulated R2)@HeLa cell line mTRAQ-Log2FC;(Mitotic arrest/Untreated)@HeLa cells-AbsFC;(Pervanadate/Untreated)@HeLa cells-AbsFC;(RSK1/2 RNAi/Control)@A375 cells-Log2FC (calc);Human enterovirus A71(12h)/Mock@RD cel…					NO	NO	NO	NO	NO	NO	NO	NO						24961811,22210691,28674419,25002506,36106392,36173113,28450419,38256121,36781298	BRAFV600E(OIS),BRAFV600E+sh-C/EBP(OISb),EGF,Mitotic arrest,Pervanadate,RSK1/2-RNAi,Inf_EV-A71,Safranal,Sorafenib,All-trans-retinoic acid (ATRA),Metformin	Prat_137,Prat_135,Prat_47,Prat_45,Prat_368,Prat_370,Prat_152,45_neww,41_neww,42_neww,43_neww,44_neww,46_neww,Prat_325,Prat_333,Prat_335,167_neww,163_neww,50_neww	9	11				0	0
KMT2D_S2274	ARHGAP5_S968	ARHGAP5	S968	64	1	19	19	0.0526316	2.65405e-10	1.51151e-10	8	10	3	16	19	(BRAFV600E(OIS)/Cycling(3d))@HDF cell line-Log2FC;(BRAFV600E+sh-C/EBP beta(OISb)/Cycling(3d))@HDF cell line-Log2FC;Safranal(12h)/Control@MDA-MB-231 cells-AbsFC;(Coumarin(100µM)/Control)@HepG2 cells-Log2FC;(Crizotinib/Control1)@H3122 cells mTRAQ R1-AbsFC;(Crizotinib/Control1)@H3122 cells mTRAQ R3-AbsFC;(Crizotinib/Control1)@H3122 cells SILAC R1-AbsFC;(Crizotinib/Control1)@H3122 cells SILAC R2-AbsF…	1		1	(RSK1/2 RNAi/Control)@A375 cells-Log2FC (calc)	NO	NO	NO	NO	NO	NO	NO	NO						24961811,36173113,35688186,23898821,30459283,34686321,35011700,29255136,36781298	BRAFV600E(OIS),BRAFV600E+sh-C/EBP(OISb),Safranal,Coumarin,Crizotinib (RTKi),EMT+TGNF,IL33,SCH772984 (ERKi),TGNF,Trametinib,Metformin	Prat_137,Prat_135,46_neww,Prat_793,Prat_78,Prat_906,Prat_77,Prat_80,Prat_902,Prat_905,Prat_903,Prat_913,Prat_670,4_neww,6_neww,Prat_413,Prat_672,Prat_419,50_neww	9	11	25002506	RSK1/2-RNAi	Prat_152	1	1
KMT2D_S2274	EIF5B_S107	EIF5B	S107	123	1	19	19	0.0526316	1.36642e-05	9.82178e-05	9	9	11	8	19	(BRAFV600E(OIS)/Cycling(3d))@HDF cell line-Log2FC;(BRAFV600E(OIS)/Cycling(9d))@HDF cell line-Log2FC;(BRAFV600E+sh-C/EBP beta(OISb)/Cycling(3d))@HDF cell line-Log2FC;(BRAFV600E+sh-C/EBP beta(OISb)/Cycling(9d))@HDF cell line-Log2FC;(GFP_FGF10/GFP_UT)@HeLa cell line-Log2FC;(Mitotic arrest/Untreated)@HeLa cells-AbsFC;Human enterovirus A71(12h)/Mock@RD cells-Log2FC;Human enterovirus A71(1h)/Mock@RD ce…	1		1	Safranal(12h)/Control@MDA-MB-231 cells-AbsFC	NO	NO	NO	NO	NO	NO	NO	NO						24961811,36329028,28674419,36106392,35688186,23898821,30459283,35011700,28209619,36781298	BRAFV600E(OIS),BRAFV600E+sh-C/EBP(OISb),GFP_FGF10/GFP_UT,Mitotic arrest,Inf_EV-A71,Coumarin,Crizotinib (RTKi),IL33,BT474J4+lap/parental,Metformin	Prat_137,Prat_138,Prat_135,Prat_133,Prat_851,Prat_368,45_neww,41_neww,42_neww,43_neww,44_neww,Prat_793,Prat_906,Prat_913,2_neww,6_neww,Prat_311,50_neww,54_neww	10	10	36173113	Safranal	46_neww	1	1
KMT2D_S2274	HERC1_S1328	HERC1	S1328	63	1	19	19	0.0526316	2.05616e-10	1.02473e-10	8	9	7	12	19	(DnRAB11_FGF10/RAB11_UT)@T47D cell line-Log2FC;(GFP_FGF10/GFP_UT)@HeLa cell line-Log2FC;Human enterovirus A71(12h)/Mock@RD cells-Log2FC;Human enterovirus A71(1h)/Mock@RD cells-Log2FC;Human enterovirus A71(2h)/Mock@RD cells-Log2FC;Human enterovirus A71(4h)/Mock@RD cells-Log2FC;Human enterovirus A71(8h)/Mock@RD cells-Log2FC;(AZD6244(10µM)/DMSO)@WM239A cells-AvgFC;(BRAFV600E(OIS)/BRAFV600E+sh-C/EBP …	1		1	(BRAFV600E(OIS)/Cycling(3d))@HDF cell line-Log2FC	NO	NO	NO	NO	NO	NO	NO	NO						36329028,36106392,25850435,24961811,35688186,23898821,30459283,28209619,28450419	DnRAB11_FGF10/RAB11_UT,GFP_FGF10/GFP_UT,Inf_EV-A71,Selumetinib,BRAFV600E(OIS)/BRAFV600E+sh-C/EBP(OISb),Coumarin,Crizotinib (RTKi),BT474J4+lap/parental,Vemurafenib,Sorafenib	Prat_849,Prat_851,45_neww,41_neww,42_neww,43_neww,44_neww,Prat_26,Prat_139,Prat_793,Prat_78,Prat_80,Prat_69,Prat_913,Prat_311,Prat_33,Prat_325,Prat_333,Prat_335	9	10	24961811	BRAFV600E(OIS)	Prat_137	1	1
KMT2D_S2274	FAM83H_S1025	FAM83H	S1025	85	1	19	19	0.0526316	2.81102e-08	9.66767e-08	8	9	5	14	19	(Coumarin(0.01µM)/Control)@HepG2 cells-Log2FC;(DnRAB11_FGF10/RAB11_UT)@T47D cell line-Log2FC;(Mitotic arrest/Untreated)@HeLa cells-AbsFC;(Pervanadate/Untreated)@HeLa cells-AbsFC;(siSIK2/siCTRL)@HeLa cells-AbsFC;(Crizotinib/Control1)@H3122 cells mTRAQ R1-AbsFC;(Crizotinib/Control1)@H3122 cells mTRAQ R3-AbsFC;(Crizotinib/Control1)@H3122 cells SILAC R1-AbsFC;(Crizotinib/Control1)@H3122 cells SILAC R…	1		1	(GFP_FGF10/GFP_UT)@HeLa cell line-Log2FC	NO	NO	NO	NO	NO	NO	NO	NO						35688186,36329028,28674419,33947818,23898821,25404012,35011700,28209619,36781298	Coumarin,DnRAB11_FGF10/RAB11_UT,Mitotic arrest,Pervanadate,siSIK2,Crizotinib (RTKi),Erlotinib+EGF,IL33,BT474J4+lap/parental,Metformin	Prat_786,Prat_849,Prat_368,Prat_370,Prat_745,Prat_78,Prat_906,Prat_77,Prat_80,Prat_902,Prat_75,Prat_904,Prat_905,Prat_69,Prat_903,Prat_20,4_neww,Prat_311,50_neww	9	10	36329028	GFP_FGF10/GFP_UT	Prat_851	1	1
KMT2D_S2274	SLMAP_S148	SLMAP	S148	79	1	19	19	0.0526316	8.35698e-09	2.01417e-08	7	8	4	15	19	(BRAFV600E(OIS)/Cycling(3d))@HDF cell line-Log2FC;(BRAFV600E+sh-C/EBP beta(OISb)/Cycling(3d))@HDF cell line-Log2FC;(RSK1/2 RNAi/Control)@A375 cells-Log2FC (calc);Safranal(12h)/Control@MDA-MB-231 cells-AbsFC;(Crizotinib/Control1)@H3122 cells mTRAQ R1-AbsFC;(Crizotinib/Control1)@H3122 cells mTRAQ R3-AbsFC;(Crizotinib/Control1)@H3122 cells SILAC R1-AbsFC;(Crizotinib/Control1)@H3122 cells SILAC R2-Ab…		1	1	(EMT+TGNF(1h)/Control)@hiPSC-RPE cellline-AbsFC	NO	NO	NO	NO	NO	NO	NO	NO						24961811,25002506,36173113,23898821,30459283,35011700,29255136,36781298	BRAFV600E(OIS),BRAFV600E+sh-C/EBP(OISb),RSK1/2-RNAi,Safranal,Crizotinib (RTKi),IL33,PD184352 (MEKi),SCH772984 (ERKi),Metformin	Prat_137,Prat_135,Prat_152,46_neww,Prat_78,Prat_906,Prat_77,Prat_80,Prat_902,Prat_75,Prat_904,Prat_905,Prat_69,Prat_903,Prat_913,4_neww,Prat_150,Prat_413,50_neww	8	9	34686321	EMT+TGNF	Prat_670	1	1
KMT2D_S2274	TUT7_S132	TUT7	S132	65	1	19	19	0.0526316	3.41365e-10	2.2093e-10	5	7	3	16	19	(Salmonella+siSIK2(30min)/siCTRL)@HeLa cells-AbsFC;(siSIK2/siCTRL)@HeLa cells-AbsFC;Safranal(12h)/Control@MDA-MB-231 cells-AbsFC;(Crizotinib/Control1)@H3122 cells mTRAQ R1-AbsFC;(Crizotinib/Control1)@H3122 cells mTRAQ R3-AbsFC;(Crizotinib/Control1)@H3122 cells SILAC R1-AbsFC;(Crizotinib/Control1)@H3122 cells SILAC R2-AbsFC;(Crizotinib/Control1)@H3122 cells SILAC R3-AbsFC;(Crizotinib/Control2)@H31…	1		1	(RSK1/2 RNAi/Control)@A375 cells-Log2FC (calc)	NO	NO	NO	NO	NO	NO	NO	NO						33947818,36173113,23898821,35011700,25002506,29255136	Inf_Salmonella,siSIK2,Safranal,Crizotinib (RTKi),IL33,PD184352 (MEKi),SCH772984 (ERKi),Trametinib	Prat_747,Prat_745,46_neww,Prat_78,Prat_906,Prat_77,Prat_80,Prat_902,Prat_75,Prat_904,Prat_905,Prat_69,Prat_903,2_neww,4_neww,6_neww,Prat_148,Prat_413,Prat_419	6	8	25002506	RSK1/2-RNAi	Prat_152	1	1
KMT2D_S2274	CRACD_S975	CRACD	S975	69	0	19	19	0	6.02366e-11	1.28369e-10	6	6	5	14	19	Human enterovirus A71(12h)/Mock@RD cells-Log2FC;Human enterovirus A71(1h)/Mock@RD cells-Log2FC;Human enterovirus A71(2h)/Mock@RD cells-Log2FC;Human enterovirus A71(4h)/Mock@RD cells-Log2FC;Human enterovirus A71(8h)/Mock@RD cells-Log2FC;(AZD6244(10µM)/DMSO)@WM239A cells-AvgFC;(Crizotinib/Control1)@H3122 cells mTRAQ R1-AbsFC;(Crizotinib/Control1)@H3122 cells mTRAQ R3-AbsFC;(Crizotinib/Control1)@H31…					NO	NO	NO	NO	NO	NO	NO	NO						36106392,25850435,23898821,30459283,34686321,25002506	Inf_EV-A71,Selumetinib,Crizotinib (RTKi),EMT+TGNF,PD184352 (MEKi),Vemurafenib	45_neww,41_neww,42_neww,43_neww,44_neww,Prat_26,Prat_78,Prat_906,Prat_80,Prat_902,Prat_75,Prat_904,Prat_69,Prat_903,Prat_913,Prat_670,Prat_150,Prat_33,Prat_35	6	6				0	0
KMT2D_S2274	ATXN1L_S615	ATXN1L	S615	61	1	19	19	0.0526316	1.22054e-10	4.5765e-11	5	6	6	13	19	(BRAFV600E(OIS)/Cycling(3d))@HDF cell line-Log2FC;(BRAFV600E(OIS)/Cycling(9d))@HDF cell line-Log2FC;(BRAFV600E+sh-C/EBP beta(OISb)/Cycling(3d))@HDF cell line-Log2FC;(BRAFV600E+sh-C/EBP beta(OISb)/Cycling(9d))@HDF cell line-Log2FC;(EGF(10min)/Unstimulated R1)@HeLa cell line iTRAQ-Log2FC;(EGF(10min)/Unstimulated R2)@HeLa cell line iTRAQ-Log2FC;(Crizotinib/Control1)@H3122 cells mTRAQ R1-AbsFC;(Crizo…	1		1	(RSK1/2 RNAi/Control)@A375 cells-Log2FC (calc)	NO	NO	NO	NO	NO	NO	NO	NO						24961811,22210691,23898821,35011700,25002506,28450419	BRAFV600E(OIS),BRAFV600E+sh-C/EBP(OISb),EGF,Crizotinib (RTKi),IL33,PD184352 (MEKi),Sorafenib	Prat_137,Prat_138,Prat_135,Prat_133,Prat_42,Prat_47,Prat_78,Prat_77,Prat_80,Prat_902,Prat_75,Prat_905,Prat_69,Prat_903,6_neww,Prat_148,Prat_325,Prat_333,Prat_335	6	7	25002506	RSK1/2-RNAi	Prat_152	1	1
KMT2D_S2274	SPEN_S623	SPEN	S623	66	1	19	19	0.0526316	4.37551e-10	3.20093e-10	5	6	8	11	19	(Mitotic arrest/Untreated)@HeLa cells-AbsFC;(Pervanadate/Untreated)@HeLa cells-AbsFC;Human enterovirus A71(12h)/Mock@RD cells-Log2FC;Human enterovirus A71(1h)/Mock@RD cells-Log2FC;Human enterovirus A71(2h)/Mock@RD cells-Log2FC;Human enterovirus A71(4h)/Mock@RD cells-Log2FC;Human enterovirus A71(8h)/Mock@RD cells-Log2FC;Safranal(12h)/Control@MDA-MB-231 cells-AbsFC;(Crizotinib/Control1)@H3122 cells…		1	1	Metformin(24h)/Control@C2bbe1-Log2FC	NO	NO	NO	NO	NO	NO	NO	NO						28674419,36106392,36173113,23898821,25002506,28450419	Mitotic arrest,Pervanadate,Inf_EV-A71,Safranal,Crizotinib (RTKi),PD184352 (MEKi),Sorafenib	Prat_368,Prat_370,45_neww,41_neww,42_neww,43_neww,44_neww,46_neww,Prat_78,Prat_906,Prat_77,Prat_80,Prat_902,Prat_905,Prat_903,Prat_150,Prat_325,Prat_333,Prat_335	6	7	36781298	Metformin	50_neww	1	1			YES	complex_16773
KMT2D_S2274	PRRC2B_T1134	PRRC2B	T1134	66	0	19	19	0	2.87603e-11	4.21752e-11	5	5	4	15	19	Human enterovirus A71(1h)/Mock@RD cells-Log2FC;Human enterovirus A71(2h)/Mock@RD cells-Log2FC;Human enterovirus A71(4h)/Mock@RD cells-Log2FC;Human enterovirus A71(8h)/Mock@RD cells-Log2FC;(Crizotinib/Control1)@H3122 cells mTRAQ R1-AbsFC;(Crizotinib/Control1)@H3122 cells mTRAQ R3-AbsFC;(Crizotinib/Control1)@H3122 cells SILAC R1-AbsFC;(Crizotinib/Control1)@H3122 cells SILAC R2-AbsFC;(Crizotinib/Con…					NO	NO	NO	NO	NO	NO	NO	NO						36106392,23898821,28209619,28450419,36781298	Inf_EV-A71,Crizotinib (RTKi),BT474J4+lap/parental,Sorafenib,Metformin	41_neww,42_neww,43_neww,44_neww,Prat_78,Prat_906,Prat_77,Prat_80,Prat_902,Prat_75,Prat_904,Prat_905,Prat_69,Prat_903,Prat_311,Prat_333,Prat_335,50_neww,54_neww	5	5				0	0
KMT2D_S2274	NDRG3_S334	NDRG3	S334	74	0	19	19	0	1.9434e-10	7.01284e-10	5	5	7	12	19	(EGF(10min)/Unstimulated R2)@HeLa cell line iTRAQ-Log2FC;Human enterovirus A71(12h)/Mock@RD cells-Log2FC;Human enterovirus A71(1h)/Mock@RD cells-Log2FC;Human enterovirus A71(2h)/Mock@RD cells-Log2FC;Human enterovirus A71(4h)/Mock@RD cells-Log2FC;Human enterovirus A71(8h)/Mock@RD cells-Log2FC;Safranal(12h)/Control@MDA-MB-231 cells-AbsFC;(Crizotinib/Control1)@H3122 cells mTRAQ R1-AbsFC;(Crizotinib/…					NO	NO	NO	NO	NO	NO	NO	NO						22210691,36106392,36173113,23898821,36781298	EGF,Inf_EV-A71,Safranal,Crizotinib (RTKi),Metformin	Prat_47,45_neww,41_neww,42_neww,43_neww,44_neww,46_neww,Prat_78,Prat_906,Prat_77,Prat_80,Prat_902,Prat_75,Prat_904,Prat_905,Prat_69,Prat_903,50_neww,54_neww	5	5				0	0
KMT2D_S2274	ARK2N_S145	ARK2N	S145	70	1	19	19	0.0526316	1.14295e-09	1.29938e-09	4	4	6	13	19	(EGF(10min)/Unstimulated R2)@HeLa cell line iTRAQ-Log2FC;Human enterovirus A71(12h)/Mock@RD cells-Log2FC;Human enterovirus A71(1h)/Mock@RD cells-Log2FC;Human enterovirus A71(2h)/Mock@RD cells-Log2FC;Human enterovirus A71(4h)/Mock@RD cells-Log2FC;Human enterovirus A71(8h)/Mock@RD cells-Log2FC;(Crizotinib/Control1)@H3122 cells mTRAQ R1-AbsFC;(Crizotinib/Control1)@H3122 cells mTRAQ R3-AbsFC;(Crizoti…	1		1	Safranal(12h)/Control@MDA-MB-231 cells-AbsFC	NO	NO	NO	NO	NO	NO	NO	NO						22210691,36106392,23898821,35011700,36781298	EGF,Inf_EV-A71,Crizotinib (RTKi),IL33,Metformin	Prat_47,45_neww,41_neww,42_neww,43_neww,44_neww,Prat_78,Prat_906,Prat_77,Prat_80,Prat_902,Prat_75,Prat_904,Prat_905,Prat_69,Prat_903,4_neww,6_neww,54_neww	5	5	36173113	Safranal	46_neww	1	1
KMT2D_S2274	TMEM237_S62	TMEM237	S62	88	1	19	19	0.0526316	5.00449e-08	1.98564e-07	4	4	7	12	19	(DnRAB11_FGF10/RAB11_UT)@T47D cell line-Log2FC;(GFP_FGF10/GFP_UT)@HeLa cell line-Log2FC;Human enterovirus A71(12h)/Mock@RD cells-Log2FC;Human enterovirus A71(1h)/Mock@RD cells-Log2FC;Human enterovirus A71(2h)/Mock@RD cells-Log2FC;Human enterovirus A71(4h)/Mock@RD cells-Log2FC;Human enterovirus A71(8h)/Mock@RD cells-Log2FC;(Crizotinib/Control1)@H3122 cells mTRAQ R1-AbsFC;(Crizotinib/Control1)@H312…		1	1	Metformin(24h)/Control@MDST-Log2FC	NO	NO	NO	NO	NO	NO	NO	NO						36329028,36106392,23898821,30459283,25850435	DnRAB11_FGF10/RAB11_UT,GFP_FGF10/GFP_UT,Inf_EV-A71,Crizotinib (RTKi),Vemurafenib	Prat_849,Prat_851,45_neww,41_neww,42_neww,43_neww,44_neww,Prat_78,Prat_906,Prat_77,Prat_80,Prat_902,Prat_75,Prat_904,Prat_905,Prat_69,Prat_903,Prat_913,Prat_35	5	5	36781298	Metformin	54_neww	1	1
KMT2D_S2274	RAF1_S43	RAF1	S43	68	1	18	18	0.0555556	2.04831e-09	1.69994e-09	8	7	5	13	18	(Coumarin(0.01µM)/Control)@HepG2 cells-Log2FC;(DnDNM2_FGF10/RAB11_UT)@T47D cell line-Log2FC;ATRA(12h)/Control@IMR-32 cell-AvgFC;ATRA(1d)/ATRA(12h)@SH-SY5Y cell-AvgFC;ATRA(3d)/ATRA(12h)@SH-SY5Y cell-AvgFC;(Coumarin(100µM)/Control)@HepG2 cells-Log2FC;(Crizotinib/Control1)@H3122 cells mTRAQ R1-AbsFC;(Crizotinib/DMSO)@NB1 cell-AvgFC;(IL-33 (10min)/Control)@THP-1 cells-Log2FC;(IL-33 (30min)/Control)@T…	1		1	(RSK1/2 RNAi/Control)@A375 cells-Log2FC (calc)	NO	NO	NO	NO	NO	NO	NO	NO	RAF1_S43	molecular association, regulation; intracellular localization; enzymatic activity, inhibited		14-3-3 beta(INDUCES); HRas(DISRUPTS)		35688186,36329028,38256121,23898821,30459283,35011700,25002506,28450419,34686321	Coumarin,DnDNM2_FGF10/RAB11_UT,All-trans-retinoic acid (ATRA),Crizotinib (RTKi),IL33,PD184352 (MEKi),Sorafenib,TGNF	Prat_786,Prat_847,159_neww,172_neww,173_neww,Prat_793,Prat_78,Prat_913,2_neww,4_neww,6_neww,Prat_148,Prat_150,Prat_333,Prat_335,Prat_672,167_neww,163_neww	9	8	25002506	RSK1/2-RNAi	Prat_152	1	1	kinase
KMT2D_S2274	JUND_S90	JUND	S90	79	0	18	18	0	1.57154e-09	7.30566e-09	11	15	10	8	18	(BRAFV600E(OIS)/Cycling(3d))@HDF cell line-Log2FC;(BRAFV600E+sh-C/EBP beta(OISb)/Cycling(3d))@HDF cell line-Log2FC;(Coumarin(0.01µM)/Control)@HepG2 cells-Log2FC;(EGF(10min)/Unstimulated R1)@HeLa cell line iTRAQ-Log2FC;(EGF(10min)/Unstimulated R2)@HeLa cell line iTRAQ-Log2FC;(EGF(10min)/Unstimulated R2)@HeLa cell line mTRAQ-Log2FC;(Mitotic arrest/Untreated)@HeLa cells-AbsFC;(Pervanadate/Untreated)…					NO	NO	NO	NO	NO	NO	NO	NO						24961811,35688186,22210691,28674419,25002506,36173113,25850435,32314919,29255136,34686321,36781298	BRAFV600E(OIS),BRAFV600E+sh-C/EBP(OISb),Coumarin,EGF,Mitotic arrest,Pervanadate,RSK1/2-RNAi,Safranal,Selumetinib,Hydroxyurea+SCH900776 (CHEK1i),PD184352 (MEKi),Vemurafenib,SCH772984 (ERKi),TGNF,Metformin	Prat_137,Prat_135,Prat_786,Prat_42,Prat_47,Prat_45,Prat_368,Prat_370,Prat_152,46_neww,Prat_26,Prat_422,Prat_148,Prat_150,Prat_33,Prat_413,Prat_672,50_neww	11	15				0	0
KMT2D_S2274	DCAF6_S336	DCAF6	S336	83	0	18	18	0	3.49173e-09	2.13624e-08	10	13	13	5	18	(BCI/Untreated)@KELLY cell-Log2FC;(BRAFV600E(OIS)/Cycling(3d))@HDF cell line-Log2FC;(BRAFV600E+sh-C/EBP beta(OISb)/Cycling(3d))@HDF cell line-Log2FC;(EGF(10min)/Unstimulated R1)@HeLa cell line iTRAQ-Log2FC;(EGF(10min)/Unstimulated R2)@HeLa cell line iTRAQ-Log2FC;(RSK1/2 RNAi/Control)@A375 cells-Log2FC (calc);(Salmonella+siSIK2(30min)/siCTRL)@HeLa cells-AbsFC;(siSIK2/siCTRL)@HeLa cells-AbsFC;Human…					NO	NO	NO	NO	NO	NO	NO	NO						35478300,24961811,22210691,25002506,33947818,36106392,25850435,35688186,28450419,36781298	BCI (DUSP1/6i),BRAFV600E(OIS),BRAFV600E+sh-C/EBP(OISb),EGF,RSK1/2-RNAi,Inf_Salmonella,siSIK2,Inf_EV-A71,Selumetinib,Coumarin,PD184352 (MEKi),Sorafenib,Metformin	Prat_750,Prat_137,Prat_135,Prat_42,Prat_47,Prat_152,Prat_747,Prat_745,45_neww,41_neww,42_neww,43_neww,44_neww,Prat_26,Prat_793,Prat_150,Prat_333,54_neww	10	13				0	0
KMT2D_S2274	RANBP2_S955	RANBP2	S955	93	0	18	18	0	2.22747e-08	2.24284e-07	9	13	7	11	18	(BRAFV600E(OIS)/Cycling(9d))@HDF cell line-Log2FC;(BRAFV600E+sh-C/EBP beta(OISb)/Cycling(9d))@HDF cell line-Log2FC;(EGF(10min)/Unstimulated R2)@HeLa cell line iTRAQ-Log2FC;(EGF(10min)/Unstimulated R2)@HeLa cell line mTRAQ-Log2FC;(Mitotic arrest/Untreated)@HeLa cells-AbsFC;(Pervanadate/Untreated)@HeLa cells-AbsFC;(RSK1/2 RNAi/Control)@A375 cells-Log2FC (calc);(AZD6244(10µM)/DMSO)@WM239A cells-AvgF…					NO	NO	NO	NO	NO	NO	NO	NO						24961811,22210691,28674419,25002506,25850435,25404012,29255136,28450419,36781298	BRAFV600E(OIS),BRAFV600E+sh-C/EBP(OISb),EGF,Mitotic arrest,Pervanadate,RSK1/2-RNAi,Selumetinib,Erlotinib+EGF,Vemurafenib,SCH772984 (ERKi),Sorafenib,Trametinib,Metformin	Prat_138,Prat_133,Prat_47,Prat_45,Prat_368,Prat_370,Prat_152,Prat_26,Prat_20,Prat_33,Prat_35,Prat_413,Prat_325,Prat_333,Prat_335,Prat_419,50_neww,54_neww	9	13				0	0
KMT2D_S2274	KMT2D_S2640	KMT2D	S2640	88	1	18	18	0.0555556	1.17216e-07	4.08497e-07	7	10	9	9	18	(BRAFV600E(OIS)/Cycling(9d))@HDF cell line-Log2FC;(Mitotic arrest/Untreated)@HeLa cells-AbsFC;(Pervanadate/Untreated)@HeLa cells-AbsFC;(RSK1/2 RNAi/Control)@A375 cells-Log2FC (calc);Human enterovirus A71(12h)/Mock@RD cells-Log2FC;Human enterovirus A71(1h)/Mock@RD cells-Log2FC;Human enterovirus A71(2h)/Mock@RD cells-Log2FC;Human enterovirus A71(4h)/Mock@RD cells-Log2FC;Human enterovirus A71(8h)/Mo…		1	1	(Lapatinib+BT-474-J4 cell line/BT-474 cell line)-Log2FC	NO	NO	NO	NO	NO	NO	NO	NO						24961811,28674419,25002506,36106392,30459283,29255136,28450419,36781298	BRAFV600E(OIS),Mitotic arrest,Pervanadate,RSK1/2-RNAi,Inf_EV-A71,Crizotinib (RTKi),PD184352 (MEKi),SCH772984 (ERKi),Sorafenib,Trametinib,Metformin	Prat_138,Prat_368,Prat_370,Prat_152,45_neww,41_neww,42_neww,43_neww,44_neww,Prat_913,Prat_148,Prat_150,Prat_413,Prat_325,Prat_333,Prat_335,Prat_419,50_neww	8	11	28209619	BT474J4+lap/parental	Prat_311	1	1		YES	YES	complex_16773;complex_19943;complex_21123;complex_22403;complex_34301;complex_36907;complex_39803;complex_59234;complex_62052;complex_71268;complex_82585;complex_87993;complex_94239;complex_112282;complex_114765;complex_128164;complex_128243;complex_132818;complex_135288;complex_136458;complex_137889;complex_156076;complex_160030;complex_199987;complex_202528;complex_206323;complex_209650;complex…
KMT2D_S2274	RIF1_S2205	RIF1	S2205	71	0	18	18	0	2.83694e-10	6.43681e-10	8	9	4	14	18	(EGF(10min)/Unstimulated R2)@HeLa cell line iTRAQ-Log2FC;(Mitotic arrest/Untreated)@HeLa cells-AbsFC;(Pervanadate/Untreated)@HeLa cells-AbsFC;Safranal(12h)/Control@MDA-MB-231 cells-AbsFC;(Crizotinib/Control1)@H3122 cells mTRAQ R1-AbsFC;(Crizotinib/Control1)@H3122 cells SILAC R1-AbsFC;(Crizotinib/Control1)@H3122 cells SILAC R2-AbsFC;(Crizotinib/Control1)@H3122 cells SILAC R3-AbsFC;(Crizotinib/Cont…					NO	NO	NO	NO	NO	NO	NO	NO	RIF1_S2205	molecular association, regulation; enzymatic activity, inhibited	cell cycle regulation	PPP2R2C(DISRUPTS); PPP2R3B(INDUCES); PPP2R5C(DISRUPTS); PPP2R3A(INDUCES)		22210691,28674419,36173113,23898821,35011700,25002506,28450419,36781298	EGF,Mitotic arrest,Pervanadate,Safranal,Crizotinib (RTKi),IL33,PD184352 (MEKi),Sorafenib,Metformin	Prat_47,Prat_368,Prat_370,46_neww,Prat_78,Prat_77,Prat_80,Prat_902,Prat_905,Prat_69,Prat_903,6_neww,Prat_148,Prat_150,Prat_333,Prat_335,50_neww,54_neww	8	9				0	0
KMT2D_S2274	LIMD1_S272	LIMD1	S272	88	1	18	18	0.0555556	1.17216e-07	4.08497e-07	8	9	8	10	18	(EGF(10min)/Unstimulated R2)@HeLa cell line mTRAQ-Log2FC;(Mitotic arrest/Untreated)@HeLa cells-AbsFC;Human enterovirus A71(12h)/Mock@RD cells-Log2FC;Human enterovirus A71(1h)/Mock@RD cells-Log2FC;Human enterovirus A71(2h)/Mock@RD cells-Log2FC;Human enterovirus A71(4h)/Mock@RD cells-Log2FC;Human enterovirus A71(8h)/Mock@RD cells-Log2FC;Safranal(12h)/Control@MDA-MB-231 cells-AbsFC;(1-NM-PP1/DMSO)@C…		1	1	(Crizotinib/Control2)@H3122 cells mTRAQ R2-AbsFC	NO	NO	NO	NO	NO	NO	NO	NO	LIMD1_S272		cell cycle regulation; carcinogenesis, inhibited; cell growth, inhibited; cell motility, inhibited			22210691,28674419,36106392,36173113,31652541,25850435,23898821,25002506,36781298	EGF,Mitotic arrest,Inf_EV-A71,Safranal,1-NM-PP1 (CDK12i),Selumetinib,Crizotinib (RTKi),PD184352 (MEKi),Vemurafenib,Metformin	Prat_45,Prat_368,45_neww,41_neww,42_neww,43_neww,44_neww,46_neww,Prat_363,Prat_26,Prat_28,Prat_78,Prat_906,Prat_904,Prat_150,Prat_33,Prat_35,50_neww	9	10	23898821	Crizotinib (RTKi)	Prat_75	1	1
KMT2D_S2274	SCRIB_S1448	SCRIB	S1448	95	1	18	18	0.0555556	3.9455e-07	1.77592e-06	8	9	13	5	18	(BCI/Untreated)@KELLY cell-Log2FC;(BRAFV600E+sh-C/EBP beta(OISb)/Cycling(3d))@HDF cell line-Log2FC;(BRAFV600E+sh-C/EBP beta(OISb)/Cycling(9d))@HDF cell line-Log2FC;(EGF(10min)/Unstimulated R1)@HeLa cell line iTRAQ-Log2FC;(EGF(10min)/Unstimulated R2)@HeLa cell line iTRAQ-Log2FC;(EGF(10min)/Unstimulated R2)@HeLa cell line mTRAQ-Log2FC;(GFP_FGF10/GFP_UT)@HeLa cell line-Log2FC;(RSK1/2 RNAi/Control)@A…		1	1	Metformin(24h)/Control@MDST-Log2FC	NO	NO	NO	NO	NO	NO	NO	NO						35478300,24961811,22210691,36329028,25002506,36106392,30459283,25404012,35011700	BCI (DUSP1/6i),BRAFV600E+sh-C/EBP(OISb),EGF,GFP_FGF10/GFP_UT,RSK1/2-RNAi,Inf_EV-A71,Crizotinib (RTKi),Erlotinib+EGF,IL33,PD184352 (MEKi)	Prat_750,Prat_135,Prat_133,Prat_42,Prat_47,Prat_45,Prat_851,Prat_152,45_neww,41_neww,42_neww,43_neww,44_neww,Prat_913,Prat_20,6_neww,Prat_148,Prat_150	9	10	36781298	Metformin	54_neww	1	1			YES	complex_16773
KMT2D_S2274	MTFR2_S119	MTFR2	S119	63	0	18	18	0	4.27362e-11	3.54163e-11	7	9	3	15	18	(Mitotic arrest/Untreated)@HeLa cells-AbsFC;(Salmonella+siSIK2(30min)/siCTRL)@HeLa cells-AbsFC;(siSIK2/siCTRL)@HeLa cells-AbsFC;(AZD6244(10µM)/DMSO)@WM239A cells-AvgFC;(AZD6244(30µM)/DMSO)@WM239A cells-AvgFC;(Crizotinib/Control1)@H3122 cells mTRAQ R1-AbsFC;(Crizotinib/Control1)@H3122 cells mTRAQ R3-AbsFC;(Crizotinib/Control1)@H3122 cells SILAC R1-AbsFC;(Crizotinib/Control1)@H3122 cells SILAC R2-A…					NO	NO	NO	NO	NO	NO	NO	NO						28674419,33947818,25850435,23898821,29255136,28450419,36781298	Mitotic arrest,Inf_Salmonella,siSIK2,Selumetinib,Crizotinib (RTKi),Vemurafenib,SCH772984 (ERKi),Sorafenib,Metformin	Prat_368,Prat_747,Prat_745,Prat_26,Prat_28,Prat_78,Prat_906,Prat_77,Prat_80,Prat_904,Prat_905,Prat_69,Prat_33,Prat_35,Prat_413,Prat_333,Prat_335,50_neww	7	9				0	0
KMT2D_S2274	BCAR3_S83	BCAR3	S83	80	1	18	18	0.0555556	2.60369e-08	5.93079e-08	6	9	14	4	18	(BRAFV600E+sh-C/EBP beta(OISb)/Cycling(3d))@HDF cell line-Log2FC;(EGF(10min)/Unstimulated R1)@HeLa cell line iTRAQ-Log2FC;(EGF(10min)/Unstimulated R2)@HeLa cell line iTRAQ-Log2FC;(EGF(10min)/Unstimulated R2)@HeLa cell line mTRAQ-Log2FC;(EGF(24h)/Unstimulated R2)@HeLa cell line mTRAQ-Log2FC;(Mitotic arrest/Untreated)@HeLa cells-AbsFC;(Pervanadate/Untreated)@HeLa cells-AbsFC;(RSK1/2 RNAi/Control)@A…	1		1	(BRAFV600E(OIS)/Cycling(9d))@HDF cell line-Log2FC	NO	NO	NO	NO	NO	NO	NO	NO						24961811,22210691,28674419,25002506,36106392,36173113,23898821	BRAFV600E+sh-C/EBP(OISb),EGF,Mitotic arrest,Pervanadate,RSK1/2-RNAi,Inf_EV-A71,Safranal,BRAFV600E(OIS)/BRAFV600E+sh-C/EBP(OISb),Crizotinib (RTKi),PD184352 (MEKi)	Prat_135,Prat_42,Prat_47,Prat_45,Prat_55,Prat_368,Prat_370,Prat_152,45_neww,41_neww,42_neww,43_neww,44_neww,46_neww,Prat_139,Prat_902,Prat_903,Prat_148	7	10	24961811	BRAFV600E(OIS)	Prat_138	1	1
KMT2D_S2274	CARMIL1_S1291	CARMIL1	S1291	80	0	18	18	0	1.92513e-09	9.63049e-09	7	8	3	15	18	(siSIK2/siCTRL)@HeLa cells-AbsFC;(TcdBNXN(8h)/TcdB(8h))@HEp-2 cell line-AbsFC ;Safranal(12h)/Control@MDA-MB-231 cells-AbsFC;(Crizotinib/Control1)@H3122 cells mTRAQ R1-AbsFC;(Crizotinib/Control1)@H3122 cells mTRAQ R3-AbsFC;(Crizotinib/Control1)@H3122 cells SILAC R1-AbsFC;(Crizotinib/Control1)@H3122 cells SILAC R2-AbsFC;(Crizotinib/Control1)@H3122 cells SILAC R3-AbsFC;(Crizotinib/Control2)@H3122 ce…					NO	NO	NO	NO	NO	NO	NO	NO						33947818,30619164,36173113,23898821,34686321,25002506,36781298	siSIK2,TcdB (Toxin),Safranal,Crizotinib (RTKi),EMT+TGNF,PD184352 (MEKi),TGNF,Metformin	Prat_745,Prat_298,46_neww,Prat_78,Prat_906,Prat_77,Prat_80,Prat_902,Prat_75,Prat_904,Prat_905,Prat_69,Prat_903,Prat_670,Prat_150,Prat_672,50_neww,54_neww	7	8				0	0
KMT2D_S2274	TRAPPC12_S182	TRAPPC12	S182	79	1	18	18	0.0555556	2.13622e-08	4.55888e-08	6	8	8	10	18	(EGF(10min)/Unstimulated R1)@HeLa cell line iTRAQ-Log2FC;(EGF(10min)/Unstimulated R2)@HeLa cell line iTRAQ-Log2FC;(Mitotic arrest/Untreated)@HeLa cells-AbsFC;Human enterovirus A71(12h)/Mock@RD cells-Log2FC;Human enterovirus A71(1h)/Mock@RD cells-Log2FC;Human enterovirus A71(2h)/Mock@RD cells-Log2FC;Human enterovirus A71(4h)/Mock@RD cells-Log2FC;Human enterovirus A71(8h)/Mock@RD cells-Log2FC;(AZD6…	1		1	(RSK1/2 RNAi/Control)@A375 cells-Log2FC (calc)	NO	NO	NO	NO	NO	NO	NO	NO						22210691,28674419,36106392,25850435,34686321,29255136,28450419	EGF,Mitotic arrest,Inf_EV-A71,Selumetinib,EMT+TGNF,Vemurafenib,SCH772984 (ERKi),Sorafenib,Trametinib	Prat_42,Prat_47,Prat_368,45_neww,41_neww,42_neww,43_neww,44_neww,Prat_26,Prat_28,Prat_670,Prat_33,Prat_35,Prat_413,Prat_325,Prat_333,Prat_335,Prat_419	7	9	25002506	RSK1/2-RNAi	Prat_152	1	1
KMT2D_S2274	PDS5B_S1259	PDS5B	S1259	76	1	18	18	0.0555556	1.16306e-08	2.00364e-08	8	7	8	10	18	(Coumarin(0.01µM)/Control)@HepG2 cells-Log2FC;(siSIK2/siCTRL)@HeLa cells-AbsFC;Human enterovirus A71(12h)/Mock@RD cells-Log2FC;Human enterovirus A71(1h)/Mock@RD cells-Log2FC;Human enterovirus A71(2h)/Mock@RD cells-Log2FC;Human enterovirus A71(4h)/Mock@RD cells-Log2FC;Human enterovirus A71(8h)/Mock@RD cells-Log2FC;Safranal(12h)/Control@MDA-MB-231 cells-AbsFC;(Coumarin(100µM)/Control)@HepG2 cells-L…		1	1	Metformin(24h)/Control@MDST-Log2FC	NO	NO	NO	NO	NO	NO	NO	NO						35688186,33947818,36106392,36173113,23898821,30459283,35011700,25002506,36781298	Coumarin,siSIK2,Inf_EV-A71,Safranal,Crizotinib (RTKi),IL33,PD184352 (MEKi),Metformin	Prat_786,Prat_745,45_neww,41_neww,42_neww,43_neww,44_neww,46_neww,Prat_793,Prat_78,Prat_906,Prat_904,Prat_913,4_neww,6_neww,Prat_148,Prat_150,50_neww	9	8	36781298	Metformin	54_neww	1	1
KMT2D_S2274	SENP7_S11	SENP7	S11	71	1	18	18	0.0555556	4.01163e-09	4.51193e-09	6	7	7	11	18	(BRAFV600E+sh-C/EBP beta(OISb)/Cycling(3d))@HDF cell line-Log2FC;Human enterovirus A71(12h)/Mock@RD cells-Log2FC;Human enterovirus A71(1h)/Mock@RD cells-Log2FC;Human enterovirus A71(2h)/Mock@RD cells-Log2FC;Human enterovirus A71(4h)/Mock@RD cells-Log2FC;Human enterovirus A71(8h)/Mock@RD cells-Log2FC;Safranal(12h)/Control@MDA-MB-231 cells-AbsFC;(BRAFV600E(OIS)/BRAFV600E+sh-C/EBP beta(OISb)(3d))@HD…	1		1	(RSK1/2 RNAi/Control)@A375 cells-Log2FC (calc)	NO	NO	NO	NO	NO	NO	NO	NO						24961811,36106392,36173113,23898821,35011700,25002506,29255136	BRAFV600E+sh-C/EBP(OISb),Inf_EV-A71,Safranal,BRAFV600E(OIS)/BRAFV600E+sh-C/EBP(OISb),Crizotinib (RTKi),IL33,PD184352 (MEKi),SCH772984 (ERKi)	Prat_135,45_neww,41_neww,42_neww,43_neww,44_neww,46_neww,Prat_139,Prat_78,Prat_77,Prat_902,Prat_75,Prat_905,Prat_903,6_neww,Prat_148,Prat_150,Prat_413	7	8	25002506	RSK1/2-RNAi	Prat_152	1	1
KMT2D_S2274	LRRC41_S276	LRRC41	S276	73	0	18	18	0	4.42057e-10	1.2288e-09	5	7	3	15	18	(BRAFV600E(OIS)/Cycling(3d))@HDF cell line-Log2FC;(BRAFV600E+sh-C/EBP beta(OISb)/Cycling(3d))@HDF cell line-Log2FC;Safranal(12h)/Control@MDA-MB-231 cells-AbsFC;(AZD6244(10µM)/DMSO)@WM239A cells-AvgFC;(AZD6244(30µM)/DMSO)@WM239A cells-AvgFC;(Crizotinib/Control1)@H3122 cells mTRAQ R1-AbsFC;(Crizotinib/Control1)@H3122 cells mTRAQ R3-AbsFC;(Crizotinib/Control1)@H3122 cells SILAC R1-AbsFC;(Crizotinib/…					NO	NO	NO	NO	NO	NO	NO	NO						24961811,36173113,25850435,23898821,36781298	BRAFV600E(OIS),BRAFV600E+sh-C/EBP(OISb),Safranal,Selumetinib,Crizotinib (RTKi),Vemurafenib,Metformin	Prat_137,Prat_135,46_neww,Prat_26,Prat_28,Prat_78,Prat_906,Prat_77,Prat_80,Prat_902,Prat_75,Prat_904,Prat_905,Prat_69,Prat_903,Prat_33,Prat_35,50_neww	5	7				0	0
KMT2D_S2274	KAT6A_S1089	KAT6A	S1089	69	1	18	18	0.0555556	2.57032e-09	2.37102e-09	5	7	3	15	18	(Mitotic arrest/Untreated)@HeLa cells-AbsFC;(Pervanadate/Untreated)@HeLa cells-AbsFC;(RSK1/2 RNAi/Control)@A375 cells-Log2FC (calc);(Crizotinib/Control1)@H3122 cells mTRAQ R3-AbsFC;(Crizotinib/Control1)@H3122 cells SILAC R2-AbsFC;(Crizotinib/Control1)@H3122 cells SILAC R3-AbsFC;(Crizotinib/Control2)@H3122 cells mTRAQ R2-AbsFC;(Crizotinib/Control2)@H3122 cells mTRAQ R3-AbsFC;(Crizotinib/Control2)@…		1	1	Metformin(24h)/Control@C2bbe1-Log2FC	NO	NO	NO	NO	NO	NO	NO	NO						28674419,25002506,23898821,25404012,35011700,28450419	Mitotic arrest,Pervanadate,RSK1/2-RNAi,Crizotinib (RTKi),Erlotinib+EGF,IL33,PD184352 (MEKi),Sorafenib	Prat_368,Prat_370,Prat_152,Prat_906,Prat_80,Prat_902,Prat_75,Prat_904,Prat_69,Prat_903,Prat_20,4_neww,6_neww,Prat_148,Prat_150,Prat_325,Prat_333,Prat_335	6	8	36781298	Metformin	50_neww	1	1
KMT2D_S2274	SEMA4C_S760	SEMA4C	S760	63	0	18	18	0	4.27362e-11	3.54163e-11	5	6	6	12	18	Human enterovirus A71(12h)/Mock@RD cells-Log2FC;Human enterovirus A71(1h)/Mock@RD cells-Log2FC;Human enterovirus A71(2h)/Mock@RD cells-Log2FC;Human enterovirus A71(4h)/Mock@RD cells-Log2FC;Human enterovirus A71(8h)/Mock@RD cells-Log2FC;Safranal(12h)/Control@MDA-MB-231 cells-AbsFC;(AZD6244(10µM)/DMSO)@WM239A cells-AvgFC;(AZD6244(30µM)/DMSO)@WM239A cells-AvgFC;(Crizotinib/Control1)@H3122 cells mTRA…					NO	NO	NO	NO	NO	NO	NO	NO						36106392,36173113,25850435,23898821,25002506	Inf_EV-A71,Safranal,Selumetinib,Crizotinib (RTKi),PD184352 (MEKi),Vemurafenib	45_neww,41_neww,42_neww,43_neww,44_neww,46_neww,Prat_26,Prat_28,Prat_906,Prat_80,Prat_902,Prat_75,Prat_904,Prat_69,Prat_903,Prat_148,Prat_150,Prat_33	5	6				0	0
KMT2D_S2274	PTPN1_S352	PTPN1	S352	80	0	18	18	0	1.92513e-09	9.63049e-09	8	12	8	10	18	(Mitotic arrest/Untreated)@HeLa cells-AbsFC;(Pervanadate/Untreated)@HeLa cells-AbsFC;Human enterovirus A71(12h)/Mock@RD cells-Log2FC;Human enterovirus A71(1h)/Mock@RD cells-Log2FC;Human enterovirus A71(2h)/Mock@RD cells-Log2FC;Human enterovirus A71(4h)/Mock@RD cells-Log2FC;Human enterovirus A71(8h)/Mock@RD cells-Log2FC;Safranal(12h)/Control@MDA-MB-231 cells-AbsFC;(AZD6244(10µM)/DMSO)@WM239A cells…					NO	NO	NO	NO	NO	NO	NO	NO						28674419,36106392,36173113,25850435,34686321,29255136,28450419,36781298	Mitotic arrest,Pervanadate,Inf_EV-A71,Safranal,Selumetinib,EMT+TGNF,Vemurafenib,SCH772984 (ERKi),Sorafenib,TGNF,Trametinib,Metformin	Prat_368,Prat_370,45_neww,41_neww,42_neww,43_neww,44_neww,46_neww,Prat_26,Prat_670,Prat_33,Prat_35,Prat_413,Prat_335,Prat_672,Prat_419,50_neww,54_neww	8	12				0	0	phosphatase
KMT2D_S2274	PTPN2_S298	PTPN2	S298	92	1	18	18	0.0555556	2.37079e-07	9.67329e-07	7	10	12	6	18	(BRAFV600E(OIS)/Cycling(3d))@HDF cell line-Log2FC;(BRAFV600E(OIS)/Cycling(9d))@HDF cell line-Log2FC;(BRAFV600E+sh-C/EBP beta(OISb)/Cycling(3d))@HDF cell line-Log2FC;(BRAFV600E+sh-C/EBP beta(OISb)/Cycling(9d))@HDF cell line-Log2FC;(Salmonella+siSIK2(30min)/siCTRL)@HeLa cells-AbsFC;(siSIK2/siCTRL)@HeLa cells-AbsFC;Human enterovirus A71(12h)/Mock@RD cells-Log2FC;Human enterovirus A71(1h)/Mock@RD cel…		1	1	(Crizotinib/DMSO)@NB1 cell-AvgFC	NO	NO	NO	NO	NO	NO	NO	NO						24961811,33947818,36106392,36173113,23898821,25002506,29255136,36781298	BRAFV600E(OIS),BRAFV600E+sh-C/EBP(OISb),Inf_Salmonella,siSIK2,Inf_EV-A71,Safranal,Crizotinib (RTKi),PD184352 (MEKi),SCH772984 (ERKi),Trametinib,Metformin	Prat_137,Prat_138,Prat_135,Prat_133,Prat_747,Prat_745,45_neww,41_neww,42_neww,43_neww,44_neww,46_neww,Prat_75,Prat_69,Prat_150,Prat_413,Prat_419,50_neww	8	11	30459283	Crizotinib (RTKi)	Prat_913	1	1	phosphatase
KMT2D_S2274	NIBAN2_S696	NIBAN2	S696	83	2	35	17.5	0.0571429	6.41193e-13	1.21509e-11	12	12	13	22	35	(BRAFV600E(OIS)/Cycling(9d))@HDF cell line-Log2FC;(EGF(10min)/Unstimulated R1)@HeLa cell line iTRAQ-Log2FC;(EGF(10min)/Unstimulated R2)@HeLa cell line iTRAQ-Log2FC;(EGF(10min)/Unstimulated R2)@HeLa cell line mTRAQ-Log2FC;(EGF(24h)/Unstimulated R2)@HeLa cell line mTRAQ-Log2FC;(TcdB(8h)/Control)@HEp-2 cell line-AbsFC;(TcdBNXN(8h)/Control)@HEp-2 cell line-AbsFC;Human enterovirus A71(12h)/Mock@RD cel…		2	2	(EMT+TGNF(1h)/Control)@hiPSC-RPE cellline-AbsFC;(Lapatinib+BT-474-J4 cell line/BT-474 cell line)-Log2FC	NO	NO	NO	NO	NO	NO	NO	NO						24961811,22210691,30619164,36106392,36173113,23898821,30459283,25404012,35011700,25002506,29255136,28450419,34686321,36781298	BRAFV600E(OIS),EGF,TcdB (Toxin),Inf_EV-A71,Safranal,Crizotinib (RTKi),Erlotinib+EGF,IL33,PD184352 (MEKi),SCH772984 (ERKi),Sorafenib,TGNF,Trametinib,Metformin	Prat_138,Prat_42,Prat_47,Prat_45,Prat_55,Prat_294,Prat_296,45_neww,41_neww,42_neww,43_neww,44_neww,46_neww,Prat_78,Prat_906,Prat_77,Prat_902,Prat_75,Prat_904,Prat_905,Prat_903,Prat_913,Prat_20,2_neww,4_neww,6_neww,Prat_148,Prat_150,Prat_413,Prat_325,Prat_333,Prat_335,Prat_672,Prat_419,50_neww	14	14	34686321,28209619	EMT+TGNF,BT474J4+lap/parental	Prat_670,Prat_311	2	2
KMT2D_S2274	INTS10_S231	INTS10	S231	83	0	17	17	0	9.1269e-09	4.71944e-08	9	12	12	5	17	(BRAFV600E(OIS)/Cycling(9d))@HDF cell line-Log2FC;(BRAFV600E+sh-C/EBP beta(OISb)/Cycling(9d))@HDF cell line-Log2FC;(EGF(10min)/Unstimulated R2)@HeLa cell line iTRAQ-Log2FC;(GFP_FGF10/GFP_UT)@HeLa cell line-Log2FC;(Mitotic arrest/Untreated)@HeLa cells-AbsFC;(Pervanadate/Untreated)@HeLa cells-AbsFC;(RSK1/2 RNAi/Control)@A375 cells-Log2FC (calc);Human enterovirus A71(12h)/Mock@RD cells-Log2FC;Human …					NO	NO	NO	NO	NO	NO	NO	NO						24961811,22210691,36329028,28674419,25002506,36106392,35011700,38256121,36781298	BRAFV600E(OIS),BRAFV600E+sh-C/EBP(OISb),EGF,GFP_FGF10/GFP_UT,Mitotic arrest,Pervanadate,RSK1/2-RNAi,Inf_EV-A71,IL33,PD184352 (MEKi),All-trans-retinoic acid (ATRA),Metformin	Prat_138,Prat_133,Prat_47,Prat_851,Prat_368,Prat_370,Prat_152,45_neww,41_neww,42_neww,43_neww,44_neww,6_neww,Prat_148,Prat_150,163_neww,50_neww	9	12				0	0
KMT2D_S2274	EML3_S198	EML3	S198	76	1	17	17	0.0588235	3.10255e-08	4.80049e-08	8	11	3	14	17	(Mitotic arrest/Untreated)@HeLa cells-AbsFC;(Pervanadate/Untreated)@HeLa cells-AbsFC;Safranal(12h)/Control@MDA-MB-231 cells-AbsFC;(AZD6244(10µM)/DMSO)@WM239A cells-AvgFC;(AZD6244(30µM)/DMSO)@WM239A cells-AvgFC;(Crizotinib/DMSO)@NB1 cell-AvgFC;(EMT+TGNF(1h)/Control)@hiPSC-RPE cellline-AbsFC;(PD184352 (2h)/DMSO)@A375 cells-Log2FC (calc);(PD184352+PMA (30min)/PMA (30min))@HEK293 cells-Log2FC (calc);…	1		1	(Crizotinib/DMSO)@SHSY5Y cell line-AvgFC	NO	NO	NO	NO	NO	NO	NO	NO						28674419,36173113,25850435,30459283,34686321,25002506,29255136,28450419,36781298	Mitotic arrest,Pervanadate,Safranal,Selumetinib,Crizotinib (RTKi),EMT+TGNF,PD184352 (MEKi),Vemurafenib,SCH772984 (ERKi),Sorafenib,Trametinib,Metformin	Prat_368,Prat_370,46_neww,Prat_26,Prat_28,Prat_913,Prat_670,Prat_148,Prat_150,Prat_33,Prat_35,Prat_413,Prat_325,Prat_333,Prat_335,Prat_419,50_neww	9	12	27732954	Crizotinib (RTKi)	Prat_239	1	1
KMT2D_S2274	CCT3_S252	CCT3	S252	77	1	17	17	0.0588235	3.76892e-08	6.27247e-08	8	11	8	9	17	(Mitotic arrest/Untreated)@HeLa cells-AbsFC;(Pervanadate/Untreated)@HeLa cells-AbsFC;Human enterovirus A71(12h)/Mock@RD cells-Log2FC;Human enterovirus A71(1h)/Mock@RD cells-Log2FC;Human enterovirus A71(2h)/Mock@RD cells-Log2FC;Human enterovirus A71(4h)/Mock@RD cells-Log2FC;Human enterovirus A71(8h)/Mock@RD cells-Log2FC;Safranal(12h)/Control@MDA-MB-231 cells-AbsFC;(AZD6244(10µM)/DMSO)@WM239A cells…	1		1	(RSK1/2 RNAi/Control)@A375 cells-Log2FC (calc)	NO	NO	NO	NO	NO	NO	NO	NO						28674419,36106392,36173113,25850435,23898821,35011700,25002506,29255136,36781298	Mitotic arrest,Pervanadate,Inf_EV-A71,Safranal,Selumetinib,Crizotinib (RTKi),IL33,PD184352 (MEKi),Vemurafenib,SCH772984 (ERKi),Trametinib,Metformin	Prat_368,Prat_370,45_neww,41_neww,42_neww,43_neww,44_neww,46_neww,Prat_26,Prat_80,2_neww,4_neww,Prat_148,Prat_33,Prat_413,Prat_419,54_neww	9	12	25002506	RSK1/2-RNAi	Prat_152	1	1			YES	complex_39803
KMT2D_S2274	DAB2IP_S995	DAB2IP	S995	74	0	17	17	0	1.57707e-09	4.12281e-09	9	10	13	4	17	(BCI/Untreated)@KELLY cell-Log2FC;(EGF(10min)/Unstimulated R1)@HeLa cell line iTRAQ-Log2FC;(EGF(10min)/Unstimulated R2)@HeLa cell line iTRAQ-Log2FC;(EGF(10min)/Unstimulated R2)@HeLa cell line mTRAQ-Log2FC;(EGF(24h)/Unstimulated R2)@HeLa cell line mTRAQ-Log2FC;(Salmonella+siSIK2(30min)/siCTRL)@HeLa cells-AbsFC;(siSIK2/siCTRL)@HeLa cells-AbsFC;Human enterovirus A71(12h)/Mock@RD cells-Log2FC;Human e…					NO	NO	NO	NO	NO	NO	NO	NO						35478300,22210691,33947818,36106392,36173113,30459283,25002506,29255136,34686321	BCI (DUSP1/6i),EGF,Inf_Salmonella,siSIK2,Inf_EV-A71,Safranal,Crizotinib (RTKi),PD184352 (MEKi),SCH772984 (ERKi),TGNF	Prat_750,Prat_42,Prat_47,Prat_45,Prat_55,Prat_747,Prat_745,45_neww,41_neww,42_neww,43_neww,44_neww,46_neww,Prat_913,Prat_148,Prat_413,Prat_672	9	10				0	0
KMT2D_S2274	CEP170B_S1548	CEP170B	S1548	88	1	17	17	0.0588235	2.77451e-07	8.55351e-07	9	10	1	16	17	Safranal(12h)/Control@MDA-MB-231 cells-AbsFC;(AZD6244(10µM)/DMSO)@WM239A cells-AvgFC;(AZD6244(30µM)/DMSO)@WM239A cells-AvgFC;(Crizotinib/Control1)@H3122 cells SILAC R2-AbsFC;(Crizotinib/Control1)@H3122 cells SILAC R3-AbsFC;(Crizotinib/Control2)@H3122 cells SILAC R3-AbsFC;(Crizotinib/DMSO)@NB1 cell-AvgFC;(EGF/Control)@H1975 cell line-AbsFC;(HU+SCH 900776/HU)@HEK293A cell SF2-AbsFC;(IL-33 (60min)/C…	1		1	(RSK1/2 RNAi/Control)@A375 cells-Log2FC (calc)	NO	NO	NO	NO	NO	NO	NO	NO						36173113,25850435,23898821,30459283,25404012,32314919,35011700,25002506,29255136,36781298	Safranal,Selumetinib,Crizotinib (RTKi),EGF,Hydroxyurea+SCH900776 (CHEK1i),IL33,PD184352 (MEKi),Vemurafenib,SCH772984 (ERKi),Trametinib,Metformin	46_neww,Prat_26,Prat_28,Prat_80,Prat_902,Prat_903,Prat_913,Prat_15,Prat_422,6_neww,Prat_148,Prat_150,Prat_33,Prat_35,Prat_413,Prat_419,54_neww	10	11	25002506	RSK1/2-RNAi	Prat_152	1	1
KMT2D_S2274	POLR1G_S136	POLR1G	S136	102	0	17	17	0	2.23723e-07	2.47752e-06	8	10	7	10	17	(EGF(10min)/Unstimulated R1)@HeLa cell line iTRAQ-Log2FC;(EGF(10min)/Unstimulated R2)@HeLa cell line iTRAQ-Log2FC;(EGF(10min)/Unstimulated R2)@HeLa cell line mTRAQ-Log2FC;(RSK1/2 RNAi/Control)@A375 cells-Log2FC (calc);(Salmonella+siSIK2(30min)/siCTRL)@HeLa cells-AbsFC;(siSIK2/siCTRL)@HeLa cells-AbsFC;Safranal(12h)/Control@MDA-MB-231 cells-AbsFC;(Crizotinib/Control1)@H3122 cells SILAC R3-AbsFC;(Cr…					NO	NO	NO	NO	NO	NO	NO	NO						22210691,25002506,33947818,36173113,23898821,32314919,28450419,36781298	EGF,RSK1/2-RNAi,Inf_Salmonella,siSIK2,Safranal,Crizotinib (RTKi),Hydroxyurea+SCH900776 (CHEK1i),PD184352 (MEKi),Sorafenib,Metformin	Prat_42,Prat_47,Prat_45,Prat_152,Prat_747,Prat_745,46_neww,Prat_902,Prat_903,Prat_422,Prat_148,Prat_150,Prat_325,Prat_333,Prat_335,50_neww,54_neww	8	10				0	0
KMT2D_S2274	ESYT2_S758	ESYT2	S758	117	0	17	17	0	1.93703e-06	2.61244e-05	8	10	11	6	17	(BRAFV600E(OIS)/Cycling(3d))@HDF cell line-Log2FC;(BRAFV600E+sh-C/EBP beta(OISb)/Cycling(3d))@HDF cell line-Log2FC;(BRAFV600E+sh-C/EBP beta(OISb)/Cycling(9d))@HDF cell line-Log2FC;(EGF(10min)/Unstimulated R2)@HeLa cell line iTRAQ-Log2FC;(Isoproterenol/Basal)@RE cells-AbsFC;Human enterovirus A71(12h)/Mock@RD cells-Log2FC;Human enterovirus A71(1h)/Mock@RD cells-Log2FC;Human enterovirus A71(2h)/Mock…					NO	NO	NO	NO	NO	NO	NO	NO						24961811,22210691,32156701,36106392,36173113,35011700,28209619,36781298	BRAFV600E(OIS),BRAFV600E+sh-C/EBP(OISb),EGF,Isoproterenol,Inf_EV-A71,Safranal,Dox/Isoproterenol,IL33,BT474J4+lap/parental,Metformin	Prat_137,Prat_135,Prat_133,Prat_47,Prat_416,45_neww,41_neww,42_neww,43_neww,44_neww,46_neww,Prat_408,4_neww,6_neww,Prat_311,50_neww,54_neww	8	10				0	0
KMT2D_S2274	CDC42EP2_S141	CDC42EP2	S141	75	1	17	17	0.0588235	2.54788e-08	3.65309e-08	7	10	6	11	17	(BCI/Untreated)@KELLY cell-Log2FC;(BRAFV600E(OIS)/Cycling(3d))@HDF cell line-Log2FC;(BRAFV600E+sh-C/EBP beta(OISb)/Cycling(3d))@HDF cell line-Log2FC;(Mitotic arrest/Untreated)@HeLa cells-AbsFC;(Pervanadate/Untreated)@HeLa cells-AbsFC;Safranal(12h)/Control@MDA-MB-231 cells-AbsFC;(BRAFV600E(OIS)/BRAFV600E+sh-C/EBP beta(OISb)(3d))@HDF cell line-Log2FC;(Coumarin(100µM)/Control)@HepG2 cells-Log2FC;(Cr…	1		1	(RSK1/2 RNAi/Control)@A375 cells-Log2FC (calc)	NO	NO	NO	NO	NO	NO	NO	NO						35478300,24961811,28674419,36173113,35688186,23898821,28209619,36781298	BCI (DUSP1/6i),BRAFV600E(OIS),BRAFV600E+sh-C/EBP(OISb),Mitotic arrest,Pervanadate,Safranal,BRAFV600E(OIS)/BRAFV600E+sh-C/EBP(OISb),Coumarin,Crizotinib (RTKi),BT474J4+lap/parental,Metformin	Prat_750,Prat_137,Prat_135,Prat_368,Prat_370,46_neww,Prat_139,Prat_793,Prat_77,Prat_80,Prat_902,Prat_905,Prat_69,Prat_903,Prat_311,50_neww,54_neww	8	11	25002506	RSK1/2-RNAi	Prat_152	1	1
KMT2D_S2274	RANBP2_S1869	RANBP2	S1869	69	0	17	17	0	5.46284e-10	8.57592e-10	8	9	6	11	17	(EGF(10min)/Unstimulated R1)@HeLa cell line iTRAQ-Log2FC;(EGF(10min)/Unstimulated R2)@HeLa cell line iTRAQ-Log2FC;(Mitotic arrest/Untreated)@HeLa cells-AbsFC;(Pervanadate/Untreated)@HeLa cells-AbsFC;(siSIK2/siCTRL)@HeLa cells-AbsFC;Safranal(12h)/Control@MDA-MB-231 cells-AbsFC;(AZD6244(30µM)/DMSO)@WM239A cells-AvgFC;(Crizotinib/Control1)@H3122 cells SILAC R1-AbsFC;(Crizotinib/Control1)@H3122 cells…					NO	NO	NO	NO	NO	NO	NO	NO						22210691,28674419,33947818,36173113,25850435,23898821,25002506,28450419	EGF,Mitotic arrest,Pervanadate,siSIK2,Safranal,Selumetinib,Crizotinib (RTKi),PD184352 (MEKi),Sorafenib	Prat_42,Prat_47,Prat_368,Prat_370,Prat_745,46_neww,Prat_28,Prat_77,Prat_80,Prat_902,Prat_905,Prat_69,Prat_903,Prat_150,Prat_325,Prat_333,Prat_335	8	9				0	0
KMT2D_S2274	TNKS1BP1_S1103	TNKS1BP1	S1103	87	1	17	17	0.0588235	2.33744e-07	6.89724e-07	8	9	11	6	17	(BCI/Untreated)@KELLY cell-Log2FC;(EGF(10min)/Unstimulated R1)@HeLa cell line iTRAQ-Log2FC;(EGF(10min)/Unstimulated R2)@HeLa cell line iTRAQ-Log2FC;(Mitotic arrest/Untreated)@HeLa cells-AbsFC;(Pervanadate/Untreated)@HeLa cells-AbsFC;Human enterovirus A71(12h)/Mock@RD cells-Log2FC;Human enterovirus A71(1h)/Mock@RD cells-Log2FC;Human enterovirus A71(2h)/Mock@RD cells-Log2FC;Human enterovirus A71(4h…	1		1	(GFP_FGF10/GFP_UT)@HeLa cell line-Log2FC	NO	NO	NO	NO	NO	NO	NO	NO						35478300,22210691,28674419,36106392,36173113,23898821,34686321,28450419,36781298	BCI (DUSP1/6i),EGF,Mitotic arrest,Pervanadate,Inf_EV-A71,Safranal,Crizotinib (RTKi),EMT+TGNF,Sorafenib,Metformin	Prat_750,Prat_42,Prat_47,Prat_368,Prat_370,45_neww,41_neww,42_neww,43_neww,44_neww,46_neww,Prat_80,Prat_670,Prat_325,Prat_333,Prat_335,50_neww	9	10	36329028	GFP_FGF10/GFP_UT	Prat_851	1	1
KMT2D_S2274	PHF3_S1133	PHF3	S1133	90	1	17	17	0.0588235	3.88763e-07	1.3001e-06	8	9	8	9	17	(BRAFV600E+sh-C/EBP beta(OISb)/Cycling(3d))@HDF cell line-Log2FC;ATRA(1d)/ATRA(12h)@SH-SY5Y cell-AvgFC;ATRA(3d)/ATRA(12h)@SH-SY5Y cell-AvgFC;Human enterovirus A71(12h)/Mock@RD cells-Log2FC;Human enterovirus A71(1h)/Mock@RD cells-Log2FC;Human enterovirus A71(2h)/Mock@RD cells-Log2FC;Human enterovirus A71(4h)/Mock@RD cells-Log2FC;Human enterovirus A71(8h)/Mock@RD cells-Log2FC;(BRAFV600E(OIS)/BRAFV6…	1		1	(BRAFV600E+sh-C/EBP beta(OISb)/Cycling(9d))@HDF cell line-Log2FC	NO	NO	NO	NO	NO	NO	NO	NO						24961811,38256121,36106392,35688186,34686321,25404012,32314919,35011700,36781298	BRAFV600E+sh-C/EBP(OISb),All-trans-retinoic acid (ATRA),Inf_EV-A71,BRAFV600E(OIS)/BRAFV600E+sh-C/EBP(OISb),Coumarin,EMT+TGNF,Erlotinib+EGF,Hydroxyurea+SCH900776 (CHEK1i),IL33,Metformin	Prat_135,172_neww,173_neww,45_neww,41_neww,42_neww,43_neww,44_neww,Prat_139,Prat_793,Prat_670,Prat_20,Prat_422,2_neww,6_neww,50_neww,54_neww	9	10	24961811	BRAFV600E+sh-C/EBP(OISb)	Prat_133	1	1
KMT2D_S2274	ARHGEF12_T703	ARHGEF12	T703	69	1	17	17	0.0588235	7.40587e-09	6.22537e-09	7	9	13	4	17	(EGF(10min)/Unstimulated R1)@HeLa cell line iTRAQ-Log2FC;(EGF(10min)/Unstimulated R2)@HeLa cell line iTRAQ-Log2FC;(EGF(10min)/Unstimulated R2)@HeLa cell line mTRAQ-Log2FC;(EGF(24h)/Unstimulated R2)@HeLa cell line mTRAQ-Log2FC;(Mitotic arrest/Untreated)@HeLa cells-AbsFC;(Pervanadate/Untreated)@HeLa cells-AbsFC;(RSK1/2 RNAi/Control)@A375 cells-Log2FC (calc);(siSIK2/siCTRL)@HeLa cells-AbsFC;Human en…		1	1	(EGF/Control)@H1975 cell line-AbsFC	NO	NO	NO	NO	NO	NO	NO	NO						22210691,28674419,25002506,33947818,36106392,25850435,25404012,36781298	EGF,Mitotic arrest,Pervanadate,RSK1/2-RNAi,siSIK2,Inf_EV-A71,Selumetinib,Erlotinib+EGF,Vemurafenib,Metformin	Prat_42,Prat_47,Prat_45,Prat_55,Prat_368,Prat_370,Prat_152,Prat_745,45_neww,41_neww,42_neww,43_neww,44_neww,Prat_28,Prat_20,Prat_35,50_neww	8	10	25404012	EGF	Prat_15	1	1
KMT2D_S2274	VAPB_S156	VAPB	S156	83	1	17	17	0.0588235	1.15504e-07	2.79634e-07	7	7	10	7	17	(Coumarin(0.01µM)/Control)@HepG2 cells-Log2FC;(EGF(10min)/Unstimulated R1)@HeLa cell line iTRAQ-Log2FC;(EGF(10min)/Unstimulated R2)@HeLa cell line iTRAQ-Log2FC;(Mitotic arrest/Untreated)@HeLa cells-AbsFC;(Pervanadate/Untreated)@HeLa cells-AbsFC;Human enterovirus A71(12h)/Mock@RD cells-Log2FC;Human enterovirus A71(1h)/Mock@RD cells-Log2FC;Human enterovirus A71(2h)/Mock@RD cells-Log2FC;Human entero…		1	1	(PD184352 (2h)/DMSO)@A375 cells-Log2FC (calc)	NO	NO	NO	NO	NO	NO	NO	NO						35688186,22210691,28674419,36106392,23898821,30459283,28450419,29255136	Coumarin,EGF,Mitotic arrest,Pervanadate,Inf_EV-A71,Crizotinib (RTKi),Sorafenib,Trametinib	Prat_786,Prat_42,Prat_47,Prat_368,Prat_370,45_neww,41_neww,42_neww,43_neww,44_neww,Prat_78,Prat_77,Prat_905,Prat_69,Prat_913,Prat_333,Prat_419	8	8	25002506	PD184352 (MEKi)	Prat_148	1	1
KMT2D_S2274	SUGP1_S411	SUGP1	S411	91	1	17	17	0.0588235	4.58954e-07	1.5938e-06	7	7	12	5	17	(EGF(10min)/Unstimulated R1)@HeLa cell line iTRAQ-Log2FC;(EGF(10min)/Unstimulated R2)@HeLa cell line iTRAQ-Log2FC;(EGF(10min)/Unstimulated R2)@HeLa cell line mTRAQ-Log2FC;(Mitotic arrest/Untreated)@HeLa cells-AbsFC;(Pervanadate/Untreated)@HeLa cells-AbsFC;ATRA(1d)/ATRA(12h)@SH-SY5Y cell-AvgFC;Human enterovirus A71(12h)/Mock@RD cells-Log2FC;Human enterovirus A71(1h)/Mock@RD cells-Log2FC;Human ente…		1	1	Metformin(24h)/Control@C2bbe1-Log2FC	NO	NO	NO	NO	NO	NO	NO	NO						22210691,28674419,38256121,36106392,36173113,30459283,25404012,25002506	EGF,Mitotic arrest,Pervanadate,All-trans-retinoic acid (ATRA),Inf_EV-A71,Safranal,Crizotinib (RTKi),PD184352 (MEKi)	Prat_42,Prat_47,Prat_45,Prat_368,Prat_370,172_neww,45_neww,41_neww,42_neww,43_neww,44_neww,46_neww,Prat_913,Prat_15,Prat_150,167_neww,163_neww	8	8	36781298	Metformin	50_neww	1	1
KMT2D_S2274	LRCH4_S521	LRCH4	S521	77	0	17	17	0	2.88991e-09	9.77571e-09	6	7	9	8	17	(BRAFV600E(OIS)/Cycling(3d))@HDF cell line-Log2FC;(BRAFV600E(OIS)/Cycling(9d))@HDF cell line-Log2FC;(BRAFV600E+sh-C/EBP beta(OISb)/Cycling(3d))@HDF cell line-Log2FC;(BRAFV600E+sh-C/EBP beta(OISb)/Cycling(9d))@HDF cell line-Log2FC;Human enterovirus A71(12h)/Mock@RD cells-Log2FC;Human enterovirus A71(1h)/Mock@RD cells-Log2FC;Human enterovirus A71(2h)/Mock@RD cells-Log2FC;Human enterovirus A71(4h)/M…					NO	NO	NO	NO	NO	NO	NO	NO						24961811,36106392,23898821,35011700,28450419,36781298	BRAFV600E(OIS),BRAFV600E+sh-C/EBP(OISb),Inf_EV-A71,Crizotinib (RTKi),IL33,Sorafenib,Metformin	Prat_137,Prat_138,Prat_135,Prat_133,45_neww,41_neww,42_neww,43_neww,44_neww,Prat_78,Prat_902,Prat_904,Prat_905,Prat_903,6_neww,Prat_333,50_neww	6	7				0	0
KMT2D_S2274	SLC9A1_S796	SLC9A1	S796	84	0	17	17	0	1.0974e-08	6.02725e-08	5	7	2	15	17	(BRAFV600E(OIS)/Cycling(9d))@HDF cell line-Log2FC;(BRAFV600E+sh-C/EBP beta(OISb)/Cycling(9d))@HDF cell line-Log2FC;(AZD6244(10µM)/DMSO)@WM239A cells-AvgFC;(AZD6244(30µM)/DMSO)@WM239A cells-AvgFC;(Crizotinib/Control1)@H3122 cells mTRAQ R1-AbsFC;(Crizotinib/Control1)@H3122 cells mTRAQ R3-AbsFC;(Crizotinib/Control1)@H3122 cells SILAC R1-AbsFC;(Crizotinib/Control1)@H3122 cells SILAC R2-AbsFC;(Crizoti…					NO	NO	NO	NO	NO	NO	NO	NO	SLC9A1_S796	molecular association, regulation		CA2(NOT_REPORTED)		24961811,25850435,23898821,29255136,28450419	BRAFV600E(OIS),BRAFV600E+sh-C/EBP(OISb),Selumetinib,Crizotinib (RTKi),Vemurafenib,SCH772984 (ERKi),Sorafenib	Prat_138,Prat_133,Prat_26,Prat_28,Prat_78,Prat_906,Prat_77,Prat_80,Prat_902,Prat_904,Prat_905,Prat_69,Prat_903,Prat_33,Prat_35,Prat_413,Prat_335	5	7				0	0
KMT2D_S2274	RAPH1_S610	RAPH1	S610	69	0	17	17	0	5.46284e-10	8.57592e-10	6	6	3	14	17	(EGF(10min)/Unstimulated R1)@HeLa cell line iTRAQ-Log2FC;(EGF(10min)/Unstimulated R2)@HeLa cell line iTRAQ-Log2FC;(siSIK2/siCTRL)@HeLa cells-AbsFC;(Crizotinib/Control1)@H3122 cells mTRAQ R1-AbsFC;(Crizotinib/Control1)@H3122 cells mTRAQ R3-AbsFC;(Crizotinib/Control1)@H3122 cells SILAC R1-AbsFC;(Crizotinib/Control1)@H3122 cells SILAC R2-AbsFC;(Crizotinib/Control1)@H3122 cells SILAC R3-AbsFC;(Crizot…					NO	NO	NO	NO	NO	NO	NO	NO						22210691,33947818,23898821,25404012,25002506,36781298	EGF,siSIK2,Crizotinib (RTKi),Erlotinib+EGF,PD184352 (MEKi),Metformin	Prat_42,Prat_47,Prat_745,Prat_78,Prat_906,Prat_77,Prat_80,Prat_902,Prat_75,Prat_904,Prat_905,Prat_69,Prat_903,Prat_20,Prat_148,Prat_150,50_neww	6	6				0	0
KMT2D_S2274	BAD_S99	BAD	S99	88	1	17	17	0.0588235	2.77451e-07	8.55351e-07	5	6	2	15	17	(Pervanadate/Untreated)@HeLa cells-AbsFC;(RSK1/2 RNAi/Control)@A375 cells-Log2FC (calc);(Crizotinib/Control1)@H3122 cells mTRAQ R1-AbsFC;(Crizotinib/Control1)@H3122 cells mTRAQ R3-AbsFC;(Crizotinib/Control1)@H3122 cells SILAC R1-AbsFC;(Crizotinib/Control1)@H3122 cells SILAC R2-AbsFC;(Crizotinib/Control1)@H3122 cells SILAC R3-AbsFC;(Crizotinib/Control2)@H3122 cells mTRAQ R2-AbsFC;(Crizotinib/Contr…		1	1	Metformin(24h)/Control@C2bbe1-Log2FC	NO	NO	NO	NO	NO	NO	NO	NO	BAD_S99	activity, induced; molecular association, regulation; phosphorylation	cell cycle regulation; carcinogenesis, induced; apoptosis, altered; cell motility, induced; apoptosis, inhibited; transcription, inhibited; cell growth, altered	14-3-3 beta(INDUCES); 14-3-3 zeta(INDUCES); Bcl-2(DISRUPTS); Bcl-xL(DISRUPTS); 14-3-3 beta(DISRUPTS)		28674419,25002506,23898821,35011700,28209619,28450419	Pervanadate,RSK1/2-RNAi,Crizotinib (RTKi),IL33,BT474J4+lap/parental,PD184352 (MEKi),Sorafenib	Prat_370,Prat_152,Prat_78,Prat_906,Prat_77,Prat_80,Prat_902,Prat_75,Prat_904,Prat_905,Prat_69,Prat_903,6_neww,Prat_311,Prat_150,Prat_325,Prat_335	6	7	36781298	Metformin	50_neww	1	1
KMT2D_S2274	TRPS1_S1085	TRPS1	S1085	85	1	17	17	0.0588235	1.64959e-07	4.42978e-07	5	5	7	10	17	(Mitotic arrest/Untreated)@HeLa cells-AbsFC;(Pervanadate/Untreated)@HeLa cells-AbsFC;Human enterovirus A71(12h)/Mock@RD cells-Log2FC;Human enterovirus A71(1h)/Mock@RD cells-Log2FC;Human enterovirus A71(2h)/Mock@RD cells-Log2FC;Human enterovirus A71(4h)/Mock@RD cells-Log2FC;Human enterovirus A71(8h)/Mock@RD cells-Log2FC;(Coumarin(100µM)/Control)@HepG2 cells-Log2FC;(Crizotinib/Control1)@H3122 cells…	1		1	(Coumarin(0.01µM)/Control)@HepG2 cells-Log2FC	NO	NO	NO	NO	NO	NO	NO	NO						28674419,36106392,35688186,23898821,30459283,35011700	Mitotic arrest,Pervanadate,Inf_EV-A71,Coumarin,Crizotinib (RTKi),IL33	Prat_368,Prat_370,45_neww,41_neww,42_neww,43_neww,44_neww,Prat_793,Prat_906,Prat_77,Prat_902,Prat_75,Prat_904,Prat_905,Prat_903,Prat_913,6_neww	6	6	35688186	Coumarin	Prat_786	1	1
KMT2D_S2274	WASHC2A_T287	WASHC2A	T287	71	1	17	17	0.0588235	1.12999e-08	1.15279e-08	4	5	6	11	17	(Coumarin(0.01µM)/Control)@HepG2 cells-Log2FC;Human enterovirus A71(12h)/Mock@RD cells-Log2FC;Human enterovirus A71(1h)/Mock@RD cells-Log2FC;Human enterovirus A71(2h)/Mock@RD cells-Log2FC;Human enterovirus A71(4h)/Mock@RD cells-Log2FC;Human enterovirus A71(8h)/Mock@RD cells-Log2FC;(AZD6244(10µM)/DMSO)@WM239A cells-AvgFC;(Crizotinib/Control1)@H3122 cells SILAC R1-AbsFC;(Crizotinib/Control1)@H3122 …	1		1	(RSK1/2 RNAi/Control)@A375 cells-Log2FC (calc)	NO	NO	NO	NO	NO	NO	NO	NO						35688186,36106392,25850435,23898821,28450419	Coumarin,Inf_EV-A71,Selumetinib,Crizotinib (RTKi),Vemurafenib,Sorafenib	Prat_786,45_neww,41_neww,42_neww,43_neww,44_neww,Prat_26,Prat_77,Prat_80,Prat_902,Prat_905,Prat_69,Prat_903,Prat_33,Prat_325,Prat_333,Prat_335	5	6	25002506	RSK1/2-RNAi	Prat_152	1	1
KMT2D_S2274	PXN_S109	PXN	S109	68	1	17	17	0.0588235	5.97014e-09	4.52623e-09	4	4	7	10	17	(BCI/Untreated)@KELLY cell-Log2FC;Human enterovirus A71(12h)/Mock@RD cells-Log2FC;Human enterovirus A71(1h)/Mock@RD cells-Log2FC;Human enterovirus A71(2h)/Mock@RD cells-Log2FC;Human enterovirus A71(4h)/Mock@RD cells-Log2FC;Human enterovirus A71(8h)/Mock@RD cells-Log2FC;Safranal(12h)/Control@MDA-MB-231 cells-AbsFC;(Crizotinib/Control1)@H3122 cells mTRAQ R1-AbsFC;(Crizotinib/Control1)@H3122 cells m…	1		1	(RSK1/2 RNAi/Control)@A375 cells-Log2FC (calc)	NO	NO	NO	NO	NO	NO	NO	NO						35478300,36106392,36173113,23898821,36781298	BCI (DUSP1/6i),Inf_EV-A71,Safranal,Crizotinib (RTKi),Metformin	Prat_750,45_neww,41_neww,42_neww,43_neww,44_neww,46_neww,Prat_78,Prat_906,Prat_77,Prat_80,Prat_902,Prat_75,Prat_905,Prat_69,Prat_903,50_neww	5	5	25002506	RSK1/2-RNAi	Prat_152	1	1
KMT2D_S2274	PNISR_S313	PNISR	S313	79	1	17	17	0.0588235	5.52306e-08	1.05351e-07	4	4	1	16	17	(EGF(10min)/Unstimulated R1)@HeLa cell line iTRAQ-Log2FC;(Crizotinib/Control1)@H3122 cells mTRAQ R1-AbsFC;(Crizotinib/Control1)@H3122 cells mTRAQ R3-AbsFC;(Crizotinib/Control1)@H3122 cells SILAC R1-AbsFC;(Crizotinib/Control1)@H3122 cells SILAC R2-AbsFC;(Crizotinib/Control1)@H3122 cells SILAC R3-AbsFC;(Crizotinib/Control2)@H3122 cells mTRAQ R2-AbsFC;(Crizotinib/Control2)@H3122 cells mTRAQ R3-AbsFC…		1	1	Metformin(24h)/Control@C2bbe1-Log2FC	NO	NO	NO	NO	NO	NO	NO	NO						22210691,23898821,35011700,28450419,36781298	EGF,Crizotinib (RTKi),IL33,Sorafenib,Metformin	Prat_42,Prat_78,Prat_906,Prat_77,Prat_80,Prat_902,Prat_75,Prat_904,Prat_905,Prat_69,Prat_903,2_neww,4_neww,Prat_325,Prat_333,Prat_335,54_neww	5	5	36781298	Metformin	50_neww	1	1
KMT2D_S2274	ETV4_S140	ETV4	S140	67	0	17	17	0	3.50638e-10	4.34709e-10	4	3	5	12	17	Human enterovirus A71(12h)/Mock@RD cells-Log2FC;Human enterovirus A71(1h)/Mock@RD cells-Log2FC;Human enterovirus A71(2h)/Mock@RD cells-Log2FC;Human enterovirus A71(4h)/Mock@RD cells-Log2FC;Human enterovirus A71(8h)/Mock@RD cells-Log2FC;(Crizotinib/Control1)@H3122 cells mTRAQ R1-AbsFC;(Crizotinib/Control1)@H3122 cells mTRAQ R3-AbsFC;(Crizotinib/Control1)@H3122 cells SILAC R1-AbsFC;(Crizotinib/Cont…					NO	NO	NO	NO	NO	NO	NO	NO						36106392,23898821,30459283,36781298	Inf_EV-A71,Crizotinib (RTKi),Metformin	45_neww,41_neww,42_neww,43_neww,44_neww,Prat_78,Prat_906,Prat_77,Prat_80,Prat_902,Prat_75,Prat_904,Prat_905,Prat_69,Prat_903,Prat_913,50_neww	4	3				0	0
KMT2D_S2274	PHF14_S835	PHF14	S835	69	2	33	16.5	0.0606061	1.96022e-14	1.03035e-13	11	14	9	24	33	(BCI/Untreated)@KELLY cell-Log2FC;(BRAFV600E(OIS)/Cycling(3d))@HDF cell line-Log2FC;(BRAFV600E(OIS)/Cycling(9d))@HDF cell line-Log2FC;(BRAFV600E+sh-C/EBP beta(OISb)/Cycling(3d))@HDF cell line-Log2FC;(BRAFV600E+sh-C/EBP beta(OISb)/Cycling(9d))@HDF cell line-Log2FC;(Coumarin(0.01µM)/Control)@HepG2 cells-Log2FC;(Epithelial/Mesenchymal)@HMLE cells R2-Log2FC;(Mitotic arrest/Untreated)@HeLa cells-AbsFC…		2	2	(BRAFV600E(OIS)/BRAFV600E+sh-C/EBP beta(OISb)(3d))@HDF cell line-Log2FC;Metformin(24h)/Control@C2bbe1-Log2FC	NO	NO	NO	NO	NO	NO	NO	NO						35478300,24961811,35688186,31221721,28674419,25850435,23898821,34686321,25404012,35011700,25002506,29255136,28450419	BCI (DUSP1/6i),BRAFV600E(OIS),BRAFV600E+sh-C/EBP(OISb),Coumarin,Epithelial/Mesenchymal,Mitotic arrest,Pervanadate,Selumetinib,Crizotinib (RTKi),EMT+TGNF,Erlotinib+EGF,IL33,PD184352 (MEKi),Vemurafenib,SCH772984 (ERKi),Sorafenib	Prat_750,Prat_137,Prat_138,Prat_135,Prat_133,Prat_786,Prat_346,Prat_368,Prat_370,Prat_26,Prat_28,Prat_78,Prat_906,Prat_902,Prat_75,Prat_904,Prat_69,Prat_903,Prat_670,Prat_20,2_neww,4_neww,6_neww,Prat_148,Prat_150,Prat_33,Prat_35,Prat_413,Prat_325,Prat_333	13	16	24961811,36781298	BRAFV600E(OIS)/BRAFV600E+sh-C/EBP(OISb),Metformin	Prat_139,50_neww	2	2
KMT2D_S2274	PRP4K_S578	PRP4K	S578	108	1	16	16	0.0625	1.21834e-05	5.56433e-05	5	7	5	11	16	(Mitotic arrest/Untreated)@HeLa cells-AbsFC;(Pervanadate/Untreated)@HeLa cells-AbsFC;(siSIK2/siCTRL)@HeLa cells-AbsFC;(TcdB(8h)/Control)@HEp-2 cell line-AbsFC;(TcdBNXN(8h)/Control)@HEp-2 cell line-AbsFC;(AZD6244(10µM)/DMSO)@WM239A cells-AvgFC;(Crizotinib/Control1)@H3122 cells mTRAQ R3-AbsFC;(Crizotinib/Control1)@H3122 cells SILAC R1-AbsFC;(Crizotinib/Control1)@H3122 cells SILAC R3-AbsFC;(Crizotin…		1	1	Metformin(24h)/Control@C2bbe1-Log2FC	NO	NO	NO	NO	NO	YES	NO	NO						28674419,33947818,30619164,25850435,23898821,28450419	Mitotic arrest,Pervanadate,siSIK2,TcdB (Toxin),Selumetinib,Crizotinib (RTKi),Vemurafenib,Sorafenib	Prat_368,Prat_370,Prat_745,Prat_294,Prat_296,Prat_26,Prat_906,Prat_77,Prat_902,Prat_75,Prat_904,Prat_905,Prat_903,Prat_33,Prat_333,Prat_335	6	8	36781298	Metformin	50_neww	1	1
KMT2D_S2274	MAPK14_T180	MAPK14	T180	74	1	16	16	0.0625	5.75544e-08	6.95131e-08	5	6	11	5	16	(EGF(10min)/Unstimulated R1)@HeLa cell line iTRAQ-Log2FC;(EGF(10min)/Unstimulated R2)@HeLa cell line iTRAQ-Log2FC;(EGF(10min)/Unstimulated R2)@HeLa cell line mTRAQ-Log2FC;(TcdB(8h)/Control)@HEp-2 cell line-AbsFC;(TcdBNXN(8h)/Control)@HEp-2 cell line-AbsFC;(TcdBNXN(8h)/TcdB(8h))@HEp-2 cell line-AbsFC ;Human enterovirus A71(12h)/Mock@RD cells-Log2FC;Human enterovirus A71(1h)/Mock@RD cells-Log2FC;Hu…		1	1	(PLX4032(10µM)/DMSO)@WM239A cells-AvgFC	NO	NO	NO	NO	NO	YES	NO	NO	MAPK14_T180	activity, induced; molecular association, regulation; phosphorylation; enzymatic activity, induced	cell cycle regulation; carcinogenesis, induced; apoptosis, altered; cell motility, induced; apoptosis, induced; signaling pathway regulation; cell growth, induced; cell motility, altered; transcription, inhibited; carcinogenesis, inhibited; cell growth, i	PPP2CA(NOT_REPORTED); NCK1(INDUCES); MEK1(NOT_REPORTED); Fyn(INDUCES); P38A(INDUCES)		22210691,30619164,36106392,25850435,28450419,29255136	EGF,TcdB (Toxin),Inf_EV-A71,Selumetinib,Vemurafenib,Sorafenib,Trametinib	Prat_42,Prat_47,Prat_45,Prat_294,Prat_296,Prat_298,45_neww,41_neww,42_neww,43_neww,44_neww,Prat_28,Prat_35,Prat_325,Prat_335,Prat_419	6	7	25850435	Vemurafenib	Prat_33	1	1	kinase
KMT2D_S2274	PRKAR2A_S58	PRKAR2A	S58	75	0	16	16	0	5.57231e-09	1.37319e-08	6	7	8	8	16	(EGF(10min)/Unstimulated R1)@HeLa cell line iTRAQ-Log2FC;(EGF(10min)/Unstimulated R2)@HeLa cell line iTRAQ-Log2FC;(EGF(10min)/Unstimulated R2)@HeLa cell line mTRAQ-Log2FC;Human enterovirus A71(12h)/Mock@RD cells-Log2FC;Human enterovirus A71(1h)/Mock@RD cells-Log2FC;Human enterovirus A71(2h)/Mock@RD cells-Log2FC;Human enterovirus A71(4h)/Mock@RD cells-Log2FC;Human enterovirus A71(8h)/Mock@RD cells…					NO	NO	NO	NO	NO	NO	NO	NO						22210691,36106392,25850435,23898821,28450419,36781298	EGF,Inf_EV-A71,Selumetinib,Crizotinib (RTKi),Vemurafenib,Sorafenib,Metformin	Prat_42,Prat_47,Prat_45,45_neww,41_neww,42_neww,43_neww,44_neww,Prat_26,Prat_77,Prat_905,Prat_33,Prat_325,Prat_333,Prat_335,50_neww	6	7				0	0	kinase
KMT2D_S2274	SPEN_S1268	SPEN	S1268	100	2	32	16	0.0625	6.8613e-10	1.25992e-08	10	13	13	19	32	(BRAFV600E(OIS)/Cycling(3d))@HDF cell line-Log2FC;(BRAFV600E+sh-C/EBP beta(OISb)/Cycling(3d))@HDF cell line-Log2FC;(Coumarin(0.01µM)/Control)@HepG2 cells-Log2FC;(EGF(10min)/Unstimulated R1)@HeLa cell line iTRAQ-Log2FC;(EGF(10min)/Unstimulated R2)@HeLa cell line iTRAQ-Log2FC;(EGF(10min)/Unstimulated R2)@HeLa cell line mTRAQ-Log2FC;(EGF(24h)/Unstimulated R2)@HeLa cell line mTRAQ-Log2FC;(Mitotic arr…	1	1	2	(RSK1/2 RNAi/Control)@A375 cells-Log2FC (calc);(BRAFV600E(OIS)/BRAFV600E+sh-C/EBP beta(OISb)(3d))@HDF cell line-Log2FC	NO	NO	NO	NO	NO	NO	NO	NO						24961811,35688186,22210691,28674419,36106392,25850435,23898821,35011700,25002506,29255136,28450419,36781298	BRAFV600E(OIS),BRAFV600E+sh-C/EBP(OISb),Coumarin,EGF,Mitotic arrest,Inf_EV-A71,Selumetinib,Crizotinib (RTKi),IL33,PD184352 (MEKi),Vemurafenib,SCH772984 (ERKi),Sorafenib,Trametinib,Metformin	Prat_137,Prat_135,Prat_786,Prat_42,Prat_47,Prat_45,Prat_55,Prat_368,45_neww,41_neww,42_neww,43_neww,44_neww,Prat_26,Prat_28,Prat_793,Prat_77,Prat_80,Prat_905,2_neww,4_neww,6_neww,Prat_148,Prat_150,Prat_33,Prat_35,Prat_413,Prat_325,Prat_333,Prat_335,Prat_419,50_neww	12	15	25002506,24961811	RSK1/2-RNAi,BRAFV600E(OIS)/BRAFV600E+sh-C/EBP(OISb)	Prat_152,Prat_139	2	2			YES	complex_16773
KMT2D_S2274	KANSL1_S1082	KANSL1	S1082	76	0	16	16	0	6.74543e-09	1.80793e-08	9	13	10	6	16	(BRAFV600E(OIS)/Cycling(9d))@HDF cell line-Log2FC;(BRAFV600E+sh-C/EBP beta(OISb)/Cycling(9d))@HDF cell line-Log2FC;(Mitotic arrest/Untreated)@HeLa cells-AbsFC;(Pervanadate/Untreated)@HeLa cells-AbsFC;(RSK1/2 RNAi/Control)@A375 cells-Log2FC (calc);(Salmonella+siSIK2(30min)/siCTRL)@HeLa cells-AbsFC;(siSIK2/siCTRL)@HeLa cells-AbsFC;(TcdB(8h)/Control)@HEp-2 cell line-AbsFC;(TcdBNXN(8h)/Control)@HEp-2…					NO	NO	NO	NO	NO	NO	NO	NO						24961811,28674419,25002506,33947818,30619164,36173113,35011700,28450419,36781298	BRAFV600E(OIS),BRAFV600E+sh-C/EBP(OISb),Mitotic arrest,Pervanadate,RSK1/2-RNAi,Inf_Salmonella,siSIK2,TcdB (Toxin),Safranal,IL33,PD184352 (MEKi),Sorafenib,Metformin	Prat_138,Prat_133,Prat_368,Prat_370,Prat_152,Prat_747,Prat_745,Prat_294,Prat_296,46_neww,4_neww,6_neww,Prat_150,Prat_325,Prat_335,50_neww	9	13				0	0			YES	complex_39803;complex_114765;complex_137889
KMT2D_S2274	ARHGAP21_S924	ARHGAP21	S924	92	1	16	16	0.0625	1.24632e-06	3.98469e-06	7	12	9	7	16	(BRAFV600E(OIS)/Cycling(3d))@HDF cell line-Log2FC;(BRAFV600E(OIS)/Cycling(9d))@HDF cell line-Log2FC;(BRAFV600E+sh-C/EBP beta(OISb)/Cycling(3d))@HDF cell line-Log2FC;(BRAFV600E+sh-C/EBP beta(OISb)/Cycling(9d))@HDF cell line-Log2FC;(Coumarin(0.01µM)/Control)@HepG2 cells-Log2FC;(EGF(10min)/Unstimulated R1)@HeLa cell line iTRAQ-Log2FC;(EGF(10min)/Unstimulated R2)@HeLa cell line mTRAQ-Log2FC;(Mitotic …	1		1	Safranal(12h)/Control@MDA-MB-231 cells-AbsFC	NO	NO	NO	NO	NO	NO	NO	NO						24961811,35688186,22210691,28674419,25850435,25404012,29255136,36781298	BRAFV600E(OIS),BRAFV600E+sh-C/EBP(OISb),Coumarin,EGF,Mitotic arrest,Pervanadate,Selumetinib,BRAFV600E(OIS)/BRAFV600E+sh-C/EBP(OISb),Erlotinib+EGF,Vemurafenib,SCH772984 (ERKi),Trametinib,Metformin	Prat_137,Prat_138,Prat_135,Prat_133,Prat_786,Prat_42,Prat_45,Prat_368,Prat_370,Prat_28,Prat_139,Prat_20,Prat_35,Prat_413,Prat_419,50_neww	8	13	36173113	Safranal	46_neww	1	1
KMT2D_S2274	BBX_S159	BBX	S159	94	0	16	16	0	1.49352e-07	1.1054e-06	10	11	9	7	16	(EGF(10min)/Unstimulated R1)@HeLa cell line iTRAQ-Log2FC;(Salmonella+siSIK2(30min)/siCTRL)@HeLa cells-AbsFC;(siSIK2/siCTRL)@HeLa cells-AbsFC;Human enterovirus A71(12h)/Mock@RD cells-Log2FC;Human enterovirus A71(1h)/Mock@RD cells-Log2FC;Human enterovirus A71(2h)/Mock@RD cells-Log2FC;Human enterovirus A71(4h)/Mock@RD cells-Log2FC;Human enterovirus A71(8h)/Mock@RD cells-Log2FC;Safranal(12h)/Control@…					NO	NO	NO	NO	NO	NO	NO	NO						22210691,33947818,36106392,36173113,23898821,32314919,25002506,25850435,29255136,36781298	EGF,Inf_Salmonella,siSIK2,Inf_EV-A71,Safranal,Crizotinib (RTKi),Hydroxyurea+SCH900776 (CHEK1i),PD184352 (MEKi),Vemurafenib,SCH772984 (ERKi),Metformin	Prat_42,Prat_747,Prat_745,45_neww,41_neww,42_neww,43_neww,44_neww,46_neww,Prat_75,Prat_422,Prat_148,Prat_150,Prat_35,Prat_413,50_neww	10	11				0	0			YES	complex_16773
KMT2D_S2274	RBM4_S86	RBM4	S86	86	0	16	16	0	4.05783e-08	2.11598e-07	9	11	10	6	16	(BRAFV600E(OIS)/Cycling(3d))@HDF cell line-Log2FC;(BRAFV600E+sh-C/EBP beta(OISb)/Cycling(3d))@HDF cell line-Log2FC;(BRAFV600E+sh-C/EBP beta(OISb)/Cycling(9d))@HDF cell line-Log2FC;(GFP_FGF10/GFP_UT)@HeLa cell line-Log2FC;(Mitotic arrest/Untreated)@HeLa cells-AbsFC;(Pervanadate/Untreated)@HeLa cells-AbsFC;(RSK1/2 RNAi/Control)@A375 cells-Log2FC (calc);ATRA(12h)/Control@IMR-32 cell-AvgFC;ATRA(1d)/A…					NO	NO	NO	NO	NO	NO	NO	NO						24961811,36329028,28674419,25002506,38256121,36173113,35011700,28209619,34686321	BRAFV600E(OIS),BRAFV600E+sh-C/EBP(OISb),GFP_FGF10/GFP_UT,Mitotic arrest,Pervanadate,RSK1/2-RNAi,All-trans-retinoic acid (ATRA),Safranal,IL33,BT474J4+lap/parental,TGNF	Prat_137,Prat_135,Prat_133,Prat_851,Prat_368,Prat_370,Prat_152,159_neww,172_neww,46_neww,4_neww,6_neww,Prat_311,Prat_672,167_neww,163_neww	9	11				0	0
KMT2D_S2274	STRN3_S229	STRN3	S229	105	1	16	16	0.0625	8.159e-06	3.57271e-05	9	11	8	8	16	(BRAFV600E(OIS)/Cycling(9d))@HDF cell line-Log2FC;(BRAFV600E+sh-C/EBP beta(OISb)/Cycling(3d))@HDF cell line-Log2FC;(EGF(10min)/Unstimulated R2)@HeLa cell line mTRAQ-Log2FC;(EGF(24h)/Unstimulated R2)@HeLa cell line mTRAQ-Log2FC;(Epithelial/Mesenchymal)@HMLE cells R2-Log2FC;(Salmonella+siSIK2(30min)/siCTRL)@HeLa cells-AbsFC;(siSIK2/siCTRL)@HeLa cells-AbsFC;Safranal(12h)/Control@MDA-MB-231 cells-Abs…		1	1	(dox/Isoproterenol)@RE cells-AbsFC	NO	NO	NO	NO	NO	NO	NO	NO						24961811,22210691,31221721,33947818,36173113,34686321,35011700,25002506,25850435,29255136	BRAFV600E(OIS),BRAFV600E+sh-C/EBP(OISb),EGF,Epithelial/Mesenchymal,Inf_Salmonella,siSIK2,Safranal,EMT+TGNF,IL33,PD184352 (MEKi),Vemurafenib,Trametinib	Prat_138,Prat_135,Prat_45,Prat_55,Prat_346,Prat_747,Prat_745,46_neww,Prat_670,2_neww,4_neww,6_neww,Prat_148,Prat_150,Prat_33,Prat_419	10	12	32156701	Dox/Isoproterenol	Prat_408	1	1			YES	complex_199987
KMT2D_S2274	TCEA1_S81	TCEA1	S81	79	0	16	16	0	1.18068e-08	3.98802e-08	8	11	2	14	16	(BRAFV600E(OIS)/Cycling(9d))@HDF cell line-Log2FC;(BRAFV600E+sh-C/EBP beta(OISb)/Cycling(9d))@HDF cell line-Log2FC;(AZD6244(10µM)/DMSO)@WM239A cells-AvgFC;(AZD6244(30µM)/DMSO)@WM239A cells-AvgFC;(Coumarin(100µM)/Control)@HepG2 cells-Log2FC;(IL-33 (10min)/Control)@THP-1 cells-Log2FC;(IL-33 (60min)/Control)@THP-1 cells-Log2FC;(PD184352 (2h)/DMSO)@A375 cells-Log2FC (calc);(PD184352+PMA (30min)/PMA (…					NO	NO	NO	NO	NO	NO	NO	NO						24961811,25850435,35688186,35011700,25002506,29255136,28450419,36781298	BRAFV600E(OIS),BRAFV600E+sh-C/EBP(OISb),Selumetinib,Coumarin,IL33,PD184352 (MEKi),Vemurafenib,SCH772984 (ERKi),Sorafenib,Trametinib,Metformin	Prat_138,Prat_133,Prat_26,Prat_28,Prat_793,2_neww,6_neww,Prat_148,Prat_150,Prat_33,Prat_35,Prat_413,Prat_325,Prat_335,Prat_419,50_neww	8	11				0	0
KMT2D_S2274	PIEZO1_S1391	PIEZO1	S1391	76	0	16	16	0	6.74543e-09	1.80793e-08	7	11	7	9	16	(Mitotic arrest/Untreated)@HeLa cells-AbsFC;(Pervanadate/Untreated)@HeLa cells-AbsFC;Human enterovirus A71(12h)/Mock@RD cells-Log2FC;Human enterovirus A71(1h)/Mock@RD cells-Log2FC;Human enterovirus A71(2h)/Mock@RD cells-Log2FC;Human enterovirus A71(4h)/Mock@RD cells-Log2FC;Human enterovirus A71(8h)/Mock@RD cells-Log2FC;(AZD6244(10µM)/DMSO)@WM239A cells-AvgFC;(EMT+TGNF(1h)/Control)@hiPSC-RPE celll…					NO	NO	NO	NO	NO	NO	NO	NO						28674419,36106392,25850435,34686321,25002506,29255136,28450419	Mitotic arrest,Pervanadate,Inf_EV-A71,Selumetinib,EMT+TGNF,PD184352 (MEKi),Vemurafenib,SCH772984 (ERKi),Sorafenib,TGNF,Trametinib	Prat_368,Prat_370,45_neww,41_neww,42_neww,43_neww,44_neww,Prat_26,Prat_670,Prat_148,Prat_33,Prat_35,Prat_413,Prat_333,Prat_672,Prat_419	7	11				0	0
KMT2D_S2274	MORC3_S560	MORC3	S560	78	1	16	16	0.0625	1.20672e-07	1.94789e-07	7	11	7	9	16	(BRAFV600E(OIS)/Cycling(3d))@HDF cell line-Log2FC;(BRAFV600E+sh-C/EBP beta(OISb)/Cycling(3d))@HDF cell line-Log2FC;(Mitotic arrest/Untreated)@HeLa cells-AbsFC;(Pervanadate/Untreated)@HeLa cells-AbsFC;(Salmonella+siSIK2(30min)/siCTRL)@HeLa cells-AbsFC;(siSIK2/siCTRL)@HeLa cells-AbsFC;Safranal(12h)/Control@MDA-MB-231 cells-AbsFC;(AZD6244(10µM)/DMSO)@WM239A cells-AvgFC;(AZD6244(30µM)/DMSO)@WM239A ce…		1	1	Metformin(24h)/Control@C2bbe1-Log2FC	NO	NO	NO	NO	NO	NO	NO	NO						24961811,28674419,33947818,36173113,25850435,23898821,28209619,28450419	BRAFV600E(OIS),BRAFV600E+sh-C/EBP(OISb),Mitotic arrest,Pervanadate,Inf_Salmonella,siSIK2,Safranal,Selumetinib,Crizotinib (RTKi),BT474J4+lap/parental,Vemurafenib,Sorafenib	Prat_137,Prat_135,Prat_368,Prat_370,Prat_747,Prat_745,46_neww,Prat_26,Prat_28,Prat_77,Prat_80,Prat_905,Prat_311,Prat_33,Prat_35,Prat_333	8	12	36781298	Metformin	50_neww	1	1
KMT2D_S2274	RREB1_S1167	RREB1	S1167	85	1	16	16	0.0625	4.06038e-07	9.75523e-07	9	10	8	8	16	(BRAFV600E(OIS)/Cycling(3d))@HDF cell line-Log2FC;(BRAFV600E+sh-C/EBP beta(OISb)/Cycling(3d))@HDF cell line-Log2FC;(EGF(10min)/Unstimulated R2)@HeLa cell line mTRAQ-Log2FC;(EGF(24h)/Unstimulated R2)@HeLa cell line mTRAQ-Log2FC;(GFP_FGF10/GFP_UT)@HeLa cell line-Log2FC;(Palmitate/Untreated)@HepG2 cells-Log2FC (calc);(Pervanadate/Untreated)@HeLa cells-AbsFC;Safranal(12h)/Control@MDA-MB-231 cells-Abs…	1		1	(Mitotic arrest/Untreated)@HeLa cells-AbsFC	NO	NO	NO	NO	NO	NO	NO	NO						24961811,22210691,36329028,29414761,28674419,36173113,23898821,34686321,25404012,28450419	BRAFV600E(OIS),BRAFV600E+sh-C/EBP(OISb),EGF,GFP_FGF10/GFP_UT,Palmitate,Pervanadate,Safranal,Crizotinib (RTKi),EMT+TGNF,Erlotinib+EGF,Sorafenib	Prat_137,Prat_135,Prat_45,Prat_55,Prat_851,Prat_227,Prat_370,46_neww,Prat_78,Prat_906,Prat_75,Prat_904,Prat_670,Prat_20,Prat_325,Prat_335	10	11	28674419	Mitotic arrest	Prat_368	1	1
KMT2D_S2274	NSD3_S561	NSD3	S561	70	0	16	16	0	2.06807e-09	3.1598e-09	8	10	8	8	16	(Salmonella+siSIK2(30min)/siCTRL)@HeLa cells-AbsFC;(siSIK2/siCTRL)@HeLa cells-AbsFC;Human enterovirus A71(12h)/Mock@RD cells-Log2FC;Human enterovirus A71(1h)/Mock@RD cells-Log2FC;Human enterovirus A71(2h)/Mock@RD cells-Log2FC;Human enterovirus A71(4h)/Mock@RD cells-Log2FC;Human enterovirus A71(8h)/Mock@RD cells-Log2FC;Safranal(12h)/Control@MDA-MB-231 cells-AbsFC;(Crizotinib/Control1)@H3122 cells …					NO	NO	NO	NO	NO	NO	NO	NO						33947818,36106392,36173113,23898821,34686321,35011700,25002506,36781298	Inf_Salmonella,siSIK2,Inf_EV-A71,Safranal,Crizotinib (RTKi),EMT+TGNF,IL33,PD184352 (MEKi),TGNF,Metformin	Prat_747,Prat_745,45_neww,41_neww,42_neww,43_neww,44_neww,46_neww,Prat_78,Prat_903,Prat_670,4_neww,6_neww,Prat_150,Prat_672,50_neww	8	10				0	0
KMT2D_S2274	KMT2D_S2260	KMT2D	S2260	74	0	16	16	0	4.59256e-09	1.03676e-08	8	10	10	6	16	(EGF(10min)/Unstimulated R1)@HeLa cell line iTRAQ-Log2FC;(EGF(10min)/Unstimulated R2)@HeLa cell line iTRAQ-Log2FC;(Mitotic arrest/Untreated)@HeLa cells-AbsFC;(Pervanadate/Untreated)@HeLa cells-AbsFC;(RSK1/2 RNAi/Control)@A375 cells-Log2FC (calc);Human enterovirus A71(12h)/Mock@RD cells-Log2FC;Human enterovirus A71(1h)/Mock@RD cells-Log2FC;Human enterovirus A71(2h)/Mock@RD cells-Log2FC;Human enter…					NO	NO	NO	NO	NO	NO	NO	NO						22210691,28674419,25002506,36106392,25850435,23898821,29255136,36781298	EGF,Mitotic arrest,Pervanadate,RSK1/2-RNAi,Inf_EV-A71,Selumetinib,Crizotinib (RTKi),Vemurafenib,Trametinib,Metformin	Prat_42,Prat_47,Prat_368,Prat_370,Prat_152,45_neww,41_neww,42_neww,43_neww,44_neww,Prat_26,Prat_78,Prat_75,Prat_33,Prat_419,50_neww	8	10				0	0		YES	YES	complex_16773;complex_19943;complex_21123;complex_22403;complex_34301;complex_36907;complex_39803;complex_59234;complex_62052;complex_71268;complex_82585;complex_87993;complex_94239;complex_112282;complex_114765;complex_128164;complex_128243;complex_132818;complex_135288;complex_136458;complex_137889;complex_156076;complex_160030;complex_199987;complex_202528;complex_206323;complex_209650;complex…
KMT2D_S2274	DDI2_S106	DDI2	S106	82	0	16	16	0	2.02774e-08	8.38969e-08	8	10	7	9	16	(BRAFV600E(OIS)/Cycling(3d))@HDF cell line-Log2FC;(BRAFV600E+sh-C/EBP beta(OISb)/Cycling(3d))@HDF cell line-Log2FC;(EGF(10min)/Unstimulated R1)@HeLa cell line iTRAQ-Log2FC;(EGF(10min)/Unstimulated R2)@HeLa cell line iTRAQ-Log2FC;(EGF(10min)/Unstimulated R2)@HeLa cell line mTRAQ-Log2FC;ATRA(12h)/Control@IMR-32 cell-AvgFC;Safranal(12h)/Control@MDA-MB-231 cells-AbsFC;(AZD6244(10µM)/DMSO)@WM239A cell…					NO	NO	NO	NO	NO	NO	NO	NO						24961811,22210691,38256121,36173113,25850435,25002506,29255136,36781298	BRAFV600E(OIS),BRAFV600E+sh-C/EBP(OISb),EGF,All-trans-retinoic acid (ATRA),Safranal,Selumetinib,PD184352 (MEKi),Vemurafenib,SCH772984 (ERKi),Metformin	Prat_137,Prat_135,Prat_42,Prat_47,Prat_45,159_neww,46_neww,Prat_26,Prat_148,Prat_150,Prat_33,Prat_35,Prat_413,167_neww,163_neww,50_neww	8	10				0	0
KMT2D_S2274	ADNP_S409	ADNP	S409	85	0	16	16	0	3.42131e-08	1.69037e-07	8	10	11	5	16	(EGF(10min)/Unstimulated R1)@HeLa cell line iTRAQ-Log2FC;(EGF(10min)/Unstimulated R2)@HeLa cell line iTRAQ-Log2FC;(Mitotic arrest/Untreated)@HeLa cells-AbsFC;(Pervanadate/Untreated)@HeLa cells-AbsFC;(RSK1/2 RNAi/Control)@A375 cells-Log2FC (calc);Human enterovirus A71(12h)/Mock@RD cells-Log2FC;Human enterovirus A71(1h)/Mock@RD cells-Log2FC;Human enterovirus A71(2h)/Mock@RD cells-Log2FC;Human enter…					NO	NO	NO	NO	NO	NO	NO	NO						22210691,28674419,25002506,36106392,36173113,34686321,38256121,36781298	EGF,Mitotic arrest,Pervanadate,RSK1/2-RNAi,Inf_EV-A71,Safranal,EMT+TGNF,PD184352 (MEKi),All-trans-retinoic acid (ATRA),Metformin	Prat_42,Prat_47,Prat_368,Prat_370,Prat_152,45_neww,41_neww,42_neww,43_neww,44_neww,46_neww,Prat_670,Prat_150,167_neww,163_neww,50_neww	8	10				0	0
KMT2D_S2274	KNL1_S1076	KNL1	S1076	88	0	16	16	0	5.67757e-08	3.27406e-07	8	10	8	8	16	(BCI/Untreated)@KELLY cell-Log2FC;(RSK1/2 RNAi/Control)@A375 cells-Log2FC (calc);Human enterovirus A71(12h)/Mock@RD cells-Log2FC;Human enterovirus A71(1h)/Mock@RD cells-Log2FC;Human enterovirus A71(2h)/Mock@RD cells-Log2FC;Human enterovirus A71(4h)/Mock@RD cells-Log2FC;Human enterovirus A71(8h)/Mock@RD cells-Log2FC;Safranal(12h)/Control@MDA-MB-231 cells-AbsFC;(Crizotinib/Control2)@H3122 cells mTR…					NO	NO	NO	NO	NO	NO	NO	NO						35478300,25002506,36106392,36173113,23898821,35011700,29255136,36781298	BCI (DUSP1/6i),RSK1/2-RNAi,Inf_EV-A71,Safranal,Crizotinib (RTKi),IL33,PD184352 (MEKi),SCH772984 (ERKi),Trametinib,Metformin	Prat_750,Prat_152,45_neww,41_neww,42_neww,43_neww,44_neww,46_neww,Prat_75,2_neww,4_neww,6_neww,Prat_150,Prat_413,Prat_419,54_neww	8	10				0	0
KMT2D_S2274	SLC20A2_S268	SLC20A2	S268	92	0	16	16	0	1.08894e-07	7.47681e-07	8	10	8	8	16	(Epithelial/Mesenchymal)@HMLE cells R2-Log2FC;(GFP_FGF10/GFP_UT)@HeLa cell line-Log2FC;Human enterovirus A71(12h)/Mock@RD cells-Log2FC;Human enterovirus A71(1h)/Mock@RD cells-Log2FC;Human enterovirus A71(2h)/Mock@RD cells-Log2FC;Human enterovirus A71(4h)/Mock@RD cells-Log2FC;Human enterovirus A71(8h)/Mock@RD cells-Log2FC;Safranal(12h)/Control@MDA-MB-231 cells-AbsFC;(AZD6244(10µM)/DMSO)@WM239A cel…					NO	NO	NO	NO	NO	NO	NO	NO						31221721,36329028,36106392,36173113,25850435,34686321,29255136,36781298	Epithelial/Mesenchymal,GFP_FGF10/GFP_UT,Inf_EV-A71,Safranal,Selumetinib,EMT+TGNF,Vemurafenib,SCH772984 (ERKi),Trametinib,Metformin	Prat_346,Prat_851,45_neww,41_neww,42_neww,43_neww,44_neww,46_neww,Prat_26,Prat_28,Prat_670,Prat_33,Prat_35,Prat_413,Prat_419,50_neww	8	10				0	0
KMT2D_S2274	TASOR_S1103	TASOR	S1103	97	0	16	16	0	2.37173e-07	1.93765e-06	8	10	10	6	16	(Isoproterenol/Basal)@RE cells-AbsFC;(Mitotic arrest/Untreated)@HeLa cells-AbsFC;(Pervanadate/Untreated)@HeLa cells-AbsFC;ATRA(12h)/Control@IMR-32 cell-AvgFC;Human enterovirus A71(12h)/Mock@RD cells-Log2FC;Human enterovirus A71(1h)/Mock@RD cells-Log2FC;Human enterovirus A71(2h)/Mock@RD cells-Log2FC;Human enterovirus A71(4h)/Mock@RD cells-Log2FC;Human enterovirus A71(8h)/Mock@RD cells-Log2FC;Safra…					NO	NO	NO	NO	NO	NO	NO	NO						32156701,28674419,38256121,36106392,36173113,34686321,25002506,36781298	Isoproterenol,Mitotic arrest,Pervanadate,All-trans-retinoic acid (ATRA),Inf_EV-A71,Safranal,Dox/Isoproterenol,EMT+TGNF,PD184352 (MEKi),Metformin	Prat_416,Prat_368,Prat_370,159_neww,45_neww,41_neww,42_neww,43_neww,44_neww,46_neww,Prat_408,Prat_670,Prat_150,167_neww,163_neww,54_neww	8	10				0	0
KMT2D_S2274	S100A11_S5	S100A11	S5	64	1	16	16	0.0625	7.57598e-09	3.4026e-09	7	10	3	13	16	(Mitotic arrest/Untreated)@HeLa cells-AbsFC;(Pervanadate/Untreated)@HeLa cells-AbsFC;(TcdBNXN(8h)/TcdB(8h))@HEp-2 cell line-AbsFC ;(AZD6244(10µM)/DMSO)@WM239A cells-AvgFC;(Crizotinib/Control1)@H3122 cells mTRAQ R1-AbsFC;(Crizotinib/Control1)@H3122 cells mTRAQ R3-AbsFC;(Crizotinib/Control2)@H3122 cells mTRAQ R2-AbsFC;(Crizotinib/Control2)@H3122 cells mTRAQ R3-AbsFC;(EMT+TGNF(1h)/Control)@hiPSC-RPE…	1		1	(TcdB(8h)/Control)@HEp-2 cell line-AbsFC	NO	NO	NO	NO	NO	NO	NO	NO						28674419,30619164,25850435,23898821,34686321,25404012,29255136,28450419	Mitotic arrest,Pervanadate,TcdB (Toxin),Selumetinib,Crizotinib (RTKi),EMT+TGNF,Erlotinib+EGF,Vemurafenib,SCH772984 (ERKi),Sorafenib,Trametinib	Prat_368,Prat_370,Prat_298,Prat_26,Prat_78,Prat_906,Prat_75,Prat_904,Prat_670,Prat_20,Prat_33,Prat_413,Prat_325,Prat_333,Prat_335,Prat_419	8	11	30619164	TcdB (Toxin)	Prat_294	1	1
KMT2D_S2274	TNKS1BP1_S920	TNKS1BP1	S920	81	1	16	16	0.0625	2.05458e-07	3.99477e-07	6	10	7	9	16	(BRAFV600E(OIS)/Cycling(3d))@HDF cell line-Log2FC;(BRAFV600E(OIS)/Cycling(9d))@HDF cell line-Log2FC;(BRAFV600E+sh-C/EBP beta(OISb)/Cycling(3d))@HDF cell line-Log2FC;(BRAFV600E+sh-C/EBP beta(OISb)/Cycling(9d))@HDF cell line-Log2FC;(Mitotic arrest/Untreated)@HeLa cells-AbsFC;(Pervanadate/Untreated)@HeLa cells-AbsFC;Safranal(12h)/Control@MDA-MB-231 cells-AbsFC;(AZD6244(10µM)/DMSO)@WM239A cells-AvgFC…	1		1	(RSK1/2 RNAi/Control)@A375 cells-Log2FC (calc)	NO	NO	NO	NO	NO	NO	NO	NO						24961811,28674419,36173113,25850435,23898821,34686321,28450419	BRAFV600E(OIS),BRAFV600E+sh-C/EBP(OISb),Mitotic arrest,Pervanadate,Safranal,Selumetinib,Crizotinib (RTKi),EMT+TGNF,Vemurafenib,Sorafenib,TGNF	Prat_137,Prat_138,Prat_135,Prat_133,Prat_368,Prat_370,46_neww,Prat_26,Prat_906,Prat_904,Prat_670,Prat_33,Prat_325,Prat_333,Prat_335,Prat_672	7	11	25002506	RSK1/2-RNAi	Prat_152	1	1
KMT2D_S2274	RIF1_S1554	RIF1	S1554	97	1	16	16	0.0625	2.64291e-06	9.81428e-06	9	9	9	7	16	(Isoproterenol/Basal)@RE cells-AbsFC;(Mitotic arrest/Untreated)@HeLa cells-AbsFC;(siSIK2/siCTRL)@HeLa cells-AbsFC;Human enterovirus A71(12h)/Mock@RD cells-Log2FC;Human enterovirus A71(1h)/Mock@RD cells-Log2FC;Human enterovirus A71(2h)/Mock@RD cells-Log2FC;Human enterovirus A71(4h)/Mock@RD cells-Log2FC;Human enterovirus A71(8h)/Mock@RD cells-Log2FC;Safranal(12h)/Control@MDA-MB-231 cells-AbsFC;(Cou…		1	1	(Crizotinib/Control1)@H3122 cells SILAC R1-AbsFC	NO	NO	NO	NO	NO	NO	NO	NO						32156701,28674419,33947818,36106392,36173113,35688186,23898821,35011700,28450419,36781298	Isoproterenol,Mitotic arrest,siSIK2,Inf_EV-A71,Safranal,Coumarin,Crizotinib (RTKi),IL33,Sorafenib,Metformin	Prat_416,Prat_368,Prat_745,45_neww,41_neww,42_neww,43_neww,44_neww,46_neww,Prat_793,Prat_902,2_neww,4_neww,6_neww,Prat_333,50_neww	10	10	23898821	Crizotinib (RTKi)	Prat_77	1	1
KMT2D_S2274	RIF1_S1542	RIF1	S1542	83	0	16	16	0	2.41863e-08	1.06453e-07	8	9	1	15	16	Safranal(12h)/Control@MDA-MB-231 cells-AbsFC;(Coumarin(100µM)/Control)@HepG2 cells-Log2FC;(Crizotinib/Control1)@H3122 cells SILAC R1-AbsFC;(Crizotinib/Control1)@H3122 cells SILAC R2-AbsFC;(Crizotinib/Control1)@H3122 cells SILAC R3-AbsFC;(Crizotinib/Control2)@H3122 cells SILAC R1-AbsFC;(Crizotinib/Control2)@H3122 cells SILAC R2-AbsFC;(Crizotinib/Control2)@H3122 cells SILAC R3-AbsFC;(dox/Isoprotere…					NO	NO	NO	NO	NO	NO	NO	NO						36173113,35688186,23898821,32156701,35011700,25002506,29255136,28450419	Safranal,Coumarin,Crizotinib (RTKi),Dox/Isoproterenol,IL33,PD184352 (MEKi),SCH772984 (ERKi),Sorafenib,Trametinib	46_neww,Prat_793,Prat_77,Prat_80,Prat_902,Prat_905,Prat_69,Prat_903,Prat_408,4_neww,Prat_148,Prat_413,Prat_325,Prat_333,Prat_335,Prat_419	8	9				0	0
KMT2D_S2274	SVIL_S221	SVIL	S221	78	1	16	16	0.0625	1.20672e-07	1.94789e-07	6	9	7	9	16	(BRAFV600E(OIS)/Cycling(3d))@HDF cell line-Log2FC;(BRAFV600E(OIS)/Cycling(9d))@HDF cell line-Log2FC;(BRAFV600E+sh-C/EBP beta(OISb)/Cycling(3d))@HDF cell line-Log2FC;(BRAFV600E+sh-C/EBP beta(OISb)/Cycling(9d))@HDF cell line-Log2FC;(EGF(10min)/Unstimulated R1)@HeLa cell line iTRAQ-Log2FC;(EGF(10min)/Unstimulated R2)@HeLa cell line iTRAQ-Log2FC;(EGF(24h)/Unstimulated R2)@HeLa cell line mTRAQ-Log2FC;…	1		1	(Salmonella+siSIK2(30min)/siCTRL)@HeLa cells-AbsFC	NO	NO	NO	NO	NO	NO	NO	NO						24961811,22210691,25850435,25404012,25002506,29255136,28450419	BRAFV600E(OIS),BRAFV600E+sh-C/EBP(OISb),EGF,Selumetinib,Erlotinib+EGF,PD184352 (MEKi),Vemurafenib,SCH772984 (ERKi),Sorafenib,Trametinib	Prat_137,Prat_138,Prat_135,Prat_133,Prat_42,Prat_47,Prat_55,Prat_26,Prat_20,Prat_148,Prat_150,Prat_33,Prat_413,Prat_333,Prat_335,Prat_419	7	10	33947818	Inf_Salmonella	Prat_747	1	1
KMT2D_S2274	ZDHHC5_S409	ZDHHC5	S409	65	0	16	16	0	7.18708e-10	6.08615e-10	7	8	4	12	16	(BRAFV600E(OIS)/Cycling(3d))@HDF cell line-Log2FC;(BRAFV600E+sh-C/EBP beta(OISb)/Cycling(3d))@HDF cell line-Log2FC;(siSIK2/siCTRL)@HeLa cells-AbsFC;Safranal(12h)/Control@MDA-MB-231 cells-AbsFC;(Crizotinib/Control1)@H3122 cells mTRAQ R1-AbsFC;(Crizotinib/Control1)@H3122 cells mTRAQ R3-AbsFC;(Crizotinib/Control1)@H3122 cells SILAC R1-AbsFC;(Crizotinib/Control1)@H3122 cells SILAC R2-AbsFC;(Crizotini…					NO	NO	NO	NO	NO	NO	NO	NO						24961811,33947818,36173113,23898821,35011700,29255136,34686321	BRAFV600E(OIS),BRAFV600E+sh-C/EBP(OISb),siSIK2,Safranal,Crizotinib (RTKi),IL33,SCH772984 (ERKi),TGNF	Prat_137,Prat_135,Prat_745,46_neww,Prat_78,Prat_906,Prat_77,Prat_80,Prat_75,Prat_904,Prat_905,Prat_69,4_neww,6_neww,Prat_413,Prat_672	7	8				0	0
KMT2D_S2274	TMF1_S72	TMF1	S72	109	1	16	16	0.0625	1.38913e-05	6.42064e-05	7	8	11	5	16	(BRAFV600E+sh-C/EBP beta(OISb)/Cycling(9d))@HDF cell line-Log2FC;(EGF(10min)/Unstimulated R1)@HeLa cell line iTRAQ-Log2FC;(EGF(10min)/Unstimulated R2)@HeLa cell line iTRAQ-Log2FC;(Mitotic arrest/Untreated)@HeLa cells-AbsFC;(Pervanadate/Untreated)@HeLa cells-AbsFC;Human enterovirus A71(12h)/Mock@RD cells-Log2FC;Human enterovirus A71(1h)/Mock@RD cells-Log2FC;Human enterovirus A71(2h)/Mock@RD cells-…	1		1	(TcdBNXN(8h)/Control)@HEp-2 cell line-AbsFC	NO	NO	NO	NO	NO	NO	NO	NO						24961811,22210691,28674419,36106392,36173113,23898821,34686321,25002506	BRAFV600E+sh-C/EBP(OISb),EGF,Mitotic arrest,Pervanadate,Inf_EV-A71,Safranal,Crizotinib (RTKi),EMT+TGNF,PD184352 (MEKi)	Prat_133,Prat_42,Prat_47,Prat_368,Prat_370,45_neww,41_neww,42_neww,43_neww,44_neww,46_neww,Prat_78,Prat_906,Prat_904,Prat_670,Prat_150	8	9	30619164	TcdB (Toxin)	Prat_296	1	1
KMT2D_S2274	CAAP1_S89	CAAP1	S89	85	1	16	16	0.0625	4.06038e-07	9.75523e-07	6	8	11	5	16	(BRAFV600E(OIS)/Cycling(3d))@HDF cell line-Log2FC;(BRAFV600E(OIS)/Cycling(9d))@HDF cell line-Log2FC;(BRAFV600E+sh-C/EBP beta(OISb)/Cycling(9d))@HDF cell line-Log2FC;(Mitotic arrest/Untreated)@HeLa cells-AbsFC;(Pervanadate/Untreated)@HeLa cells-AbsFC;Human enterovirus A71(12h)/Mock@RD cells-Log2FC;Human enterovirus A71(1h)/Mock@RD cells-Log2FC;Human enterovirus A71(2h)/Mock@RD cells-Log2FC;Human e…		1	1	Metformin(24h)/Control@C2bbe1-Log2FC	NO	NO	NO	NO	NO	NO	NO	NO						24961811,28674419,36106392,36173113,23898821,35011700,28450419	BRAFV600E(OIS),BRAFV600E+sh-C/EBP(OISb),Mitotic arrest,Pervanadate,Inf_EV-A71,Safranal,Crizotinib (RTKi),IL33,Sorafenib	Prat_137,Prat_138,Prat_133,Prat_368,Prat_370,45_neww,41_neww,42_neww,43_neww,44_neww,46_neww,Prat_903,6_neww,Prat_325,Prat_333,Prat_335	7	9	36781298	Metformin	50_neww	1	1
KMT2D_S2274	KIF23_S911	KIF23	S911	66	1	16	16	0.0625	1.16217e-08	6.59093e-09	6	7	2	14	16	(Mitotic arrest/Untreated)@HeLa cells-AbsFC;(Salmonella+siSIK2(30min)/siCTRL)@HeLa cells-AbsFC;(AZD6244(10µM)/DMSO)@WM239A cells-AvgFC;(AZD6244(30µM)/DMSO)@WM239A cells-AvgFC;(Crizotinib/Control1)@H3122 cells mTRAQ R3-AbsFC;(Crizotinib/Control1)@H3122 cells SILAC R1-AbsFC;(Crizotinib/Control1)@H3122 cells SILAC R2-AbsFC;(Crizotinib/Control2)@H3122 cells mTRAQ R3-AbsFC;(Crizotinib/Control2)@H3122 …	1		1	Safranal(12h)/Control@MDA-MB-231 cells-AbsFC	NO	NO	NO	NO	NO	NO	NO	NO	KIF23_S911	intracellular localization	cytoskeletal reorganization			28674419,33947818,25850435,23898821,35011700,25002506,28450419	Mitotic arrest,Inf_Salmonella,Selumetinib,Crizotinib (RTKi),IL33,PD184352 (MEKi),Vemurafenib,Sorafenib	Prat_368,Prat_747,Prat_26,Prat_28,Prat_906,Prat_77,Prat_80,Prat_904,Prat_69,6_neww,Prat_150,Prat_33,Prat_35,Prat_325,Prat_333,Prat_335	7	8	36173113	Safranal	46_neww	1	1
KMT2D_S2274	FKBP15_S1012	FKBP15	S1012	76	1	16	16	0.0625	8.37197e-08	1.17645e-07	6	7	3	13	16	(GFP_FGF10/GFP_UT)@HeLa cell line-Log2FC;(Pervanadate/Untreated)@HeLa cells-AbsFC;(siSIK2/siCTRL)@HeLa cells-AbsFC;(AZD6244(10µM)/DMSO)@WM239A cells-AvgFC;(BRAFV600E(OIS)/BRAFV600E+sh-C/EBP beta(OISb)(3d))@HDF cell line-Log2FC;(Crizotinib/Control1)@H3122 cells mTRAQ R1-AbsFC;(Crizotinib/Control1)@H3122 cells SILAC R1-AbsFC;(Crizotinib/Control1)@H3122 cells SILAC R2-AbsFC;(Crizotinib/Control1)@H31…	1		1	(BRAFV600E(OIS)/Cycling(3d))@HDF cell line-Log2FC	NO	NO	NO	NO	NO	NO	NO	NO						36329028,28674419,33947818,25850435,24961811,23898821,29255136	GFP_FGF10/GFP_UT,Pervanadate,siSIK2,Selumetinib,BRAFV600E(OIS)/BRAFV600E+sh-C/EBP(OISb),Crizotinib (RTKi),Vemurafenib,SCH772984 (ERKi)	Prat_851,Prat_370,Prat_745,Prat_26,Prat_139,Prat_78,Prat_77,Prat_80,Prat_902,Prat_75,Prat_904,Prat_905,Prat_69,Prat_903,Prat_33,Prat_413	7	8	24961811	BRAFV600E(OIS)	Prat_137	1	1
KMT2D_S2274	RBM3_S147	RBM3	S147	69	0	16	16	0	1.68332e-09	2.30787e-09	5	7	3	13	16	(Isoproterenol/Basal)@RE cells-AbsFC;(Mitotic arrest/Untreated)@HeLa cells-AbsFC;(Pervanadate/Untreated)@HeLa cells-AbsFC;(Crizotinib/Control1)@H3122 cells mTRAQ R1-AbsFC;(Crizotinib/Control1)@H3122 cells SILAC R1-AbsFC;(Crizotinib/Control1)@H3122 cells SILAC R2-AbsFC;(Crizotinib/Control1)@H3122 cells SILAC R3-AbsFC;(Crizotinib/Control2)@H3122 cells mTRAQ R2-AbsFC;(Crizotinib/Control2)@H3122 cell…					NO	NO	NO	NO	NO	NO	NO	NO						32156701,28674419,23898821,28450419,36781298	Isoproterenol,Mitotic arrest,Pervanadate,Crizotinib (RTKi),Dox/Isoproterenol,Sorafenib,Metformin	Prat_416,Prat_368,Prat_370,Prat_78,Prat_77,Prat_80,Prat_902,Prat_75,Prat_905,Prat_69,Prat_903,Prat_408,Prat_325,Prat_333,Prat_335,50_neww	5	7				0	0
KMT2D_S2274	DAXX_S495	DAXX	S495	88	1	16	16	0.0625	6.63526e-07	1.82372e-06	5	7	10	6	16	(BRAFV600E(OIS)/Cycling(3d))@HDF cell line-Log2FC;(BRAFV600E(OIS)/Cycling(9d))@HDF cell line-Log2FC;(BRAFV600E+sh-C/EBP beta(OISb)/Cycling(3d))@HDF cell line-Log2FC;(Isoproterenol/Basal)@RE cells-AbsFC;(Palmitate/Untreated)@HepG2 cells-Log2FC (calc);Human enterovirus A71(12h)/Mock@RD cells-Log2FC;Human enterovirus A71(1h)/Mock@RD cells-Log2FC;Human enterovirus A71(2h)/Mock@RD cells-Log2FC;Human e…		1	1	(BRAFV600E(OIS)/BRAFV600E+sh-C/EBP beta(OISb)(3d))@HDF cell line-Log2FC	NO	NO	NO	NO	NO	NO	NO	NO						24961811,32156701,29414761,36106392,35011700,36781298	BRAFV600E(OIS),BRAFV600E+sh-C/EBP(OISb),Isoproterenol,Palmitate,Inf_EV-A71,Dox/Isoproterenol,IL33,Metformin	Prat_137,Prat_138,Prat_135,Prat_416,Prat_227,45_neww,41_neww,42_neww,43_neww,44_neww,Prat_408,2_neww,4_neww,6_neww,50_neww,54_neww	6	8	24961811	BRAFV600E(OIS)/BRAFV600E+sh-C/EBP(OISb)	Prat_139	1	1
KMT2D_S2274	NFIA_S280	NFIA	S280	87	1	16	16	0.0625	5.64345e-07	1.48627e-06	5	6	11	5	16	(DnDNM2_FGF10/RAB11_UT)@T47D cell line-Log2FC;(DnRAB11_FGF10/RAB11_UT)@T47D cell line-Log2FC;(EGF(10min)/Unstimulated R1)@HeLa cell line iTRAQ-Log2FC;(EGF(10min)/Unstimulated R2)@HeLa cell line iTRAQ-Log2FC;(EGF(10min)/Unstimulated R2)@HeLa cell line mTRAQ-Log2FC;(EGF(24h)/Unstimulated R2)@HeLa cell line mTRAQ-Log2FC;Human enterovirus A71(12h)/Mock@RD cells-Log2FC;Human enterovirus A71(1h)/Mock@R…	1		1	(RSK1/2 RNAi/Control)@A375 cells-Log2FC (calc)	NO	NO	NO	NO	NO	NO	NO	NO						36329028,22210691,36106392,31652541,35011700,25002506	DnDNM2_FGF10/RAB11_UT,DnRAB11_FGF10/RAB11_UT,EGF,Inf_EV-A71,1-NM-PP1 (CDK12i),IL33,PD184352 (MEKi)	Prat_847,Prat_849,Prat_42,Prat_47,Prat_45,Prat_55,45_neww,41_neww,42_neww,43_neww,44_neww,Prat_363,2_neww,6_neww,Prat_148,Prat_150	6	7	25002506	RSK1/2-RNAi	Prat_152	1	1
KMT2D_S2274	IGF2BP2_S162	IGF2BP2	S162	89	1	16	16	0.0625	7.78767e-07	2.22932e-06	5	6	11	5	16	(BRAFV600E(OIS)/Cycling(3d))@HDF cell line-Log2FC;(BRAFV600E(OIS)/Cycling(9d))@HDF cell line-Log2FC;(BRAFV600E+sh-C/EBP beta(OISb)/Cycling(3d))@HDF cell line-Log2FC;(BRAFV600E+sh-C/EBP beta(OISb)/Cycling(9d))@HDF cell line-Log2FC;ATRA(12h)/Control@IMR-32 cell-AvgFC;Human enterovirus A71(12h)/Mock@RD cells-Log2FC;Human enterovirus A71(1h)/Mock@RD cells-Log2FC;Human enterovirus A71(2h)/Mock@RD cell…	1		1	(Epithelial/Mesenchymal)@HMLE cells R2-Log2FC	NO	NO	NO	NO	NO	NO	NO	NO						24961811,38256121,36106392,36173113,25002506,36781298	BRAFV600E(OIS),BRAFV600E+sh-C/EBP(OISb),All-trans-retinoic acid (ATRA),Inf_EV-A71,Safranal,PD184352 (MEKi),Metformin	Prat_137,Prat_138,Prat_135,Prat_133,159_neww,45_neww,41_neww,42_neww,43_neww,44_neww,46_neww,Prat_148,Prat_150,167_neww,163_neww,50_neww	6	7	31221721	Epithelial/Mesenchymal	Prat_346	1	1
KMT2D_S2274	ARHGAP29_S913	ARHGAP29	S913	83	0	16	16	0	2.41863e-08	1.06453e-07	5	5	1	15	16	Safranal(12h)/Control@MDA-MB-231 cells-AbsFC;(AZD6244(10µM)/DMSO)@WM239A cells-AvgFC;(AZD6244(30µM)/DMSO)@WM239A cells-AvgFC;(Crizotinib/Control1)@H3122 cells mTRAQ R1-AbsFC;(Crizotinib/Control1)@H3122 cells mTRAQ R3-AbsFC;(Crizotinib/Control1)@H3122 cells SILAC R1-AbsFC;(Crizotinib/Control1)@H3122 cells SILAC R2-AbsFC;(Crizotinib/Control1)@H3122 cells SILAC R3-AbsFC;(Crizotinib/Control2)@H3122 c…					NO	NO	NO	NO	NO	NO	NO	NO						36173113,25850435,23898821,30459283,36781298	Safranal,Selumetinib,Crizotinib (RTKi),Vemurafenib,Metformin	46_neww,Prat_26,Prat_28,Prat_78,Prat_906,Prat_77,Prat_80,Prat_902,Prat_75,Prat_904,Prat_905,Prat_69,Prat_903,Prat_913,Prat_33,50_neww	5	5				0	0
KMT2D_S2274	GTF3C1_S1865	GTF3C1	S1865	82	1	16	16	0.0625	2.44323e-07	5.02716e-07	5	5	8	8	16	(EGF(10min)/Unstimulated R2)@HeLa cell line mTRAQ-Log2FC;(EGF(24h)/Unstimulated R2)@HeLa cell line mTRAQ-Log2FC;(GFP_FGF10/GFP_UT)@HeLa cell line-Log2FC;Human enterovirus A71(12h)/Mock@RD cells-Log2FC;Human enterovirus A71(1h)/Mock@RD cells-Log2FC;Human enterovirus A71(2h)/Mock@RD cells-Log2FC;Human enterovirus A71(4h)/Mock@RD cells-Log2FC;Human enterovirus A71(8h)/Mock@RD cells-Log2FC;(Crizotini…		1	1	Metformin(24h)/Control@C2bbe1-Log2FC	NO	NO	NO	NO	NO	NO	NO	NO						22210691,36329028,36106392,23898821,35011700,25002506	EGF,GFP_FGF10/GFP_UT,Inf_EV-A71,Crizotinib (RTKi),IL33,PD184352 (MEKi)	Prat_45,Prat_55,Prat_851,45_neww,41_neww,42_neww,43_neww,44_neww,Prat_78,Prat_906,Prat_902,Prat_75,4_neww,6_neww,Prat_148,Prat_150	6	6	36781298	Metformin	50_neww	1	1			YES	complex_16773
KMT2D_S2274	NCAPD2_S585	NCAPD2	S585	63	1	16	16	0.0625	6.08864e-09	2.41482e-09	4	5	8	8	16	(BCI/Untreated)@KELLY cell-Log2FC;(Mitotic arrest/Untreated)@HeLa cells-AbsFC;(Pervanadate/Untreated)@HeLa cells-AbsFC;Human enterovirus A71(12h)/Mock@RD cells-Log2FC;Human enterovirus A71(1h)/Mock@RD cells-Log2FC;Human enterovirus A71(2h)/Mock@RD cells-Log2FC;Human enterovirus A71(4h)/Mock@RD cells-Log2FC;Human enterovirus A71(8h)/Mock@RD cells-Log2FC;(Crizotinib/Control1)@H3122 cells mTRAQ R3-A…		1	1	(PLX4032(30µM)+AZD6244(30µM)/DMSO)@WM239A cells-AvgFC	NO	NO	NO	NO	NO	NO	NO	NO						35478300,28674419,36106392,23898821,28450419	BCI (DUSP1/6i),Mitotic arrest,Pervanadate,Inf_EV-A71,Crizotinib (RTKi),Sorafenib	Prat_750,Prat_368,Prat_370,45_neww,41_neww,42_neww,43_neww,44_neww,Prat_906,Prat_77,Prat_80,Prat_904,Prat_69,Prat_903,Prat_325,Prat_335	5	6	25850435	Vemurafenib	Prat_35	1	1
KMT2D_S2274	OSTM1_S325	OSTM1	S325	72	1	16	16	0.0625	3.91891e-08	4.01229e-08	4	5	11	5	16	(BRAFV600E(OIS)/Cycling(9d))@HDF cell line-Log2FC;(BRAFV600E+sh-C/EBP beta(OISb)/Cycling(9d))@HDF cell line-Log2FC;ATRA(12h)/Control@IMR-32 cell-AvgFC;ATRA(1d)/ATRA(12h)@SH-SY5Y cell-AvgFC;ATRA(3d)/ATRA(12h)@SH-SY5Y cell-AvgFC;Human enterovirus A71(12h)/Mock@RD cells-Log2FC;Human enterovirus A71(1h)/Mock@RD cells-Log2FC;Human enterovirus A71(2h)/Mock@RD cells-Log2FC;Human enterovirus A71(4h)/Mock…		1	1	(PD184352+PMA (30min)/PMA (30min))@HEK293 cells-Log2FC (calc)	NO	NO	NO	NO	NO	NO	NO	NO						24961811,38256121,36106392,36173113,28450419	BRAFV600E(OIS),BRAFV600E+sh-C/EBP(OISb),All-trans-retinoic acid (ATRA),Inf_EV-A71,Safranal,Sorafenib	Prat_138,Prat_133,159_neww,172_neww,173_neww,45_neww,41_neww,42_neww,43_neww,44_neww,46_neww,Prat_325,Prat_333,Prat_335,167_neww,163_neww	5	6	25002506	PD184352 (MEKi)	Prat_150	1	1
KMT2D_S2274	PHLDB2_S513	PHLDB2	S513	76	1	16	16	0.0625	8.37197e-08	1.17645e-07	4	5	3	13	16	(EGF(10min)/Unstimulated R1)@HeLa cell line iTRAQ-Log2FC;(EGF(10min)/Unstimulated R2)@HeLa cell line iTRAQ-Log2FC;(RSK1/2 RNAi/Control)@A375 cells-Log2FC (calc);(Crizotinib/Control1)@H3122 cells mTRAQ R1-AbsFC;(Crizotinib/Control1)@H3122 cells mTRAQ R3-AbsFC;(Crizotinib/Control1)@H3122 cells SILAC R1-AbsFC;(Crizotinib/Control1)@H3122 cells SILAC R2-AbsFC;(Crizotinib/Control1)@H3122 cells SILAC R3…	1		1	Safranal(12h)/Control@MDA-MB-231 cells-AbsFC	NO	NO	NO	NO	NO	NO	NO	NO						22210691,25002506,23898821,29255136,36781298	EGF,RSK1/2-RNAi,Crizotinib (RTKi),SCH772984 (ERKi),Trametinib,Metformin	Prat_42,Prat_47,Prat_152,Prat_78,Prat_906,Prat_77,Prat_80,Prat_902,Prat_75,Prat_904,Prat_905,Prat_69,Prat_903,Prat_413,Prat_419,50_neww	5	6	36173113	Safranal	46_neww	1	1
KMT2D_S2274	CEP170B_S655	CEP170B	S655	69	1	16	16	0.0625	2.16036e-08	1.67785e-08	4	4		16	16	(AZD6244(10µM)/DMSO)@WM239A cells-AvgFC;(Crizotinib/Control1)@H3122 cells mTRAQ R1-AbsFC;(Crizotinib/Control1)@H3122 cells mTRAQ R3-AbsFC;(Crizotinib/Control1)@H3122 cells SILAC R1-AbsFC;(Crizotinib/Control1)@H3122 cells SILAC R2-AbsFC;(Crizotinib/Control1)@H3122 cells SILAC R3-AbsFC;(Crizotinib/Control2)@H3122 cells mTRAQ R2-AbsFC;(Crizotinib/Control2)@H3122 cells SILAC R1-AbsFC;(Crizotinib/Cont…	1		1	(RSK1/2 RNAi/Control)@A375 cells-Log2FC (calc)	NO	NO	NO	NO	NO	NO	NO	NO						25850435,23898821,30459283,25404012,25002506	Selumetinib,Crizotinib (RTKi),Erlotinib+EGF,PD184352 (MEKi),Vemurafenib	Prat_26,Prat_78,Prat_906,Prat_77,Prat_80,Prat_902,Prat_75,Prat_905,Prat_69,Prat_903,Prat_913,Prat_20,Prat_148,Prat_150,Prat_33,Prat_35	5	5	25002506	RSK1/2-RNAi	Prat_152	1	1
KMT2D_S2274	PABIR2_S119	PABIR2	S119	72	1	16	16	0.0625	3.91891e-08	4.01229e-08	4	4	7	9	16	(EGF(10min)/Unstimulated R2)@HeLa cell line iTRAQ-Log2FC;ATRA(12h)/Control@IMR-32 cell-AvgFC;Human enterovirus A71(12h)/Mock@RD cells-Log2FC;Human enterovirus A71(1h)/Mock@RD cells-Log2FC;Human enterovirus A71(2h)/Mock@RD cells-Log2FC;Human enterovirus A71(4h)/Mock@RD cells-Log2FC;Human enterovirus A71(8h)/Mock@RD cells-Log2FC;(Crizotinib/Control1)@H3122 cells SILAC R1-AbsFC;(Crizotinib/Control1)…		1	1	Metformin(24h)/Control@MDST-Log2FC	NO	NO	NO	NO	NO	NO	NO	NO						22210691,38256121,36106392,23898821,36781298	EGF,All-trans-retinoic acid (ATRA),Inf_EV-A71,Crizotinib (RTKi),Metformin	Prat_47,159_neww,45_neww,41_neww,42_neww,43_neww,44_neww,Prat_77,Prat_80,Prat_902,Prat_905,Prat_69,Prat_903,167_neww,163_neww,50_neww	5	5	36781298	Metformin	54_neww	1	1
KMT2D_S2274	CDC25B_S249	CDC25B	S249	73	0	16	16	0	3.77611e-09	7.77929e-09	6	6	3	13	16	(EGF(10min)/Unstimulated R1)@HeLa cell line iTRAQ-Log2FC;(EGF(10min)/Unstimulated R2)@HeLa cell line iTRAQ-Log2FC;(EGF(10min)/Unstimulated R2)@HeLa cell line mTRAQ-Log2FC;(Crizotinib/Control1)@H3122 cells mTRAQ R1-AbsFC;(Crizotinib/Control1)@H3122 cells SILAC R1-AbsFC;(Crizotinib/Control1)@H3122 cells SILAC R2-AbsFC;(Crizotinib/Control1)@H3122 cells SILAC R3-AbsFC;(Crizotinib/Control2)@H3122 cell…					NO	NO	NO	NO	NO	NO	NO	NO						22210691,23898821,30459283,25404012,29255136,36781298	EGF,Crizotinib (RTKi),Erlotinib+EGF,SCH772984 (ERKi),Trametinib,Metformin	Prat_42,Prat_47,Prat_45,Prat_78,Prat_77,Prat_80,Prat_902,Prat_75,Prat_905,Prat_69,Prat_903,Prat_913,Prat_20,Prat_413,Prat_419,54_neww	6	6				0	0	phosphatase
KMT2D_S2274	DUSP16_S501	DUSP16	S501	74	0	16	16	0	4.59256e-09	1.03676e-08	6	6	3	13	16	(DnDNM2_FGF10/RAB11_UT)@T47D cell line-Log2FC;(DnRAB11_FGF10/RAB11_UT)@T47D cell line-Log2FC;(EGF(10min)/Unstimulated R2)@HeLa cell line iTRAQ-Log2FC;(Crizotinib/Control1)@H3122 cells mTRAQ R1-AbsFC;(Crizotinib/Control1)@H3122 cells mTRAQ R3-AbsFC;(Crizotinib/Control1)@H3122 cells SILAC R1-AbsFC;(Crizotinib/Control1)@H3122 cells SILAC R2-AbsFC;(Crizotinib/Control1)@H3122 cells SILAC R3-AbsFC;(Cri…					NO	NO	NO	NO	NO	NO	NO	NO						36329028,22210691,23898821,30459283,28209619,36781298	DnDNM2_FGF10/RAB11_UT,DnRAB11_FGF10/RAB11_UT,EGF,Crizotinib (RTKi),BT474J4+lap/parental,Metformin	Prat_847,Prat_849,Prat_47,Prat_78,Prat_906,Prat_77,Prat_80,Prat_902,Prat_75,Prat_904,Prat_905,Prat_69,Prat_903,Prat_913,Prat_311,50_neww	6	6				0	0	phosphatase
KMT2D_S2274	SRPK2_S494	SRPK2	S494	102	2	31	15.5	0.0645161	2.04473e-09	3.33967e-08	11	15	11	20	31	(EGF(10min)/Unstimulated R2)@HeLa cell line iTRAQ-Log2FC;(EGF(10min)/Unstimulated R2)@HeLa cell line mTRAQ-Log2FC;(Mitotic arrest/Untreated)@HeLa cells-AbsFC;(Pervanadate/Untreated)@HeLa cells-AbsFC;(Salmonella+siSIK2(30min)/siCTRL)@HeLa cells-AbsFC;(siSIK2/siCTRL)@HeLa cells-AbsFC;Human enterovirus A71(12h)/Mock@RD cells-Log2FC;Human enterovirus A71(1h)/Mock@RD cells-Log2FC;Human enterovirus A71…	2		2	(GFP_FGF10/GFP_UT)@HeLa cell line-Log2FC;(RSK1/2 RNAi/Control)@A375 cells-Log2FC (calc)	NO	NO	NO	NO	NO	NO	NO	NO	SRPK2_S494	intracellular localization	transcription, induced			22210691,28674419,33947818,36106392,25850435,35688186,23898821,35011700,28209619,25002506,29255136,28450419,36781298	EGF,Mitotic arrest,Pervanadate,Inf_Salmonella,siSIK2,Inf_EV-A71,Selumetinib,Coumarin,Crizotinib (RTKi),IL33,BT474J4+lap/parental,PD184352 (MEKi),Vemurafenib,SCH772984 (ERKi),Sorafenib,Trametinib,Metformin	Prat_47,Prat_45,Prat_368,Prat_370,Prat_747,Prat_745,45_neww,41_neww,42_neww,43_neww,44_neww,Prat_26,Prat_28,Prat_793,Prat_77,Prat_902,Prat_905,Prat_903,6_neww,Prat_311,Prat_148,Prat_150,Prat_33,Prat_35,Prat_413,Prat_325,Prat_333,Prat_335,Prat_419,50_neww,54_neww	13	17	36329028,25002506	GFP_FGF10/GFP_UT,RSK1/2-RNAi	Prat_851,Prat_152	2	2	kinase		YES	complex_16773
KMT2D_S2274	BCL9L_S118	BCL9L	S118	77	2	31	15.5	0.0645161	1.62436e-12	1.14591e-11	10	13	11	20	31	(BRAFV600E(OIS)/Cycling(9d))@HDF cell line-Log2FC;(BRAFV600E+sh-C/EBP beta(OISb)/Cycling(9d))@HDF cell line-Log2FC;(EGF(10min)/Unstimulated R2)@HeLa cell line iTRAQ-Log2FC;(EGF(10min)/Unstimulated R2)@HeLa cell line mTRAQ-Log2FC;(EGF(24h)/Unstimulated R2)@HeLa cell line mTRAQ-Log2FC;(TcdBNXN(8h)/TcdB(8h))@HEp-2 cell line-AbsFC ;Human enterovirus A71(12h)/Mock@RD cells-Log2FC;Human enterovirus A71…	1	1	2	(siSIK2/siCTRL)@HeLa cells-AbsFC;Metformin(24h)/Control@MDST-Log2FC	NO	NO	NO	NO	NO	NO	NO	NO						24961811,22210691,30619164,36106392,31652541,35688186,23898821,34686321,25404012,35011700,29255136,36781298	BRAFV600E(OIS),BRAFV600E+sh-C/EBP(OISb),EGF,TcdB (Toxin),Inf_EV-A71,1-NM-PP1 (CDK12i),Coumarin,Crizotinib (RTKi),EMT+TGNF,Erlotinib+EGF,IL33,SCH772984 (ERKi),TGNF,Trametinib,Metformin	Prat_138,Prat_133,Prat_47,Prat_45,Prat_55,Prat_298,45_neww,41_neww,42_neww,43_neww,44_neww,Prat_363,Prat_793,Prat_78,Prat_906,Prat_77,Prat_80,Prat_902,Prat_75,Prat_904,Prat_905,Prat_69,Prat_903,Prat_670,Prat_20,2_neww,6_neww,Prat_413,Prat_672,Prat_419,50_neww	12	15	33947818,36781298	siSIK2,Metformin	Prat_745,54_neww	2	2
KMT2D_S2274	TRIM28_S489	TRIM28	S489	70	1	15	15	0.0666667	7.70959e-08	6.16136e-08	5	5	2	13	15	(EGF(10min)/Unstimulated R1)@HeLa cell line iTRAQ-Log2FC;(EGF(10min)/Unstimulated R2)@HeLa cell line iTRAQ-Log2FC;(Crizotinib/Control1)@H3122 cells mTRAQ R1-AbsFC;(Crizotinib/Control1)@H3122 cells mTRAQ R3-AbsFC;(Crizotinib/Control1)@H3122 cells SILAC R1-AbsFC;(Crizotinib/Control1)@H3122 cells SILAC R2-AbsFC;(Crizotinib/Control2)@H3122 cells mTRAQ R3-AbsFC;(Crizotinib/Control2)@H3122 cells SILAC …	1		1	(EGF(10min)/Unstimulated R2)@HeLa cell line mTRAQ-Log2FC	NO	NO	NO	NO	NO	NO	NO	NO						22210691,23898821,34686321,32314919,25002506,28450419	EGF,Crizotinib (RTKi),EMT+TGNF,Hydroxyurea+SCH900776 (CHEK1i),PD184352 (MEKi),Sorafenib	Prat_42,Prat_47,Prat_78,Prat_906,Prat_77,Prat_80,Prat_904,Prat_905,Prat_69,Prat_670,Prat_422,Prat_150,Prat_325,Prat_333,Prat_335	6	6	22210691	EGF	Prat_45	1	1	kinase
KMT2D_S2274	TNKS1BP1_S836	TNKS1BP1	S836	101	2	30	15	0.0666667	2.85571e-09	4.03552e-08	12	15	17	13	30	(BCI/Untreated)@KELLY cell-Log2FC;(BRAFV600E(OIS)/Cycling(3d))@HDF cell line-Log2FC;(BRAFV600E(OIS)/Cycling(9d))@HDF cell line-Log2FC;(BRAFV600E+sh-C/EBP beta(OISb)/Cycling(3d))@HDF cell line-Log2FC;(BRAFV600E+sh-C/EBP beta(OISb)/Cycling(9d))@HDF cell line-Log2FC;(Coumarin(0.01µM)/Control)@HepG2 cells-Log2FC;(EGF(10min)/Unstimulated R1)@HeLa cell line iTRAQ-Log2FC;(EGF(10min)/Unstimulated R2)@HeL…	1	1	2	(GFP_FGF10/GFP_UT)@HeLa cell line-Log2FC;Metformin(24h)/Control@C2bbe1-Log2FC	NO	NO	NO	NO	NO	NO	NO	NO						35478300,24961811,35688186,22210691,28674419,36106392,36173113,23898821,30459283,34686321,35011700,28209619,25002506,28450419	BCI (DUSP1/6i),BRAFV600E(OIS),BRAFV600E+sh-C/EBP(OISb),Coumarin,EGF,Mitotic arrest,Pervanadate,Inf_EV-A71,Safranal,BRAFV600E(OIS)/BRAFV600E+sh-C/EBP(OISb),Crizotinib (RTKi),EMT+TGNF,IL33,BT474J4+lap/parental,PD184352 (MEKi),Sorafenib,TGNF	Prat_750,Prat_137,Prat_138,Prat_135,Prat_133,Prat_786,Prat_42,Prat_47,Prat_45,Prat_368,Prat_370,45_neww,41_neww,42_neww,43_neww,44_neww,46_neww,Prat_139,Prat_793,Prat_80,Prat_905,Prat_903,Prat_913,Prat_670,4_neww,6_neww,Prat_311,Prat_150,Prat_335,Prat_672	14	17	36329028,36781298	GFP_FGF10/GFP_UT,Metformin	Prat_851,50_neww	2	2
KMT2D_S2274	EHMT2_S232	EHMT2	S232	74	0	15	15	0	1.35736e-08	2.67457e-08	9	11	3	12	15	(EGF(10min)/Unstimulated R1)@HeLa cell line iTRAQ-Log2FC;(EGF(10min)/Unstimulated R2)@HeLa cell line iTRAQ-Log2FC;(GFP_FGF10/GFP_UT)@HeLa cell line-Log2FC;(Coumarin(100µM)/Control)@HepG2 cells-Log2FC;(Crizotinib/Control1)@H3122 cells mTRAQ R1-AbsFC;(Crizotinib/Control1)@H3122 cells mTRAQ R3-AbsFC;(Crizotinib/Control2)@H3122 cells mTRAQ R2-AbsFC;(Crizotinib/Control2)@H3122 cells mTRAQ R3-AbsFC;(EM…					NO	NO	NO	NO	NO	NO	NO	NO						22210691,36329028,35688186,23898821,34686321,35011700,28209619,25002506,29255136	EGF,GFP_FGF10/GFP_UT,Coumarin,Crizotinib (RTKi),EMT+TGNF,IL33,BT474J4+lap/parental,PD184352 (MEKi),SCH772984 (ERKi),TGNF,Trametinib	Prat_42,Prat_47,Prat_851,Prat_793,Prat_78,Prat_906,Prat_75,Prat_904,Prat_670,6_neww,Prat_311,Prat_150,Prat_413,Prat_672,Prat_419	9	11				0	0
KMT2D_S2274	ANKZF1_S675	ANKZF1	S675	76	0	15	15	0	1.95031e-08	4.54178e-08	9	11	4	11	15	(Coumarin(0.01µM)/Control)@HepG2 cells-Log2FC;(EGF(10min)/Unstimulated R2)@HeLa cell line iTRAQ-Log2FC;(Mitotic arrest/Untreated)@HeLa cells-AbsFC;(Pervanadate/Untreated)@HeLa cells-AbsFC;(AZD6244(10µM)/DMSO)@WM239A cells-AvgFC;(IL-33 (60min)/Control)@THP-1 cells-Log2FC;(PD184352+PMA (30min)/PMA (30min))@HEK293 cells-Log2FC (calc);(PLX4032(10µM)/DMSO)@WM239A cells-AvgFC;(PLX4032(30µM)+AZD6244(30µ…					NO	NO	NO	NO	NO	NO	NO	NO						35688186,22210691,28674419,25850435,35011700,25002506,29255136,28450419,36781298	Coumarin,EGF,Mitotic arrest,Pervanadate,Selumetinib,IL33,PD184352 (MEKi),Vemurafenib,SCH772984 (ERKi),Sorafenib,Metformin	Prat_786,Prat_47,Prat_368,Prat_370,Prat_26,6_neww,Prat_150,Prat_33,Prat_35,Prat_413,Prat_325,Prat_333,Prat_335,50_neww,54_neww	9	11				0	0
KMT2D_S2274	EI24_S326	EI24	S326	117	1	15	15	0.0666667	7.20341e-05	0.000315214	9	10	3	12	15	(BRAFV600E+sh-C/EBP beta(OISb)/Cycling(3d))@HDF cell line-Log2FC;(BRAFV600E+sh-C/EBP beta(OISb)/Cycling(9d))@HDF cell line-Log2FC;Safranal(12h)/Control@MDA-MB-231 cells-AbsFC;(AZD6244(30µM)/DMSO)@WM239A cells-AvgFC;(EGF/Control)@H1975 cell line-AbsFC;(EMT+TGNF(1h)/Control)@hiPSC-RPE cellline-AbsFC;(IL-33 (10min)/Control)@THP-1 cells-Log2FC;(IL-33 (30min)/Control)@THP-1 cells-Log2FC;(IL-33 (60min)…		1	1	(Crizotinib/DMSO)@NB1 cell-AvgFC	NO	NO	NO	NO	NO	NO	NO	NO						24961811,36173113,25850435,25404012,34686321,35011700,25002506,29255136,28450419,36781298	BRAFV600E+sh-C/EBP(OISb),Safranal,Selumetinib,EGF,EMT+TGNF,IL33,PD184352 (MEKi),Vemurafenib,SCH772984 (ERKi),Sorafenib,Metformin	Prat_135,Prat_133,46_neww,Prat_28,Prat_15,Prat_670,2_neww,4_neww,6_neww,Prat_148,Prat_35,Prat_413,Prat_333,Prat_335,50_neww	10	11	30459283	Crizotinib (RTKi)	Prat_913	1	1
KMT2D_S2274	ARID1A_S1755	ARID1A	S1755	79	0	15	15	0	3.3059e-08	9.64327e-08	8	10	12	3	15	(BRAFV600E(OIS)/Cycling(3d))@HDF cell line-Log2FC;(BRAFV600E(OIS)/Cycling(9d))@HDF cell line-Log2FC;(BRAFV600E+sh-C/EBP beta(OISb)/Cycling(3d))@HDF cell line-Log2FC;(Mitotic arrest/Untreated)@HeLa cells-AbsFC;(RSK1/2 RNAi/Control)@A375 cells-Log2FC (calc);(Salmonella+siSIK2(30min)/siCTRL)@HeLa cells-AbsFC;(siSIK2/siCTRL)@HeLa cells-AbsFC;Human enterovirus A71(12h)/Mock@RD cells-Log2FC;Human enter…					NO	NO	NO	NO	NO	NO	NO	NO						24961811,28674419,25002506,33947818,36106392,30550624,28209619,36781298	BRAFV600E(OIS),BRAFV600E+sh-C/EBP(OISb),Mitotic arrest,RSK1/2-RNAi,Inf_Salmonella,siSIK2,Inf_EV-A71,Galectin4,BT474J4+lap/parental,Metformin	Prat_137,Prat_138,Prat_135,Prat_368,Prat_152,Prat_747,Prat_745,45_neww,41_neww,42_neww,43_neww,44_neww,Prat_292,Prat_311,54_neww	8	10				0	0
KMT2D_S2274	RRP15_S11	RRP15	S11	88	0	15	15	0	1.45215e-07	7.13639e-07	8	10	10	5	15	(DnRAB11_FGF10/RAB11_UT)@T47D cell line-Log2FC;(GFP_FGF10/GFP_UT)@HeLa cell line-Log2FC;(Palmitate/Untreated)@HepG2 cells-Log2FC (calc);(RSK1/2 RNAi/Control)@A375 cells-Log2FC (calc);(Salmonella+siSIK2(30min)/siCTRL)@HeLa cells-AbsFC;Human enterovirus A71(12h)/Mock@RD cells-Log2FC;Human enterovirus A71(1h)/Mock@RD cells-Log2FC;Human enterovirus A71(2h)/Mock@RD cells-Log2FC;Human enterovirus A71(4…					NO	NO	NO	NO	NO	NO	NO	NO						36329028,29414761,25002506,33947818,36106392,35688186,23898821,36781298	DnRAB11_FGF10/RAB11_UT,GFP_FGF10/GFP_UT,Palmitate,RSK1/2-RNAi,Inf_Salmonella,Inf_EV-A71,Coumarin,Crizotinib (RTKi),PD184352 (MEKi),Metformin	Prat_849,Prat_851,Prat_227,Prat_152,Prat_747,45_neww,41_neww,42_neww,43_neww,44_neww,Prat_793,Prat_80,Prat_150,50_neww,54_neww	8	10				0	0			YES	complex_16773
KMT2D_S2274	ADCY6_S54	ADCY6	S54	74	1	15	15	0.0666667	1.60536e-07	1.79133e-07	8	10	8	7	15	(BRAFV600E(OIS)/Cycling(9d))@HDF cell line-Log2FC;(EGF(10min)/Unstimulated R2)@HeLa cell line iTRAQ-Log2FC;ATRA(3d)/ATRA(12h)@SH-SY5Y cell-AvgFC;Human enterovirus A71(12h)/Mock@RD cells-Log2FC;Human enterovirus A71(1h)/Mock@RD cells-Log2FC;Human enterovirus A71(2h)/Mock@RD cells-Log2FC;Human enterovirus A71(4h)/Mock@RD cells-Log2FC;Human enterovirus A71(8h)/Mock@RD cells-Log2FC;(AZD6244(10µM)/DMS…	1		1	ATRA(12h)/Control@IMR-32 cell-AvgFC	NO	NO	NO	NO	NO	NO	NO	NO						24961811,22210691,38256121,36106392,25850435,35688186,35011700,29255136,36781298	BRAFV600E(OIS),EGF,All-trans-retinoic acid (ATRA),Inf_EV-A71,Selumetinib,Coumarin,IL33,Vemurafenib,SCH772984 (ERKi),Trametinib,Metformin	Prat_138,Prat_47,173_neww,45_neww,41_neww,42_neww,43_neww,44_neww,Prat_26,Prat_793,6_neww,Prat_33,Prat_413,Prat_419,50_neww	9	11	38256121	All-trans-retinoic acid (ATRA)	159_neww	1	1
KMT2D_S2274	NUP210_T1844	NUP210	T1844	79	1	15	15	0.0666667	3.8167e-07	6.0012e-07	8	10	8	7	15	(Coumarin(0.01µM)/Control)@HepG2 cells-Log2FC;(Mitotic arrest/Untreated)@HeLa cells-AbsFC;(Pervanadate/Untreated)@HeLa cells-AbsFC;Human enterovirus A71(12h)/Mock@RD cells-Log2FC;Human enterovirus A71(1h)/Mock@RD cells-Log2FC;Human enterovirus A71(2h)/Mock@RD cells-Log2FC;Human enterovirus A71(4h)/Mock@RD cells-Log2FC;Human enterovirus A71(8h)/Mock@RD cells-Log2FC;(Crizotinib/Control2)@H3122 cell…	1		1	(RSK1/2 RNAi/Control)@A375 cells-Log2FC (calc)	NO	NO	NO	NO	NO	NO	NO	NO						35688186,28674419,36106392,23898821,25404012,35011700,25002506,28450419,36781298	Coumarin,Mitotic arrest,Pervanadate,Inf_EV-A71,Crizotinib (RTKi),EGF,Erlotinib+EGF,IL33,PD184352 (MEKi),Sorafenib,Metformin	Prat_786,Prat_368,Prat_370,45_neww,41_neww,42_neww,43_neww,44_neww,Prat_75,Prat_15,Prat_20,6_neww,Prat_150,Prat_333,50_neww	9	11	25002506	RSK1/2-RNAi	Prat_152	1	1
KMT2D_S2274	CCAR2_S124	CCAR2	S124	87	1	15	15	0.0666667	1.3764e-06	3.26373e-06	8	10	7	8	15	(BCI/Untreated)@KELLY cell-Log2FC;(EGF(10min)/Unstimulated R1)@HeLa cell line iTRAQ-Log2FC;(EGF(10min)/Unstimulated R2)@HeLa cell line iTRAQ-Log2FC;(Mitotic arrest/Untreated)@HeLa cells-AbsFC;(Pervanadate/Untreated)@HeLa cells-AbsFC;(RSK1/2 RNAi/Control)@A375 cells-Log2FC (calc);Safranal(12h)/Control@MDA-MB-231 cells-AbsFC;(Crizotinib/Control2)@H3122 cells mTRAQ R3-AbsFC;(Crizotinib/Control2)@H31…		1	1	(IL-33 (30min)/Control)@THP-1 cells-Log2FC	NO	NO	NO	NO	NO	NO	NO	NO						35478300,22210691,28674419,25002506,36173113,23898821,35011700,28450419,36781298	BCI (DUSP1/6i),EGF,Mitotic arrest,Pervanadate,RSK1/2-RNAi,Safranal,Crizotinib (RTKi),IL33,PD184352 (MEKi),Sorafenib,Metformin	Prat_750,Prat_42,Prat_47,Prat_368,Prat_370,Prat_152,46_neww,Prat_904,Prat_69,6_neww,Prat_148,Prat_150,Prat_333,Prat_335,50_neww	9	11	35011700	IL33	4_neww	1	1
KMT2D_S2274	MISP_S575	MISP	S575	78	0	15	15	0	2.77836e-08	7.54252e-08	8	9	7	8	15	(Coumarin(0.01µM)/Control)@HepG2 cells-Log2FC;(EGF(10min)/Unstimulated R1)@HeLa cell line iTRAQ-Log2FC;(EGF(10min)/Unstimulated R2)@HeLa cell line iTRAQ-Log2FC;(Mitotic arrest/Untreated)@HeLa cells-AbsFC;(Pervanadate/Untreated)@HeLa cells-AbsFC;(Salmonella+siSIK2(30min)/siCTRL)@HeLa cells-AbsFC;(siSIK2/siCTRL)@HeLa cells-AbsFC;(Crizotinib/Control1)@H3122 cells mTRAQ R3-AbsFC;(Crizotinib/Control1)…					NO	NO	NO	NO	NO	NO	NO	NO	MISP_S575	molecular association, regulation		ACTA1(DISRUPTS)		35688186,22210691,28674419,33947818,23898821,25404012,30550624,36781298	Coumarin,EGF,Mitotic arrest,Pervanadate,Inf_Salmonella,siSIK2,Crizotinib (RTKi),Galectin4,Metformin	Prat_786,Prat_42,Prat_47,Prat_368,Prat_370,Prat_747,Prat_745,Prat_906,Prat_80,Prat_902,Prat_904,Prat_903,Prat_15,Prat_292,50_neww	8	9				0	0
KMT2D_S2274	NFIL3_S301	NFIL3	S301	80	1	15	15	0.0666667	4.51019e-07	7.52957e-07	8	9	7	8	15	(EGF(24h)/Unstimulated R2)@HeLa cell line mTRAQ-Log2FC;(GFP_FGF10/GFP_UT)@HeLa cell line-Log2FC;(Mitotic arrest/Untreated)@HeLa cells-AbsFC;(Pervanadate/Untreated)@HeLa cells-AbsFC;(TcdB(8h)/Control)@HEp-2 cell line-AbsFC;(TcdBNXN(8h)/Control)@HEp-2 cell line-AbsFC;(TcdBNXN(8h)/TcdB(8h))@HEp-2 cell line-AbsFC ;(Crizotinib/Control1)@H3122 cells SILAC R2-AbsFC;(IL-33 (60min)/Control)@THP-1 cells-Lo…		1	1	Metformin(24h)/Control@C2bbe1-Log2FC	NO	NO	NO	NO	NO	NO	NO	NO						22210691,36329028,28674419,30619164,23898821,35011700,28209619,25002506,28450419	EGF,GFP_FGF10/GFP_UT,Mitotic arrest,Pervanadate,TcdB (Toxin),Crizotinib (RTKi),IL33,BT474J4+lap/parental,PD184352 (MEKi),Sorafenib	Prat_55,Prat_851,Prat_368,Prat_370,Prat_294,Prat_296,Prat_298,Prat_80,6_neww,Prat_311,Prat_148,Prat_150,Prat_325,Prat_333,Prat_335	9	10	36781298	Metformin	50_neww	1	1
KMT2D_S2274	LAS1L_S560	LAS1L	S560	111	0	15	15	0	3.6598e-06	3.34988e-05	8	9	11	4	15	(BRAFV600E(OIS)/Cycling(9d))@HDF cell line-Log2FC;(BRAFV600E+sh-C/EBP beta(OISb)/Cycling(9d))@HDF cell line-Log2FC;(Epithelial/Mesenchymal)@HMLE cells R2-Log2FC;(Palmitate/Untreated)@HepG2 cells-Log2FC (calc);(RSK1/2 RNAi/Control)@A375 cells-Log2FC (calc);(TcdBNXN(8h)/TcdB(8h))@HEp-2 cell line-AbsFC ;Human enterovirus A71(12h)/Mock@RD cells-Log2FC;Human enterovirus A71(1h)/Mock@RD cells-Log2FC;Hu…					NO	NO	NO	NO	NO	NO	NO	NO						24961811,31221721,29414761,25002506,30619164,36106392,35011700,36781298	BRAFV600E(OIS),BRAFV600E+sh-C/EBP(OISb),Epithelial/Mesenchymal,Palmitate,RSK1/2-RNAi,TcdB (Toxin),Inf_EV-A71,IL33,Metformin	Prat_138,Prat_133,Prat_346,Prat_227,Prat_152,Prat_298,45_neww,41_neww,42_neww,43_neww,44_neww,2_neww,4_neww,6_neww,50_neww	8	9				0	0
KMT2D_S2274	GPSM1_S471	GPSM1	S471	67	1	15	15	0.0666667	4.33276e-08	2.58823e-08	7	9	5	10	15	(BRAFV600E(OIS)/Cycling(3d))@HDF cell line-Log2FC;(BRAFV600E+sh-C/EBP beta(OISb)/Cycling(3d))@HDF cell line-Log2FC;ATRA(12h)/Control@IMR-32 cell-AvgFC;ATRA(1d)/ATRA(12h)@SH-SY5Y cell-AvgFC;Safranal(12h)/Control@MDA-MB-231 cells-AbsFC;(Crizotinib/Control1)@H3122 cells SILAC R1-AbsFC;(Crizotinib/Control2)@H3122 cells SILAC R2-AbsFC;(HU+SCH 900776/HU)@HEK293A cell SF2-AbsFC;(IL-33 (60min)/Control)@T…	1		1	(RSK1/2 RNAi/Control)@A375 cells-Log2FC (calc)	NO	NO	NO	NO	NO	NO	NO	NO						24961811,38256121,36173113,23898821,32314919,35011700,25002506,29255136	BRAFV600E(OIS),BRAFV600E+sh-C/EBP(OISb),All-trans-retinoic acid (ATRA),Safranal,Crizotinib (RTKi),Hydroxyurea+SCH900776 (CHEK1i),IL33,PD184352 (MEKi),SCH772984 (ERKi),Trametinib	Prat_137,Prat_135,159_neww,172_neww,46_neww,Prat_77,Prat_69,Prat_422,6_neww,Prat_148,Prat_150,Prat_413,Prat_419,167_neww,163_neww	8	10	25002506	RSK1/2-RNAi	Prat_152	1	1
KMT2D_S2274	TPR_T2137	TPR	T2137	74	1	15	15	0.0666667	1.60536e-07	1.79133e-07	7	9	5	10	15	(Isoproterenol/Basal)@RE cells-AbsFC;(Mitotic arrest/Untreated)@HeLa cells-AbsFC;(Pervanadate/Untreated)@HeLa cells-AbsFC;(RSK1/2 RNAi/Control)@A375 cells-Log2FC (calc);(siSIK2/siCTRL)@HeLa cells-AbsFC;(1-NM-PP1/DMSO)@CDK12analog sens HeLa cell line-Log2FC;(AZD6244(30µM)/DMSO)@WM239A cells-AvgFC;(Coumarin(100µM)/Control)@HepG2 cells-Log2FC;(Crizotinib/Control1)@H3122 cells SILAC R1-AbsFC;(Crizoti…		1	1	Metformin(24h)/Control@C2bbe1-Log2FC	NO	NO	NO	NO	NO	NO	NO	NO						32156701,28674419,25002506,33947818,31652541,25850435,35688186,23898821	Isoproterenol,Mitotic arrest,Pervanadate,RSK1/2-RNAi,siSIK2,1-NM-PP1 (CDK12i),Selumetinib,Coumarin,Crizotinib (RTKi),Vemurafenib	Prat_416,Prat_368,Prat_370,Prat_152,Prat_745,Prat_363,Prat_28,Prat_793,Prat_77,Prat_80,Prat_902,Prat_905,Prat_69,Prat_903,Prat_35	8	10	36781298	Metformin	50_neww	1	1
KMT2D_S2274	ARID1A_S772	ARID1A	S772	92	0	15	15	0	2.68202e-07	1.56335e-06	7	9	13	2	15	(BRAFV600E(OIS)/Cycling(9d))@HDF cell line-Log2FC;(BRAFV600E+sh-C/EBP beta(OISb)/Cycling(3d))@HDF cell line-Log2FC;(BRAFV600E+sh-C/EBP beta(OISb)/Cycling(9d))@HDF cell line-Log2FC;(EGF(10min)/Unstimulated R2)@HeLa cell line iTRAQ-Log2FC;(Mitotic arrest/Untreated)@HeLa cells-AbsFC;(RSK1/2 RNAi/Control)@A375 cells-Log2FC (calc);ATRA(1d)/ATRA(12h)@SH-SY5Y cell-AvgFC;ATRA(3d)/ATRA(12h)@SH-SY5Y cell-A…					NO	NO	NO	NO	NO	NO	NO	NO						24961811,22210691,28674419,25002506,38256121,36106392,36781298	BRAFV600E(OIS),BRAFV600E+sh-C/EBP(OISb),EGF,Mitotic arrest,RSK1/2-RNAi,All-trans-retinoic acid (ATRA),Inf_EV-A71,BRAFV600E(OIS)/BRAFV600E+sh-C/EBP(OISb),Metformin	Prat_138,Prat_135,Prat_133,Prat_47,Prat_368,Prat_152,172_neww,173_neww,45_neww,41_neww,42_neww,43_neww,44_neww,Prat_139,50_neww	7	9				0	0
KMT2D_S2274	ARHGEF11_S556	ARHGEF11	S556	77	1	15	15	0.0666667	2.71657e-07	3.75755e-07	7	9	6	9	15	(BRAFV600E(OIS)/Cycling(3d))@HDF cell line-Log2FC;(BRAFV600E(OIS)/Cycling(9d))@HDF cell line-Log2FC;(BRAFV600E+sh-C/EBP beta(OISb)/Cycling(3d))@HDF cell line-Log2FC;(BRAFV600E+sh-C/EBP beta(OISb)/Cycling(9d))@HDF cell line-Log2FC;(EGF(10min)/Unstimulated R1)@HeLa cell line iTRAQ-Log2FC;(EGF(10min)/Unstimulated R2)@HeLa cell line iTRAQ-Log2FC;(AZD6244(30µM)/DMSO)@WM239A cells-AvgFC;(IL-33 (10min)/…		1	1	(IL-33 (30min)/Control)@THP-1 cells-Log2FC	NO	NO	NO	NO	NO	NO	NO	NO						24961811,22210691,25850435,35011700,25002506,28450419,34686321,36781298	BRAFV600E(OIS),BRAFV600E+sh-C/EBP(OISb),EGF,Selumetinib,IL33,PD184352 (MEKi),Vemurafenib,Sorafenib,TGNF,Metformin	Prat_137,Prat_138,Prat_135,Prat_133,Prat_42,Prat_47,Prat_28,2_neww,6_neww,Prat_148,Prat_150,Prat_35,Prat_333,Prat_672,50_neww	8	10	35011700	IL33	4_neww	1	1
KMT2D_S2274	CAMSAP1_T1144	CAMSAP1	T1144	66	0	15	15	0	2.89661e-09	2.49016e-09	6	9	7	8	15	(Mitotic arrest/Untreated)@HeLa cells-AbsFC;(Pervanadate/Untreated)@HeLa cells-AbsFC;Human enterovirus A71(12h)/Mock@RD cells-Log2FC;Human enterovirus A71(1h)/Mock@RD cells-Log2FC;Human enterovirus A71(2h)/Mock@RD cells-Log2FC;Human enterovirus A71(4h)/Mock@RD cells-Log2FC;Human enterovirus A71(8h)/Mock@RD cells-Log2FC;(AZD6244(10µM)/DMSO)@WM239A cells-AvgFC;(AZD6244(30µM)/DMSO)@WM239A cells-AvgF…					NO	NO	NO	NO	NO	NO	NO	NO						28674419,36106392,25850435,29255136,28450419,36781298	Mitotic arrest,Pervanadate,Inf_EV-A71,Selumetinib,Vemurafenib,SCH772984 (ERKi),Sorafenib,Trametinib,Metformin	Prat_368,Prat_370,45_neww,41_neww,42_neww,43_neww,44_neww,Prat_26,Prat_28,Prat_33,Prat_35,Prat_413,Prat_333,Prat_419,50_neww	6	9				0	0
KMT2D_S2274	TBC1D16_S383	TBC1D16	S383	71	1	15	15	0.0666667	9.29469e-08	8.11911e-08	7	8	1	14	15	(GFP_FGF10/GFP_UT)@HeLa cell line-Log2FC;(AZD6244(10µM)/DMSO)@WM239A cells-AvgFC;(AZD6244(30µM)/DMSO)@WM239A cells-AvgFC;(Crizotinib/Control1)@H3122 cells SILAC R2-AbsFC;(Crizotinib/Control2)@H3122 cells mTRAQ R2-AbsFC;(Crizotinib/Control2)@H3122 cells SILAC R2-AbsFC;(IL-33 (60min)/Control)@THP-1 cells-Log2FC;(PD184352 (2h)/DMSO)@A375 cells-Log2FC (calc);(PLX4032(10µM)/DMSO)@WM239A cells-AvgFC;(P…	1		1	(RSK1/2 RNAi/Control)@A375 cells-Log2FC (calc)	NO	NO	NO	NO	NO	NO	NO	NO						36329028,25850435,23898821,35011700,25002506,29255136,28450419,36781298	GFP_FGF10/GFP_UT,Selumetinib,Crizotinib (RTKi),IL33,PD184352 (MEKi),Vemurafenib,SCH772984 (ERKi),Sorafenib,Metformin	Prat_851,Prat_26,Prat_28,Prat_80,Prat_75,Prat_69,6_neww,Prat_148,Prat_33,Prat_35,Prat_413,Prat_325,Prat_333,Prat_335,54_neww	8	9	25002506	RSK1/2-RNAi	Prat_152	1	1
KMT2D_S2274	FOXK1_S243	FOXK1	S243	96	0	15	15	0	4.83528e-07	3.24183e-06	7	8	4	11	15	(EGF(10min)/Unstimulated R1)@HeLa cell line iTRAQ-Log2FC;(EGF(10min)/Unstimulated R2)@HeLa cell line iTRAQ-Log2FC;(EGF(10min)/Unstimulated R2)@HeLa cell line mTRAQ-Log2FC;(Isoproterenol/Basal)@RE cells-AbsFC;(Coumarin(100µM)/Control)@HepG2 cells-Log2FC;(Crizotinib/Control1)@H3122 cells mTRAQ R3-AbsFC;(Crizotinib/Control1)@H3122 cells SILAC R1-AbsFC;(Crizotinib/Control2)@H3122 cells mTRAQ R3-AbsFC…					NO	NO	NO	NO	NO	NO	NO	NO						22210691,32156701,35688186,23898821,35011700,28450419,36781298	EGF,Isoproterenol,Coumarin,Crizotinib (RTKi),Dox/Isoproterenol,IL33,Sorafenib,Metformin	Prat_42,Prat_47,Prat_45,Prat_416,Prat_793,Prat_906,Prat_77,Prat_904,Prat_905,Prat_408,2_neww,6_neww,Prat_325,Prat_335,54_neww	7	8				0	0
KMT2D_S2274	SLC7A11_S26	SLC7A11	S26	81	1	15	15	0.0666667	5.31918e-07	9.40371e-07	7	8	5	10	15	(Coumarin(0.01µM)/Control)@HepG2 cells-Log2FC;(Mitotic arrest/Untreated)@HeLa cells-AbsFC;(Pervanadate/Untreated)@HeLa cells-AbsFC;(Salmonella+siSIK2(30min)/siCTRL)@HeLa cells-AbsFC;(siSIK2/siCTRL)@HeLa cells-AbsFC;(AZD6244(30µM)/DMSO)@WM239A cells-AvgFC;(Crizotinib/Control1)@H3122 cells mTRAQ R1-AbsFC;(Crizotinib/Control1)@H3122 cells SILAC R1-AbsFC;(Crizotinib/Control1)@H3122 cells SILAC R3-Abs…	1		1	Safranal(12h)/Control@MDA-MB-231 cells-AbsFC	NO	NO	NO	NO	NO	NO	NO	NO	SLC7A11_S26	intracellular localization; activity, inhibited	autophagy, inhibited			35688186,28674419,33947818,25850435,23898821,30459283,25404012,28450419	Coumarin,Mitotic arrest,Pervanadate,Inf_Salmonella,siSIK2,Selumetinib,Crizotinib (RTKi),Erlotinib+EGF,Sorafenib	Prat_786,Prat_368,Prat_370,Prat_747,Prat_745,Prat_28,Prat_78,Prat_77,Prat_902,Prat_904,Prat_905,Prat_903,Prat_913,Prat_20,Prat_333	8	9	36173113	Safranal	46_neww	1	1
KMT2D_S2274	PHLDB1_S578	PHLDB1	S578	81	1	15	15	0.0666667	5.31918e-07	9.40371e-07	7	8	5	10	15	(BRAFV600E(OIS)/Cycling(3d))@HDF cell line-Log2FC;(BRAFV600E+sh-C/EBP beta(OISb)/Cycling(3d))@HDF cell line-Log2FC;(Coumarin(0.01µM)/Control)@HepG2 cells-Log2FC;(siSIK2/siCTRL)@HeLa cells-AbsFC;Safranal(12h)/Control@MDA-MB-231 cells-AbsFC;(Crizotinib/Control1)@H3122 cells mTRAQ R1-AbsFC;(Crizotinib/Control1)@H3122 cells SILAC R1-AbsFC;(Crizotinib/Control1)@H3122 cells SILAC R2-AbsFC;(Crizotinib/C…		1	1	(BRAFV600E(OIS)/BRAFV600E+sh-C/EBP beta(OISb)(3d))@HDF cell line-Log2FC	NO	NO	NO	NO	NO	NO	NO	NO						24961811,35688186,33947818,36173113,23898821,25404012,25002506,36781298	BRAFV600E(OIS),BRAFV600E+sh-C/EBP(OISb),Coumarin,siSIK2,Safranal,Crizotinib (RTKi),Erlotinib+EGF,PD184352 (MEKi),Metformin	Prat_137,Prat_135,Prat_786,Prat_745,46_neww,Prat_78,Prat_77,Prat_80,Prat_902,Prat_75,Prat_69,Prat_903,Prat_20,Prat_150,50_neww	8	9	24961811	BRAFV600E(OIS)/BRAFV600E+sh-C/EBP(OISb)	Prat_139	1	1
KMT2D_S2274	RLF_S632	RLF	S632	82	1	15	15	0.0666667	6.26116e-07	1.1692e-06	6	8	9	6	15	(EGF(10min)/Unstimulated R2)@HeLa cell line iTRAQ-Log2FC;(Mitotic arrest/Untreated)@HeLa cells-AbsFC;(Pervanadate/Untreated)@HeLa cells-AbsFC;(RSK1/2 RNAi/Control)@A375 cells-Log2FC (calc);Human enterovirus A71(12h)/Mock@RD cells-Log2FC;Human enterovirus A71(1h)/Mock@RD cells-Log2FC;Human enterovirus A71(2h)/Mock@RD cells-Log2FC;Human enterovirus A71(4h)/Mock@RD cells-Log2FC;Human enterovirus A71…	1		1	(EGF(24h)/Unstimulated R2)@HeLa cell line mTRAQ-Log2FC	NO	NO	NO	NO	NO	NO	NO	NO						22210691,28674419,25002506,36106392,23898821,35011700,36781298	EGF,Mitotic arrest,Pervanadate,RSK1/2-RNAi,Inf_EV-A71,Crizotinib (RTKi),IL33,PD184352 (MEKi),Metformin	Prat_47,Prat_368,Prat_370,Prat_152,45_neww,41_neww,42_neww,43_neww,44_neww,Prat_906,2_neww,4_neww,6_neww,Prat_150,50_neww	7	9	22210691	EGF	Prat_55	1	1
KMT2D_S2274	SF3A1_S359	SF3A1	S359	83	1	15	15	0.0666667	7.35605e-07	1.44742e-06	6	8	8	7	15	(BRAFV600E(OIS)/Cycling(9d))@HDF cell line-Log2FC;(Isoproterenol/Basal)@RE cells-AbsFC;(RSK1/2 RNAi/Control)@A375 cells-Log2FC (calc);Human enterovirus A71(12h)/Mock@RD cells-Log2FC;Human enterovirus A71(1h)/Mock@RD cells-Log2FC;Human enterovirus A71(2h)/Mock@RD cells-Log2FC;Human enterovirus A71(4h)/Mock@RD cells-Log2FC;Human enterovirus A71(8h)/Mock@RD cells-Log2FC;(BRAFV600E(OIS)/BRAFV600E+sh-…		1	1	Metformin(24h)/Control@C2bbe1-Log2FC	NO	NO	NO	NO	NO	NO	NO	NO						24961811,32156701,25002506,36106392,35011700,28209619,36781298	BRAFV600E(OIS),Isoproterenol,RSK1/2-RNAi,Inf_EV-A71,BRAFV600E(OIS)/BRAFV600E+sh-C/EBP(OISb),Dox/Isoproterenol,IL33,BT474J4+lap/parental,Metformin	Prat_138,Prat_416,Prat_152,45_neww,41_neww,42_neww,43_neww,44_neww,Prat_139,Prat_408,2_neww,4_neww,6_neww,Prat_311,54_neww	7	9	36781298	Metformin	50_neww	1	1
KMT2D_S2274	MECP2_S80	MECP2	S80	86	1	15	15	0.0666667	1.17995e-06	2.67908e-06	6	8	9	6	15	(BRAFV600E(OIS)/Cycling(9d))@HDF cell line-Log2FC;(BRAFV600E+sh-C/EBP beta(OISb)/Cycling(9d))@HDF cell line-Log2FC;(GFP_FGF10/GFP_UT)@HeLa cell line-Log2FC;(Isoproterenol/Basal)@RE cells-AbsFC;Human enterovirus A71(12h)/Mock@RD cells-Log2FC;Human enterovirus A71(1h)/Mock@RD cells-Log2FC;Human enterovirus A71(2h)/Mock@RD cells-Log2FC;Human enterovirus A71(4h)/Mock@RD cells-Log2FC;Human enterovirus…	1		1	(Palmitate/Untreated)@HepG2 cells-Log2FC (calc)	NO	NO	NO	NO	NO	NO	NO	NO	MECP2_S80	molecular association, regulation	apoptosis, altered; transcription, altered	YB-1(INDUCES); SMC3(INDUCES)		24961811,36329028,32156701,36106392,23898821,35011700,36781298	BRAFV600E(OIS),BRAFV600E+sh-C/EBP(OISb),GFP_FGF10/GFP_UT,Isoproterenol,Inf_EV-A71,Crizotinib (RTKi),Dox/Isoproterenol,IL33,Metformin	Prat_138,Prat_133,Prat_851,Prat_416,45_neww,41_neww,42_neww,43_neww,44_neww,Prat_904,Prat_408,2_neww,4_neww,6_neww,50_neww	7	9	29414761	Palmitate	Prat_227	1	1			YES	complex_16773
KMT2D_S2274	ESYT1_S1034	ESYT1	S1034	87	1	15	15	0.0666667	1.3764e-06	3.26373e-06	6	8	13	2	15	(BRAFV600E(OIS)/Cycling(3d))@HDF cell line-Log2FC;(BRAFV600E(OIS)/Cycling(9d))@HDF cell line-Log2FC;(BRAFV600E+sh-C/EBP beta(OISb)/Cycling(3d))@HDF cell line-Log2FC;(BRAFV600E+sh-C/EBP beta(OISb)/Cycling(9d))@HDF cell line-Log2FC;(Mitotic arrest/Untreated)@HeLa cells-AbsFC;(Pervanadate/Untreated)@HeLa cells-AbsFC;(RSK1/2 RNAi/Control)@A375 cells-Log2FC (calc);Human enterovirus A71(12h)/Mock@RD ce…		1	1	Metformin(24h)/Control@C2bbe1-Log2FC	NO	NO	NO	NO	NO	NO	NO	NO						24961811,28674419,25002506,36106392,36173113,35011700,28209619	BRAFV600E(OIS),BRAFV600E+sh-C/EBP(OISb),Mitotic arrest,Pervanadate,RSK1/2-RNAi,Inf_EV-A71,Safranal,IL33,BT474J4+lap/parental	Prat_137,Prat_138,Prat_135,Prat_133,Prat_368,Prat_370,Prat_152,45_neww,41_neww,42_neww,43_neww,44_neww,46_neww,6_neww,Prat_311	7	9	36781298	Metformin	50_neww	1	1
KMT2D_S2274	ACIN1_S655	ACIN1	S655	116	1	15	15	0.0666667	6.42314e-05	0.000279604	6	8	10	5	15	(BRAFV600E(OIS)/Cycling(9d))@HDF cell line-Log2FC;(BRAFV600E+sh-C/EBP beta(OISb)/Cycling(9d))@HDF cell line-Log2FC;(Mitotic arrest/Untreated)@HeLa cells-AbsFC;(Pervanadate/Untreated)@HeLa cells-AbsFC;Human enterovirus A71(12h)/Mock@RD cells-Log2FC;Human enterovirus A71(1h)/Mock@RD cells-Log2FC;Human enterovirus A71(2h)/Mock@RD cells-Log2FC;Human enterovirus A71(4h)/Mock@RD cells-Log2FC;Human ente…		1	1	Metformin(24h)/Control@C2bbe1-Log2FC	NO	NO	NO	NO	NO	NO	NO	NO						24961811,28674419,36106392,36173113,35011700,28209619,36781298	BRAFV600E(OIS),BRAFV600E+sh-C/EBP(OISb),Mitotic arrest,Pervanadate,Inf_EV-A71,Safranal,IL33,BT474J4+lap/parental,Metformin	Prat_138,Prat_133,Prat_368,Prat_370,45_neww,41_neww,42_neww,43_neww,44_neww,46_neww,2_neww,4_neww,6_neww,Prat_311,54_neww	7	9	36781298	Metformin	50_neww	1	1			YES	complex_16773
KMT2D_S2274	DMXL2_S2399	DMXL2	S2399	77	1	15	15	0.0666667	2.71657e-07	3.75755e-07	5	8	1	14	15	Safranal(12h)/Control@MDA-MB-231 cells-AbsFC;(AZD6244(10µM)/DMSO)@WM239A cells-AvgFC;(AZD6244(30µM)/DMSO)@WM239A cells-AvgFC;(Crizotinib/Control1)@H3122 cells mTRAQ R1-AbsFC;(Crizotinib/Control1)@H3122 cells mTRAQ R3-AbsFC;(Crizotinib/Control2)@H3122 cells mTRAQ R2-AbsFC;(Crizotinib/Control2)@H3122 cells mTRAQ R3-AbsFC;(EMT+TGNF(1h)/Control)@hiPSC-RPE cellline-AbsFC;(PLX4032(10µM)/DMSO)@WM239A ce…		1	1	(IL-33 (60min)/Control)@THP-1 cells-Log2FC	NO	NO	NO	NO	NO	NO	NO	NO						36173113,25850435,23898821,34686321,29255136,28450419	Safranal,Selumetinib,Crizotinib (RTKi),EMT+TGNF,Vemurafenib,SCH772984 (ERKi),Sorafenib,TGNF,Trametinib	46_neww,Prat_26,Prat_28,Prat_78,Prat_906,Prat_75,Prat_904,Prat_670,Prat_33,Prat_35,Prat_413,Prat_333,Prat_335,Prat_672,Prat_419	6	9	35011700	IL33	6_neww	1	1
KMT2D_S2274	COBLL1_S344	COBLL1	S344	73	0	15	15	0	1.12859e-08	2.03437e-08	6	7	4	11	15	(EGF(10min)/Unstimulated R2)@HeLa cell line iTRAQ-Log2FC;(Palmitate/Untreated)@HepG2 cells-Log2FC (calc);(Salmonella+siSIK2(30min)/siCTRL)@HeLa cells-AbsFC;(siSIK2/siCTRL)@HeLa cells-AbsFC;(Crizotinib/Control1)@H3122 cells mTRAQ R1-AbsFC;(Crizotinib/Control1)@H3122 cells mTRAQ R3-AbsFC;(Crizotinib/Control1)@H3122 cells SILAC R1-AbsFC;(Crizotinib/Control1)@H3122 cells SILAC R2-AbsFC;(Crizotinib/Co…					NO	NO	NO	NO	NO	NO	NO	NO						22210691,29414761,33947818,23898821,25404012,36781298	EGF,Palmitate,Inf_Salmonella,siSIK2,Crizotinib (RTKi),Erlotinib+EGF,Metformin	Prat_47,Prat_227,Prat_747,Prat_745,Prat_78,Prat_906,Prat_77,Prat_80,Prat_75,Prat_904,Prat_905,Prat_69,Prat_20,50_neww,54_neww	6	7				0	0
KMT2D_S2274	KMT2D_T2240	KMT2D	T2240	77	0	15	15	0	2.33024e-08	5.8687e-08	6	7	3	12	15	(DnDNM2_FGF10/RAB11_UT)@T47D cell line-Log2FC;(Pervanadate/Untreated)@HeLa cells-AbsFC;(RSK1/2 RNAi/Control)@A375 cells-Log2FC (calc);(1-NM-PP1/DMSO)@CDK12analog sens HeLa cell line-Log2FC;(Crizotinib/Control1)@H3122 cells mTRAQ R1-AbsFC;(Crizotinib/Control1)@H3122 cells SILAC R1-AbsFC;(Crizotinib/Control1)@H3122 cells SILAC R2-AbsFC;(Crizotinib/Control1)@H3122 cells SILAC R3-AbsFC;(Crizotinib/Co…					NO	NO	NO	NO	NO	NO	NO	NO						36329028,28674419,25002506,31652541,23898821,28450419	DnDNM2_FGF10/RAB11_UT,Pervanadate,RSK1/2-RNAi,1-NM-PP1 (CDK12i),Crizotinib (RTKi),PD184352 (MEKi),Sorafenib	Prat_847,Prat_370,Prat_152,Prat_363,Prat_78,Prat_77,Prat_80,Prat_902,Prat_905,Prat_69,Prat_903,Prat_150,Prat_325,Prat_333,Prat_335	6	7				0	0		YES	YES	complex_16773;complex_19943;complex_21123;complex_22403;complex_34301;complex_36907;complex_39803;complex_59234;complex_62052;complex_71268;complex_82585;complex_87993;complex_94239;complex_112282;complex_114765;complex_128164;complex_128243;complex_132818;complex_135288;complex_136458;complex_137889;complex_156076;complex_160030;complex_199987;complex_202528;complex_206323;complex_209650;complex…
KMT2D_S2274	SETD5_S591	SETD5	S591	65	1	15	15	0.0666667	2.91121e-08	1.4012e-08	6	7	2	13	15	(Pervanadate/Untreated)@HeLa cells-AbsFC;Safranal(12h)/Control@MDA-MB-231 cells-AbsFC;(AZD6244(10µM)/DMSO)@WM239A cells-AvgFC;(Coumarin(100µM)/Control)@HepG2 cells-Log2FC;(Crizotinib/Control1)@H3122 cells SILAC R2-AbsFC;(Crizotinib/Control1)@H3122 cells SILAC R3-AbsFC;(Crizotinib/Control2)@H3122 cells SILAC R2-AbsFC;(Crizotinib/Control2)@H3122 cells SILAC R3-AbsFC;(IL-33 (10min)/Control)@THP-1 ce…	1		1	(Coumarin(0.01µM)/Control)@HepG2 cells-Log2FC	NO	NO	NO	NO	NO	NO	NO	NO						28674419,36173113,25850435,35688186,23898821,35011700,28450419	Pervanadate,Safranal,Selumetinib,Coumarin,Crizotinib (RTKi),IL33,Vemurafenib,Sorafenib	Prat_370,46_neww,Prat_26,Prat_793,Prat_80,Prat_902,Prat_69,Prat_903,2_neww,4_neww,6_neww,Prat_33,Prat_325,Prat_333,Prat_335	7	8	35688186	Coumarin	Prat_786	1	1
KMT2D_S2274	INCENP_S72	INCENP	S72	70	1	15	15	0.0666667	7.70959e-08	6.16136e-08	6	7	4	11	15	(EGF(10min)/Unstimulated R2)@HeLa cell line iTRAQ-Log2FC;(Mitotic arrest/Untreated)@HeLa cells-AbsFC;(Pervanadate/Untreated)@HeLa cells-AbsFC;Safranal(12h)/Control@MDA-MB-231 cells-AbsFC;(Crizotinib/Control1)@H3122 cells mTRAQ R1-AbsFC;(Crizotinib/Control1)@H3122 cells SILAC R1-AbsFC;(Crizotinib/Control1)@H3122 cells SILAC R2-AbsFC;(Crizotinib/Control1)@H3122 cells SILAC R3-AbsFC;(Crizotinib/Cont…	1		1	(BRAFV600E+sh-C/EBP beta(OISb)/Cycling(3d))@HDF cell line-Log2FC	NO	NO	NO	NO	NO	NO	NO	NO						22210691,28674419,36173113,23898821,35011700,25002506,36781298	EGF,Mitotic arrest,Pervanadate,Safranal,Crizotinib (RTKi),IL33,PD184352 (MEKi),Metformin	Prat_47,Prat_368,Prat_370,46_neww,Prat_78,Prat_77,Prat_80,Prat_902,Prat_905,Prat_69,Prat_903,6_neww,Prat_150,50_neww,54_neww	7	8	24961811	BRAFV600E+sh-C/EBP(OISb)	Prat_135	1	1
KMT2D_S2274	BOP1_T106	BOP1	T106	75	1	15	15	0.0666667	1.91724e-07	2.30541e-07	6	7	9	6	15	(EGF(10min)/Unstimulated R2)@HeLa cell line iTRAQ-Log2FC;(Mitotic arrest/Untreated)@HeLa cells-AbsFC;(Pervanadate/Untreated)@HeLa cells-AbsFC;ATRA(12h)/Control@IMR-32 cell-AvgFC;Human enterovirus A71(12h)/Mock@RD cells-Log2FC;Human enterovirus A71(1h)/Mock@RD cells-Log2FC;Human enterovirus A71(2h)/Mock@RD cells-Log2FC;Human enterovirus A71(4h)/Mock@RD cells-Log2FC;Human enterovirus A71(8h)/Mock@R…	1		1	(RSK1/2 RNAi/Control)@A375 cells-Log2FC (calc)	NO	NO	NO	NO	NO	NO	NO	NO						22210691,28674419,38256121,36106392,25002506,34686321,36781298	EGF,Mitotic arrest,Pervanadate,All-trans-retinoic acid (ATRA),Inf_EV-A71,PD184352 (MEKi),TGNF,Metformin	Prat_47,Prat_368,Prat_370,159_neww,45_neww,41_neww,42_neww,43_neww,44_neww,Prat_148,Prat_150,Prat_672,167_neww,163_neww,50_neww	7	8	25002506	RSK1/2-RNAi	Prat_152	1	1
KMT2D_S2274	SEPTIN7_S334	SEPTIN7	S334	86	1	15	15	0.0666667	1.17995e-06	2.67908e-06	6	7	9	6	15	(BRAFV600E(OIS)/Cycling(3d))@HDF cell line-Log2FC;(BRAFV600E+sh-C/EBP beta(OISb)/Cycling(3d))@HDF cell line-Log2FC;(Coumarin(0.01µM)/Control)@HepG2 cells-Log2FC;(siSIK2/siCTRL)@HeLa cells-AbsFC;Human enterovirus A71(12h)/Mock@RD cells-Log2FC;Human enterovirus A71(1h)/Mock@RD cells-Log2FC;Human enterovirus A71(2h)/Mock@RD cells-Log2FC;Human enterovirus A71(4h)/Mock@RD cells-Log2FC;Human enteroviru…	1		1	(RSK1/2 RNAi/Control)@A375 cells-Log2FC (calc)	NO	NO	NO	NO	NO	NO	NO	NO						24961811,35688186,33947818,36106392,35011700,25002506,36781298	BRAFV600E(OIS),BRAFV600E+sh-C/EBP(OISb),Coumarin,siSIK2,Inf_EV-A71,IL33,PD184352 (MEKi),Metformin	Prat_137,Prat_135,Prat_786,Prat_745,45_neww,41_neww,42_neww,43_neww,44_neww,2_neww,4_neww,6_neww,Prat_148,Prat_150,50_neww	7	8	25002506	RSK1/2-RNAi	Prat_152	1	1		YES
KMT2D_S2274	EIF4B_S498	EIF4B	S498	124	1	15	15	0.0666667	0.000156413	0.000696779	6	7	7	8	15	(Isoproterenol/Basal)@RE cells-AbsFC;Human enterovirus A71(12h)/Mock@RD cells-Log2FC;Human enterovirus A71(1h)/Mock@RD cells-Log2FC;Human enterovirus A71(2h)/Mock@RD cells-Log2FC;Human enterovirus A71(4h)/Mock@RD cells-Log2FC;Human enterovirus A71(8h)/Mock@RD cells-Log2FC;Safranal(12h)/Control@MDA-MB-231 cells-AbsFC;(Crizotinib/Control1)@H3122 cells SILAC R2-AbsFC;(Crizotinib/Control1)@H3122 cell…		1	1	Metformin(24h)/Control@MDST-Log2FC	NO	NO	NO	NO	NO	NO	NO	NO						32156701,36106392,36173113,23898821,30459283,34686321,36781298	Isoproterenol,Inf_EV-A71,Safranal,Crizotinib (RTKi),Dox/Isoproterenol,EMT+TGNF,TGNF,Metformin	Prat_416,45_neww,41_neww,42_neww,43_neww,44_neww,46_neww,Prat_80,Prat_902,Prat_903,Prat_913,Prat_408,Prat_670,Prat_672,50_neww	7	8	36781298	Metformin	54_neww	1	1
KMT2D_S2274	RAPGEF6_T1507	RAPGEF6	T1507	74	0	15	15	0	1.35736e-08	2.67457e-08	5	7	4	11	15	(BRAFV600E+sh-C/EBP beta(OISb)/Cycling(3d))@HDF cell line-Log2FC;(Mitotic arrest/Untreated)@HeLa cells-AbsFC;(Pervanadate/Untreated)@HeLa cells-AbsFC;(siSIK2/siCTRL)@HeLa cells-AbsFC;(BRAFV600E(OIS)/BRAFV600E+sh-C/EBP beta(OISb)(3d))@HDF cell line-Log2FC;(Crizotinib/Control1)@H3122 cells mTRAQ R1-AbsFC;(Crizotinib/Control1)@H3122 cells mTRAQ R3-AbsFC;(Crizotinib/Control1)@H3122 cells SILAC R2-Abs…					NO	NO	NO	NO	NO	NO	NO	NO						24961811,28674419,33947818,23898821,28450419	BRAFV600E+sh-C/EBP(OISb),Mitotic arrest,Pervanadate,siSIK2,BRAFV600E(OIS)/BRAFV600E+sh-C/EBP(OISb),Crizotinib (RTKi),Sorafenib	Prat_135,Prat_368,Prat_370,Prat_745,Prat_139,Prat_78,Prat_906,Prat_80,Prat_902,Prat_75,Prat_904,Prat_69,Prat_903,Prat_333,Prat_335	5	7				0	0
KMT2D_S2274	RSRC2_S104	RSRC2	S104	74	0	15	15	0	1.35736e-08	2.67457e-08	5	7	5	10	15	Human enterovirus A71(12h)/Mock@RD cells-Log2FC;Human enterovirus A71(1h)/Mock@RD cells-Log2FC;Human enterovirus A71(2h)/Mock@RD cells-Log2FC;Human enterovirus A71(4h)/Mock@RD cells-Log2FC;Human enterovirus A71(8h)/Mock@RD cells-Log2FC;(AZD6244(10µM)/DMSO)@WM239A cells-AvgFC;(AZD6244(30µM)/DMSO)@WM239A cells-AvgFC;(Crizotinib/Control1)@H3122 cells mTRAQ R3-AbsFC;(Crizotinib/Control2)@H3122 cells …					NO	NO	NO	NO	NO	NO	NO	NO						36106392,25850435,23898821,35011700,29255136	Inf_EV-A71,Selumetinib,Crizotinib (RTKi),IL33,Vemurafenib,SCH772984 (ERKi),Trametinib	45_neww,41_neww,42_neww,43_neww,44_neww,Prat_26,Prat_28,Prat_906,Prat_75,Prat_904,4_neww,Prat_33,Prat_35,Prat_413,Prat_419	5	7				0	0
KMT2D_S2274	OFD1_S774	OFD1	S774	73	1	15	15	0.0666667	1.34116e-07	1.3841e-07	5	7	8	7	15	(EGF(10min)/Unstimulated R2)@HeLa cell line iTRAQ-Log2FC;(Mitotic arrest/Untreated)@HeLa cells-AbsFC;(Pervanadate/Untreated)@HeLa cells-AbsFC;Human enterovirus A71(12h)/Mock@RD cells-Log2FC;Human enterovirus A71(1h)/Mock@RD cells-Log2FC;Human enterovirus A71(2h)/Mock@RD cells-Log2FC;Human enterovirus A71(4h)/Mock@RD cells-Log2FC;Human enterovirus A71(8h)/Mock@RD cells-Log2FC;(Crizotinib/Control1)…	1		1	(RSK1/2 RNAi/Control)@A375 cells-Log2FC (calc)	NO	NO	NO	NO	NO	NO	NO	NO						22210691,28674419,36106392,23898821,29255136,36781298	EGF,Mitotic arrest,Pervanadate,Inf_EV-A71,Crizotinib (RTKi),SCH772984 (ERKi),Trametinib,Metformin	Prat_47,Prat_368,Prat_370,45_neww,41_neww,42_neww,43_neww,44_neww,Prat_902,Prat_905,Prat_903,Prat_413,Prat_419,50_neww,54_neww	6	8	25002506	RSK1/2-RNAi	Prat_152	1	1
KMT2D_S2274	LARP1_T782	LARP1	T782	88	0	15	15	0	1.45215e-07	7.13639e-07	6	6	3	12	15	(Isoproterenol/Basal)@RE cells-AbsFC;(Salmonella+siSIK2(30min)/siCTRL)@HeLa cells-AbsFC;(siSIK2/siCTRL)@HeLa cells-AbsFC;(Crizotinib/Control1)@H3122 cells mTRAQ R1-AbsFC;(Crizotinib/Control1)@H3122 cells SILAC R1-AbsFC;(Crizotinib/Control1)@H3122 cells SILAC R3-AbsFC;(Crizotinib/Control2)@H3122 cells mTRAQ R2-AbsFC;(Crizotinib/Control2)@H3122 cells SILAC R1-AbsFC;(Crizotinib/Control2)@H3122 cells…					NO	NO	NO	NO	NO	NO	NO	NO						32156701,33947818,23898821,30459283,35011700,28450419	Isoproterenol,Inf_Salmonella,siSIK2,Crizotinib (RTKi),IL33,Sorafenib	Prat_416,Prat_747,Prat_745,Prat_78,Prat_77,Prat_902,Prat_75,Prat_905,Prat_69,Prat_903,Prat_913,2_neww,4_neww,6_neww,Prat_333	6	6				0	0
KMT2D_S2274	ARHGAP35_S1176	ARHGAP35	S1176	82	1	15	15	0.0666667	6.26116e-07	1.1692e-06	6	6	7	8	15	(EGF(10min)/Unstimulated R2)@HeLa cell line iTRAQ-Log2FC;Human enterovirus A71(12h)/Mock@RD cells-Log2FC;Human enterovirus A71(1h)/Mock@RD cells-Log2FC;Human enterovirus A71(2h)/Mock@RD cells-Log2FC;Human enterovirus A71(4h)/Mock@RD cells-Log2FC;Human enterovirus A71(8h)/Mock@RD cells-Log2FC;Safranal(12h)/Control@MDA-MB-231 cells-AbsFC;(Coumarin(100µM)/Control)@HepG2 cells-Log2FC;(Crizotinib/Cont…		1	1	Metformin(24h)/Control@MDST-Log2FC	NO	NO	NO	NO	NO	NO	NO	NO						22210691,36106392,36173113,35688186,23898821,28450419,36781298	EGF,Inf_EV-A71,Safranal,Coumarin,Crizotinib (RTKi),Sorafenib,Metformin	Prat_47,45_neww,41_neww,42_neww,43_neww,44_neww,46_neww,Prat_793,Prat_77,Prat_904,Prat_903,Prat_325,Prat_333,Prat_335,50_neww	7	7	36781298	Metformin	54_neww	1	1
KMT2D_S2274	EPRS1_S886	EPRS1	S886	94	1	15	15	0.0666667	3.86415e-06	1.17761e-05	5	6	11	4	15	(BRAFV600E(OIS)/Cycling(3d))@HDF cell line-Log2FC;(BRAFV600E+sh-C/EBP beta(OISb)/Cycling(3d))@HDF cell line-Log2FC;(Mitotic arrest/Untreated)@HeLa cells-AbsFC;ATRA(12h)/Control@IMR-32 cell-AvgFC;ATRA(1d)/ATRA(12h)@SH-SY5Y cell-AvgFC;ATRA(3d)/ATRA(12h)@SH-SY5Y cell-AvgFC;Human enterovirus A71(12h)/Mock@RD cells-Log2FC;Human enterovirus A71(1h)/Mock@RD cells-Log2FC;Human enterovirus A71(2h)/Mock@RD…		1	1	Metformin(24h)/Control@C2bbe1-Log2FC	NO	NO	NO	NO	NO	NO	NO	NO	EPRS1_S886	molecular association, regulation; phosphorylation	translation, altered; translation, inhibited	NSAP1(INDUCES); GAPDH(INDUCES); RPL13A(INDUCES); NSAP1(DISRUPTS)		24961811,28674419,38256121,36106392,35011700,25002506	BRAFV600E(OIS),BRAFV600E+sh-C/EBP(OISb),Mitotic arrest,All-trans-retinoic acid (ATRA),Inf_EV-A71,IL33,PD184352 (MEKi)	Prat_137,Prat_135,Prat_368,159_neww,172_neww,173_neww,45_neww,41_neww,42_neww,43_neww,44_neww,6_neww,Prat_148,167_neww,163_neww	6	7	36781298	Metformin	50_neww	1	1
KMT2D_S2274	RASAL2_S954	RASAL2	S954	72	0	15	15	0	9.36217e-09	1.53792e-08	4	6	11	4	15	(EGF(10min)/Unstimulated R1)@HeLa cell line iTRAQ-Log2FC;(EGF(10min)/Unstimulated R2)@HeLa cell line iTRAQ-Log2FC;(EGF(10min)/Unstimulated R2)@HeLa cell line mTRAQ-Log2FC;(EGF(24h)/Unstimulated R2)@HeLa cell line mTRAQ-Log2FC;(Mitotic arrest/Untreated)@HeLa cells-AbsFC;(Pervanadate/Untreated)@HeLa cells-AbsFC;Human enterovirus A71(12h)/Mock@RD cells-Log2FC;Human enterovirus A71(1h)/Mock@RD cells-…					NO	NO	NO	NO	NO	NO	NO	NO						22210691,28674419,36106392,25850435	EGF,Mitotic arrest,Pervanadate,Inf_EV-A71,Selumetinib,Vemurafenib	Prat_42,Prat_47,Prat_45,Prat_55,Prat_368,Prat_370,45_neww,41_neww,42_neww,43_neww,44_neww,Prat_26,Prat_28,Prat_33,Prat_35	4	6				0	0
KMT2D_S2274	PLEKHG3_S962	PLEKHG3	S962	76	0	15	15	0	1.95031e-08	4.54178e-08	4	6		15	15	(AZD6244(10µM)/DMSO)@WM239A cells-AvgFC;(AZD6244(30µM)/DMSO)@WM239A cells-AvgFC;(Crizotinib/Control1)@H3122 cells mTRAQ R1-AbsFC;(Crizotinib/Control1)@H3122 cells mTRAQ R3-AbsFC;(Crizotinib/Control1)@H3122 cells SILAC R1-AbsFC;(Crizotinib/Control1)@H3122 cells SILAC R2-AbsFC;(Crizotinib/Control2)@H3122 cells mTRAQ R3-AbsFC;(Crizotinib/Control2)@H3122 cells SILAC R1-AbsFC;(Crizotinib/Control2)@H31…					NO	NO	NO	NO	NO	NO	NO	NO						25850435,23898821,29255136,36781298	Selumetinib,Crizotinib (RTKi),Vemurafenib,SCH772984 (ERKi),Trametinib,Metformin	Prat_26,Prat_28,Prat_78,Prat_906,Prat_77,Prat_80,Prat_904,Prat_905,Prat_69,Prat_33,Prat_35,Prat_413,Prat_419,50_neww,54_neww	4	6				0	0
KMT2D_S2274	SKA3_S110	SKA3	S110	84	1	15	15	0.0666667	8.62644e-07	1.78434e-06	4	6	2	13	15	(Salmonella+siSIK2(30min)/siCTRL)@HeLa cells-AbsFC;(siSIK2/siCTRL)@HeLa cells-AbsFC;(Crizotinib/Control1)@H3122 cells mTRAQ R1-AbsFC;(Crizotinib/Control1)@H3122 cells SILAC R2-AbsFC;(Crizotinib/Control1)@H3122 cells SILAC R3-AbsFC;(Crizotinib/Control2)@H3122 cells mTRAQ R2-AbsFC;(Crizotinib/Control2)@H3122 cells SILAC R2-AbsFC;(Crizotinib/Control2)@H3122 cells SILAC R3-AbsFC;(IL-33 (10min)/Contro…	1		1	Safranal(12h)/Control@MDA-MB-231 cells-AbsFC	NO	NO	NO	NO	NO	NO	NO	NO						33947818,23898821,35011700,29255136,28450419	Inf_Salmonella,siSIK2,Crizotinib (RTKi),IL33,SCH772984 (ERKi),Sorafenib,Trametinib	Prat_747,Prat_745,Prat_78,Prat_80,Prat_902,Prat_75,Prat_69,Prat_903,2_neww,6_neww,Prat_413,Prat_325,Prat_333,Prat_335,Prat_419	5	7	36173113	Safranal	46_neww	1	1
KMT2D_S2274	ERCC5_S384	ERCC5	S384	106	1	15	15	0.0666667	1.92495e-05	7.60106e-05	4	6	11	4	15	(BRAFV600E(OIS)/Cycling(3d))@HDF cell line-Log2FC;(BRAFV600E(OIS)/Cycling(9d))@HDF cell line-Log2FC;(BRAFV600E+sh-C/EBP beta(OISb)/Cycling(3d))@HDF cell line-Log2FC;(BRAFV600E+sh-C/EBP beta(OISb)/Cycling(9d))@HDF cell line-Log2FC;(Mitotic arrest/Untreated)@HeLa cells-AbsFC;(Pervanadate/Untreated)@HeLa cells-AbsFC;Human enterovirus A71(12h)/Mock@RD cells-Log2FC;Human enterovirus A71(1h)/Mock@RD ce…		1	1	Metformin(24h)/Control@C2bbe1-Log2FC	NO	NO	NO	NO	NO	NO	NO	NO						24961811,28674419,36106392,31652541,23898821	BRAFV600E(OIS),BRAFV600E+sh-C/EBP(OISb),Mitotic arrest,Pervanadate,Inf_EV-A71,1-NM-PP1 (CDK12i),Crizotinib (RTKi)	Prat_137,Prat_138,Prat_135,Prat_133,Prat_368,Prat_370,45_neww,41_neww,42_neww,43_neww,44_neww,Prat_363,Prat_78,Prat_906,Prat_904	5	7	36781298	Metformin	50_neww	1	1
KMT2D_S2274	PRR12_S865	PRR12	S865	76	1	15	15	0.0666667	2.28465e-07	2.95098e-07	6	5	8	7	15	(EGF(10min)/Unstimulated R1)@HeLa cell line iTRAQ-Log2FC;(EGF(10min)/Unstimulated R2)@HeLa cell line iTRAQ-Log2FC;(TcdB(8h)/Control)@HEp-2 cell line-AbsFC;Human enterovirus A71(12h)/Mock@RD cells-Log2FC;Human enterovirus A71(1h)/Mock@RD cells-Log2FC;Human enterovirus A71(2h)/Mock@RD cells-Log2FC;Human enterovirus A71(4h)/Mock@RD cells-Log2FC;Human enterovirus A71(8h)/Mock@RD cells-Log2FC;(Crizoti…		1	1	(Crizotinib/Control1)@H3122 cells mTRAQ R3-AbsFC	NO	NO	NO	NO	NO	NO	NO	NO						22210691,30619164,36106392,23898821,30459283,35011700,36781298	EGF,TcdB (Toxin),Inf_EV-A71,Crizotinib (RTKi),IL33,Metformin	Prat_42,Prat_47,Prat_294,45_neww,41_neww,42_neww,43_neww,44_neww,Prat_80,Prat_75,Prat_69,Prat_913,4_neww,6_neww,50_neww	7	6	23898821	Crizotinib (RTKi)	Prat_906	1	1
KMT2D_S2274	NUCKS1_S30	NUCKS1	S30	84	1	15	15	0.0666667	8.62644e-07	1.78434e-06	6	5	7	8	15	(Crizotinib/DMSO)@SHSY5Y cell line-AvgFC;(Mitotic arrest/Untreated)@HeLa cells-AbsFC;Human enterovirus A71(12h)/Mock@RD cells-Log2FC;Human enterovirus A71(1h)/Mock@RD cells-Log2FC;Human enterovirus A71(2h)/Mock@RD cells-Log2FC;Human enterovirus A71(4h)/Mock@RD cells-Log2FC;Human enterovirus A71(8h)/Mock@RD cells-Log2FC;(Coumarin(100µM)/Control)@HepG2 cells-Log2FC;(Crizotinib/Control1)@H3122 cells…	1		1	Safranal(12h)/Control@MDA-MB-231 cells-AbsFC	NO	NO	NO	NO	NO	NO	NO	NO						27732954,28674419,36106392,35688186,23898821,35011700,36781298	Crizotinib (RTKi),Mitotic arrest,Inf_EV-A71,Coumarin,IL33,Metformin	Prat_239,Prat_368,45_neww,41_neww,42_neww,43_neww,44_neww,Prat_793,Prat_78,Prat_904,2_neww,4_neww,6_neww,50_neww,54_neww	7	6	36173113	Safranal	46_neww	1	1
KMT2D_S2274	RTKN_S520	RTKN	S520	76	1	15	15	0.0666667	2.28465e-07	2.95098e-07	5	5	2	13	15	(EGF(10min)/Unstimulated R1)@HeLa cell line iTRAQ-Log2FC;(Epithelial/Mesenchymal)@HMLE cells R2-Log2FC;(BRAFV600E(OIS)/BRAFV600E+sh-C/EBP beta(OISb)(3d))@HDF cell line-Log2FC;(Crizotinib/Control1)@H3122 cells mTRAQ R1-AbsFC;(Crizotinib/Control1)@H3122 cells mTRAQ R3-AbsFC;(Crizotinib/Control1)@H3122 cells SILAC R1-AbsFC;(Crizotinib/Control1)@H3122 cells SILAC R2-AbsFC;(Crizotinib/Control1)@H3122 …	1		1	(RSK1/2 RNAi/Control)@A375 cells-Log2FC (calc)	NO	NO	NO	NO	NO	NO	NO	NO						22210691,31221721,24961811,23898821,35011700,36781298	EGF,Epithelial/Mesenchymal,BRAFV600E(OIS)/BRAFV600E+sh-C/EBP(OISb),Crizotinib (RTKi),IL33,Metformin	Prat_42,Prat_346,Prat_139,Prat_78,Prat_906,Prat_77,Prat_80,Prat_902,Prat_75,Prat_904,Prat_905,Prat_69,Prat_903,6_neww,50_neww	6	6	25002506	RSK1/2-RNAi	Prat_152	1	1
KMT2D_S2274	HECTD1_S1384	HECTD1	S1384	63	1	15	15	0.0666667	1.93376e-08	7.35505e-09	4	5	3	12	15	(Mitotic arrest/Untreated)@HeLa cells-AbsFC;(Pervanadate/Untreated)@HeLa cells-AbsFC;(siSIK2/siCTRL)@HeLa cells-AbsFC;(AZD6244(30µM)/DMSO)@WM239A cells-AvgFC;(Crizotinib/Control1)@H3122 cells mTRAQ R1-AbsFC;(Crizotinib/Control1)@H3122 cells mTRAQ R3-AbsFC;(Crizotinib/Control1)@H3122 cells SILAC R1-AbsFC;(Crizotinib/Control1)@H3122 cells SILAC R2-AbsFC;(Crizotinib/Control1)@H3122 cells SILAC R3-Ab…	1		1	Safranal(12h)/Control@MDA-MB-231 cells-AbsFC	NO	NO	NO	NO	NO	NO	NO	NO						28674419,33947818,25850435,23898821,28450419	Mitotic arrest,Pervanadate,siSIK2,Selumetinib,Crizotinib (RTKi),Sorafenib	Prat_368,Prat_370,Prat_745,Prat_28,Prat_78,Prat_906,Prat_77,Prat_80,Prat_902,Prat_75,Prat_904,Prat_905,Prat_69,Prat_903,Prat_333	5	6	36173113	Safranal	46_neww	1	1
KMT2D_S2274	RB1CC1_S243	RB1CC1	S243	65	1	15	15	0.0666667	2.91121e-08	1.4012e-08	4	5	6	9	15	(EGF(10min)/Unstimulated R2)@HeLa cell line iTRAQ-Log2FC;Human enterovirus A71(12h)/Mock@RD cells-Log2FC;Human enterovirus A71(1h)/Mock@RD cells-Log2FC;Human enterovirus A71(2h)/Mock@RD cells-Log2FC;Human enterovirus A71(4h)/Mock@RD cells-Log2FC;Human enterovirus A71(8h)/Mock@RD cells-Log2FC;(Coumarin(100µM)/Control)@HepG2 cells-Log2FC;(Crizotinib/Control1)@H3122 cells mTRAQ R1-AbsFC;(Crizotinib/…		1	1	(PD184352+PMA (30min)/PMA (30min))@HEK293 cells-Log2FC (calc)	NO	NO	NO	NO	NO	NO	NO	NO						22210691,36106392,35688186,23898821,34686321	EGF,Inf_EV-A71,Coumarin,Crizotinib (RTKi),EMT+TGNF,TGNF	Prat_47,45_neww,41_neww,42_neww,43_neww,44_neww,Prat_793,Prat_78,Prat_906,Prat_80,Prat_902,Prat_904,Prat_903,Prat_670,Prat_672	5	6	25002506	PD184352 (MEKi)	Prat_150	1	1
KMT2D_S2274	MKI67_S128	MKI67	S128	74	1	15	15	0.0666667	1.60536e-07	1.79133e-07	4	5	3	12	15	(Mitotic arrest/Untreated)@HeLa cells-AbsFC;(Pervanadate/Untreated)@HeLa cells-AbsFC;Safranal(12h)/Control@MDA-MB-231 cells-AbsFC;(Crizotinib/Control1)@H3122 cells mTRAQ R3-AbsFC;(Crizotinib/Control1)@H3122 cells SILAC R1-AbsFC;(Crizotinib/Control1)@H3122 cells SILAC R2-AbsFC;(Crizotinib/Control1)@H3122 cells SILAC R3-AbsFC;(Crizotinib/Control2)@H3122 cells mTRAQ R2-AbsFC;(Crizotinib/Control2)@H3…		1	1	(IL-33 (30min)/Control)@THP-1 cells-Log2FC	NO	NO	NO	NO	NO	NO	NO	NO						28674419,36173113,23898821,35011700,36781298	Mitotic arrest,Pervanadate,Safranal,Crizotinib (RTKi),IL33,Metformin	Prat_368,Prat_370,46_neww,Prat_906,Prat_77,Prat_80,Prat_902,Prat_75,Prat_904,Prat_905,Prat_69,Prat_903,2_neww,6_neww,50_neww	5	6	35011700	IL33	4_neww	1	1		YES	YES	complex_16773
KMT2D_S2274	C2CD5_T285	C2CD5	T285	89	0	15	15	0	1.69689e-07	8.72989e-07	4	5		15	15	(Crizotinib/Control1)@H3122 cells mTRAQ R1-AbsFC;(Crizotinib/Control1)@H3122 cells mTRAQ R3-AbsFC;(Crizotinib/Control1)@H3122 cells SILAC R1-AbsFC;(Crizotinib/Control1)@H3122 cells SILAC R3-AbsFC;(Crizotinib/Control2)@H3122 cells mTRAQ R2-AbsFC;(Crizotinib/Control2)@H3122 cells mTRAQ R3-AbsFC;(Crizotinib/Control2)@H3122 cells SILAC R1-AbsFC;(Crizotinib/Control2)@H3122 cells SILAC R3-AbsFC;(SCH772…					NO	NO	NO	NO	NO	NO	NO	NO						23898821,29255136,28450419,36781298	Crizotinib (RTKi),SCH772984 (ERKi),Sorafenib,Trametinib,Metformin	Prat_78,Prat_906,Prat_77,Prat_902,Prat_75,Prat_904,Prat_905,Prat_903,Prat_413,Prat_325,Prat_333,Prat_335,Prat_419,50_neww,54_neww	4	5				0	0
KMT2D_S2274	LIMCH1_S377	LIMCH1	S377	88	1	15	15	0.0666667	1.60282e-06	3.96119e-06	5	4	4	11	15	(Coumarin(0.01µM)/Control)@HepG2 cells-Log2FC;(EGF(10min)/Unstimulated R1)@HeLa cell line iTRAQ-Log2FC;(EGF(10min)/Unstimulated R2)@HeLa cell line mTRAQ-Log2FC;Safranal(12h)/Control@MDA-MB-231 cells-AbsFC;(Crizotinib/Control1)@H3122 cells mTRAQ R1-AbsFC;(Crizotinib/Control1)@H3122 cells mTRAQ R3-AbsFC;(Crizotinib/Control1)@H3122 cells SILAC R2-AbsFC;(Crizotinib/Control1)@H3122 cells SILAC R3-AbsF…		1	1	Metformin(24h)/Control@MDST-Log2FC	NO	NO	NO	NO	NO	NO	NO	NO						35688186,22210691,36173113,23898821,30459283,25404012	Coumarin,EGF,Safranal,Crizotinib (RTKi),Erlotinib+EGF	Prat_786,Prat_42,Prat_45,46_neww,Prat_78,Prat_906,Prat_80,Prat_902,Prat_75,Prat_904,Prat_905,Prat_69,Prat_903,Prat_913,Prat_20	6	5	36781298	Metformin	54_neww	1	1
KMT2D_S2274	SEMA4C_S772	SEMA4C	S772	63	0	15	15	0	1.55355e-09	9.03894e-10	4	4	6	9	15	Human enterovirus A71(12h)/Mock@RD cells-Log2FC;Human enterovirus A71(1h)/Mock@RD cells-Log2FC;Human enterovirus A71(2h)/Mock@RD cells-Log2FC;Human enterovirus A71(4h)/Mock@RD cells-Log2FC;Human enterovirus A71(8h)/Mock@RD cells-Log2FC;Safranal(12h)/Control@MDA-MB-231 cells-AbsFC;(Crizotinib/Control1)@H3122 cells mTRAQ R3-AbsFC;(Crizotinib/Control1)@H3122 cells SILAC R2-AbsFC;(Crizotinib/Control1…					NO	NO	NO	NO	NO	NO	NO	NO						36106392,36173113,23898821,25002506	Inf_EV-A71,Safranal,Crizotinib (RTKi),PD184352 (MEKi)	45_neww,41_neww,42_neww,43_neww,44_neww,46_neww,Prat_906,Prat_80,Prat_902,Prat_75,Prat_904,Prat_69,Prat_903,Prat_148,Prat_150	4	4				0	0
KMT2D_S2274	FAM83H_S974	FAM83H	S974	71	0	15	15	0	7.748e-09	1.15523e-08	4	4	3	12	15	(DnRAB11_FGF10/RAB11_UT)@T47D cell line-Log2FC;(EGF(10min)/Unstimulated R2)@HeLa cell line mTRAQ-Log2FC;(EGF(24h)/Unstimulated R2)@HeLa cell line mTRAQ-Log2FC;(Crizotinib/Control1)@H3122 cells mTRAQ R1-AbsFC;(Crizotinib/Control1)@H3122 cells mTRAQ R3-AbsFC;(Crizotinib/Control1)@H3122 cells SILAC R1-AbsFC;(Crizotinib/Control1)@H3122 cells SILAC R2-AbsFC;(Crizotinib/Control1)@H3122 cells SILAC R3-A…					NO	NO	NO	NO	NO	NO	NO	NO						36329028,22210691,23898821,35011700	DnRAB11_FGF10/RAB11_UT,EGF,Crizotinib (RTKi),IL33	Prat_849,Prat_45,Prat_55,Prat_78,Prat_906,Prat_77,Prat_80,Prat_902,Prat_75,Prat_904,Prat_905,Prat_69,Prat_903,4_neww,6_neww	4	4				0	0
KMT2D_S2274	EIF4G3_S232	EIF4G3	S232	92	1	15	15	0.0666667	2.8998e-06	8.29838e-06	4	4	5	10	15	Human enterovirus A71(12h)/Mock@RD cells-Log2FC;Human enterovirus A71(1h)/Mock@RD cells-Log2FC;Human enterovirus A71(2h)/Mock@RD cells-Log2FC;Human enterovirus A71(4h)/Mock@RD cells-Log2FC;Human enterovirus A71(8h)/Mock@RD cells-Log2FC;(Coumarin(100µM)/Control)@HepG2 cells-Log2FC;(Crizotinib/Control1)@H3122 cells mTRAQ R3-AbsFC;(Crizotinib/Control1)@H3122 cells SILAC R1-AbsFC;(Crizotinib/Control1…	1		1	(Salmonella+siSIK2(30min)/siCTRL)@HeLa cells-AbsFC	NO	NO	NO	NO	NO	NO	NO	NO						36106392,35688186,23898821,35011700,36781298	Inf_EV-A71,Coumarin,Crizotinib (RTKi),IL33,Metformin	45_neww,41_neww,42_neww,43_neww,44_neww,Prat_793,Prat_906,Prat_77,Prat_80,Prat_904,Prat_905,Prat_69,4_neww,6_neww,50_neww	5	5	33947818	Inf_Salmonella	Prat_747	1	1
KMT2D_S2274	SUB1_S56	SUB1	S56	66	0	15	15	0	2.89661e-09	2.49016e-09	3	4	2	13	15	(Mitotic arrest/Untreated)@HeLa cells-AbsFC;(Pervanadate/Untreated)@HeLa cells-AbsFC;(Crizotinib/Control1)@H3122 cells mTRAQ R1-AbsFC;(Crizotinib/Control1)@H3122 cells mTRAQ R3-AbsFC;(Crizotinib/Control1)@H3122 cells SILAC R1-AbsFC;(Crizotinib/Control1)@H3122 cells SILAC R2-AbsFC;(Crizotinib/Control1)@H3122 cells SILAC R3-AbsFC;(Crizotinib/Control2)@H3122 cells mTRAQ R2-AbsFC;(Crizotinib/Control2…					NO	NO	NO	NO	NO	NO	NO	NO						28674419,23898821,28450419	Mitotic arrest,Pervanadate,Crizotinib (RTKi),Sorafenib	Prat_368,Prat_370,Prat_78,Prat_906,Prat_77,Prat_80,Prat_902,Prat_75,Prat_904,Prat_905,Prat_69,Prat_903,Prat_325,Prat_333,Prat_335	3	4				0	0
KMT2D_S2274	RBM27_S566	RBM27	S566	61	1	15	15	0.0666667	1.26902e-08	3.73424e-09	3	3		15	15	(Crizotinib/Control1)@H3122 cells mTRAQ R1-AbsFC;(Crizotinib/Control1)@H3122 cells mTRAQ R3-AbsFC;(Crizotinib/Control1)@H3122 cells SILAC R1-AbsFC;(Crizotinib/Control1)@H3122 cells SILAC R2-AbsFC;(Crizotinib/Control1)@H3122 cells SILAC R3-AbsFC;(Crizotinib/Control2)@H3122 cells mTRAQ R2-AbsFC;(Crizotinib/Control2)@H3122 cells mTRAQ R3-AbsFC;(Crizotinib/Control2)@H3122 cells SILAC R1-AbsFC;(Crizot…		1	1	(SCH772984/DMSO)@WM239A cell line-Log2FC	NO	NO	NO	NO	NO	NO	NO	NO						23898821,25404012,28450419,36781298	Crizotinib (RTKi),Erlotinib+EGF,Sorafenib,Metformin	Prat_78,Prat_906,Prat_77,Prat_80,Prat_902,Prat_75,Prat_904,Prat_905,Prat_69,Prat_20,Prat_325,Prat_333,Prat_335,50_neww,54_neww	4	4	29255136	SCH772984 (ERKi)	Prat_413	1	1
KMT2D_S2274	PNISR_S311	PNISR	S311	80	1	15	15	0.0666667	4.51019e-07	7.52957e-07	3	3	1	14	15	(EGF(10min)/Unstimulated R1)@HeLa cell line iTRAQ-Log2FC;(Crizotinib/Control1)@H3122 cells mTRAQ R1-AbsFC;(Crizotinib/Control1)@H3122 cells mTRAQ R3-AbsFC;(Crizotinib/Control1)@H3122 cells SILAC R1-AbsFC;(Crizotinib/Control1)@H3122 cells SILAC R2-AbsFC;(Crizotinib/Control1)@H3122 cells SILAC R3-AbsFC;(Crizotinib/Control2)@H3122 cells mTRAQ R2-AbsFC;(Crizotinib/Control2)@H3122 cells mTRAQ R3-AbsFC…		1	1	Metformin(24h)/Control@C2bbe1-Log2FC	NO	NO	NO	NO	NO	NO	NO	NO						22210691,23898821,28450419,36781298	EGF,Crizotinib (RTKi),Sorafenib,Metformin	Prat_42,Prat_78,Prat_906,Prat_77,Prat_80,Prat_902,Prat_75,Prat_904,Prat_905,Prat_69,Prat_903,Prat_325,Prat_333,Prat_335,54_neww	4	4	36781298	Metformin	50_neww	1	1
KMT2D_S2274	ATR_S435	ATR	S435	92	1	15	15	0.0666667	2.8998e-06	8.29838e-06	5	5	3	12	15	(BRAFV600E(OIS)/Cycling(9d))@HDF cell line-Log2FC;(TcdBNXN(8h)/TcdB(8h))@HEp-2 cell line-AbsFC ;Safranal(12h)/Control@MDA-MB-231 cells-AbsFC;(Crizotinib/Control1)@H3122 cells mTRAQ R1-AbsFC;(Crizotinib/Control1)@H3122 cells mTRAQ R3-AbsFC;(Crizotinib/Control1)@H3122 cells SILAC R2-AbsFC;(Crizotinib/Control1)@H3122 cells SILAC R3-AbsFC;(Crizotinib/Control2)@H3122 cells mTRAQ R2-AbsFC;(Crizotinib/C…	1		1	(RSK1/2 RNAi/Control)@A375 cells-Log2FC (calc)	NO	NO	NO	NO	NO	NO	NO	NO	ATR_S435	molecular association, regulation	DNA repair, induced; chromatin organization, altered; signaling pathway regulation	XPA(INDUCES); AKAP12(INDUCES)		24961811,30619164,36173113,23898821,35011700,25002506	BRAFV600E(OIS),TcdB (Toxin),Safranal,Crizotinib (RTKi),IL33,PD184352 (MEKi)	Prat_138,Prat_298,46_neww,Prat_78,Prat_906,Prat_80,Prat_902,Prat_75,Prat_904,Prat_69,Prat_903,4_neww,6_neww,Prat_148,Prat_150	6	6	25002506	RSK1/2-RNAi	Prat_152	1	1	kinase		YES	complex_16773
KMT2D_S2274	IRAK1_S131	IRAK1	S131	67	1	15	15	0.0666667	4.33276e-08	2.58823e-08	3	3	5	10	15	Human enterovirus A71(12h)/Mock@RD cells-Log2FC;Human enterovirus A71(1h)/Mock@RD cells-Log2FC;Human enterovirus A71(2h)/Mock@RD cells-Log2FC;Human enterovirus A71(4h)/Mock@RD cells-Log2FC;Human enterovirus A71(8h)/Mock@RD cells-Log2FC;(Crizotinib/Control1)@H3122 cells SILAC R1-AbsFC;(Crizotinib/Control1)@H3122 cells SILAC R2-AbsFC;(Crizotinib/Control1)@H3122 cells SILAC R3-AbsFC;(Crizotinib/Cont…	1		1	(RSK1/2 RNAi/Control)@A375 cells-Log2FC (calc)	NO	NO	NO	NO	NO	NO	NO	NO	IRAK1_S131	molecular association, regulation; enzymatic activity, induced	transcription, induced	PIN1(INDUCES)		36106392,23898821,25002506,36781298	Inf_EV-A71,Crizotinib (RTKi),PD184352 (MEKi),Metformin	45_neww,41_neww,42_neww,43_neww,44_neww,Prat_77,Prat_80,Prat_902,Prat_905,Prat_69,Prat_903,Prat_148,Prat_150,50_neww,54_neww	4	4	25002506	RSK1/2-RNAi	Prat_152	1	1	kinase		YES	complex_16773
KMT2D_S2274	TNS3_S850	TNS3	S850	71	1	15	15	0.0666667	9.29469e-08	8.11911e-08	8	8	11	4	15	(EGF(10min)/Unstimulated R2)@HeLa cell line iTRAQ-Log2FC;(EGF(10min)/Unstimulated R2)@HeLa cell line mTRAQ-Log2FC;(Mitotic arrest/Untreated)@HeLa cells-AbsFC;(TcdBNXN(8h)/Control)@HEp-2 cell line-AbsFC;(TcdBNXN(8h)/TcdB(8h))@HEp-2 cell line-AbsFC ;Human enterovirus A71(12h)/Mock@RD cells-Log2FC;Human enterovirus A71(1h)/Mock@RD cells-Log2FC;Human enterovirus A71(2h)/Mock@RD cells-Log2FC;Human ent…	1		1	(TcdB(8h)/Control)@HEp-2 cell line-AbsFC	NO	NO	NO	NO	NO	NO	NO	NO						22210691,28674419,30619164,36106392,36173113,35688186,30550624,34686321,36781298	EGF,Mitotic arrest,TcdB (Toxin),Inf_EV-A71,Safranal,Coumarin,Galectin4,TGNF,Metformin	Prat_47,Prat_45,Prat_368,Prat_296,Prat_298,45_neww,41_neww,42_neww,43_neww,44_neww,46_neww,Prat_793,Prat_292,Prat_672,54_neww	9	9	30619164	TcdB (Toxin)	Prat_294	1	1	phosphatase
KMT2D_S2274	PTPDC1_S547	PTPDC1	S547	62	0	15	15	0	1.25479e-09	6.3376e-10	3	4	5	10	15	Human enterovirus A71(12h)/Mock@RD cells-Log2FC;Human enterovirus A71(1h)/Mock@RD cells-Log2FC;Human enterovirus A71(2h)/Mock@RD cells-Log2FC;Human enterovirus A71(4h)/Mock@RD cells-Log2FC;Human enterovirus A71(8h)/Mock@RD cells-Log2FC;(AZD6244(30µM)/DMSO)@WM239A cells-AvgFC;(Crizotinib/Control1)@H3122 cells mTRAQ R1-AbsFC;(Crizotinib/Control1)@H3122 cells SILAC R1-AbsFC;(Crizotinib/Control1)@H31…					NO	NO	NO	NO	NO	NO	NO	NO						36106392,25850435,23898821	Inf_EV-A71,Selumetinib,Crizotinib (RTKi),Vemurafenib	45_neww,41_neww,42_neww,43_neww,44_neww,Prat_28,Prat_78,Prat_77,Prat_80,Prat_902,Prat_75,Prat_905,Prat_69,Prat_903,Prat_35	3	4				0	0	phosphatase
KMT2D_S2274	TMF1_S77	TMF1	S77	98	2	29	14.5	0.0689655	2.50643e-09	2.96258e-08	11	14	16	13	29	(DnRAB11_FGF10/RAB11_UT)@T47D cell line-Log2FC;(EGF(10min)/Unstimulated R1)@HeLa cell line iTRAQ-Log2FC;(EGF(10min)/Unstimulated R2)@HeLa cell line iTRAQ-Log2FC;(Mitotic arrest/Untreated)@HeLa cells-AbsFC;(Pervanadate/Untreated)@HeLa cells-AbsFC;(RSK1/2 RNAi/Control)@A375 cells-Log2FC (calc);(siSIK2/siCTRL)@HeLa cells-AbsFC;ATRA(12h)/Control@IMR-32 cell-AvgFC;ATRA(1d)/ATRA(12h)@SH-SY5Y cell-AvgFC…		2	2	(Crizotinib/Control1)@H3122 cells mTRAQ R3-AbsFC;(IL-33 (30min)/Control)@THP-1 cells-Log2FC	NO	NO	NO	NO	NO	NO	NO	NO						36329028,22210691,28674419,25002506,33947818,38256121,36106392,36173113,25850435,23898821,34686321,28450419,36781298	DnRAB11_FGF10/RAB11_UT,EGF,Mitotic arrest,Pervanadate,RSK1/2-RNAi,siSIK2,All-trans-retinoic acid (ATRA),Inf_EV-A71,Safranal,Selumetinib,Crizotinib (RTKi),EMT+TGNF,PD184352 (MEKi),Vemurafenib,Sorafenib,Metformin	Prat_849,Prat_42,Prat_47,Prat_368,Prat_370,Prat_152,Prat_745,159_neww,172_neww,173_neww,45_neww,41_neww,42_neww,43_neww,44_neww,46_neww,Prat_26,Prat_28,Prat_78,Prat_670,Prat_150,Prat_33,Prat_35,Prat_325,Prat_333,Prat_335,167_neww,163_neww,50_neww	13	16	23898821,35011700	Crizotinib (RTKi),IL33	Prat_906,4_neww	2	2
KMT2D_S2274	CDK13_S383	CDK13	S383	78	1	14	14	0.0714286	8.70255e-07	1.19036e-06	5	6	11	3	14	(BRAFV600E(OIS)/Cycling(3d))@HDF cell line-Log2FC;(BRAFV600E(OIS)/Cycling(9d))@HDF cell line-Log2FC;(BRAFV600E+sh-C/EBP beta(OISb)/Cycling(3d))@HDF cell line-Log2FC;(BRAFV600E+sh-C/EBP beta(OISb)/Cycling(9d))@HDF cell line-Log2FC;(EGF(10min)/Unstimulated R2)@HeLa cell line iTRAQ-Log2FC;(RSK1/2 RNAi/Control)@A375 cells-Log2FC (calc);Human enterovirus A71(12h)/Mock@RD cells-Log2FC;Human enterovirus…		1	1	(PD184352+PMA (30min)/PMA (30min))@HEK293 cells-Log2FC (calc)	NO	NO	NO	NO	NO	YES	NO	NO						24961811,22210691,25002506,36106392,23898821,28209619	BRAFV600E(OIS),BRAFV600E+sh-C/EBP(OISb),EGF,RSK1/2-RNAi,Inf_EV-A71,Crizotinib (RTKi),BT474J4+lap/parental	Prat_137,Prat_138,Prat_135,Prat_133,Prat_47,Prat_152,45_neww,41_neww,42_neww,43_neww,44_neww,Prat_78,Prat_75,Prat_311	6	7	25002506	PD184352 (MEKi)	Prat_150	1	1	kinase		YES	complex_16773
KMT2D_S2274	ZNF148_S412	ZNF148	S412	73	2	28	14	0.0714286	5.23344e-12	1.69474e-11	10	14	15	13	28	(BRAFV600E(OIS)/Cycling(3d))@HDF cell line-Log2FC;(BRAFV600E+sh-C/EBP beta(OISb)/Cycling(3d))@HDF cell line-Log2FC;(BRAFV600E+sh-C/EBP beta(OISb)/Cycling(9d))@HDF cell line-Log2FC;(EGF(10min)/Unstimulated R1)@HeLa cell line iTRAQ-Log2FC;(EGF(10min)/Unstimulated R2)@HeLa cell line iTRAQ-Log2FC;(EGF(10min)/Unstimulated R2)@HeLa cell line mTRAQ-Log2FC;(Mitotic arrest/Untreated)@HeLa cells-AbsFC;(Per…	1	1	2	(Salmonella+siSIK2(30min)/siCTRL)@HeLa cells-AbsFC;(IL-33 (30min)/Control)@THP-1 cells-Log2FC	NO	NO	NO	NO	NO	NO	NO	NO						24961811,22210691,28674419,25002506,36106392,36173113,25850435,35688186,35011700,29255136,28450419,36781298	BRAFV600E(OIS),BRAFV600E+sh-C/EBP(OISb),EGF,Mitotic arrest,Pervanadate,RSK1/2-RNAi,Inf_EV-A71,Safranal,Selumetinib,Coumarin,IL33,PD184352 (MEKi),Vemurafenib,SCH772984 (ERKi),Sorafenib,Metformin	Prat_137,Prat_135,Prat_133,Prat_42,Prat_47,Prat_45,Prat_368,Prat_370,Prat_152,45_neww,41_neww,42_neww,43_neww,44_neww,46_neww,Prat_26,Prat_28,Prat_793,6_neww,Prat_148,Prat_150,Prat_33,Prat_35,Prat_413,Prat_325,Prat_333,Prat_335,50_neww	12	16	33947818,35011700	Inf_Salmonella,IL33	Prat_747,4_neww	2	2			YES	complex_16773
KMT2D_S2274	AMFR_S542	AMFR	S542	81	0	14	14	0	1.29405e-07	3.75023e-07	9	12	4	10	14	(EGF(10min)/Unstimulated R2)@HeLa cell line iTRAQ-Log2FC;(GFP_FGF10/GFP_UT)@HeLa cell line-Log2FC;(RSK1/2 RNAi/Control)@A375 cells-Log2FC (calc);Safranal(12h)/Control@MDA-MB-231 cells-AbsFC;(AZD6244(10µM)/DMSO)@WM239A cells-AvgFC;(AZD6244(30µM)/DMSO)@WM239A cells-AvgFC;(IL-33 (60min)/Control)@THP-1 cells-Log2FC;(PD184352+PMA (30min)/PMA (30min))@HEK293 cells-Log2FC (calc);(PLX4032(10µM)/DMSO)@WM2…					NO	NO	NO	NO	NO	NO	NO	NO						22210691,36329028,25002506,36173113,25850435,35011700,29255136,28450419,36781298	EGF,GFP_FGF10/GFP_UT,RSK1/2-RNAi,Safranal,Selumetinib,IL33,PD184352 (MEKi),Vemurafenib,SCH772984 (ERKi),Sorafenib,Trametinib,Metformin	Prat_47,Prat_851,Prat_152,46_neww,Prat_26,Prat_28,6_neww,Prat_150,Prat_33,Prat_35,Prat_413,Prat_333,Prat_419,50_neww	9	12				0	0			YES	complex_21123
KMT2D_S2274	JUN_T62	JUN	T62	77	0	14	14	0	6.76276e-08	1.4922e-07	8	11	5	9	14	(BCI/Untreated)@KELLY cell-Log2FC;(BRAFV600E(OIS)/Cycling(3d))@HDF cell line-Log2FC;(Mitotic arrest/Untreated)@HeLa cells-AbsFC;(Pervanadate/Untreated)@HeLa cells-AbsFC;(RSK1/2 RNAi/Control)@A375 cells-Log2FC (calc);(AZD6244(10µM)/DMSO)@WM239A cells-AvgFC;(AZD6244(30µM)/DMSO)@WM239A cells-AvgFC;(HU+SCH 900776/HU)@HEK293A cell SF2-AbsFC;(PLX4032(10µM)/DMSO)@WM239A cells-AvgFC;(PLX4032(30µM)+AZD624…					NO	NO	NO	NO	NO	NO	NO	NO						35478300,24961811,28674419,25002506,25850435,32314919,29255136,28450419	BCI (DUSP1/6i),BRAFV600E(OIS),Mitotic arrest,Pervanadate,RSK1/2-RNAi,Selumetinib,Hydroxyurea+SCH900776 (CHEK1i),Vemurafenib,SCH772984 (ERKi),Sorafenib,Trametinib	Prat_750,Prat_137,Prat_368,Prat_370,Prat_152,Prat_26,Prat_28,Prat_422,Prat_33,Prat_35,Prat_413,Prat_325,Prat_335,Prat_419	8	11				0	0
KMT2D_S2274	MFAP1_S94	MFAP1	S94	70	1	14	14	0.0714286	2.27644e-07	1.72705e-07	6	10	4	10	14	(BRAFV600E(OIS)/Cycling(9d))@HDF cell line-Log2FC;(BRAFV600E+sh-C/EBP beta(OISb)/Cycling(9d))@HDF cell line-Log2FC;(Mitotic arrest/Untreated)@HeLa cells-AbsFC;(Pervanadate/Untreated)@HeLa cells-AbsFC;(AZD6244(30µM)/DMSO)@WM239A cells-AvgFC;(Crizotinib/Control1)@H3122 cells SILAC R1-AbsFC;(Crizotinib/Control2)@H3122 cells SILAC R1-AbsFC;(EMT+TGNF(1h)/Control)@hiPSC-RPE cellline-AbsFC;(PD184352+PMA…		1	1	(BRAFV600E(OIS)/BRAFV600E+sh-C/EBP beta(OISb)(3d))@HDF cell line-Log2FC	NO	NO	NO	NO	NO	NO	NO	NO						24961811,28674419,25850435,23898821,34686321,25002506,28450419	BRAFV600E(OIS),BRAFV600E+sh-C/EBP(OISb),Mitotic arrest,Pervanadate,Selumetinib,Crizotinib (RTKi),EMT+TGNF,PD184352 (MEKi),Vemurafenib,Sorafenib,TGNF	Prat_138,Prat_133,Prat_368,Prat_370,Prat_28,Prat_77,Prat_905,Prat_670,Prat_150,Prat_35,Prat_325,Prat_333,Prat_335,Prat_672	7	11	24961811	BRAFV600E(OIS)/BRAFV600E+sh-C/EBP(OISb)	Prat_139	1	1
KMT2D_S2274	ZC3H7A_T210	ZC3H7A	T210	73	0	14	14	0	3.42424e-08	5.46619e-08	8	9	7	7	14	(BRAFV600E(OIS)/Cycling(3d))@HDF cell line-Log2FC;(BRAFV600E(OIS)/Cycling(9d))@HDF cell line-Log2FC;(BRAFV600E+sh-C/EBP beta(OISb)/Cycling(3d))@HDF cell line-Log2FC;(BRAFV600E+sh-C/EBP beta(OISb)/Cycling(9d))@HDF cell line-Log2FC;(Mitotic arrest/Untreated)@HeLa cells-AbsFC;(RSK1/2 RNAi/Control)@A375 cells-Log2FC (calc);Safranal(12h)/Control@MDA-MB-231 cells-AbsFC;(IL-33 (10min)/Control)@THP-1 cel…					NO	NO	NO	NO	NO	NO	NO	NO						24961811,28674419,25002506,36173113,35011700,28450419,34686321,36781298	BRAFV600E(OIS),BRAFV600E+sh-C/EBP(OISb),Mitotic arrest,RSK1/2-RNAi,Safranal,IL33,Sorafenib,TGNF,Metformin	Prat_137,Prat_138,Prat_135,Prat_133,Prat_368,Prat_152,46_neww,2_neww,4_neww,6_neww,Prat_333,Prat_335,Prat_672,50_neww	8	9				0	0
KMT2D_S2274	ARHGEF40_S1474	ARHGEF40	S1474	73	0	14	14	0	3.42424e-08	5.46619e-08	7	9	7	7	14	(Pervanadate/Untreated)@HeLa cells-AbsFC;Human enterovirus A71(12h)/Mock@RD cells-Log2FC;Human enterovirus A71(1h)/Mock@RD cells-Log2FC;Human enterovirus A71(2h)/Mock@RD cells-Log2FC;Human enterovirus A71(4h)/Mock@RD cells-Log2FC;Human enterovirus A71(8h)/Mock@RD cells-Log2FC;Safranal(12h)/Control@MDA-MB-231 cells-AbsFC;(AZD6244(10µM)/DMSO)@WM239A cells-AvgFC;(PD184352 (2h)/DMSO)@A375 cells-Log2F…					NO	NO	NO	NO	NO	NO	NO	NO						28674419,36106392,36173113,25850435,25002506,29255136,28450419	Pervanadate,Inf_EV-A71,Safranal,Selumetinib,PD184352 (MEKi),Vemurafenib,SCH772984 (ERKi),Sorafenib,Trametinib	Prat_370,45_neww,41_neww,42_neww,43_neww,44_neww,46_neww,Prat_26,Prat_148,Prat_150,Prat_33,Prat_413,Prat_333,Prat_419	7	9				0	0
KMT2D_S2274	ZC3H13_S1364	ZC3H13	S1364	74	0	14	14	0	4.07207e-08	7.08523e-08	7	9	9	5	14	(EGF(10min)/Unstimulated R1)@HeLa cell line iTRAQ-Log2FC;(EGF(10min)/Unstimulated R2)@HeLa cell line iTRAQ-Log2FC;(Mitotic arrest/Untreated)@HeLa cells-AbsFC;(Pervanadate/Untreated)@HeLa cells-AbsFC;Human enterovirus A71(12h)/Mock@RD cells-Log2FC;Human enterovirus A71(1h)/Mock@RD cells-Log2FC;Human enterovirus A71(2h)/Mock@RD cells-Log2FC;Human enterovirus A71(4h)/Mock@RD cells-Log2FC;Human enter…					NO	NO	NO	NO	NO	NO	NO	NO						22210691,28674419,36106392,25850435,34686321,25404012,29255136	EGF,Mitotic arrest,Pervanadate,Inf_EV-A71,Selumetinib,EMT+TGNF,Erlotinib+EGF,Vemurafenib,Trametinib	Prat_42,Prat_47,Prat_368,Prat_370,45_neww,41_neww,42_neww,43_neww,44_neww,Prat_26,Prat_670,Prat_20,Prat_33,Prat_419	7	9				0	0
KMT2D_S2274	SAE1_S185	SAE1	S185	77	0	14	14	0	6.76276e-08	1.4922e-07	7	9	1	13	14	Safranal(12h)/Control@MDA-MB-231 cells-AbsFC;(Crizotinib/Control1)@H3122 cells SILAC R3-AbsFC;(EMT+TGNF(1h)/Control)@hiPSC-RPE cellline-AbsFC;(IL-33 (10min)/Control)@THP-1 cells-Log2FC;(IL-33 (30min)/Control)@THP-1 cells-Log2FC;(IL-33 (60min)/Control)@THP-1 cells-Log2FC;(PD184352 (2h)/DMSO)@A375 cells-Log2FC (calc);(PD184352+PMA (30min)/PMA (30min))@HEK293 cells-Log2FC (calc);(SCH772984/DMSO)@WM2…					NO	NO	NO	NO	NO	NO	NO	NO						36173113,23898821,34686321,35011700,25002506,29255136,28450419	Safranal,Crizotinib (RTKi),EMT+TGNF,IL33,PD184352 (MEKi),SCH772984 (ERKi),Sorafenib,TGNF,Trametinib	46_neww,Prat_902,Prat_670,2_neww,4_neww,6_neww,Prat_148,Prat_150,Prat_413,Prat_325,Prat_333,Prat_335,Prat_672,Prat_419	7	9				0	0
KMT2D_S2274	RAB11FIP2_S388	RAB11FIP2	S388	67	0	14	14	0	1.15432e-08	1.01047e-08	6	9	5	9	14	(Isoproterenol/Basal)@RE cells-AbsFC;(Pervanadate/Untreated)@HeLa cells-AbsFC;(RSK1/2 RNAi/Control)@A375 cells-Log2FC (calc);(Salmonella+siSIK2(30min)/siCTRL)@HeLa cells-AbsFC;(siSIK2/siCTRL)@HeLa cells-AbsFC;(AZD6244(10µM)/DMSO)@WM239A cells-AvgFC;(AZD6244(30µM)/DMSO)@WM239A cells-AvgFC;(Crizotinib/Control1)@H3122 cells SILAC R2-AbsFC;(Crizotinib/Control1)@H3122 cells SILAC R3-AbsFC;(Crizotinib/…					NO	NO	NO	NO	NO	NO	NO	NO						32156701,28674419,25002506,33947818,25850435,23898821	Isoproterenol,Pervanadate,RSK1/2-RNAi,Inf_Salmonella,siSIK2,Selumetinib,Crizotinib (RTKi),Dox/Isoproterenol,Vemurafenib	Prat_416,Prat_370,Prat_152,Prat_747,Prat_745,Prat_26,Prat_28,Prat_80,Prat_902,Prat_69,Prat_903,Prat_408,Prat_33,Prat_35	6	9				0	0
KMT2D_S2274	MARCKSL1_S41	MARCKSL1	S41	87	0	14	14	0	3.24764e-07	1.30738e-06	6	9	6	8	14	(BRAFV600E+sh-C/EBP beta(OISb)/Cycling(3d))@HDF cell line-Log2FC;Human enterovirus A71(12h)/Mock@RD cells-Log2FC;Human enterovirus A71(1h)/Mock@RD cells-Log2FC;Human enterovirus A71(2h)/Mock@RD cells-Log2FC;Human enterovirus A71(4h)/Mock@RD cells-Log2FC;Human enterovirus A71(8h)/Mock@RD cells-Log2FC;(BRAFV600E(OIS)/BRAFV600E+sh-C/EBP beta(OISb)(3d))@HDF cell line-Log2FC;(Crizotinib/Control2)@H312…					NO	NO	NO	NO	NO	NO	NO	NO						24961811,36106392,23898821,34686321,35011700,29255136	BRAFV600E+sh-C/EBP(OISb),Inf_EV-A71,BRAFV600E(OIS)/BRAFV600E+sh-C/EBP(OISb),Crizotinib (RTKi),EMT+TGNF,IL33,SCH772984 (ERKi),TGNF,Trametinib	Prat_135,45_neww,41_neww,42_neww,43_neww,44_neww,Prat_139,Prat_904,Prat_670,2_neww,6_neww,Prat_413,Prat_672,Prat_419	6	9				0	0
KMT2D_S2274	PABPN1_S150	PABPN1	S150	82	1	14	14	0.0714286	1.62109e-06	2.77758e-06	6	9	11	3	14	(EGF(10min)/Unstimulated R2)@HeLa cell line mTRAQ-Log2FC;(RSK1/2 RNAi/Control)@A375 cells-Log2FC (calc);(Salmonella+siSIK2(30min)/siCTRL)@HeLa cells-AbsFC;(siSIK2/siCTRL)@HeLa cells-AbsFC;ATRA(3d)/ATRA(12h)@SH-SY5Y cell-AvgFC;Human enterovirus A71(12h)/Mock@RD cells-Log2FC;Human enterovirus A71(1h)/Mock@RD cells-Log2FC;Human enterovirus A71(2h)/Mock@RD cells-Log2FC;Human enterovirus A71(4h)/Mock@…	1		1	(BRAFV600E(OIS)/Cycling(3d))@HDF cell line-Log2FC	NO	NO	NO	NO	NO	NO	NO	NO						22210691,25002506,33947818,38256121,36106392,36173113,34686321	EGF,RSK1/2-RNAi,Inf_Salmonella,siSIK2,All-trans-retinoic acid (ATRA),Inf_EV-A71,Safranal,EMT+TGNF,PD184352 (MEKi),TGNF	Prat_45,Prat_152,Prat_747,Prat_745,173_neww,45_neww,41_neww,42_neww,43_neww,44_neww,46_neww,Prat_670,Prat_150,Prat_672	7	10	24961811	BRAFV600E(OIS)	Prat_137	1	1
KMT2D_S2274	ARHGEF5_S450	ARHGEF5	S450	95	1	14	14	0.0714286	1.01695e-05	2.87037e-05	6	9	6	8	14	(EGF(10min)/Unstimulated R1)@HeLa cell line iTRAQ-Log2FC;(EGF(10min)/Unstimulated R2)@HeLa cell line iTRAQ-Log2FC;(EGF(10min)/Unstimulated R2)@HeLa cell line mTRAQ-Log2FC;(Mitotic arrest/Untreated)@HeLa cells-AbsFC;(Pervanadate/Untreated)@HeLa cells-AbsFC;Safranal(12h)/Control@MDA-MB-231 cells-AbsFC;(AZD6244(10µM)/DMSO)@WM239A cells-AvgFC;(AZD6244(30µM)/DMSO)@WM239A cells-AvgFC;(Erlotinib+EGF/Con…	1		1	(GFP_FGF10/GFP_UT)@HeLa cell line-Log2FC	NO	NO	NO	NO	NO	NO	NO	NO						22210691,28674419,36173113,25850435,25404012,29255136,36781298	EGF,Mitotic arrest,Pervanadate,Safranal,Selumetinib,Erlotinib+EGF,Vemurafenib,SCH772984 (ERKi),Trametinib,Metformin	Prat_42,Prat_47,Prat_45,Prat_368,Prat_370,46_neww,Prat_26,Prat_28,Prat_20,Prat_33,Prat_35,Prat_413,Prat_419,50_neww	7	10	36329028	GFP_FGF10/GFP_UT	Prat_851	1	1
KMT2D_S2274	ABCF1_S22	ABCF1	S22	85	1	14	14	0.0714286	2.53648e-06	5.0194e-06	8	8	8	6	14	(Coumarin(0.01µM)/Control)@HepG2 cells-Log2FC;(GFP_FGF10/GFP_UT)@HeLa cell line-Log2FC;(Mitotic arrest/Untreated)@HeLa cells-AbsFC;Human enterovirus A71(12h)/Mock@RD cells-Log2FC;Human enterovirus A71(1h)/Mock@RD cells-Log2FC;Human enterovirus A71(2h)/Mock@RD cells-Log2FC;Human enterovirus A71(4h)/Mock@RD cells-Log2FC;Human enterovirus A71(8h)/Mock@RD cells-Log2FC;(BRAFV600E(OIS)/BRAFV600E+sh-C/E…		1	1	(dox/Isoproterenol)@RE cells-AbsFC	NO	NO	NO	NO	NO	NO	NO	NO						35688186,36329028,28674419,36106392,24961811,35011700,25002506,34686321,36781298	Coumarin,GFP_FGF10/GFP_UT,Mitotic arrest,Inf_EV-A71,BRAFV600E(OIS)/BRAFV600E+sh-C/EBP(OISb),IL33,PD184352 (MEKi),TGNF,Metformin	Prat_786,Prat_851,Prat_368,45_neww,41_neww,42_neww,43_neww,44_neww,Prat_139,2_neww,6_neww,Prat_150,Prat_672,50_neww	9	9	32156701	Dox/Isoproterenol	Prat_408	1	1
KMT2D_S2274	GIGYF1_S406	GIGYF1	S406	76	0	14	14	0	5.72234e-08	1.17043e-07	7	8	7	7	14	(Mitotic arrest/Untreated)@HeLa cells-AbsFC;Human enterovirus A71(12h)/Mock@RD cells-Log2FC;Human enterovirus A71(1h)/Mock@RD cells-Log2FC;Human enterovirus A71(2h)/Mock@RD cells-Log2FC;Human enterovirus A71(4h)/Mock@RD cells-Log2FC;Human enterovirus A71(8h)/Mock@RD cells-Log2FC;Safranal(12h)/Control@MDA-MB-231 cells-AbsFC;(AZD6244(10µM)/DMSO)@WM239A cells-AvgFC;(IL-33 (10min)/Control)@THP-1 cell…					NO	NO	NO	NO	NO	NO	NO	NO						28674419,36106392,36173113,25850435,35011700,29255136,36781298	Mitotic arrest,Inf_EV-A71,Safranal,Selumetinib,IL33,Vemurafenib,SCH772984 (ERKi),Metformin	Prat_368,45_neww,41_neww,42_neww,43_neww,44_neww,46_neww,Prat_26,2_neww,4_neww,6_neww,Prat_33,Prat_413,50_neww	7	8				0	0
KMT2D_S2274	SRRM2_S455	SRRM2	S455	78	0	14	14	0	7.97659e-08	1.89264e-07	7	8	7	7	14	(Salmonella+siSIK2(30min)/siCTRL)@HeLa cells-AbsFC;(siSIK2/siCTRL)@HeLa cells-AbsFC;Human enterovirus A71(12h)/Mock@RD cells-Log2FC;Human enterovirus A71(1h)/Mock@RD cells-Log2FC;Human enterovirus A71(2h)/Mock@RD cells-Log2FC;Human enterovirus A71(4h)/Mock@RD cells-Log2FC;Human enterovirus A71(8h)/Mock@RD cells-Log2FC;(Crizotinib/Control2)@H3122 cells SILAC R1-AbsFC;(dox/Isoproterenol)@RE cells-A…					NO	NO	NO	NO	NO	NO	NO	NO						33947818,36106392,23898821,32156701,35011700,28209619,36781298	Inf_Salmonella,siSIK2,Inf_EV-A71,Crizotinib (RTKi),Dox/Isoproterenol,IL33,BT474J4+lap/parental,Metformin	Prat_747,Prat_745,45_neww,41_neww,42_neww,43_neww,44_neww,Prat_905,Prat_408,2_neww,4_neww,6_neww,Prat_311,50_neww	7	8				0	0
KMT2D_S2274	SH3BP1_S550	SH3BP1	S550	87	0	14	14	0	3.24764e-07	1.30738e-06	7	8	6	8	14	(BRAFV600E+sh-C/EBP beta(OISb)/Cycling(3d))@HDF cell line-Log2FC;Human enterovirus A71(12h)/Mock@RD cells-Log2FC;Human enterovirus A71(1h)/Mock@RD cells-Log2FC;Human enterovirus A71(2h)/Mock@RD cells-Log2FC;Human enterovirus A71(4h)/Mock@RD cells-Log2FC;Human enterovirus A71(8h)/Mock@RD cells-Log2FC;(BRAFV600E(OIS)/BRAFV600E+sh-C/EBP beta(OISb)(3d))@HDF cell line-Log2FC;(Crizotinib/Control1)@H312…					NO	NO	NO	NO	NO	NO	NO	NO						24961811,36106392,23898821,25404012,32314919,25002506,36781298	BRAFV600E+sh-C/EBP(OISb),Inf_EV-A71,BRAFV600E(OIS)/BRAFV600E+sh-C/EBP(OISb),Crizotinib (RTKi),EGF,Hydroxyurea+SCH900776 (CHEK1i),PD184352 (MEKi),Metformin	Prat_135,45_neww,41_neww,42_neww,43_neww,44_neww,Prat_139,Prat_906,Prat_15,Prat_422,Prat_148,Prat_150,50_neww,54_neww	7	8				0	0
KMT2D_S2274	PTDSS1_S442	PTDSS1	S442	89	0	14	14	0	4.35644e-07	1.92096e-06	7	8	9	5	14	(Salmonella+siSIK2(30min)/siCTRL)@HeLa cells-AbsFC;(siSIK2/siCTRL)@HeLa cells-AbsFC;(TcdB(8h)/Control)@HEp-2 cell line-AbsFC;Human enterovirus A71(12h)/Mock@RD cells-Log2FC;Human enterovirus A71(1h)/Mock@RD cells-Log2FC;Human enterovirus A71(2h)/Mock@RD cells-Log2FC;Human enterovirus A71(4h)/Mock@RD cells-Log2FC;Human enterovirus A71(8h)/Mock@RD cells-Log2FC;Safranal(12h)/Control@MDA-MB-231 cells…					NO	NO	NO	NO	NO	NO	NO	NO						33947818,30619164,36106392,36173113,35688186,35011700,36781298	Inf_Salmonella,siSIK2,TcdB (Toxin),Inf_EV-A71,Safranal,Coumarin,IL33,Metformin	Prat_747,Prat_745,Prat_294,45_neww,41_neww,42_neww,43_neww,44_neww,46_neww,Prat_793,2_neww,4_neww,6_neww,54_neww	7	8				0	0
KMT2D_S2274	RAI1_S1358	RAI1	S1358	79	1	14	14	0.0714286	1.01955e-06	1.48104e-06	7	8	8	6	14	(BCI/Untreated)@KELLY cell-Log2FC;(EGF(10min)/Unstimulated R2)@HeLa cell line iTRAQ-Log2FC;Human enterovirus A71(12h)/Mock@RD cells-Log2FC;Human enterovirus A71(1h)/Mock@RD cells-Log2FC;Human enterovirus A71(2h)/Mock@RD cells-Log2FC;Human enterovirus A71(4h)/Mock@RD cells-Log2FC;Human enterovirus A71(8h)/Mock@RD cells-Log2FC;Safranal(12h)/Control@MDA-MB-231 cells-AbsFC;(Crizotinib/Control1)@H3122…	1		1	(Palmitate/Untreated)@HepG2 cells-Log2FC (calc)	NO	NO	NO	NO	NO	NO	NO	NO						35478300,22210691,36106392,36173113,23898821,34686321,25002506,36781298	BCI (DUSP1/6i),EGF,Inf_EV-A71,Safranal,Crizotinib (RTKi),EMT+TGNF,PD184352 (MEKi),TGNF,Metformin	Prat_750,Prat_47,45_neww,41_neww,42_neww,43_neww,44_neww,46_neww,Prat_906,Prat_670,Prat_148,Prat_150,Prat_672,50_neww	8	9	29414761	Palmitate	Prat_227	1	1
KMT2D_S2274	AMMECR1L_S74	AMMECR1L	S74	71	0	14	14	0	2.40548e-08	3.1957e-08	6	8	11	3	14	(EGF(10min)/Unstimulated R1)@HeLa cell line iTRAQ-Log2FC;(EGF(10min)/Unstimulated R2)@HeLa cell line iTRAQ-Log2FC;(EGF(10min)/Unstimulated R2)@HeLa cell line mTRAQ-Log2FC;(Mitotic arrest/Untreated)@HeLa cells-AbsFC;(Pervanadate/Untreated)@HeLa cells-AbsFC;Human enterovirus A71(12h)/Mock@RD cells-Log2FC;Human enterovirus A71(1h)/Mock@RD cells-Log2FC;Human enterovirus A71(2h)/Mock@RD cells-Log2FC;H…					NO	NO	NO	NO	NO	NO	NO	NO						22210691,28674419,36106392,36173113,25002506,29255136	EGF,Mitotic arrest,Pervanadate,Inf_EV-A71,Safranal,PD184352 (MEKi),SCH772984 (ERKi),Trametinib	Prat_42,Prat_47,Prat_45,Prat_368,Prat_370,45_neww,41_neww,42_neww,43_neww,44_neww,46_neww,Prat_150,Prat_413,Prat_419	6	8				0	0
KMT2D_S2274	RTN4_S7	RTN4	S7	88	1	14	14	0.0714286	3.90952e-06	8.76877e-06	6	8	5	9	14	Human enterovirus A71(12h)/Mock@RD cells-Log2FC;Human enterovirus A71(1h)/Mock@RD cells-Log2FC;Human enterovirus A71(2h)/Mock@RD cells-Log2FC;Human enterovirus A71(4h)/Mock@RD cells-Log2FC;Human enterovirus A71(8h)/Mock@RD cells-Log2FC;(AZD6244(30µM)/DMSO)@WM239A cells-AvgFC;(Crizotinib/DMSO)@NB1 cell-AvgFC;(EGF/Control)@H1975 cell line-AbsFC;(PD184352 (2h)/DMSO)@A375 cells-Log2FC (calc);(PD18435…		1	1	Metformin(24h)/Control@MDST-Log2FC	NO	NO	NO	NO	NO	NO	NO	NO						36106392,25850435,30459283,25404012,25002506,29255136,36781298	Inf_EV-A71,Selumetinib,Crizotinib (RTKi),EGF,PD184352 (MEKi),Vemurafenib,SCH772984 (ERKi),Trametinib,Metformin	45_neww,41_neww,42_neww,43_neww,44_neww,Prat_28,Prat_913,Prat_15,Prat_148,Prat_150,Prat_35,Prat_413,Prat_419,50_neww	7	9	36781298	Metformin	54_neww	1	1
KMT2D_S2274	ID2_S14	ID2	S14	72	0	14	14	0	2.87322e-08	4.1923e-08	7	7	1	13	14	(BRAFV600E(OIS)/Cycling(3d))@HDF cell line-Log2FC;(Crizotinib/Control1)@H3122 cells SILAC R1-AbsFC;(Crizotinib/Control1)@H3122 cells SILAC R2-AbsFC;(Crizotinib/Control1)@H3122 cells SILAC R3-AbsFC;(Crizotinib/Control2)@H3122 cells SILAC R1-AbsFC;(Crizotinib/Control2)@H3122 cells SILAC R2-AbsFC;(Crizotinib/Control2)@H3122 cells SILAC R3-AbsFC;(Lapatinib+BT-474-J4 cell line/BT-474 cell line)-Log2FC…					NO	NO	NO	NO	NO	NO	NO	NO	ID2_S14	protein stabilization	cell growth, inhibited			24961811,23898821,28209619,25002506,25850435,28450419,36781298	BRAFV600E(OIS),Crizotinib (RTKi),BT474J4+lap/parental,PD184352 (MEKi),Vemurafenib,Sorafenib,Metformin	Prat_137,Prat_77,Prat_80,Prat_902,Prat_905,Prat_69,Prat_903,Prat_311,Prat_150,Prat_35,Prat_325,Prat_333,Prat_335,54_neww	7	7				0	0
KMT2D_S2274	SRRM2_S1502	SRRM2	S1502	84	1	14	14	0.0714286	2.18861e-06	4.13704e-06	7	7	9	5	14	(BRAFV600E(OIS)/Cycling(9d))@HDF cell line-Log2FC;(EGF(24h)/Unstimulated R2)@HeLa cell line mTRAQ-Log2FC;(Mitotic arrest/Untreated)@HeLa cells-AbsFC;Human enterovirus A71(12h)/Mock@RD cells-Log2FC;Human enterovirus A71(1h)/Mock@RD cells-Log2FC;Human enterovirus A71(2h)/Mock@RD cells-Log2FC;Human enterovirus A71(4h)/Mock@RD cells-Log2FC;Human enterovirus A71(8h)/Mock@RD cells-Log2FC;Safranal(12h)/…		1	1	(Lapatinib+BT-474-J4 cell line/BT-474 cell line)-Log2FC	NO	NO	NO	NO	NO	NO	NO	NO						24961811,22210691,28674419,36106392,36173113,35688186,35011700,36781298	BRAFV600E(OIS),EGF,Mitotic arrest,Inf_EV-A71,Safranal,Coumarin,IL33,Metformin	Prat_138,Prat_55,Prat_368,45_neww,41_neww,42_neww,43_neww,44_neww,46_neww,Prat_793,4_neww,6_neww,50_neww,54_neww	8	8	28209619	BT474J4+lap/parental	Prat_311	1	1
KMT2D_S2274	MYO9B_S1115	MYO9B	S1115	102	0	14	14	0	2.56292e-06	1.71151e-05	7	7	6	8	14	Human enterovirus A71(12h)/Mock@RD cells-Log2FC;Human enterovirus A71(1h)/Mock@RD cells-Log2FC;Human enterovirus A71(2h)/Mock@RD cells-Log2FC;Human enterovirus A71(4h)/Mock@RD cells-Log2FC;Human enterovirus A71(8h)/Mock@RD cells-Log2FC;Safranal(12h)/Control@MDA-MB-231 cells-AbsFC;(IL-33 (10min)/Control)@THP-1 cells-Log2FC;(IL-33 (30min)/Control)@THP-1 cells-Log2FC;(IL-33 (60min)/Control)@THP-1 ce…					NO	NO	NO	NO	NO	NO	NO	NO						36106392,36173113,35011700,25002506,28450419,34686321,36781298	Inf_EV-A71,Safranal,IL33,PD184352 (MEKi),Sorafenib,TGNF,Metformin	45_neww,41_neww,42_neww,43_neww,44_neww,46_neww,2_neww,4_neww,6_neww,Prat_150,Prat_325,Prat_672,50_neww,54_neww	7	7				0	0
KMT2D_S2274	EI24_S330	EI24	S330	118	0	14	14	0	1.73355e-05	0.00014266	7	7	2	12	14	(Coumarin(0.01µM)/Control)@HepG2 cells-Log2FC;Safranal(12h)/Control@MDA-MB-231 cells-AbsFC;(Crizotinib/Control1)@H3122 cells mTRAQ R1-AbsFC;(Crizotinib/Control1)@H3122 cells mTRAQ R3-AbsFC;(Crizotinib/Control1)@H3122 cells SILAC R1-AbsFC;(Crizotinib/Control1)@H3122 cells SILAC R2-AbsFC;(Crizotinib/Control2)@H3122 cells SILAC R2-AbsFC;(IL-33 (10min)/Control)@THP-1 cells-Log2FC;(IL-33 (30min)/Contr…					NO	NO	NO	NO	NO	NO	NO	NO						35688186,36173113,23898821,35011700,25002506,28450419,36781298	Coumarin,Safranal,Crizotinib (RTKi),IL33,PD184352 (MEKi),Sorafenib,Metformin	Prat_786,46_neww,Prat_78,Prat_906,Prat_77,Prat_80,Prat_69,2_neww,4_neww,6_neww,Prat_148,Prat_333,Prat_335,50_neww	7	7				0	0
KMT2D_S2274	FAM83H_S1003	FAM83H	S1003	102	1	14	14	0.0714286	2.47365e-05	8.18081e-05	7	7	4	10	14	(EGF(10min)/Unstimulated R1)@HeLa cell line iTRAQ-Log2FC;(EGF(10min)/Unstimulated R2)@HeLa cell line iTRAQ-Log2FC;(GFP_FGF10/GFP_UT)@HeLa cell line-Log2FC;(Mitotic arrest/Untreated)@HeLa cells-AbsFC;(Crizotinib/Control1)@H3122 cells SILAC R1-AbsFC;(Crizotinib/Control2)@H3122 cells SILAC R2-AbsFC;(Crizotinib/Control2)@H3122 cells SILAC R3-AbsFC;(Erlotinib+EGF/Control)@H3255 cell line-AbsFC;(IL-33 …		1	1	(EGF/Control)@H1975 cell line-AbsFC	NO	NO	NO	NO	NO	NO	NO	NO						22210691,36329028,28674419,23898821,25404012,35011700,28209619,28450419	EGF,GFP_FGF10/GFP_UT,Mitotic arrest,Crizotinib (RTKi),Erlotinib+EGF,IL33,BT474J4+lap/parental,Sorafenib	Prat_42,Prat_47,Prat_851,Prat_368,Prat_77,Prat_69,Prat_903,Prat_20,2_neww,4_neww,6_neww,Prat_311,Prat_325,Prat_335	8	8	25404012	EGF	Prat_15	1	1
KMT2D_S2274	ACIN1_S863	ACIN1	S863	67	0	14	14	0	1.15432e-08	1.01047e-08	6	7	4	10	14	(EGF(10min)/Unstimulated R2)@HeLa cell line iTRAQ-Log2FC;(Mitotic arrest/Untreated)@HeLa cells-AbsFC;(Pervanadate/Untreated)@HeLa cells-AbsFC;(siSIK2/siCTRL)@HeLa cells-AbsFC;(Crizotinib/Control1)@H3122 cells mTRAQ R1-AbsFC;(Crizotinib/Control1)@H3122 cells mTRAQ R3-AbsFC;(Crizotinib/Control1)@H3122 cells SILAC R3-AbsFC;(Crizotinib/Control2)@H3122 cells mTRAQ R2-AbsFC;(Crizotinib/Control2)@H3122 …					NO	NO	NO	NO	NO	NO	NO	NO						22210691,28674419,33947818,23898821,35011700,28450419	EGF,Mitotic arrest,Pervanadate,siSIK2,Crizotinib (RTKi),IL33,Sorafenib	Prat_47,Prat_368,Prat_370,Prat_745,Prat_78,Prat_906,Prat_902,Prat_75,Prat_904,Prat_903,4_neww,6_neww,Prat_325,Prat_335	6	7				0	0			YES	complex_16773
KMT2D_S2274	ZNRF2_S82	ZNRF2	S82	89	0	14	14	0	4.35644e-07	1.92096e-06	6	7	3	11	14	(EGF(10min)/Unstimulated R2)@HeLa cell line iTRAQ-Log2FC;(Mitotic arrest/Untreated)@HeLa cells-AbsFC;(Pervanadate/Untreated)@HeLa cells-AbsFC;(Crizotinib/Control1)@H3122 cells mTRAQ R1-AbsFC;(Crizotinib/Control1)@H3122 cells mTRAQ R3-AbsFC;(Crizotinib/Control1)@H3122 cells SILAC R3-AbsFC;(Crizotinib/Control2)@H3122 cells mTRAQ R3-AbsFC;(Crizotinib/Control2)@H3122 cells SILAC R1-AbsFC;(Crizotinib/…					NO	NO	NO	NO	NO	NO	NO	NO						22210691,28674419,23898821,35011700,28209619,28450419	EGF,Mitotic arrest,Pervanadate,Crizotinib (RTKi),IL33,BT474J4+lap/parental,Sorafenib	Prat_47,Prat_368,Prat_370,Prat_78,Prat_906,Prat_902,Prat_904,Prat_905,Prat_903,2_neww,4_neww,6_neww,Prat_311,Prat_333	6	7				0	0
KMT2D_S2274	SRRM2_S456	SRRM2	S456	80	1	14	14	0.0714286	1.19219e-06	1.83436e-06	6	7	9	5	14	(EGF(10min)/Unstimulated R2)@HeLa cell line mTRAQ-Log2FC;(Salmonella+siSIK2(30min)/siCTRL)@HeLa cells-AbsFC;(siSIK2/siCTRL)@HeLa cells-AbsFC;ATRA(3d)/ATRA(12h)@SH-SY5Y cell-AvgFC;Human enterovirus A71(12h)/Mock@RD cells-Log2FC;Human enterovirus A71(1h)/Mock@RD cells-Log2FC;Human enterovirus A71(2h)/Mock@RD cells-Log2FC;Human enterovirus A71(4h)/Mock@RD cells-Log2FC;Human enterovirus A71(8h)/Mock@…	1		1	Safranal(12h)/Control@MDA-MB-231 cells-AbsFC	NO	NO	NO	NO	NO	NO	NO	NO						22210691,33947818,38256121,36106392,30459283,35011700,28209619	EGF,Inf_Salmonella,siSIK2,All-trans-retinoic acid (ATRA),Inf_EV-A71,Crizotinib (RTKi),IL33,BT474J4+lap/parental	Prat_45,Prat_747,Prat_745,173_neww,45_neww,41_neww,42_neww,43_neww,44_neww,Prat_913,2_neww,4_neww,6_neww,Prat_311	7	8	36173113	Safranal	46_neww	1	1
KMT2D_S2274	LEO1_S630	LEO1	S630	85	1	14	14	0.0714286	2.53648e-06	5.0194e-06	6	7	10	4	14	(BRAFV600E(OIS)/Cycling(9d))@HDF cell line-Log2FC;(DnRAB11_FGF10/RAB11_UT)@T47D cell line-Log2FC;(Salmonella+siSIK2(30min)/siCTRL)@HeLa cells-AbsFC;(siSIK2/siCTRL)@HeLa cells-AbsFC;Human enterovirus A71(12h)/Mock@RD cells-Log2FC;Human enterovirus A71(1h)/Mock@RD cells-Log2FC;Human enterovirus A71(2h)/Mock@RD cells-Log2FC;Human enterovirus A71(4h)/Mock@RD cells-Log2FC;Human enterovirus A71(8h)/Moc…		1	1	Metformin(24h)/Control@MDST-Log2FC	NO	NO	NO	NO	NO	NO	NO	NO						24961811,36329028,33947818,36106392,36173113,35011700,36781298	BRAFV600E(OIS),DnRAB11_FGF10/RAB11_UT,Inf_Salmonella,siSIK2,Inf_EV-A71,Safranal,IL33,Metformin	Prat_138,Prat_849,Prat_747,Prat_745,45_neww,41_neww,42_neww,43_neww,44_neww,46_neww,2_neww,4_neww,6_neww,50_neww	7	8	36781298	Metformin	54_neww	1	1
KMT2D_S2274	ARAP3_S1444	ARAP3	S1444	69	1	14	14	0.0714286	1.90581e-07	1.32254e-07	5	7	7	7	14	(BRAFV600E(OIS)/Cycling(3d))@HDF cell line-Log2FC;(BRAFV600E(OIS)/Cycling(9d))@HDF cell line-Log2FC;(BRAFV600E+sh-C/EBP beta(OISb)/Cycling(3d))@HDF cell line-Log2FC;(BRAFV600E+sh-C/EBP beta(OISb)/Cycling(9d))@HDF cell line-Log2FC;(GFP_FGF10/GFP_UT)@HeLa cell line-Log2FC;(Mitotic arrest/Untreated)@HeLa cells-AbsFC;(Pervanadate/Untreated)@HeLa cells-AbsFC;(Crizotinib/Control1)@H3122 cells SILAC R3-…	1		1	(RSK1/2 RNAi/Control)@A375 cells-Log2FC (calc)	NO	NO	NO	NO	NO	NO	NO	NO						24961811,36329028,28674419,23898821,25002506,36781298	BRAFV600E(OIS),BRAFV600E+sh-C/EBP(OISb),GFP_FGF10/GFP_UT,Mitotic arrest,Pervanadate,Crizotinib (RTKi),PD184352 (MEKi),Metformin	Prat_137,Prat_138,Prat_135,Prat_133,Prat_851,Prat_368,Prat_370,Prat_902,Prat_75,Prat_904,Prat_903,Prat_148,Prat_150,50_neww	6	8	25002506	RSK1/2-RNAi	Prat_152	1	1
KMT2D_S2274	WDR59_S822	WDR59	S822	74	1	14	14	0.0714286	4.52809e-07	4.73266e-07	5	7	9	5	14	(BRAFV600E(OIS)/Cycling(3d))@HDF cell line-Log2FC;(BRAFV600E(OIS)/Cycling(9d))@HDF cell line-Log2FC;(BRAFV600E+sh-C/EBP beta(OISb)/Cycling(3d))@HDF cell line-Log2FC;(BRAFV600E+sh-C/EBP beta(OISb)/Cycling(9d))@HDF cell line-Log2FC;Human enterovirus A71(12h)/Mock@RD cells-Log2FC;Human enterovirus A71(1h)/Mock@RD cells-Log2FC;Human enterovirus A71(2h)/Mock@RD cells-Log2FC;Human enterovirus A71(4h)/M…	1		1	(RSK1/2 RNAi/Control)@A375 cells-Log2FC (calc)	NO	NO	NO	NO	NO	NO	NO	NO						24961811,36106392,35011700,28209619,25002506,36781298	BRAFV600E(OIS),BRAFV600E+sh-C/EBP(OISb),Inf_EV-A71,BRAFV600E(OIS)/BRAFV600E+sh-C/EBP(OISb),IL33,BT474J4+lap/parental,PD184352 (MEKi),Metformin	Prat_137,Prat_138,Prat_135,Prat_133,45_neww,41_neww,42_neww,43_neww,44_neww,Prat_139,2_neww,Prat_311,Prat_150,50_neww	6	8	25002506	RSK1/2-RNAi	Prat_152	1	1
KMT2D_S2274	SIPA1L2_S1461	SIPA1L2	S1461	75	1	14	14	0.0714286	5.34799e-07	6.00541e-07	5	7	4	10	14	(EGF(10min)/Unstimulated R1)@HeLa cell line iTRAQ-Log2FC;(EGF(10min)/Unstimulated R2)@HeLa cell line iTRAQ-Log2FC;(EGF(10min)/Unstimulated R2)@HeLa cell line mTRAQ-Log2FC;(EGF(24h)/Unstimulated R2)@HeLa cell line mTRAQ-Log2FC;(AZD6244(10µM)/DMSO)@WM239A cells-AvgFC;(AZD6244(30µM)/DMSO)@WM239A cells-AvgFC;(Erlotinib+EGF/Control)@H3255 cell line-AbsFC;(PD184352 (2h)/DMSO)@A375 cells-Log2FC (calc);(…	1		1	(RSK1/2 RNAi/Control)@A375 cells-Log2FC (calc)	NO	NO	NO	NO	NO	NO	NO	NO						22210691,25850435,25404012,25002506,29255136,36781298	EGF,Selumetinib,Erlotinib+EGF,PD184352 (MEKi),Vemurafenib,SCH772984 (ERKi),Trametinib,Metformin	Prat_42,Prat_47,Prat_45,Prat_55,Prat_26,Prat_28,Prat_20,Prat_148,Prat_150,Prat_33,Prat_35,Prat_413,Prat_419,54_neww	6	8	25002506	RSK1/2-RNAi	Prat_152	1	1
KMT2D_S2274	RBBP6_S1277	RBBP6	S1277	81	1	14	14	0.0714286	1.39146e-06	2.26204e-06	5	7	13	1	14	(BRAFV600E(OIS)/Cycling(3d))@HDF cell line-Log2FC;(BRAFV600E(OIS)/Cycling(9d))@HDF cell line-Log2FC;(BRAFV600E+sh-C/EBP beta(OISb)/Cycling(3d))@HDF cell line-Log2FC;(BRAFV600E+sh-C/EBP beta(OISb)/Cycling(9d))@HDF cell line-Log2FC;(EGF(10min)/Unstimulated R1)@HeLa cell line iTRAQ-Log2FC;(GFP_FGF10/GFP_UT)@HeLa cell line-Log2FC;(Mitotic arrest/Untreated)@HeLa cells-AbsFC;(Pervanadate/Untreated)@HeL…	1		1	Safranal(12h)/Control@MDA-MB-231 cells-AbsFC	NO	NO	NO	NO	NO	NO	NO	NO						24961811,22210691,36329028,28674419,36106392,35011700	BRAFV600E(OIS),BRAFV600E+sh-C/EBP(OISb),EGF,GFP_FGF10/GFP_UT,Mitotic arrest,Pervanadate,Inf_EV-A71,IL33	Prat_137,Prat_138,Prat_135,Prat_133,Prat_42,Prat_851,Prat_368,Prat_370,45_neww,41_neww,42_neww,43_neww,44_neww,6_neww	6	8	36173113	Safranal	46_neww	1	1
KMT2D_S2274	HNRNPH1_S104	HNRNPH1	S104	108	1	14	14	0.0714286	5.05492e-05	0.000183092	5	7	7	7	14	(GFP_FGF10/GFP_UT)@HeLa cell line-Log2FC;(RSK1/2 RNAi/Control)@A375 cells-Log2FC (calc);Human enterovirus A71(12h)/Mock@RD cells-Log2FC;Human enterovirus A71(1h)/Mock@RD cells-Log2FC;Human enterovirus A71(2h)/Mock@RD cells-Log2FC;Human enterovirus A71(4h)/Mock@RD cells-Log2FC;Human enterovirus A71(8h)/Mock@RD cells-Log2FC;(EMT+TGNF(1h)/Control)@hiPSC-RPE cellline-AbsFC;(IL-33 (10min)/Control)@THP…		1	1	Metformin(24h)/Control@C2bbe1-Log2FC	NO	NO	NO	NO	NO	NO	NO	NO						36329028,25002506,36106392,34686321,35011700,38256121	GFP_FGF10/GFP_UT,RSK1/2-RNAi,Inf_EV-A71,EMT+TGNF,IL33,PD184352 (MEKi),TGNF,All-trans-retinoic acid (ATRA)	Prat_851,Prat_152,45_neww,41_neww,42_neww,43_neww,44_neww,Prat_670,2_neww,6_neww,Prat_150,Prat_672,167_neww,163_neww	6	8	36781298	Metformin	50_neww	1	1			YES	complex_128164
KMT2D_S2274	BRWD1_S696	BRWD1	S696	72	0	14	14	0	2.87322e-08	4.1923e-08	5	6	5	9	14	(Coumarin(0.01µM)/Control)@HepG2 cells-Log2FC;(EGF(10min)/Unstimulated R1)@HeLa cell line iTRAQ-Log2FC;(EGF(10min)/Unstimulated R2)@HeLa cell line iTRAQ-Log2FC;(EGF(10min)/Unstimulated R2)@HeLa cell line mTRAQ-Log2FC;(EGF(24h)/Unstimulated R2)@HeLa cell line mTRAQ-Log2FC;(Crizotinib/Control1)@H3122 cells mTRAQ R1-AbsFC;(Crizotinib/Control1)@H3122 cells SILAC R1-AbsFC;(Crizotinib/Control1)@H3122 c…					NO	NO	NO	NO	NO	NO	NO	NO						35688186,22210691,23898821,25002506,29255136	Coumarin,EGF,Crizotinib (RTKi),PD184352 (MEKi),SCH772984 (ERKi),Trametinib	Prat_786,Prat_42,Prat_47,Prat_45,Prat_55,Prat_78,Prat_77,Prat_80,Prat_75,Prat_905,Prat_69,Prat_148,Prat_413,Prat_419	5	6				0	0
KMT2D_S2274	CEP55_T430	CEP55	T430	82	0	14	14	0	1.51498e-07	4.66692e-07	5	6	5	9	14	Human enterovirus A71(12h)/Mock@RD cells-Log2FC;Human enterovirus A71(1h)/Mock@RD cells-Log2FC;Human enterovirus A71(2h)/Mock@RD cells-Log2FC;Human enterovirus A71(4h)/Mock@RD cells-Log2FC;Human enterovirus A71(8h)/Mock@RD cells-Log2FC;(AZD6244(10µM)/DMSO)@WM239A cells-AvgFC;(AZD6244(30µM)/DMSO)@WM239A cells-AvgFC;(Crizotinib/Control1)@H3122 cells SILAC R3-AbsFC;(Crizotinib/Control2)@H3122 cells …					NO	NO	NO	NO	NO	NO	NO	NO						36106392,25850435,23898821,28450419,36781298	Inf_EV-A71,Selumetinib,Crizotinib (RTKi),Vemurafenib,Sorafenib,Metformin	45_neww,41_neww,42_neww,43_neww,44_neww,Prat_26,Prat_28,Prat_902,Prat_903,Prat_33,Prat_333,Prat_335,50_neww,54_neww	5	6				0	0
KMT2D_S2274	ZNF22_S49	ZNF22	S49	80	1	14	14	0.0714286	1.19219e-06	1.83436e-06	5	6	2	12	14	(BCI/Untreated)@KELLY cell-Log2FC;(Pervanadate/Untreated)@HeLa cells-AbsFC;(Crizotinib/Control1)@H3122 cells SILAC R2-AbsFC;(Crizotinib/Control1)@H3122 cells SILAC R3-AbsFC;(Crizotinib/Control2)@H3122 cells mTRAQ R2-AbsFC;(Crizotinib/Control2)@H3122 cells SILAC R2-AbsFC;(Crizotinib/Control2)@H3122 cells SILAC R3-AbsFC;(EMT+TGNF(1h)/Control)@hiPSC-RPE cellline-AbsFC;(IL-33 (30min)/Control)@THP-1 c…		1	1	Metformin(24h)/Control@C2bbe1-Log2FC	NO	NO	NO	NO	NO	NO	NO	NO						35478300,28674419,23898821,34686321,35011700,28450419	BCI (DUSP1/6i),Pervanadate,Crizotinib (RTKi),EMT+TGNF,IL33,Sorafenib,TGNF	Prat_750,Prat_370,Prat_80,Prat_902,Prat_75,Prat_69,Prat_903,Prat_670,4_neww,6_neww,Prat_325,Prat_333,Prat_335,Prat_672	6	7	36781298	Metformin	50_neww	1	1
KMT2D_S2274	OSBPL3_S34	OSBPL3	S34	83	1	14	14	0.0714286	1.88524e-06	3.39661e-06	5	6	11	3	14	(BRAFV600E(OIS)/Cycling(3d))@HDF cell line-Log2FC;(BRAFV600E(OIS)/Cycling(9d))@HDF cell line-Log2FC;(BRAFV600E+sh-C/EBP beta(OISb)/Cycling(3d))@HDF cell line-Log2FC;(BRAFV600E+sh-C/EBP beta(OISb)/Cycling(9d))@HDF cell line-Log2FC;(EGF(10min)/Unstimulated R2)@HeLa cell line iTRAQ-Log2FC;Human enterovirus A71(12h)/Mock@RD cells-Log2FC;Human enterovirus A71(1h)/Mock@RD cells-Log2FC;Human enterovirus…		1	1	Metformin(24h)/Control@C2bbe1-Log2FC	NO	NO	NO	NO	NO	NO	NO	NO						24961811,22210691,36106392,36173113,23898821,34686321	BRAFV600E(OIS),BRAFV600E+sh-C/EBP(OISb),EGF,Inf_EV-A71,Safranal,Crizotinib (RTKi),EMT+TGNF	Prat_137,Prat_138,Prat_135,Prat_133,Prat_47,45_neww,41_neww,42_neww,43_neww,44_neww,46_neww,Prat_902,Prat_904,Prat_670	6	7	36781298	Metformin	50_neww	1	1
KMT2D_S2274	ADNP_S955	ADNP	S955	93	1	14	14	0.0714286	7.79515e-06	2.07706e-05	5	6	10	4	14	(BRAFV600E(OIS)/Cycling(3d))@HDF cell line-Log2FC;(BRAFV600E(OIS)/Cycling(9d))@HDF cell line-Log2FC;(BRAFV600E+sh-C/EBP beta(OISb)/Cycling(9d))@HDF cell line-Log2FC;(Coumarin(0.01µM)/Control)@HepG2 cells-Log2FC;(RSK1/2 RNAi/Control)@A375 cells-Log2FC (calc);Human enterovirus A71(12h)/Mock@RD cells-Log2FC;Human enterovirus A71(1h)/Mock@RD cells-Log2FC;Human enterovirus A71(2h)/Mock@RD cells-Log2FC…		1	1	(PD184352+PMA (30min)/PMA (30min))@HEK293 cells-Log2FC (calc)	NO	NO	NO	NO	NO	NO	NO	NO						24961811,35688186,25002506,36106392,35011700,28209619	BRAFV600E(OIS),BRAFV600E+sh-C/EBP(OISb),Coumarin,RSK1/2-RNAi,Inf_EV-A71,IL33,BT474J4+lap/parental	Prat_137,Prat_138,Prat_133,Prat_786,Prat_152,45_neww,41_neww,42_neww,43_neww,44_neww,2_neww,4_neww,6_neww,Prat_311	6	7	25002506	PD184352 (MEKi)	Prat_150	1	1
KMT2D_S2274	CEP55_S425	CEP55	S425	96	1	14	14	0.0714286	1.15916e-05	3.35994e-05	5	6	7	7	14	(EGF(10min)/Unstimulated R2)@HeLa cell line iTRAQ-Log2FC;Human enterovirus A71(12h)/Mock@RD cells-Log2FC;Human enterovirus A71(1h)/Mock@RD cells-Log2FC;Human enterovirus A71(2h)/Mock@RD cells-Log2FC;Human enterovirus A71(4h)/Mock@RD cells-Log2FC;Human enterovirus A71(8h)/Mock@RD cells-Log2FC;Safranal(12h)/Control@MDA-MB-231 cells-AbsFC;(AZD6244(10µM)/DMSO)@WM239A cells-AvgFC;(Crizotinib/Control1)…		1	1	Metformin(24h)/Control@MDST-Log2FC	NO	NO	NO	NO	NO	NO	NO	NO	CEP55_S425	activity, induced; molecular association, regulation	cell cycle regulation	PLK1(INDUCES)		22210691,36106392,36173113,25850435,23898821,28450419	EGF,Inf_EV-A71,Safranal,Selumetinib,Crizotinib (RTKi),Vemurafenib,Sorafenib	Prat_47,45_neww,41_neww,42_neww,43_neww,44_neww,46_neww,Prat_26,Prat_906,Prat_902,Prat_904,Prat_33,Prat_333,Prat_335	6	7	36781298	Metformin	54_neww	1	1
KMT2D_S2274	CTR9_S970	CTR9	S970	96	1	14	14	0.0714286	1.15916e-05	3.35994e-05	5	6	10	4	14	(BRAFV600E(OIS)/Cycling(9d))@HDF cell line-Log2FC;(BRAFV600E+sh-C/EBP beta(OISb)/Cycling(9d))@HDF cell line-Log2FC;(Coumarin(0.01µM)/Control)@HepG2 cells-Log2FC;(RSK1/2 RNAi/Control)@A375 cells-Log2FC (calc);Human enterovirus A71(12h)/Mock@RD cells-Log2FC;Human enterovirus A71(1h)/Mock@RD cells-Log2FC;Human enterovirus A71(2h)/Mock@RD cells-Log2FC;Human enterovirus A71(4h)/Mock@RD cells-Log2FC;Hu…		1	1	Metformin(24h)/Control@C2bbe1-Log2FC	NO	NO	NO	NO	NO	NO	NO	NO						24961811,35688186,25002506,36106392,36173113,35011700	BRAFV600E(OIS),BRAFV600E+sh-C/EBP(OISb),Coumarin,RSK1/2-RNAi,Inf_EV-A71,Safranal,IL33	Prat_138,Prat_133,Prat_786,Prat_152,45_neww,41_neww,42_neww,43_neww,44_neww,46_neww,Prat_793,2_neww,4_neww,6_neww	6	7	36781298	Metformin	50_neww	1	1
KMT2D_S2274	USP37_S210	USP37	S210	63	0	14	14	0	5.31792e-09	2.84157e-09	4	6		14	14	(AZD6244(10µM)/DMSO)@WM239A cells-AvgFC;(Crizotinib/Control1)@H3122 cells mTRAQ R1-AbsFC;(Crizotinib/Control1)@H3122 cells SILAC R1-AbsFC;(Crizotinib/Control1)@H3122 cells SILAC R2-AbsFC;(Crizotinib/Control1)@H3122 cells SILAC R3-AbsFC;(Crizotinib/Control2)@H3122 cells mTRAQ R2-AbsFC;(Crizotinib/Control2)@H3122 cells SILAC R1-AbsFC;(Crizotinib/Control2)@H3122 cells SILAC R2-AbsFC;(Crizotinib/Cont…					NO	NO	NO	NO	NO	NO	NO	NO						25850435,23898821,29255136,28450419	Selumetinib,Crizotinib (RTKi),Vemurafenib,SCH772984 (ERKi),Sorafenib,Trametinib	Prat_26,Prat_78,Prat_77,Prat_80,Prat_902,Prat_75,Prat_905,Prat_69,Prat_903,Prat_33,Prat_413,Prat_325,Prat_335,Prat_419	4	6				0	0
KMT2D_S2274	YTHDC2_S1201	YTHDC2	S1201	68	0	14	14	0	1.39198e-08	1.36149e-08	4	6	2	12	14	(Mitotic arrest/Untreated)@HeLa cells-AbsFC;(Pervanadate/Untreated)@HeLa cells-AbsFC;(AZD6244(10µM)/DMSO)@WM239A cells-AvgFC;(AZD6244(30µM)/DMSO)@WM239A cells-AvgFC;(Crizotinib/Control1)@H3122 cells SILAC R1-AbsFC;(Crizotinib/Control1)@H3122 cells SILAC R2-AbsFC;(Crizotinib/Control1)@H3122 cells SILAC R3-AbsFC;(Crizotinib/Control2)@H3122 cells SILAC R1-AbsFC;(Crizotinib/Control2)@H3122 cells SILA…					NO	NO	NO	NO	NO	NO	NO	NO						28674419,25850435,23898821,28450419	Mitotic arrest,Pervanadate,Selumetinib,Crizotinib (RTKi),Vemurafenib,Sorafenib	Prat_368,Prat_370,Prat_26,Prat_28,Prat_77,Prat_80,Prat_902,Prat_905,Prat_69,Prat_903,Prat_33,Prat_35,Prat_333,Prat_335	4	6				0	0
KMT2D_S2274	PARP4_S1186	PARP4	S1186	71	0	14	14	0	2.40548e-08	3.1957e-08	4	6	5	9	14	(BRAFV600E(OIS)/Cycling(9d))@HDF cell line-Log2FC;(BRAFV600E+sh-C/EBP beta(OISb)/Cycling(9d))@HDF cell line-Log2FC;(Mitotic arrest/Untreated)@HeLa cells-AbsFC;(Pervanadate/Untreated)@HeLa cells-AbsFC;Safranal(12h)/Control@MDA-MB-231 cells-AbsFC;(Crizotinib/Control1)@H3122 cells mTRAQ R1-AbsFC;(Crizotinib/Control1)@H3122 cells SILAC R1-AbsFC;(Crizotinib/Control1)@H3122 cells SILAC R2-AbsFC;(Crizot…					NO	NO	NO	NO	NO	NO	NO	NO						24961811,28674419,36173113,23898821	BRAFV600E(OIS),BRAFV600E+sh-C/EBP(OISb),Mitotic arrest,Pervanadate,Safranal,Crizotinib (RTKi)	Prat_138,Prat_133,Prat_368,Prat_370,46_neww,Prat_78,Prat_77,Prat_80,Prat_902,Prat_75,Prat_904,Prat_905,Prat_69,Prat_903	4	6				0	0
KMT2D_S2274	MFF_T138	MFF	T138	73	0	14	14	0	3.42424e-08	5.46619e-08	4	6		14	14	(AZD6244(10µM)/DMSO)@WM239A cells-AvgFC;(AZD6244(30µM)/DMSO)@WM239A cells-AvgFC;(Crizotinib/Control1)@H3122 cells mTRAQ R1-AbsFC;(Crizotinib/Control1)@H3122 cells SILAC R1-AbsFC;(Crizotinib/Control1)@H3122 cells SILAC R2-AbsFC;(Crizotinib/Control1)@H3122 cells SILAC R3-AbsFC;(Crizotinib/Control2)@H3122 cells SILAC R1-AbsFC;(Crizotinib/Control2)@H3122 cells SILAC R2-AbsFC;(Crizotinib/Control2)@H31…					NO	NO	NO	NO	NO	NO	NO	NO						25850435,23898821,29255136,36781298	Selumetinib,Crizotinib (RTKi),Vemurafenib,SCH772984 (ERKi),Trametinib,Metformin	Prat_26,Prat_28,Prat_78,Prat_77,Prat_80,Prat_902,Prat_905,Prat_69,Prat_903,Prat_33,Prat_35,Prat_413,Prat_419,50_neww	4	6				0	0
KMT2D_S2274	RPRD2_S374	RPRD2	S374	91	0	14	14	0	5.80859e-07	2.7826e-06	4	6	9	5	14	(BRAFV600E(OIS)/Cycling(3d))@HDF cell line-Log2FC;(BRAFV600E(OIS)/Cycling(9d))@HDF cell line-Log2FC;(BRAFV600E+sh-C/EBP beta(OISb)/Cycling(3d))@HDF cell line-Log2FC;(BRAFV600E+sh-C/EBP beta(OISb)/Cycling(9d))@HDF cell line-Log2FC;Human enterovirus A71(12h)/Mock@RD cells-Log2FC;Human enterovirus A71(1h)/Mock@RD cells-Log2FC;Human enterovirus A71(2h)/Mock@RD cells-Log2FC;Human enterovirus A71(4h)/M…					NO	NO	NO	NO	NO	NO	NO	NO						24961811,36106392,35011700,36781298	BRAFV600E(OIS),BRAFV600E+sh-C/EBP(OISb),Inf_EV-A71,BRAFV600E(OIS)/BRAFV600E+sh-C/EBP(OISb),IL33,Metformin	Prat_137,Prat_138,Prat_135,Prat_133,45_neww,41_neww,42_neww,43_neww,44_neww,Prat_139,2_neww,4_neww,6_neww,54_neww	4	6				0	0
KMT2D_S2274	KDM3B_S798	KDM3B	S798	77	1	14	14	0.0714286	7.41371e-07	9.52262e-07	5	5	2	12	14	(BCI/Untreated)@KELLY cell-Log2FC;(EGF(10min)/Unstimulated R1)@HeLa cell line iTRAQ-Log2FC;(Crizotinib/Control1)@H3122 cells mTRAQ R1-AbsFC;(Crizotinib/Control1)@H3122 cells mTRAQ R3-AbsFC;(Crizotinib/Control1)@H3122 cells SILAC R2-AbsFC;(Crizotinib/Control1)@H3122 cells SILAC R3-AbsFC;(Crizotinib/Control2)@H3122 cells mTRAQ R2-AbsFC;(Crizotinib/Control2)@H3122 cells mTRAQ R3-AbsFC;(Crizotinib/Co…		1	1	Metformin(24h)/Control@C2bbe1-Log2FC	NO	NO	NO	NO	NO	NO	NO	NO						35478300,22210691,23898821,25404012,35011700,34686321	BCI (DUSP1/6i),EGF,Crizotinib (RTKi),Erlotinib+EGF,IL33,TGNF	Prat_750,Prat_42,Prat_78,Prat_906,Prat_80,Prat_902,Prat_75,Prat_904,Prat_69,Prat_903,Prat_20,4_neww,6_neww,Prat_672	6	6	36781298	Metformin	50_neww	1	1
KMT2D_S2274	GTSE1_S496	GTSE1	S496	67	0	14	14	0	1.15432e-08	1.01047e-08	4	5	2	12	14	(Mitotic arrest/Untreated)@HeLa cells-AbsFC;(Pervanadate/Untreated)@HeLa cells-AbsFC;(Crizotinib/Control1)@H3122 cells mTRAQ R1-AbsFC;(Crizotinib/Control1)@H3122 cells mTRAQ R3-AbsFC;(Crizotinib/Control1)@H3122 cells SILAC R2-AbsFC;(Crizotinib/Control1)@H3122 cells SILAC R3-AbsFC;(Crizotinib/Control2)@H3122 cells mTRAQ R2-AbsFC;(Crizotinib/Control2)@H3122 cells mTRAQ R3-AbsFC;(Crizotinib/Control2…					NO	NO	NO	NO	NO	NO	NO	NO						28674419,23898821,28450419,36781298	Mitotic arrest,Pervanadate,Crizotinib (RTKi),Sorafenib,Metformin	Prat_368,Prat_370,Prat_78,Prat_906,Prat_80,Prat_902,Prat_75,Prat_904,Prat_69,Prat_903,Prat_325,Prat_335,50_neww,54_neww	4	5				0	0
KMT2D_S2274	EIF4EBP2_T37	EIF4EBP2	T37	77	0	14	14	0	6.76276e-08	1.4922e-07	4	5	1	13	14	(RSK1/2 RNAi/Control)@A375 cells-Log2FC (calc);(Crizotinib/Control1)@H3122 cells mTRAQ R1-AbsFC;(Crizotinib/Control1)@H3122 cells mTRAQ R3-AbsFC;(Crizotinib/Control1)@H3122 cells SILAC R1-AbsFC;(Crizotinib/Control1)@H3122 cells SILAC R2-AbsFC;(Crizotinib/Control1)@H3122 cells SILAC R3-AbsFC;(Crizotinib/Control2)@H3122 cells mTRAQ R2-AbsFC;(Crizotinib/Control2)@H3122 cells mTRAQ R3-AbsFC;(Crizotin…					NO	NO	NO	NO	NO	NO	NO	NO	EIF4EBP2_T37	protein stabilization; molecular association, regulation; protein conformation		4E-BP1(DISRUPTS); EIF4E(DISRUPTS)		25002506,23898821,28450419,36781298	RSK1/2-RNAi,Crizotinib (RTKi),PD184352 (MEKi),Sorafenib,Metformin	Prat_152,Prat_78,Prat_906,Prat_77,Prat_80,Prat_902,Prat_75,Prat_904,Prat_905,Prat_69,Prat_903,Prat_150,Prat_335,50_neww	4	5				0	0
KMT2D_S2274	SKA3_S152	SKA3	S152	84	1	14	14	0.0714286	2.18861e-06	4.13704e-06	4	5	2	12	14	(Mitotic arrest/Untreated)@HeLa cells-AbsFC;(Pervanadate/Untreated)@HeLa cells-AbsFC;(BRAFV600E(OIS)/BRAFV600E+sh-C/EBP beta(OISb)(3d))@HDF cell line-Log2FC;(Crizotinib/Control1)@H3122 cells mTRAQ R1-AbsFC;(Crizotinib/Control1)@H3122 cells mTRAQ R3-AbsFC;(Crizotinib/Control1)@H3122 cells SILAC R1-AbsFC;(Crizotinib/Control1)@H3122 cells SILAC R2-AbsFC;(Crizotinib/Control1)@H3122 cells SILAC R3-Abs…	1		1	(BRAFV600E(OIS)/Cycling(3d))@HDF cell line-Log2FC	NO	NO	NO	NO	NO	NO	NO	NO						28674419,24961811,23898821,25002506,28450419	Mitotic arrest,Pervanadate,BRAFV600E(OIS)/BRAFV600E+sh-C/EBP(OISb),Crizotinib (RTKi),PD184352 (MEKi),Sorafenib	Prat_368,Prat_370,Prat_139,Prat_78,Prat_906,Prat_77,Prat_80,Prat_902,Prat_75,Prat_904,Prat_903,Prat_150,Prat_333,Prat_335	5	6	24961811	BRAFV600E(OIS)	Prat_137	1	1
KMT2D_S2274	SPRY1_S50	SPRY1	S50	65	0	14	14	0	7.87717e-09	5.44362e-09	4	4	6	8	14	(Palmitate/Untreated)@HepG2 cells-Log2FC (calc);Human enterovirus A71(12h)/Mock@RD cells-Log2FC;Human enterovirus A71(1h)/Mock@RD cells-Log2FC;Human enterovirus A71(2h)/Mock@RD cells-Log2FC;Human enterovirus A71(4h)/Mock@RD cells-Log2FC;Human enterovirus A71(8h)/Mock@RD cells-Log2FC;(Crizotinib/Control1)@H3122 cells SILAC R1-AbsFC;(Crizotinib/Control1)@H3122 cells SILAC R2-AbsFC;(Crizotinib/Contr…					NO	NO	NO	NO	NO	NO	NO	NO						29414761,36106392,23898821,35011700	Palmitate,Inf_EV-A71,Crizotinib (RTKi),IL33	Prat_227,45_neww,41_neww,42_neww,43_neww,44_neww,Prat_77,Prat_80,Prat_75,Prat_904,Prat_69,Prat_903,2_neww,4_neww	4	4				0	0
KMT2D_S2274	NUSAP1_S240	NUSAP1	S240	72	0	14	14	0	2.87322e-08	4.1923e-08	4	4	1	13	14	(BCI/Untreated)@KELLY cell-Log2FC;(Crizotinib/Control1)@H3122 cells mTRAQ R1-AbsFC;(Crizotinib/Control1)@H3122 cells mTRAQ R3-AbsFC;(Crizotinib/Control1)@H3122 cells SILAC R1-AbsFC;(Crizotinib/Control1)@H3122 cells SILAC R2-AbsFC;(Crizotinib/Control2)@H3122 cells mTRAQ R2-AbsFC;(Crizotinib/Control2)@H3122 cells mTRAQ R3-AbsFC;(Crizotinib/Control2)@H3122 cells SILAC R1-AbsFC;(Crizotinib/Control2)@…					NO	NO	NO	NO	NO	NO	NO	NO	NUSAP1_S240	molecular association, regulation; intracellular localization	cell cycle regulation; cytoskeletal reorganization	KIF2A(INDUCES)		35478300,23898821,35011700,36781298	BCI (DUSP1/6i),Crizotinib (RTKi),IL33,Metformin	Prat_750,Prat_78,Prat_906,Prat_77,Prat_80,Prat_75,Prat_904,Prat_905,Prat_69,Prat_903,2_neww,4_neww,6_neww,54_neww	4	4				0	0
KMT2D_S2274	MKI67_S125	MKI67	S125	73	0	14	14	0	3.42424e-08	5.46619e-08	4	4	1	13	14	Safranal(12h)/Control@MDA-MB-231 cells-AbsFC;(Crizotinib/Control1)@H3122 cells mTRAQ R1-AbsFC;(Crizotinib/Control1)@H3122 cells mTRAQ R3-AbsFC;(Crizotinib/Control1)@H3122 cells SILAC R2-AbsFC;(Crizotinib/Control1)@H3122 cells SILAC R3-AbsFC;(Crizotinib/Control2)@H3122 cells mTRAQ R2-AbsFC;(Crizotinib/Control2)@H3122 cells mTRAQ R3-AbsFC;(Crizotinib/Control2)@H3122 cells SILAC R2-AbsFC;(Crizotinib…					NO	NO	NO	NO	NO	NO	NO	NO						36173113,23898821,35011700,28450419	Safranal,Crizotinib (RTKi),IL33,Sorafenib	46_neww,Prat_78,Prat_906,Prat_80,Prat_902,Prat_75,Prat_904,Prat_69,Prat_903,2_neww,4_neww,6_neww,Prat_325,Prat_335	4	4				0	0		YES	YES	complex_16773
KMT2D_S2274	MYCBP2_S3478	MYCBP2	S3478	73	1	14	14	0.0714286	3.82566e-07	3.70976e-07	4	4	7	7	14	(Coumarin(0.01µM)/Control)@HepG2 cells-Log2FC;(siSIK2/siCTRL)@HeLa cells-AbsFC;Human enterovirus A71(12h)/Mock@RD cells-Log2FC;Human enterovirus A71(1h)/Mock@RD cells-Log2FC;Human enterovirus A71(2h)/Mock@RD cells-Log2FC;Human enterovirus A71(4h)/Mock@RD cells-Log2FC;Human enterovirus A71(8h)/Mock@RD cells-Log2FC;(Crizotinib/Control1)@H3122 cells mTRAQ R1-AbsFC;(Crizotinib/Control1)@H3122 cells m…	1		1	(Epithelial/Mesenchymal)@HMLE cells R2-Log2FC	NO	NO	NO	NO	NO	NO	NO	NO						35688186,33947818,36106392,23898821,35011700	Coumarin,siSIK2,Inf_EV-A71,Crizotinib (RTKi),IL33	Prat_786,Prat_745,45_neww,41_neww,42_neww,43_neww,44_neww,Prat_78,Prat_906,Prat_75,Prat_904,2_neww,4_neww,6_neww	5	5	31221721	Epithelial/Mesenchymal	Prat_346	1	1
KMT2D_S2274	KNL1_S60	KNL1	S60	79	1	14	14	0.0714286	1.01955e-06	1.48104e-06	4	4	1	13	14	(EGF(10min)/Unstimulated R2)@HeLa cell line iTRAQ-Log2FC;(Crizotinib/Control1)@H3122 cells mTRAQ R1-AbsFC;(Crizotinib/Control1)@H3122 cells mTRAQ R3-AbsFC;(Crizotinib/Control1)@H3122 cells SILAC R1-AbsFC;(Crizotinib/Control1)@H3122 cells SILAC R2-AbsFC;(Crizotinib/Control1)@H3122 cells SILAC R3-AbsFC;(Crizotinib/Control2)@H3122 cells mTRAQ R3-AbsFC;(Crizotinib/Control2)@H3122 cells SILAC R1-AbsFC…		1	1	(EGF/Control)@H1975 cell line-AbsFC	NO	NO	NO	NO	NO	NO	NO	NO	KNL1_S60	phosphorylation	cell cycle regulation			22210691,23898821,25404012,25002506,36781298	EGF,Crizotinib (RTKi),Erlotinib+EGF,PD184352 (MEKi),Metformin	Prat_47,Prat_78,Prat_906,Prat_77,Prat_80,Prat_902,Prat_904,Prat_905,Prat_69,Prat_903,Prat_20,Prat_150,50_neww,54_neww	5	5	25404012	EGF	Prat_15	1	1
KMT2D_S2274	KIF1B_S1454	KIF1B	S1454	80	1	14	14	0.0714286	1.19219e-06	1.83436e-06	4	4	6	8	14	(GFP_FGF10/GFP_UT)@HeLa cell line-Log2FC;Human enterovirus A71(12h)/Mock@RD cells-Log2FC;Human enterovirus A71(1h)/Mock@RD cells-Log2FC;Human enterovirus A71(2h)/Mock@RD cells-Log2FC;Human enterovirus A71(4h)/Mock@RD cells-Log2FC;Human enterovirus A71(8h)/Mock@RD cells-Log2FC;(Crizotinib/Control1)@H3122 cells mTRAQ R1-AbsFC;(Crizotinib/Control1)@H3122 cells mTRAQ R3-AbsFC;(Crizotinib/Control2)@H3…	1		1	(RSK1/2 RNAi/Control)@A375 cells-Log2FC (calc)	NO	NO	NO	NO	NO	NO	NO	NO						36329028,36106392,23898821,35011700,36781298	GFP_FGF10/GFP_UT,Inf_EV-A71,Crizotinib (RTKi),IL33,Metformin	Prat_851,45_neww,41_neww,42_neww,43_neww,44_neww,Prat_78,Prat_906,Prat_904,2_neww,4_neww,6_neww,50_neww,54_neww	5	5	25002506	RSK1/2-RNAi	Prat_152	1	1
KMT2D_S2274	CRTC3_S396	CRTC3	S396	64	1	14	14	0.0714286	7.54686e-08	3.14987e-08	3	4	7	7	14	(BRAFV600E(OIS)/Cycling(3d))@HDF cell line-Log2FC;(BRAFV600E+sh-C/EBP beta(OISb)/Cycling(3d))@HDF cell line-Log2FC;Human enterovirus A71(12h)/Mock@RD cells-Log2FC;Human enterovirus A71(1h)/Mock@RD cells-Log2FC;Human enterovirus A71(2h)/Mock@RD cells-Log2FC;Human enterovirus A71(4h)/Mock@RD cells-Log2FC;Human enterovirus A71(8h)/Mock@RD cells-Log2FC;(BRAFV600E(OIS)/BRAFV600E+sh-C/EBP beta(OISb)(3d…		1	1	(Crizotinib/Control1)@H3122 cells SILAC R2-AbsFC	NO	NO	NO	NO	NO	NO	NO	NO						24961811,36106392,23898821,30459283	BRAFV600E(OIS),BRAFV600E+sh-C/EBP(OISb),Inf_EV-A71,BRAFV600E(OIS)/BRAFV600E+sh-C/EBP(OISb),Crizotinib (RTKi)	Prat_137,Prat_135,45_neww,41_neww,42_neww,43_neww,44_neww,Prat_139,Prat_906,Prat_77,Prat_902,Prat_904,Prat_903,Prat_913	4	5	23898821	Crizotinib (RTKi)	Prat_80	1	1
KMT2D_S2274	CTNND1_S320	CTNND1	S320	71	1	14	14	0.0714286	2.7127e-07	2.24147e-07	4	3	4	10	14	(EGF(10min)/Unstimulated R1)@HeLa cell line iTRAQ-Log2FC;(EGF(10min)/Unstimulated R2)@HeLa cell line iTRAQ-Log2FC;(EGF(10min)/Unstimulated R2)@HeLa cell line mTRAQ-Log2FC;(EGF(24h)/Unstimulated R2)@HeLa cell line mTRAQ-Log2FC;(Crizotinib/Control1)@H3122 cells SILAC R1-AbsFC;(Crizotinib/Control1)@H3122 cells SILAC R2-AbsFC;(Crizotinib/Control1)@H3122 cells SILAC R3-AbsFC;(Crizotinib/Control2)@H312…	1		1	(RSK1/2 RNAi/Control)@A375 cells-Log2FC (calc)	NO	NO	NO	NO	NO	NO	NO	NO						22210691,23898821,30459283,25002506,36781298	EGF,Crizotinib (RTKi),PD184352 (MEKi),Metformin	Prat_42,Prat_47,Prat_45,Prat_55,Prat_77,Prat_80,Prat_902,Prat_905,Prat_69,Prat_903,Prat_913,Prat_148,50_neww,54_neww	5	4	25002506	RSK1/2-RNAi	Prat_152	1	1
KMT2D_S2274	KIF21A_S853	KIF21A	S853	84	1	14	14	0.0714286	2.18861e-06	4.13704e-06	4	3	2	12	14	(Epithelial/Mesenchymal)@HMLE cells R2-Log2FC;(siSIK2/siCTRL)@HeLa cells-AbsFC;(Crizotinib/Control1)@H3122 cells mTRAQ R1-AbsFC;(Crizotinib/Control1)@H3122 cells mTRAQ R3-AbsFC;(Crizotinib/Control1)@H3122 cells SILAC R1-AbsFC;(Crizotinib/Control1)@H3122 cells SILAC R2-AbsFC;(Crizotinib/Control1)@H3122 cells SILAC R3-AbsFC;(Crizotinib/Control2)@H3122 cells mTRAQ R2-AbsFC;(Crizotinib/Control2)@H312…	1		1	Safranal(12h)/Control@MDA-MB-231 cells-AbsFC	NO	NO	NO	NO	NO	NO	NO	NO						31221721,33947818,23898821,30459283,36781298	Epithelial/Mesenchymal,siSIK2,Crizotinib (RTKi),Metformin	Prat_346,Prat_745,Prat_78,Prat_906,Prat_77,Prat_80,Prat_902,Prat_75,Prat_904,Prat_905,Prat_69,Prat_903,Prat_913,50_neww	5	4	36173113	Safranal	46_neww	1	1
KMT2D_S2274	RAPH1_S856	RAPH1	S856	68	0	14	14	0	1.39198e-08	1.36149e-08	3	3	4	10	14	(EGF(10min)/Unstimulated R1)@HeLa cell line iTRAQ-Log2FC;(EGF(10min)/Unstimulated R2)@HeLa cell line iTRAQ-Log2FC;(EGF(10min)/Unstimulated R2)@HeLa cell line mTRAQ-Log2FC;Safranal(12h)/Control@MDA-MB-231 cells-AbsFC;(Crizotinib/Control1)@H3122 cells mTRAQ R1-AbsFC;(Crizotinib/Control1)@H3122 cells mTRAQ R3-AbsFC;(Crizotinib/Control1)@H3122 cells SILAC R1-AbsFC;(Crizotinib/Control1)@H3122 cells SI…					NO	NO	NO	NO	NO	NO	NO	NO						22210691,36173113,23898821	EGF,Safranal,Crizotinib (RTKi)	Prat_42,Prat_47,Prat_45,46_neww,Prat_78,Prat_906,Prat_77,Prat_80,Prat_902,Prat_75,Prat_904,Prat_905,Prat_69,Prat_903	3	3				0	0
KMT2D_S2274	MORC2_S730	MORC2	S730	100	1	14	14	0.0714286	1.93107e-05	6.14223e-05	3	3		14	14	(Crizotinib/Control1)@H3122 cells mTRAQ R1-AbsFC;(Crizotinib/Control1)@H3122 cells mTRAQ R3-AbsFC;(Crizotinib/Control1)@H3122 cells SILAC R1-AbsFC;(Crizotinib/Control1)@H3122 cells SILAC R2-AbsFC;(Crizotinib/Control1)@H3122 cells SILAC R3-AbsFC;(Crizotinib/Control2)@H3122 cells mTRAQ R2-AbsFC;(Crizotinib/Control2)@H3122 cells mTRAQ R3-AbsFC;(Crizotinib/Control2)@H3122 cells SILAC R1-AbsFC;(Crizot…		1	1	(Sorafenib(0.2µM)/DMSO)@MONO MAC1 cells-AvgFC	NO	NO	NO	NO	NO	NO	NO	NO						23898821,25002506,28450419,36781298	Crizotinib (RTKi),PD184352 (MEKi),Sorafenib,Metformin	Prat_78,Prat_906,Prat_77,Prat_80,Prat_902,Prat_75,Prat_904,Prat_905,Prat_69,Prat_903,Prat_150,Prat_335,50_neww,54_neww	4	4	28450419	Sorafenib	Prat_333	1	1
KMT2D_S2274	PTPN3_S357	PTPN3	S357	90	0	14	14	0	5.03411e-07	2.31598e-06	6	7	3	11	14	(EGF(10min)/Unstimulated R2)@HeLa cell line iTRAQ-Log2FC;(Salmonella+siSIK2(30min)/siCTRL)@HeLa cells-AbsFC;(siSIK2/siCTRL)@HeLa cells-AbsFC;(AZD6244(10µM)/DMSO)@WM239A cells-AvgFC;(Crizotinib/Control1)@H3122 cells mTRAQ R1-AbsFC;(Crizotinib/Control1)@H3122 cells mTRAQ R3-AbsFC;(Crizotinib/Control1)@H3122 cells SILAC R1-AbsFC;(Crizotinib/Control1)@H3122 cells SILAC R3-AbsFC;(Crizotinib/Control2)@…					NO	NO	NO	NO	NO	NO	NO	NO						22210691,33947818,25850435,23898821,25404012,36781298	EGF,Inf_Salmonella,siSIK2,Selumetinib,Crizotinib (RTKi),Erlotinib+EGF,Metformin	Prat_47,Prat_747,Prat_745,Prat_26,Prat_78,Prat_906,Prat_77,Prat_902,Prat_75,Prat_904,Prat_905,Prat_903,Prat_20,50_neww	6	7				0	0	phosphatase
KMT2D_S2274	PTK2_S910	PTK2	S910	79	2	27	13.5	0.0740741	7.09903e-11	3.0694e-10	11	15	12	15	27	(BCI/Untreated)@KELLY cell-Log2FC;(BRAFV600E(OIS)/Cycling(9d))@HDF cell line-Log2FC;(BRAFV600E+sh-C/EBP beta(OISb)/Cycling(9d))@HDF cell line-Log2FC;(EGF(24h)/Unstimulated R2)@HeLa cell line mTRAQ-Log2FC;ATRA(1d)/ATRA(12h)@SH-SY5Y cell-AvgFC;ATRA(3d)/ATRA(12h)@SH-SY5Y cell-AvgFC;Human enterovirus A71(12h)/Mock@RD cells-Log2FC;Human enterovirus A71(1h)/Mock@RD cells-Log2FC;Human enterovirus A71(2h…		2	2	(BRAFV600E(OIS)/BRAFV600E+sh-C/EBP beta(OISb)(3d))@HDF cell line-Log2FC;(Lapatinib+BT-474-J4 cell line/BT-474 cell line)-Log2FC	NO	NO	NO	NO	NO	NO	NO	NO	PTK2_S910	molecular association, regulation	carcinogenesis, induced; cytoskeletal reorganization; cell adhesion, altered; cell adhesion, inhibited; cell growth, altered	ITGB3(INDUCES); P130Cas(DISRUPTS); talin 1(DISRUPTS)		35478300,24961811,22210691,38256121,36106392,36173113,25850435,23898821,34686321,25404012,25002506,29255136,36781298	BCI (DUSP1/6i),BRAFV600E(OIS),BRAFV600E+sh-C/EBP(OISb),EGF,All-trans-retinoic acid (ATRA),Inf_EV-A71,Safranal,Selumetinib,Crizotinib (RTKi),EMT+TGNF,Erlotinib+EGF,PD184352 (MEKi),Vemurafenib,SCH772984 (ERKi),TGNF,Trametinib,Metformin	Prat_750,Prat_138,Prat_133,Prat_55,172_neww,173_neww,45_neww,41_neww,42_neww,43_neww,44_neww,46_neww,Prat_26,Prat_78,Prat_906,Prat_904,Prat_670,Prat_20,Prat_148,Prat_150,Prat_33,Prat_35,Prat_413,Prat_672,Prat_419,167_neww,50_neww	13	17	24961811,28209619	BRAFV600E(OIS)/BRAFV600E+sh-C/EBP(OISb),BT474J4+lap/parental	Prat_139,Prat_311	2	2	kinase
KMT2D_S2274	TRIM28_S473	TRIM28	S473	130	2	27	13.5	0.0740741	5.25417e-06	4.77323e-05	12	12	13	14	27	(BRAFV600E(OIS)/Cycling(3d))@HDF cell line-Log2FC;(BRAFV600E(OIS)/Cycling(9d))@HDF cell line-Log2FC;(BRAFV600E+sh-C/EBP beta(OISb)/Cycling(3d))@HDF cell line-Log2FC;(BRAFV600E+sh-C/EBP beta(OISb)/Cycling(9d))@HDF cell line-Log2FC;(EGF(10min)/Unstimulated R1)@HeLa cell line iTRAQ-Log2FC;(EGF(10min)/Unstimulated R2)@HeLa cell line iTRAQ-Log2FC;ATRA(12h)/Control@IMR-32 cell-AvgFC;Human enterovirus A…	1	1	2	(GFP_FGF10/GFP_UT)@HeLa cell line-Log2FC;Metformin(24h)/Control@C2bbe1-Log2FC	NO	NO	NO	NO	NO	NO	NO	NO	TRIM28_S473	activity, induced; molecular association, regulation; intracellular localization	cell cycle regulation; carcinogenesis, induced; carcinogenesis, inhibited; transcription, induced; signaling pathway regulation; DNA repair, induced; chromatin organization, altered; cell growth, induced	NFkB-p65(DISRUPTS); SUV39H1(INDUCES); HP1 alpha(DISRUPTS); MCM3(INDUCES); PCNA(INDUCES); CTIF(INDUCES); MCM6(INDUCES); TRIM24(DISRUPTS)	DNA(DISRUPTS)	24961811,22210691,38256121,36106392,36173113,23898821,30459283,35011700,28209619,25002506,28450419,34686321,29255136,36781298	BRAFV600E(OIS),BRAFV600E+sh-C/EBP(OISb),EGF,All-trans-retinoic acid (ATRA),Inf_EV-A71,Safranal,Crizotinib (RTKi),IL33,BT474J4+lap/parental,PD184352 (MEKi),Sorafenib,TGNF,Trametinib,Metformin	Prat_137,Prat_138,Prat_135,Prat_133,Prat_42,Prat_47,159_neww,45_neww,41_neww,42_neww,43_neww,44_neww,46_neww,Prat_80,Prat_903,Prat_913,6_neww,Prat_311,Prat_150,Prat_325,Prat_333,Prat_335,Prat_672,Prat_419,167_neww,163_neww,54_neww	14	14	36329028,36781298	GFP_FGF10/GFP_UT,Metformin	Prat_851,50_neww	2	2	kinase
KMT2D_S2274	CCDC6_S240	CCDC6	S240	124	2	27	13.5	0.0740741	1.81207e-06	1.76138e-05	10	14	12	15	27	(BRAFV600E(OIS)/Cycling(3d))@HDF cell line-Log2FC;(BRAFV600E+sh-C/EBP beta(OISb)/Cycling(3d))@HDF cell line-Log2FC;(EGF(10min)/Unstimulated R1)@HeLa cell line iTRAQ-Log2FC;(EGF(10min)/Unstimulated R2)@HeLa cell line iTRAQ-Log2FC;(Epithelial/Mesenchymal)@HMLE cells R2-Log2FC;(Mitotic arrest/Untreated)@HeLa cells-AbsFC;(Pervanadate/Untreated)@HeLa cells-AbsFC;Human enterovirus A71(12h)/Mock@RD cell…	2		2	(BRAFV600E(OIS)/Cycling(9d))@HDF cell line-Log2FC;(RSK1/2 RNAi/Control)@A375 cells-Log2FC (calc)	NO	NO	NO	NO	NO	NO	NO	NO						24961811,22210691,31221721,28674419,36106392,25850435,23898821,35011700,25002506,29255136,28450419,36781298	BRAFV600E(OIS),BRAFV600E+sh-C/EBP(OISb),EGF,Epithelial/Mesenchymal,Mitotic arrest,Pervanadate,Inf_EV-A71,Selumetinib,Crizotinib (RTKi),IL33,PD184352 (MEKi),Vemurafenib,SCH772984 (ERKi),Sorafenib,Trametinib,Metformin	Prat_137,Prat_135,Prat_42,Prat_47,Prat_346,Prat_368,Prat_370,45_neww,41_neww,42_neww,43_neww,44_neww,Prat_26,Prat_906,Prat_77,4_neww,6_neww,Prat_148,Prat_150,Prat_33,Prat_35,Prat_413,Prat_325,Prat_333,Prat_335,Prat_419,50_neww	12	16	24961811,25002506	BRAFV600E(OIS),RSK1/2-RNAi	Prat_138,Prat_152	2	2
KMT2D_S2274	ACIN1_S710	ACIN1	S710	108	3	40	13.3333	0.075	8.7586e-10	2.23265e-08	12	15	16	24	40	(BCI/Untreated)@KELLY cell-Log2FC;(BRAFV600E(OIS)/Cycling(3d))@HDF cell line-Log2FC;(BRAFV600E(OIS)/Cycling(9d))@HDF cell line-Log2FC;(EGF(10min)/Unstimulated R1)@HeLa cell line iTRAQ-Log2FC;(EGF(10min)/Unstimulated R2)@HeLa cell line iTRAQ-Log2FC;(EGF(10min)/Unstimulated R2)@HeLa cell line mTRAQ-Log2FC;(EGF(24h)/Unstimulated R2)@HeLa cell line mTRAQ-Log2FC;(Mitotic arrest/Untreated)@HeLa cells-A…	1	2	3	(siSIK2/siCTRL)@HeLa cells-AbsFC;(BRAFV600E(OIS)/BRAFV600E+sh-C/EBP beta(OISb)(3d))@HDF cell line-Log2FC;(dox/Isoproterenol)@RE cells-AbsFC	NO	NO	NO	NO	NO	NO	NO	NO						35478300,24961811,22210691,28674419,25002506,36106392,36173113,25850435,23898821,34686321,25404012,35011700,28209619,29255136,28450419	BCI (DUSP1/6i),BRAFV600E(OIS),EGF,Mitotic arrest,Pervanadate,RSK1/2-RNAi,Inf_EV-A71,Safranal,Selumetinib,Crizotinib (RTKi),EMT+TGNF,Erlotinib+EGF,IL33,BT474J4+lap/parental,PD184352 (MEKi),Vemurafenib,SCH772984 (ERKi),Sorafenib	Prat_750,Prat_137,Prat_138,Prat_42,Prat_47,Prat_45,Prat_55,Prat_368,Prat_370,Prat_152,45_neww,41_neww,42_neww,43_neww,44_neww,46_neww,Prat_26,Prat_78,Prat_906,Prat_77,Prat_902,Prat_904,Prat_905,Prat_903,Prat_670,Prat_20,2_neww,4_neww,6_neww,Prat_311,Prat_148,Prat_150,Prat_33,Prat_413,Prat_325,Prat_333,Prat_335	15	18	33947818,24961811,32156701	siSIK2,BRAFV600E(OIS)/BRAFV600E+sh-C/EBP(OISb),Dox/Isoproterenol	Prat_745,Prat_139,Prat_408	3	3			YES	complex_16773
KMT2D_S2274	MAPK1_T185	MAPK1	T185	104	3	39	13	0.0769231	4.20916e-10	9.93571e-09	14	17	22	17	39	(BRAFV600E(OIS)/Cycling(3d))@HDF cell line-Log2FC;(BRAFV600E(OIS)/Cycling(9d))@HDF cell line-Log2FC;(BRAFV600E+sh-C/EBP beta(OISb)/Cycling(3d))@HDF cell line-Log2FC;(BRAFV600E+sh-C/EBP beta(OISb)/Cycling(9d))@HDF cell line-Log2FC;(DnDNM2_FGF10/RAB11_UT)@T47D cell line-Log2FC;(DnRAB11_FGF10/RAB11_UT)@T47D cell line-Log2FC;(EGF(10min)/Unstimulated R1)@HeLa cell line iTRAQ-Log2FC;(EGF(10min)/Unstimu…		3	3	(EGF/Control)@H1975 cell line-AbsFC;(IL-33 (10min)/Control)@THP-1 cells-Log2FC;(IL-33 (30min)/Control)@THP-1 cells-Log2FC	NO	NO	NO	NO	NO	YES	NO	NO	MAPK1_T185	activity, induced; protein degradation; molecular association, regulation; intracellular localization; protein conformation; phosphorylation; enzymatic activity, induced	cell cycle regulation; carcinogenesis, induced; apoptosis, altered; carcinogenesis, altered; cell motility, induced; transcription, induced; signaling pathway regulation; cell growth, induced; cell differentiation, induced; apoptosis, inhibited; cell moti	G-beta 1(INDUCES); TACE(INDUCES); leupaxin(NOT_REPORTED); GSK3B(INDUCES); p90RSK(INDUCES); KSR(INDUCES); NFkB-p100(DISRUPTS)		24961811,36329028,22210691,32156701,28674419,25002506,33947818,38256121,36106392,25850435,23898821,30459283,34686321,25404012,29255136,28450419	BRAFV600E(OIS),BRAFV600E+sh-C/EBP(OISb),DnDNM2_FGF10/RAB11_UT,DnRAB11_FGF10/RAB11_UT,EGF,GFP_FGF10/GFP_UT,Isoproterenol,Pervanadate,RSK1/2-RNAi,siSIK2,All-trans-retinoic acid (ATRA),Inf_EV-A71,Selumetinib,Crizotinib (RTKi),EMT+TGNF,Erlotinib+EGF,Vemurafenib,SCH772984 (ERKi),Sorafenib	Prat_137,Prat_138,Prat_135,Prat_133,Prat_847,Prat_849,Prat_42,Prat_47,Prat_45,Prat_55,Prat_851,Prat_416,Prat_370,Prat_152,Prat_745,172_neww,45_neww,41_neww,42_neww,43_neww,44_neww,Prat_26,Prat_28,Prat_78,Prat_77,Prat_80,Prat_902,Prat_905,Prat_69,Prat_903,Prat_913,Prat_670,Prat_20,Prat_33,Prat_35,Prat_413,Prat_333,Prat_335	16	19	25404012,35011700	EGF,IL33	Prat_15,2_neww,4_neww	2	2	kinase		YES	complex_128164
KMT2D_S2274	PRP4K_S580	PRP4K	S580	104	1	13	13	0.0769231	6.71834e-05	0.000207048	3	4	3	10	13	(Mitotic arrest/Untreated)@HeLa cells-AbsFC;(Pervanadate/Untreated)@HeLa cells-AbsFC;(siSIK2/siCTRL)@HeLa cells-AbsFC;(Crizotinib/Control1)@H3122 cells mTRAQ R1-AbsFC;(Crizotinib/Control1)@H3122 cells mTRAQ R3-AbsFC;(Crizotinib/Control1)@H3122 cells SILAC R1-AbsFC;(Crizotinib/Control1)@H3122 cells SILAC R3-AbsFC;(Crizotinib/Control2)@H3122 cells mTRAQ R2-AbsFC;(Crizotinib/Control2)@H3122 cells mT…		1	1	Metformin(24h)/Control@C2bbe1-Log2FC	NO	NO	NO	NO	NO	YES	NO	NO						28674419,33947818,23898821,28450419	Mitotic arrest,Pervanadate,siSIK2,Crizotinib (RTKi),Sorafenib	Prat_368,Prat_370,Prat_745,Prat_78,Prat_906,Prat_77,Prat_902,Prat_75,Prat_904,Prat_905,Prat_903,Prat_333,Prat_335	4	5	36781298	Metformin	50_neww	1	1
KMT2D_S2274	MARK2_S619	MARK2	S619	85	0	13	13	0	6.51273e-07	2.06307e-06	6	6	5	8	13	Human enterovirus A71(12h)/Mock@RD cells-Log2FC;Human enterovirus A71(1h)/Mock@RD cells-Log2FC;Human enterovirus A71(2h)/Mock@RD cells-Log2FC;Human enterovirus A71(4h)/Mock@RD cells-Log2FC;Human enterovirus A71(8h)/Mock@RD cells-Log2FC;(AZD6244(30µM)/DMSO)@WM239A cells-AvgFC;(Erlotinib+EGF/Control)@H3255 cell line-AbsFC;(IL-33 (10min)/Control)@THP-1 cells-Log2FC;(IL-33 (30min)/Control)@THP-1 cell…					NO	NO	NO	NO	NO	NO	NO	NO	MARK2_S619		cell cycle regulation; carcinogenesis, induced; apoptosis, inhibited			36106392,25850435,25404012,35011700,25002506,36781298	Inf_EV-A71,Selumetinib,Erlotinib+EGF,IL33,PD184352 (MEKi),Metformin	45_neww,41_neww,42_neww,43_neww,44_neww,Prat_28,Prat_20,2_neww,4_neww,6_neww,Prat_150,50_neww,54_neww	6	6				0	0	kinase		YES	complex_16773
KMT2D_S2274	MARK3_S419	MARK3	S419	77	0	13	13	0	1.99167e-07	3.89413e-07	5	5	1	12	13	(DnRAB11_FGF10/RAB11_UT)@T47D cell line-Log2FC;(Crizotinib/Control1)@H3122 cells mTRAQ R1-AbsFC;(Crizotinib/Control1)@H3122 cells SILAC R1-AbsFC;(Crizotinib/Control1)@H3122 cells SILAC R2-AbsFC;(Crizotinib/Control1)@H3122 cells SILAC R3-AbsFC;(Crizotinib/Control2)@H3122 cells mTRAQ R2-AbsFC;(Crizotinib/Control2)@H3122 cells SILAC R1-AbsFC;(Crizotinib/Control2)@H3122 cells SILAC R2-AbsFC;(Crizotin…					NO	NO	NO	NO	NO	NO	NO	NO						36329028,23898821,35011700,25002506,36781298	DnRAB11_FGF10/RAB11_UT,Crizotinib (RTKi),IL33,PD184352 (MEKi),Metformin	Prat_849,Prat_78,Prat_77,Prat_80,Prat_902,Prat_75,Prat_905,Prat_69,Prat_903,4_neww,Prat_148,Prat_150,50_neww	5	5				0	0	kinase
KMT2D_S2274	PPP1R18_S224	PPP1R18	S224	91	2	26	13	0.0769231	3.39429e-09	2.24042e-08	12	15	14	12	26	(BCI/Untreated)@KELLY cell-Log2FC;(BRAFV600E(OIS)/Cycling(3d))@HDF cell line-Log2FC;(BRAFV600E(OIS)/Cycling(9d))@HDF cell line-Log2FC;(BRAFV600E+sh-C/EBP beta(OISb)/Cycling(3d))@HDF cell line-Log2FC;(BRAFV600E+sh-C/EBP beta(OISb)/Cycling(9d))@HDF cell line-Log2FC;(EGF(24h)/Unstimulated R2)@HeLa cell line mTRAQ-Log2FC;(GFP_FGF10/GFP_UT)@HeLa cell line-Log2FC;(Mitotic arrest/Untreated)@HeLa cells-A…	1	1	2	(Epithelial/Mesenchymal)@HMLE cells R2-Log2FC;(Crizotinib/Control1)@H3122 cells SILAC R1-AbsFC	NO	NO	NO	NO	NO	NO	NO	NO						35478300,24961811,22210691,36329028,28674419,36106392,23898821,30459283,34686321,25002506,25850435,29255136,28450419,36781298	BCI (DUSP1/6i),BRAFV600E(OIS),BRAFV600E+sh-C/EBP(OISb),EGF,GFP_FGF10/GFP_UT,Mitotic arrest,Pervanadate,Inf_EV-A71,Crizotinib (RTKi),EMT+TGNF,PD184352 (MEKi),Vemurafenib,SCH772984 (ERKi),Sorafenib,TGNF,Trametinib,Metformin	Prat_750,Prat_137,Prat_138,Prat_135,Prat_133,Prat_55,Prat_851,Prat_368,Prat_370,45_neww,41_neww,42_neww,43_neww,44_neww,Prat_906,Prat_902,Prat_903,Prat_913,Prat_670,Prat_148,Prat_33,Prat_413,Prat_333,Prat_672,Prat_419,50_neww	14	17	31221721,23898821	Epithelial/Mesenchymal,Crizotinib (RTKi)	Prat_346,Prat_77	2	2
KMT2D_S2274	PRRC2A_T610	PRRC2A	T610	77	2	26	13	0.0769231	9.20863e-11	3.02116e-10	10	14	12	14	26	(BRAFV600E(OIS)/Cycling(3d))@HDF cell line-Log2FC;(BRAFV600E(OIS)/Cycling(9d))@HDF cell line-Log2FC;(BRAFV600E+sh-C/EBP beta(OISb)/Cycling(3d))@HDF cell line-Log2FC;(BRAFV600E+sh-C/EBP beta(OISb)/Cycling(9d))@HDF cell line-Log2FC;(Crizotinib/DMSO)@SHSY5Y cell line-AvgFC;(Mitotic arrest/Untreated)@HeLa cells-AbsFC;(Pervanadate/Untreated)@HeLa cells-AbsFC;Human enterovirus A71(12h)/Mock@RD cells-Lo…	2		2	(GFP_FGF10/GFP_UT)@HeLa cell line-Log2FC;(RSK1/2 RNAi/Control)@A375 cells-Log2FC (calc)	NO	NO	NO	NO	NO	NO	NO	NO						24961811,27732954,28674419,36106392,25850435,23898821,25404012,34686321,32314919,35011700,25002506,29255136	BRAFV600E(OIS),BRAFV600E+sh-C/EBP(OISb),Crizotinib (RTKi),Mitotic arrest,Pervanadate,Inf_EV-A71,Selumetinib,EGF,EMT+TGNF,Hydroxyurea+SCH900776 (CHEK1i),IL33,PD184352 (MEKi),Vemurafenib,SCH772984 (ERKi),TGNF,Trametinib	Prat_137,Prat_138,Prat_135,Prat_133,Prat_239,Prat_368,Prat_370,45_neww,41_neww,42_neww,43_neww,44_neww,Prat_26,Prat_78,Prat_15,Prat_670,Prat_422,2_neww,4_neww,6_neww,Prat_150,Prat_33,Prat_35,Prat_413,Prat_672,Prat_419	12	16	36329028,25002506	GFP_FGF10/GFP_UT,RSK1/2-RNAi	Prat_851,Prat_152	2	2
KMT2D_S2274	JUN_S73	JUN	S73	87	2	26	13	0.0769231	1.28072e-09	7.28609e-09	10	13	16	10	26	(Crizotinib/DMSO)@SHSY5Y cell line-AvgFC;(DnRAB11_FGF10/RAB11_UT)@T47D cell line-Log2FC;(EGF(10min)/Unstimulated R1)@HeLa cell line iTRAQ-Log2FC;(EGF(10min)/Unstimulated R2)@HeLa cell line iTRAQ-Log2FC;(EGF(10min)/Unstimulated R2)@HeLa cell line mTRAQ-Log2FC;(EGF(24h)/Unstimulated R2)@HeLa cell line mTRAQ-Log2FC;(RSK1/2 RNAi/Control)@A375 cells-Log2FC (calc);(Salmonella+siSIK2(30min)/siCTRL)@HeLa…	2		2	(BRAFV600E+sh-C/EBP beta(OISb)/Cycling(9d))@HDF cell line-Log2FC;(TcdBNXN(8h)/Control)@HEp-2 cell line-AbsFC	NO	NO	NO	NO	NO	NO	NO	NO	JUN_S73	activity, induced; acetylation; protein stabilization; molecular association, regulation; enzymatic activity, induced	cell cycle regulation; carcinogenesis, induced; cell motility, induced; cell growth, induced; transcription, induced; transcription, altered; cell growth, altered	TCF4(INDUCES); HDAC3(DISRUPTS); JNK1(DISRUPTS); MBD3(DISRUPTS); PIN1(INDUCES); NFkB-p65(INDUCES)	DNA(INDUCES); DNA(DISRUPTS)	27732954,36329028,22210691,25002506,33947818,30619164,36106392,25850435,30550624,35011700,29255136,28450419	Crizotinib (RTKi),DnRAB11_FGF10/RAB11_UT,EGF,RSK1/2-RNAi,Inf_Salmonella,siSIK2,TcdB (Toxin),Inf_EV-A71,Selumetinib,Galectin4,IL33,Vemurafenib,SCH772984 (ERKi),Sorafenib,Trametinib	Prat_239,Prat_849,Prat_42,Prat_47,Prat_45,Prat_55,Prat_152,Prat_747,Prat_745,Prat_294,Prat_298,45_neww,41_neww,42_neww,43_neww,44_neww,Prat_28,Prat_292,4_neww,6_neww,Prat_35,Prat_413,Prat_325,Prat_333,Prat_335,Prat_419	12	15	24961811,30619164	BRAFV600E+sh-C/EBP(OISb),TcdB (Toxin)	Prat_133,Prat_296	2	2
KMT2D_S2274	DENND4C_S1225	DENND4C	S1225	87	0	13	13	0	8.61749e-07	3.00551e-06	9	11	6	7	13	(BCI/Untreated)@KELLY cell-Log2FC;(BRAFV600E(OIS)/Cycling(3d))@HDF cell line-Log2FC;(BRAFV600E+sh-C/EBP beta(OISb)/Cycling(3d))@HDF cell line-Log2FC;(GFP_FGF10/GFP_UT)@HeLa cell line-Log2FC;(siSIK2/siCTRL)@HeLa cells-AbsFC;Safranal(12h)/Control@MDA-MB-231 cells-AbsFC;(AZD6244(10µM)/DMSO)@WM239A cells-AvgFC;(Crizotinib/Control1)@H3122 cells mTRAQ R1-AbsFC;(Crizotinib/Control2)@H3122 cells mTRAQ R2…					NO	NO	NO	NO	NO	NO	NO	NO						35478300,24961811,36329028,33947818,36173113,25850435,23898821,32314919,35011700	BCI (DUSP1/6i),BRAFV600E(OIS),BRAFV600E+sh-C/EBP(OISb),GFP_FGF10/GFP_UT,siSIK2,Safranal,Selumetinib,Crizotinib (RTKi),Hydroxyurea+SCH900776 (CHEK1i),IL33,Vemurafenib	Prat_750,Prat_137,Prat_135,Prat_851,Prat_745,46_neww,Prat_26,Prat_78,Prat_75,Prat_422,4_neww,6_neww,Prat_33	9	11				0	0
KMT2D_S2274	ZC3H13_S1240	ZC3H13	S1240	72	1	13	13	0.0769231	9.40811e-07	8.0785e-07	7	11	4	9	13	(BRAFV600E(OIS)/Cycling(9d))@HDF cell line-Log2FC;(BRAFV600E+sh-C/EBP beta(OISb)/Cycling(9d))@HDF cell line-Log2FC;(Mitotic arrest/Untreated)@HeLa cells-AbsFC;(Pervanadate/Untreated)@HeLa cells-AbsFC;(AZD6244(10µM)/DMSO)@WM239A cells-AvgFC;(Coumarin(100µM)/Control)@HepG2 cells-Log2FC;(Crizotinib/Control1)@H3122 cells mTRAQ R3-AbsFC;(Crizotinib/Control2)@H3122 cells mTRAQ R3-AbsFC;(IL-33 (60min)/C…		1	1	(Crizotinib/Control1)@H3122 cells SILAC R1-AbsFC	NO	NO	NO	NO	NO	NO	NO	NO						24961811,28674419,25850435,35688186,23898821,35011700,29255136,36781298	BRAFV600E(OIS),BRAFV600E+sh-C/EBP(OISb),Mitotic arrest,Pervanadate,Selumetinib,Coumarin,Crizotinib (RTKi),IL33,Vemurafenib,SCH772984 (ERKi),Trametinib,Metformin	Prat_138,Prat_133,Prat_368,Prat_370,Prat_26,Prat_793,Prat_906,Prat_904,6_neww,Prat_33,Prat_413,Prat_419,50_neww	8	12	23898821	Crizotinib (RTKi)	Prat_77	1	1
KMT2D_S2274	METTL3_S43	METTL3	S43	86	0	13	13	0	7.49721e-07	2.49469e-06	8	10	8	5	13	(EGF(10min)/Unstimulated R1)@HeLa cell line iTRAQ-Log2FC;(EGF(10min)/Unstimulated R2)@HeLa cell line iTRAQ-Log2FC;(EGF(10min)/Unstimulated R2)@HeLa cell line mTRAQ-Log2FC;(Mitotic arrest/Untreated)@HeLa cells-AbsFC;(Pervanadate/Untreated)@HeLa cells-AbsFC;(Salmonella+siSIK2(30min)/siCTRL)@HeLa cells-AbsFC;(siSIK2/siCTRL)@HeLa cells-AbsFC;Safranal(12h)/Control@MDA-MB-231 cells-AbsFC;(PD184352+PMA …					NO	NO	NO	NO	NO	NO	NO	NO	METTL3_S43	protein stabilization; molecular association, regulation; methylation	carcinogenesis, induced; DNA repair, induced; cell differentiation, induced	POLR2A(INDUCES); USP5(DISRUPTS)		22210691,28674419,33947818,36173113,25002506,28450419,34686321,36781298	EGF,Mitotic arrest,Pervanadate,Inf_Salmonella,siSIK2,Safranal,PD184352 (MEKi),Sorafenib,TGNF,Metformin	Prat_42,Prat_47,Prat_45,Prat_368,Prat_370,Prat_747,Prat_745,46_neww,Prat_150,Prat_333,Prat_335,Prat_672,50_neww	8	10				0	0
KMT2D_S2274	ARHGEF5_S445	ARHGEF5	S445	85	1	13	13	0.0769231	6.43254e-06	1.17389e-05	7	10	4	9	13	(EGF(10min)/Unstimulated R2)@HeLa cell line iTRAQ-Log2FC;(Mitotic arrest/Untreated)@HeLa cells-AbsFC;(Pervanadate/Untreated)@HeLa cells-AbsFC;Safranal(12h)/Control@MDA-MB-231 cells-AbsFC;(AZD6244(10µM)/DMSO)@WM239A cells-AvgFC;(AZD6244(30µM)/DMSO)@WM239A cells-AvgFC;(Erlotinib+EGF/Control)@H3255 cell line-AbsFC;(HU+SCH 900776/HU)@HEK293A cell SF2-AbsFC;(PLX4032(10µM)/DMSO)@WM239A cells-AvgFC;(PLX…	1		1	(GFP_FGF10/GFP_UT)@HeLa cell line-Log2FC	NO	NO	NO	NO	NO	NO	NO	NO						22210691,28674419,36173113,25850435,25404012,32314919,29255136,36781298	EGF,Mitotic arrest,Pervanadate,Safranal,Selumetinib,Erlotinib+EGF,Hydroxyurea+SCH900776 (CHEK1i),Vemurafenib,SCH772984 (ERKi),Trametinib,Metformin	Prat_47,Prat_368,Prat_370,46_neww,Prat_26,Prat_28,Prat_20,Prat_422,Prat_33,Prat_35,Prat_413,Prat_419,50_neww	8	11	36329028	GFP_FGF10/GFP_UT	Prat_851	1	1
KMT2D_S2274	CRYBG3_S931	CRYBG3	S931	91	0	13	13	0	1.48257e-06	6.11542e-06	6	10	3	10	13	(GFP_FGF10/GFP_UT)@HeLa cell line-Log2FC;(Mitotic arrest/Untreated)@HeLa cells-AbsFC;(Pervanadate/Untreated)@HeLa cells-AbsFC;(AZD6244(10µM)/DMSO)@WM239A cells-AvgFC;(AZD6244(30µM)/DMSO)@WM239A cells-AvgFC;(EMT+TGNF(1h)/Control)@hiPSC-RPE cellline-AbsFC;(IL-33 (30min)/Control)@THP-1 cells-Log2FC;(IL-33 (60min)/Control)@THP-1 cells-Log2FC;(PLX4032(10µM)/DMSO)@WM239A cells-AvgFC;(PLX4032(30µM)+AZD6…					NO	NO	NO	NO	NO	NO	NO	NO						36329028,28674419,25850435,34686321,35011700,29255136	GFP_FGF10/GFP_UT,Mitotic arrest,Pervanadate,Selumetinib,EMT+TGNF,IL33,Vemurafenib,SCH772984 (ERKi),TGNF,Trametinib	Prat_851,Prat_368,Prat_370,Prat_26,Prat_28,Prat_670,4_neww,6_neww,Prat_33,Prat_35,Prat_413,Prat_672,Prat_419	6	10				0	0
KMT2D_S2274	CHD4_T703	CHD4	T703	77	1	13	13	0.0769231	2.04443e-06	2.47197e-06	6	10	6	7	13	(BRAFV600E(OIS)/Cycling(9d))@HDF cell line-Log2FC;(BRAFV600E+sh-C/EBP beta(OISb)/Cycling(9d))@HDF cell line-Log2FC;(Mitotic arrest/Untreated)@HeLa cells-AbsFC;(Pervanadate/Untreated)@HeLa cells-AbsFC;(RSK1/2 RNAi/Control)@A375 cells-Log2FC (calc);Safranal(12h)/Control@MDA-MB-231 cells-AbsFC;(IL-33 (10min)/Control)@THP-1 cells-Log2FC;(IL-33 (30min)/Control)@THP-1 cells-Log2FC;(IL-33 (60min)/Contro…		1	1	Metformin(24h)/Control@C2bbe1-Log2FC	NO	NO	NO	NO	NO	NO	NO	NO						24961811,28674419,25002506,36173113,35011700,29255136,28450419	BRAFV600E(OIS),BRAFV600E+sh-C/EBP(OISb),Mitotic arrest,Pervanadate,RSK1/2-RNAi,Safranal,IL33,PD184352 (MEKi),SCH772984 (ERKi),Sorafenib,Trametinib	Prat_138,Prat_133,Prat_368,Prat_370,Prat_152,46_neww,2_neww,4_neww,6_neww,Prat_150,Prat_413,Prat_333,Prat_419	7	11	36781298	Metformin	50_neww	1	1
KMT2D_S2274	BOD1L1_S266	BOD1L1	S266	81	0	13	13	0	3.65057e-07	9.27809e-07	8	9	10	3	13	(BRAFV600E(OIS)/Cycling(9d))@HDF cell line-Log2FC;(EGF(10min)/Unstimulated R2)@HeLa cell line mTRAQ-Log2FC;(Mitotic arrest/Untreated)@HeLa cells-AbsFC;(Pervanadate/Untreated)@HeLa cells-AbsFC;(RSK1/2 RNAi/Control)@A375 cells-Log2FC (calc);Human enterovirus A71(12h)/Mock@RD cells-Log2FC;Human enterovirus A71(1h)/Mock@RD cells-Log2FC;Human enterovirus A71(2h)/Mock@RD cells-Log2FC;Human enterovirus …					NO	NO	NO	NO	NO	NO	NO	NO						24961811,22210691,28674419,25002506,36106392,28209619,28450419,36781298	BRAFV600E(OIS),EGF,Mitotic arrest,Pervanadate,RSK1/2-RNAi,Inf_EV-A71,BT474J4+lap/parental,Sorafenib,Metformin	Prat_138,Prat_45,Prat_368,Prat_370,Prat_152,45_neww,41_neww,42_neww,43_neww,44_neww,Prat_311,Prat_333,50_neww	8	9				0	0			YES	complex_39803;complex_114765;complex_135288;complex_137889
KMT2D_S2274	DCUN1D4_S71	DCUN1D4	S71	68	0	13	13	0	4.54938e-08	4.06821e-08	7	9	6	7	13	(siSIK2/siCTRL)@HeLa cells-AbsFC;Human enterovirus A71(12h)/Mock@RD cells-Log2FC;Human enterovirus A71(1h)/Mock@RD cells-Log2FC;Human enterovirus A71(2h)/Mock@RD cells-Log2FC;Human enterovirus A71(4h)/Mock@RD cells-Log2FC;Human enterovirus A71(8h)/Mock@RD cells-Log2FC;(EMT+TGNF(1h)/Control)@hiPSC-RPE cellline-AbsFC;(IL-33 (60min)/Control)@THP-1 cells-Log2FC;(PD184352+PMA (30min)/PMA (30min))@HEK2…					NO	NO	NO	NO	NO	NO	NO	NO						33947818,36106392,34686321,35011700,25002506,29255136,36781298	siSIK2,Inf_EV-A71,EMT+TGNF,IL33,PD184352 (MEKi),SCH772984 (ERKi),TGNF,Trametinib,Metformin	Prat_745,45_neww,41_neww,42_neww,43_neww,44_neww,Prat_670,6_neww,Prat_150,Prat_413,Prat_672,Prat_419,50_neww	7	9				0	0
KMT2D_S2274	COBLL1_S917	COBLL1	S917	73	0	13	13	0	1.05482e-07	1.51073e-07	7	9	5	8	13	(EGF(10min)/Unstimulated R2)@HeLa cell line mTRAQ-Log2FC;(EGF(24h)/Unstimulated R2)@HeLa cell line mTRAQ-Log2FC;(Salmonella+siSIK2(30min)/siCTRL)@HeLa cells-AbsFC;(siSIK2/siCTRL)@HeLa cells-AbsFC;(TcdBNXN(8h)/TcdB(8h))@HEp-2 cell line-AbsFC ;(Coumarin(100µM)/Control)@HepG2 cells-Log2FC;(Crizotinib/Control1)@H3122 cells mTRAQ R1-AbsFC;(Crizotinib/Control1)@H3122 cells mTRAQ R3-AbsFC;(Crizotinib/Co…					NO	NO	NO	NO	NO	NO	NO	NO						22210691,33947818,30619164,35688186,23898821,29255136,36781298	EGF,Inf_Salmonella,siSIK2,TcdB (Toxin),Coumarin,Crizotinib (RTKi),SCH772984 (ERKi),Trametinib,Metformin	Prat_45,Prat_55,Prat_747,Prat_745,Prat_298,Prat_793,Prat_78,Prat_906,Prat_75,Prat_904,Prat_413,Prat_419,50_neww	7	9				0	0
KMT2D_S2274	EDC4_S780	EDC4	S780	78	0	13	13	0	2.32362e-07	4.87192e-07	7	9	4	9	13	(EGF(10min)/Unstimulated R1)@HeLa cell line iTRAQ-Log2FC;(EGF(10min)/Unstimulated R2)@HeLa cell line iTRAQ-Log2FC;(EGF(10min)/Unstimulated R2)@HeLa cell line mTRAQ-Log2FC;Safranal(12h)/Control@MDA-MB-231 cells-AbsFC;(AZD6244(10µM)/DMSO)@WM239A cells-AvgFC;(AZD6244(30µM)/DMSO)@WM239A cells-AvgFC;(Lapatinib+BT-474-J4 cell line/BT-474 cell line)-Log2FC;(PLX4032(10µM)/DMSO)@WM239A cells-AvgFC;(PLX403…					NO	NO	NO	NO	NO	NO	NO	NO						22210691,36173113,25850435,28209619,29255136,28450419,36781298	EGF,Safranal,Selumetinib,BT474J4+lap/parental,Vemurafenib,SCH772984 (ERKi),Sorafenib,Trametinib,Metformin	Prat_42,Prat_47,Prat_45,46_neww,Prat_26,Prat_28,Prat_311,Prat_33,Prat_35,Prat_413,Prat_333,Prat_419,54_neww	7	9				0	0			YES	complex_128164
KMT2D_S2274	NAA30_S199	NAA30	S199	72	1	13	13	0.0769231	9.40811e-07	8.0785e-07	7	9	3	10	13	(BRAFV600E(OIS)/Cycling(3d))@HDF cell line-Log2FC;(EGF(10min)/Unstimulated R2)@HeLa cell line iTRAQ-Log2FC;(Isoproterenol/Basal)@RE cells-AbsFC;(AZD6244(10µM)/DMSO)@WM239A cells-AvgFC;(Crizotinib/Control1)@H3122 cells SILAC R3-AbsFC;(Crizotinib/Control2)@H3122 cells SILAC R3-AbsFC;(dox/Isoproterenol)@RE cells-AbsFC;(EMT+TGNF(1h)/Control)@hiPSC-RPE cellline-AbsFC;(PD184352 (2h)/DMSO)@A375 cells-Lo…		1	1	(Crizotinib/Control2)@H3122 cells SILAC R2-AbsFC	NO	NO	NO	NO	NO	NO	NO	NO						24961811,22210691,32156701,25850435,23898821,34686321,25002506,28450419	BRAFV600E(OIS),EGF,Isoproterenol,Selumetinib,Crizotinib (RTKi),Dox/Isoproterenol,EMT+TGNF,PD184352 (MEKi),Vemurafenib,Sorafenib	Prat_137,Prat_47,Prat_416,Prat_26,Prat_902,Prat_903,Prat_408,Prat_670,Prat_148,Prat_150,Prat_33,Prat_333,Prat_335	8	10	23898821	Crizotinib (RTKi)	Prat_69	1	1
KMT2D_S2274	MDM2_S166	MDM2	S166	65	2	26	13	0.0769231	2.50549e-12	2.67229e-12	6	9	9	17	26	(BRAFV600E(OIS)/Cycling(9d))@HDF cell line-Log2FC;(BRAFV600E+sh-C/EBP beta(OISb)/Cycling(3d))@HDF cell line-Log2FC;(BRAFV600E+sh-C/EBP beta(OISb)/Cycling(9d))@HDF cell line-Log2FC;(Palmitate/Untreated)@HepG2 cells-Log2FC (calc);Human enterovirus A71(12h)/Mock@RD cells-Log2FC;Human enterovirus A71(1h)/Mock@RD cells-Log2FC;Human enterovirus A71(2h)/Mock@RD cells-Log2FC;Human enterovirus A71(4h)/Moc…	2		2	(Epithelial/Mesenchymal)@HMLE cells R2-Log2FC;Safranal(12h)/Control@MDA-MB-231 cells-AbsFC	NO	NO	NO	NO	NO	NO	NO	NO	MDM2_S166	activity, induced; protein degradation; protein stabilization; molecular association, regulation; ubiquitination; intracellular localization; enzymatic activity, induced	cell cycle regulation; carcinogenesis, induced; apoptosis, altered; apoptosis, induced; transcription, induced; signaling pathway regulation; translation, altered; cell growth, induced; apoptosis, inhibited; translation, induced	14-3-3 sigma(INDUCES); p53(INDUCES); 14-3-3 zeta(INDUCES); p300(INDUCES); ARF1(INDUCES)	RNA(INDUCES)	24961811,29414761,36106392,25850435,23898821,30459283,29255136,36781298	BRAFV600E(OIS),BRAFV600E+sh-C/EBP(OISb),Palmitate,Inf_EV-A71,Selumetinib,BRAFV600E(OIS)/BRAFV600E+sh-C/EBP(OISb),Crizotinib (RTKi),Vemurafenib,SCH772984 (ERKi),Trametinib,Metformin	Prat_138,Prat_135,Prat_133,Prat_227,45_neww,41_neww,42_neww,43_neww,44_neww,Prat_28,Prat_139,Prat_78,Prat_906,Prat_77,Prat_80,Prat_902,Prat_75,Prat_904,Prat_905,Prat_69,Prat_903,Prat_913,Prat_35,Prat_413,Prat_419,54_neww	8	11	31221721,36173113	Epithelial/Mesenchymal,Safranal	Prat_346,46_neww	2	2
KMT2D_S2274	SYNRG_S720	SYNRG	S720	74	0	13	13	0	1.24013e-07	1.92954e-07	6	9	9	4	13	(BRAFV600E(OIS)/Cycling(3d))@HDF cell line-Log2FC;(BRAFV600E+sh-C/EBP beta(OISb)/Cycling(3d))@HDF cell line-Log2FC;(siSIK2/siCTRL)@HeLa cells-AbsFC;Human enterovirus A71(12h)/Mock@RD cells-Log2FC;Human enterovirus A71(1h)/Mock@RD cells-Log2FC;Human enterovirus A71(2h)/Mock@RD cells-Log2FC;Human enterovirus A71(4h)/Mock@RD cells-Log2FC;Human enterovirus A71(8h)/Mock@RD cells-Log2FC;Safranal(12h)/C…					NO	NO	NO	NO	NO	NO	NO	NO						24961811,33947818,36106392,36173113,29255136,36781298	BRAFV600E(OIS),BRAFV600E+sh-C/EBP(OISb),siSIK2,Inf_EV-A71,Safranal,BRAFV600E(OIS)/BRAFV600E+sh-C/EBP(OISb),SCH772984 (ERKi),Trametinib,Metformin	Prat_137,Prat_135,Prat_745,45_neww,41_neww,42_neww,43_neww,44_neww,46_neww,Prat_139,Prat_413,Prat_419,50_neww	6	9				0	0
KMT2D_S2274	GOLGA3_S465	GOLGA3	S465	77	1	13	13	0.0769231	2.04443e-06	2.47197e-06	6	9	5	8	13	(BRAFV600E(OIS)/Cycling(3d))@HDF cell line-Log2FC;(BRAFV600E+sh-C/EBP beta(OISb)/Cycling(3d))@HDF cell line-Log2FC;(Mitotic arrest/Untreated)@HeLa cells-AbsFC;(Pervanadate/Untreated)@HeLa cells-AbsFC;Safranal(12h)/Control@MDA-MB-231 cells-AbsFC;(AZD6244(10µM)/DMSO)@WM239A cells-AvgFC;(AZD6244(30µM)/DMSO)@WM239A cells-AvgFC;(IL-33 (10min)/Control)@THP-1 cells-Log2FC;(IL-33 (60min)/Control)@THP-1 c…	1		1	(RSK1/2 RNAi/Control)@A375 cells-Log2FC (calc)	NO	NO	NO	NO	NO	NO	NO	NO						24961811,28674419,36173113,25850435,35011700,25002506,34686321	BRAFV600E(OIS),BRAFV600E+sh-C/EBP(OISb),Mitotic arrest,Pervanadate,Safranal,Selumetinib,IL33,PD184352 (MEKi),Vemurafenib,TGNF	Prat_137,Prat_135,Prat_368,Prat_370,46_neww,Prat_26,Prat_28,2_neww,6_neww,Prat_148,Prat_33,Prat_35,Prat_672	7	10	25002506	RSK1/2-RNAi	Prat_152	1	1			YES	complex_199987
KMT2D_S2274	IRS2_S365	IRS2	S365	71	2	26	13	0.0769231	1.62627e-11	3.28241e-11	8	8	6	20	26	(EGF(10min)/Unstimulated R2)@HeLa cell line mTRAQ-Log2FC;Human enterovirus A71(12h)/Mock@RD cells-Log2FC;Human enterovirus A71(1h)/Mock@RD cells-Log2FC;Human enterovirus A71(2h)/Mock@RD cells-Log2FC;Human enterovirus A71(4h)/Mock@RD cells-Log2FC;Human enterovirus A71(8h)/Mock@RD cells-Log2FC;(AZD6244(10µM)/DMSO)@WM239A cells-AvgFC;(Crizotinib/Control1)@H3122 cells mTRAQ R1-AbsFC;(Crizotinib/Contr…	1	1	2	(RSK1/2 RNAi/Control)@A375 cells-Log2FC (calc);(Lapatinib+BT-474-J4 cell line/BT-474 cell line)-Log2FC	NO	NO	NO	NO	NO	NO	NO	NO	IRS2_S365	activity, inhibited				22210691,36106392,25850435,23898821,30459283,25404012,25002506,28450419,29255136,36781298	EGF,Inf_EV-A71,Selumetinib,Crizotinib (RTKi),Erlotinib+EGF,PD184352 (MEKi),Vemurafenib,Sorafenib,Trametinib,Metformin	Prat_45,45_neww,41_neww,42_neww,43_neww,44_neww,Prat_26,Prat_78,Prat_906,Prat_77,Prat_80,Prat_902,Prat_75,Prat_904,Prat_905,Prat_69,Prat_903,Prat_913,Prat_20,Prat_148,Prat_150,Prat_33,Prat_35,Prat_333,Prat_419,50_neww	10	10	25002506,28209619	RSK1/2-RNAi,BT474J4+lap/parental	Prat_152,Prat_311	2	2
KMT2D_S2274	EIF5B_S1168	EIF5B	S1168	91	0	13	13	0	1.48257e-06	6.11542e-06	8	8	8	5	13	(BRAFV600E(OIS)/Cycling(3d))@HDF cell line-Log2FC;(Mitotic arrest/Untreated)@HeLa cells-AbsFC;Human enterovirus A71(12h)/Mock@RD cells-Log2FC;Human enterovirus A71(1h)/Mock@RD cells-Log2FC;Human enterovirus A71(2h)/Mock@RD cells-Log2FC;Human enterovirus A71(4h)/Mock@RD cells-Log2FC;Human enterovirus A71(8h)/Mock@RD cells-Log2FC;Safranal(12h)/Control@MDA-MB-231 cells-AbsFC;(Coumarin(100µM)/Control…					NO	NO	NO	NO	NO	NO	NO	NO						24961811,28674419,36106392,36173113,35688186,34686321,35011700,25002506	BRAFV600E(OIS),Mitotic arrest,Inf_EV-A71,Safranal,Coumarin,EMT+TGNF,IL33,PD184352 (MEKi)	Prat_137,Prat_368,45_neww,41_neww,42_neww,43_neww,44_neww,46_neww,Prat_793,Prat_670,2_neww,Prat_148,Prat_150	8	8				0	0
KMT2D_S2274	KTN1_S1313	KTN1	S1313	74	0	13	13	0	1.24013e-07	1.92954e-07	7	8	13		13	(BRAFV600E(OIS)/Cycling(3d))@HDF cell line-Log2FC;(BRAFV600E(OIS)/Cycling(9d))@HDF cell line-Log2FC;(BRAFV600E+sh-C/EBP beta(OISb)/Cycling(9d))@HDF cell line-Log2FC;(GFP_FGF10/GFP_UT)@HeLa cell line-Log2FC;(Mitotic arrest/Untreated)@HeLa cells-AbsFC;(Palmitate/Untreated)@HepG2 cells-Log2FC (calc);(TcdB(8h)/Control)@HEp-2 cell line-AbsFC;Human enterovirus A71(12h)/Mock@RD cells-Log2FC;Human entero…					NO	NO	NO	NO	NO	NO	NO	NO						24961811,36329028,28674419,29414761,30619164,36106392,36173113	BRAFV600E(OIS),BRAFV600E+sh-C/EBP(OISb),GFP_FGF10/GFP_UT,Mitotic arrest,Palmitate,TcdB (Toxin),Inf_EV-A71,Safranal	Prat_137,Prat_138,Prat_133,Prat_851,Prat_368,Prat_227,Prat_294,45_neww,41_neww,42_neww,43_neww,44_neww,46_neww	7	8				0	0
KMT2D_S2274	LIMCH1_S875	LIMCH1	S875	79	0	13	13	0	2.70598e-07	6.06635e-07	7	8	9	4	13	(Coumarin(0.01µM)/Control)@HepG2 cells-Log2FC;(EGF(10min)/Unstimulated R1)@HeLa cell line iTRAQ-Log2FC;(EGF(10min)/Unstimulated R2)@HeLa cell line iTRAQ-Log2FC;Human enterovirus A71(12h)/Mock@RD cells-Log2FC;Human enterovirus A71(1h)/Mock@RD cells-Log2FC;Human enterovirus A71(2h)/Mock@RD cells-Log2FC;Human enterovirus A71(4h)/Mock@RD cells-Log2FC;Human enterovirus A71(8h)/Mock@RD cells-Log2FC;Saf…					NO	NO	NO	NO	NO	NO	NO	NO						35688186,22210691,36106392,36173113,23898821,34686321,25404012	Coumarin,EGF,Inf_EV-A71,Safranal,Crizotinib (RTKi),EMT+TGNF,Erlotinib+EGF,TGNF	Prat_786,Prat_42,Prat_47,45_neww,41_neww,42_neww,43_neww,44_neww,46_neww,Prat_78,Prat_670,Prat_20,Prat_672	7	8				0	0
KMT2D_S2274	ARMCX3_S110	ARMCX3	S110	83	0	13	13	0	4.89174e-07	1.39477e-06	7	8	10	3	13	(DnDNM2_FGF10/RAB11_UT)@T47D cell line-Log2FC;(DnRAB11_FGF10/RAB11_UT)@T47D cell line-Log2FC;(Mitotic arrest/Untreated)@HeLa cells-AbsFC;ATRA(3d)/ATRA(12h)@SH-SY5Y cell-AvgFC;Human enterovirus A71(12h)/Mock@RD cells-Log2FC;Human enterovirus A71(1h)/Mock@RD cells-Log2FC;Human enterovirus A71(2h)/Mock@RD cells-Log2FC;Human enterovirus A71(4h)/Mock@RD cells-Log2FC;Human enterovirus A71(8h)/Mock@RD c…					NO	NO	NO	NO	NO	NO	NO	NO						36329028,28674419,38256121,36106392,36173113,35011700,36781298	DnDNM2_FGF10/RAB11_UT,DnRAB11_FGF10/RAB11_UT,Mitotic arrest,All-trans-retinoic acid (ATRA),Inf_EV-A71,Safranal,IL33,Metformin	Prat_847,Prat_849,Prat_368,173_neww,45_neww,41_neww,42_neww,43_neww,44_neww,46_neww,4_neww,6_neww,50_neww	7	8				0	0
KMT2D_S2274	PTDSS2_S16	PTDSS2	S16	100	1	13	13	0.0769231	4.25713e-05	0.000122247	7	8	11	2	13	(BRAFV600E(OIS)/Cycling(9d))@HDF cell line-Log2FC;(BRAFV600E+sh-C/EBP beta(OISb)/Cycling(9d))@HDF cell line-Log2FC;(Crizotinib/DMSO)@SHSY5Y cell line-AvgFC;(Mitotic arrest/Untreated)@HeLa cells-AbsFC;(Palmitate/Untreated)@HepG2 cells-Log2FC (calc);Human enterovirus A71(12h)/Mock@RD cells-Log2FC;Human enterovirus A71(1h)/Mock@RD cells-Log2FC;Human enterovirus A71(2h)/Mock@RD cells-Log2FC;Human ent…		1	1	(Erlotinib+EGF/Control)@H3255 cell line-AbsFC	NO	NO	NO	NO	NO	NO	NO	NO						24961811,27732954,28674419,29414761,36106392,36173113,25002506,36781298	BRAFV600E(OIS),BRAFV600E+sh-C/EBP(OISb),Crizotinib (RTKi),Mitotic arrest,Palmitate,Inf_EV-A71,Safranal,PD184352 (MEKi),Metformin	Prat_138,Prat_133,Prat_239,Prat_368,Prat_227,45_neww,41_neww,42_neww,43_neww,44_neww,46_neww,Prat_150,50_neww	8	9	25404012	Erlotinib+EGF	Prat_20	1	1
KMT2D_S2274	RRP1B_S706	RRP1B	S706	101	1	13	13	0.0769231	4.7796e-05	0.000139923	7	8	9	4	13	(BCI/Untreated)@KELLY cell-Log2FC;(Coumarin(0.01µM)/Control)@HepG2 cells-Log2FC;(EGF(10min)/Unstimulated R1)@HeLa cell line iTRAQ-Log2FC;(EGF(10min)/Unstimulated R2)@HeLa cell line iTRAQ-Log2FC;(EGF(10min)/Unstimulated R2)@HeLa cell line mTRAQ-Log2FC;(RSK1/2 RNAi/Control)@A375 cells-Log2FC (calc);(TcdB(8h)/Control)@HEp-2 cell line-AbsFC;(TcdBNXN(8h)/Control)@HEp-2 cell line-AbsFC;Safranal(12h)/Co…		1	1	(Crizotinib/DMSO)@NB1 cell-AvgFC	NO	NO	NO	NO	NO	NO	NO	NO						35478300,35688186,22210691,25002506,30619164,36173113,35011700,36781298	BCI (DUSP1/6i),Coumarin,EGF,RSK1/2-RNAi,TcdB (Toxin),Safranal,IL33,PD184352 (MEKi),Metformin	Prat_750,Prat_786,Prat_42,Prat_47,Prat_45,Prat_152,Prat_294,Prat_296,46_neww,2_neww,6_neww,Prat_150,50_neww	8	9	30459283	Crizotinib (RTKi)	Prat_913	1	1
KMT2D_S2274	SRRM1_S605	SRRM1	S605	109	1	13	13	0.0769231	0.000115975	0.000381852	7	8	9	4	13	(Mitotic arrest/Untreated)@HeLa cells-AbsFC;(Pervanadate/Untreated)@HeLa cells-AbsFC;(RSK1/2 RNAi/Control)@A375 cells-Log2FC (calc);Human enterovirus A71(12h)/Mock@RD cells-Log2FC;Human enterovirus A71(1h)/Mock@RD cells-Log2FC;Human enterovirus A71(2h)/Mock@RD cells-Log2FC;Human enterovirus A71(4h)/Mock@RD cells-Log2FC;Human enterovirus A71(8h)/Mock@RD cells-Log2FC;Safranal(12h)/Control@MDA-MB-23…		1	1	Metformin(24h)/Control@C2bbe1-Log2FC	NO	NO	NO	NO	NO	NO	NO	NO						28674419,25002506,36106392,36173113,25850435,35688186,32156701,35011700	Mitotic arrest,Pervanadate,RSK1/2-RNAi,Inf_EV-A71,Safranal,Selumetinib,Coumarin,Dox/Isoproterenol,IL33	Prat_368,Prat_370,Prat_152,45_neww,41_neww,42_neww,43_neww,44_neww,46_neww,Prat_28,Prat_793,Prat_408,4_neww	8	9	36781298	Metformin	50_neww	1	1		YES
KMT2D_S2274	SIN3A_S10	SIN3A	S10	76	0	13	13	0	1.70398e-07	3.09733e-07	6	8	8	5	13	(Mitotic arrest/Untreated)@HeLa cells-AbsFC;(Pervanadate/Untreated)@HeLa cells-AbsFC;(RSK1/2 RNAi/Control)@A375 cells-Log2FC (calc);Human enterovirus A71(12h)/Mock@RD cells-Log2FC;Human enterovirus A71(1h)/Mock@RD cells-Log2FC;Human enterovirus A71(2h)/Mock@RD cells-Log2FC;Human enterovirus A71(4h)/Mock@RD cells-Log2FC;Human enterovirus A71(8h)/Mock@RD cells-Log2FC;(IL-33 (60min)/Control)@THP-1 c…					NO	NO	NO	NO	NO	NO	NO	NO						28674419,25002506,36106392,35011700,28209619,36781298	Mitotic arrest,Pervanadate,RSK1/2-RNAi,Inf_EV-A71,IL33,BT474J4+lap/parental,PD184352 (MEKi),Metformin	Prat_368,Prat_370,Prat_152,45_neww,41_neww,42_neww,43_neww,44_neww,6_neww,Prat_311,Prat_148,Prat_150,50_neww	6	8				0	0
KMT2D_S2274	MAP4_T585	MAP4	T585	79	0	13	13	0	2.70598e-07	6.06635e-07	6	8	10	3	13	(Coumarin(0.01µM)/Control)@HepG2 cells-Log2FC;(Mitotic arrest/Untreated)@HeLa cells-AbsFC;(Pervanadate/Untreated)@HeLa cells-AbsFC;(Salmonella+siSIK2(30min)/siCTRL)@HeLa cells-AbsFC;(siSIK2/siCTRL)@HeLa cells-AbsFC;Human enterovirus A71(12h)/Mock@RD cells-Log2FC;Human enterovirus A71(1h)/Mock@RD cells-Log2FC;Human enterovirus A71(2h)/Mock@RD cells-Log2FC;Human enterovirus A71(4h)/Mock@RD cells-Lo…					NO	NO	NO	NO	NO	NO	NO	NO						35688186,28674419,33947818,36106392,23898821,36781298	Coumarin,Mitotic arrest,Pervanadate,Inf_Salmonella,siSIK2,Inf_EV-A71,Crizotinib (RTKi),Metformin	Prat_786,Prat_368,Prat_370,Prat_747,Prat_745,45_neww,41_neww,42_neww,43_neww,44_neww,Prat_78,Prat_904,50_neww	6	8				0	0
KMT2D_S2274	ZMYM2_S305	ZMYM2	S305	87	1	13	13	0.0769231	8.42778e-06	1.66853e-05	6	8	5	8	13	(EGF(10min)/Unstimulated R2)@HeLa cell line iTRAQ-Log2FC;(Mitotic arrest/Untreated)@HeLa cells-AbsFC;(Pervanadate/Untreated)@HeLa cells-AbsFC;(RSK1/2 RNAi/Control)@A375 cells-Log2FC (calc);ATRA(12h)/Control@IMR-32 cell-AvgFC;(EGF/Control)@H1975 cell line-AbsFC;(EMT+TGNF(1h)/Control)@hiPSC-RPE cellline-AbsFC;(IL-33 (30min)/Control)@THP-1 cells-Log2FC;(IL-33 (60min)/Control)@THP-1 cells-Log2FC;(PD1…	1		1	ATRA(3d)/ATRA(12h)@SH-SY5Y cell-AvgFC	NO	NO	NO	NO	NO	NO	NO	NO	ZMYM2_S305	molecular association, regulation; ubiquitination		HDAC1(DISRUPTS); LSD1(DISRUPTS)		22210691,28674419,25002506,38256121,25404012,34686321,35011700	EGF,Mitotic arrest,Pervanadate,RSK1/2-RNAi,All-trans-retinoic acid (ATRA),EMT+TGNF,IL33,PD184352 (MEKi),TGNF	Prat_47,Prat_368,Prat_370,Prat_152,159_neww,Prat_15,Prat_670,4_neww,6_neww,Prat_150,Prat_672,167_neww,163_neww	7	9	38256121	All-trans-retinoic acid (ATRA)	173_neww	1	1
KMT2D_S2274	WIZ_S1151	WIZ	S1151	95	1	13	13	0.0769231	2.34393e-05	6.00271e-05	6	8	5	8	13	(EGF(10min)/Unstimulated R2)@HeLa cell line mTRAQ-Log2FC;(RSK1/2 RNAi/Control)@A375 cells-Log2FC (calc);(Salmonella+siSIK2(30min)/siCTRL)@HeLa cells-AbsFC;(siSIK2/siCTRL)@HeLa cells-AbsFC;Safranal(12h)/Control@MDA-MB-231 cells-AbsFC;(Crizotinib/Control1)@H3122 cells SILAC R2-AbsFC;(Crizotinib/Control2)@H3122 cells SILAC R2-AbsFC;(PD184352 (2h)/DMSO)@A375 cells-Log2FC (calc);(PD184352+PMA (30min)/…		1	1	Metformin(24h)/Control@MDST-Log2FC	NO	NO	NO	NO	NO	NO	NO	NO						22210691,25002506,33947818,36173113,23898821,28450419,36781298	EGF,RSK1/2-RNAi,Inf_Salmonella,siSIK2,Safranal,Crizotinib (RTKi),PD184352 (MEKi),Sorafenib,Metformin	Prat_45,Prat_152,Prat_747,Prat_745,46_neww,Prat_80,Prat_69,Prat_148,Prat_150,Prat_325,Prat_333,Prat_335,50_neww	7	9	36781298	Metformin	54_neww	1	1
KMT2D_S2274	PBX2_S395	PBX2	S395	65	1	13	13	0.0769231	2.8986e-07	1.33454e-07	5	8	11	2	13	(BRAFV600E(OIS)/Cycling(3d))@HDF cell line-Log2FC;(BRAFV600E+sh-C/EBP beta(OISb)/Cycling(3d))@HDF cell line-Log2FC;(Mitotic arrest/Untreated)@HeLa cells-AbsFC;(Pervanadate/Untreated)@HeLa cells-AbsFC;(Salmonella+siSIK2(30min)/siCTRL)@HeLa cells-AbsFC;(siSIK2/siCTRL)@HeLa cells-AbsFC;Human enterovirus A71(12h)/Mock@RD cells-Log2FC;Human enterovirus A71(1h)/Mock@RD cells-Log2FC;Human enterovirus A7…		1	1	(Crizotinib/Control2)@H3122 cells mTRAQ R3-AbsFC	NO	NO	NO	NO	NO	NO	NO	NO						24961811,28674419,33947818,36106392,25002506,28450419	BRAFV600E(OIS),BRAFV600E+sh-C/EBP(OISb),Mitotic arrest,Pervanadate,Inf_Salmonella,siSIK2,Inf_EV-A71,PD184352 (MEKi),Sorafenib	Prat_137,Prat_135,Prat_368,Prat_370,Prat_747,Prat_745,45_neww,41_neww,42_neww,43_neww,44_neww,Prat_150,Prat_333	6	9	23898821	Crizotinib (RTKi)	Prat_904	1	1
KMT2D_S2274	CTNNA1_T658	CTNNA1	T658	75	1	13	13	0.0769231	1.50775e-06	1.60405e-06	7	7	8	5	13	(EGF(10min)/Unstimulated R2)@HeLa cell line iTRAQ-Log2FC;(Mitotic arrest/Untreated)@HeLa cells-AbsFC;Human enterovirus A71(12h)/Mock@RD cells-Log2FC;Human enterovirus A71(1h)/Mock@RD cells-Log2FC;Human enterovirus A71(2h)/Mock@RD cells-Log2FC;Human enterovirus A71(4h)/Mock@RD cells-Log2FC;Human enterovirus A71(8h)/Mock@RD cells-Log2FC;Safranal(12h)/Control@MDA-MB-231 cells-AbsFC;(Crizotinib/Contr…		1	1	Metformin(24h)/Control@C2bbe1-Log2FC	NO	NO	NO	NO	NO	NO	NO	NO						22210691,28674419,36106392,36173113,23898821,28450419,38256121,36781298	EGF,Mitotic arrest,Inf_EV-A71,Safranal,Crizotinib (RTKi),Sorafenib,All-trans-retinoic acid (ATRA),Metformin	Prat_47,Prat_368,45_neww,41_neww,42_neww,43_neww,44_neww,46_neww,Prat_904,Prat_325,Prat_335,167_neww,54_neww	8	8	36781298	Metformin	50_neww	1	1
KMT2D_S2274	NUP107_T64	NUP107	T64	68	0	13	13	0	4.54938e-08	4.06821e-08	6	7	6	7	13	(BCI/Untreated)@KELLY cell-Log2FC;(BRAFV600E+sh-C/EBP beta(OISb)/Cycling(9d))@HDF cell line-Log2FC;(EGF(10min)/Unstimulated R1)@HeLa cell line iTRAQ-Log2FC;(EGF(10min)/Unstimulated R2)@HeLa cell line iTRAQ-Log2FC;(Mitotic arrest/Untreated)@HeLa cells-AbsFC;(Pervanadate/Untreated)@HeLa cells-AbsFC;(Crizotinib/Control1)@H3122 cells SILAC R1-AbsFC;(Crizotinib/Control1)@H3122 cells SILAC R2-AbsFC;(Cr…					NO	NO	NO	NO	NO	NO	NO	NO						35478300,24961811,22210691,28674419,23898821,28450419	BCI (DUSP1/6i),BRAFV600E+sh-C/EBP(OISb),EGF,Mitotic arrest,Pervanadate,Crizotinib (RTKi),Sorafenib	Prat_750,Prat_133,Prat_42,Prat_47,Prat_368,Prat_370,Prat_77,Prat_80,Prat_902,Prat_69,Prat_903,Prat_325,Prat_335	6	7				0	0
KMT2D_S2274	NUP98_T670	NUP98	T670	80	0	13	13	0	3.1457e-07	7.51899e-07	6	7	6	7	13	Human enterovirus A71(12h)/Mock@RD cells-Log2FC;Human enterovirus A71(1h)/Mock@RD cells-Log2FC;Human enterovirus A71(2h)/Mock@RD cells-Log2FC;Human enterovirus A71(4h)/Mock@RD cells-Log2FC;Human enterovirus A71(8h)/Mock@RD cells-Log2FC;Safranal(12h)/Control@MDA-MB-231 cells-AbsFC;(Crizotinib/Control2)@H3122 cells SILAC R3-AbsFC;(PD184352 (2h)/DMSO)@A375 cells-Log2FC (calc);(PD184352+PMA (30min)/P…					NO	NO	NO	NO	NO	NO	NO	NO						36106392,36173113,23898821,25002506,29255136,36781298	Inf_EV-A71,Safranal,Crizotinib (RTKi),PD184352 (MEKi),SCH772984 (ERKi),Trametinib,Metformin	45_neww,41_neww,42_neww,43_neww,44_neww,46_neww,Prat_903,Prat_148,Prat_150,Prat_413,Prat_419,50_neww,54_neww	6	7				0	0
KMT2D_S2274	TTC28_S28	TTC28	S28	66	1	13	13	0.0769231	3.45402e-07	1.75932e-07	6	7	9	4	13	(BRAFV600E(OIS)/Cycling(3d))@HDF cell line-Log2FC;(BRAFV600E+sh-C/EBP beta(OISb)/Cycling(3d))@HDF cell line-Log2FC;(Crizotinib/DMSO)@SHSY5Y cell line-AvgFC;(Mitotic arrest/Untreated)@HeLa cells-AbsFC;Human enterovirus A71(12h)/Mock@RD cells-Log2FC;Human enterovirus A71(1h)/Mock@RD cells-Log2FC;Human enterovirus A71(2h)/Mock@RD cells-Log2FC;Human enterovirus A71(4h)/Mock@RD cells-Log2FC;Human ente…		1	1	Metformin(24h)/Control@C2bbe1-Log2FC	NO	NO	NO	NO	NO	NO	NO	NO						24961811,27732954,28674419,36106392,35011700,25002506,36781298	BRAFV600E(OIS),BRAFV600E+sh-C/EBP(OISb),Crizotinib (RTKi),Mitotic arrest,Inf_EV-A71,IL33,PD184352 (MEKi),Metformin	Prat_137,Prat_135,Prat_239,Prat_368,45_neww,41_neww,42_neww,43_neww,44_neww,6_neww,Prat_148,Prat_150,54_neww	7	8	36781298	Metformin	50_neww	1	1
KMT2D_S2274	SELENON_S13	SELENON	S13	86	0	13	13	0	7.49721e-07	2.49469e-06	6	7	6	7	13	Human enterovirus A71(12h)/Mock@RD cells-Log2FC;Human enterovirus A71(1h)/Mock@RD cells-Log2FC;Human enterovirus A71(2h)/Mock@RD cells-Log2FC;Human enterovirus A71(4h)/Mock@RD cells-Log2FC;Human enterovirus A71(8h)/Mock@RD cells-Log2FC;Safranal(12h)/Control@MDA-MB-231 cells-AbsFC;(IL-33 (30min)/Control)@THP-1 cells-Log2FC;(IL-33 (60min)/Control)@THP-1 cells-Log2FC;(PD184352 (2h)/DMSO)@A375 cells-…					NO	NO	NO	NO	NO	NO	NO	NO						36106392,36173113,35011700,25002506,29255136,36781298	Inf_EV-A71,Safranal,IL33,PD184352 (MEKi),SCH772984 (ERKi),Trametinib,Metformin	45_neww,41_neww,42_neww,43_neww,44_neww,46_neww,4_neww,6_neww,Prat_148,Prat_150,Prat_413,Prat_419,50_neww	6	7				0	0
KMT2D_S2274	YTHDC1_S308	YTHDC1	S308	87	0	13	13	0	8.61749e-07	3.00551e-06	6	7	11	2	13	(BRAFV600E(OIS)/Cycling(3d))@HDF cell line-Log2FC;(BRAFV600E(OIS)/Cycling(9d))@HDF cell line-Log2FC;(BRAFV600E+sh-C/EBP beta(OISb)/Cycling(3d))@HDF cell line-Log2FC;(BRAFV600E+sh-C/EBP beta(OISb)/Cycling(9d))@HDF cell line-Log2FC;(GFP_FGF10/GFP_UT)@HeLa cell line-Log2FC;(RSK1/2 RNAi/Control)@A375 cells-Log2FC (calc);Human enterovirus A71(12h)/Mock@RD cells-Log2FC;Human enterovirus A71(1h)/Mock@RD…					NO	NO	NO	NO	NO	NO	NO	NO						24961811,36329028,25002506,36106392,23898821,32156701	BRAFV600E(OIS),BRAFV600E+sh-C/EBP(OISb),GFP_FGF10/GFP_UT,RSK1/2-RNAi,Inf_EV-A71,Crizotinib (RTKi),Dox/Isoproterenol	Prat_137,Prat_138,Prat_135,Prat_133,Prat_851,Prat_152,45_neww,41_neww,42_neww,43_neww,44_neww,Prat_75,Prat_408	6	7				0	0
KMT2D_S2274	CCDC86_S47	CCDC86	S47	111	1	13	13	0.0769231	0.000143256	0.000481387	6	7	8	5	13	(BRAFV600E(OIS)/Cycling(9d))@HDF cell line-Log2FC;(BRAFV600E+sh-C/EBP beta(OISb)/Cycling(9d))@HDF cell line-Log2FC;(Mitotic arrest/Untreated)@HeLa cells-AbsFC;Human enterovirus A71(12h)/Mock@RD cells-Log2FC;Human enterovirus A71(1h)/Mock@RD cells-Log2FC;Human enterovirus A71(2h)/Mock@RD cells-Log2FC;Human enterovirus A71(4h)/Mock@RD cells-Log2FC;Human enterovirus A71(8h)/Mock@RD cells-Log2FC;(IL-…	1		1	(Palmitate/Untreated)@HepG2 cells-Log2FC (calc)	NO	NO	NO	NO	NO	NO	NO	NO						24961811,28674419,36106392,35011700,25002506,38256121,36781298	BRAFV600E(OIS),BRAFV600E+sh-C/EBP(OISb),Mitotic arrest,Inf_EV-A71,IL33,PD184352 (MEKi),All-trans-retinoic acid (ATRA),Metformin	Prat_138,Prat_133,Prat_368,45_neww,41_neww,42_neww,43_neww,44_neww,4_neww,Prat_150,167_neww,163_neww,50_neww	7	8	29414761	Palmitate	Prat_227	1	1			YES	complex_16773
KMT2D_S2274	TOP2B_S1526	TOP2B	S1526	122	1	13	13	0.0769231	0.000428559	0.00153146	6	7	8	5	13	(BRAFV600E(OIS)/Cycling(3d))@HDF cell line-Log2FC;(BRAFV600E+sh-C/EBP beta(OISb)/Cycling(3d))@HDF cell line-Log2FC;(siSIK2/siCTRL)@HeLa cells-AbsFC;Human enterovirus A71(12h)/Mock@RD cells-Log2FC;Human enterovirus A71(1h)/Mock@RD cells-Log2FC;Human enterovirus A71(2h)/Mock@RD cells-Log2FC;Human enterovirus A71(4h)/Mock@RD cells-Log2FC;Human enterovirus A71(8h)/Mock@RD cells-Log2FC;(Coumarin(100µM…		1	1	(PD184352+PMA (30min)/PMA (30min))@HEK293 cells-Log2FC (calc)	NO	NO	NO	NO	NO	NO	NO	NO						24961811,33947818,36106392,35688186,23898821,35011700,36781298	BRAFV600E(OIS),BRAFV600E+sh-C/EBP(OISb),siSIK2,Inf_EV-A71,Coumarin,Crizotinib (RTKi),IL33,Metformin	Prat_137,Prat_135,Prat_745,45_neww,41_neww,42_neww,43_neww,44_neww,Prat_793,Prat_906,2_neww,6_neww,50_neww	7	8	25002506	PD184352 (MEKi)	Prat_150	1	1
KMT2D_S2274	AKAP11_S985	AKAP11	S985	77	0	13	13	0	1.99167e-07	3.89413e-07	5	7	6	7	13	Human enterovirus A71(12h)/Mock@RD cells-Log2FC;Human enterovirus A71(1h)/Mock@RD cells-Log2FC;Human enterovirus A71(2h)/Mock@RD cells-Log2FC;Human enterovirus A71(4h)/Mock@RD cells-Log2FC;Human enterovirus A71(8h)/Mock@RD cells-Log2FC;Safranal(12h)/Control@MDA-MB-231 cells-AbsFC;(AZD6244(10µM)/DMSO)@WM239A cells-AvgFC;(AZD6244(30µM)/DMSO)@WM239A cells-AvgFC;(PLX4032(10µM)/DMSO)@WM239A cells-AvgF…					NO	NO	NO	NO	NO	NO	NO	NO						36106392,36173113,25850435,29255136,36781298	Inf_EV-A71,Safranal,Selumetinib,Vemurafenib,SCH772984 (ERKi),Trametinib,Metformin	45_neww,41_neww,42_neww,43_neww,44_neww,46_neww,Prat_26,Prat_28,Prat_33,Prat_35,Prat_413,Prat_419,54_neww	5	7				0	0
KMT2D_S2274	MRTFB_S921	MRTFB	S921	86	0	13	13	0	7.49721e-07	2.49469e-06	5	7	2	11	13	(RSK1/2 RNAi/Control)@A375 cells-Log2FC (calc);ATRA(12h)/Control@IMR-32 cell-AvgFC;(Crizotinib/Control1)@H3122 cells mTRAQ R3-AbsFC;(Crizotinib/Control1)@H3122 cells SILAC R1-AbsFC;(Crizotinib/Control2)@H3122 cells mTRAQ R3-AbsFC;(Crizotinib/Control2)@H3122 cells SILAC R1-AbsFC;(PD184352 (2h)/DMSO)@A375 cells-Log2FC (calc);(PD184352+PMA (30min)/PMA (30min))@HEK293 cells-Log2FC (calc);(SCH772984/D…					NO	NO	NO	NO	NO	NO	NO	NO						25002506,38256121,23898821,29255136,36781298	RSK1/2-RNAi,All-trans-retinoic acid (ATRA),Crizotinib (RTKi),PD184352 (MEKi),SCH772984 (ERKi),Trametinib,Metformin	Prat_152,159_neww,Prat_906,Prat_77,Prat_904,Prat_905,Prat_148,Prat_150,Prat_413,Prat_419,167_neww,163_neww,54_neww	5	7				0	0
KMT2D_S2274	ANKZF1_T607	ANKZF1	T607	74	1	13	13	0.0769231	1.29103e-06	1.28277e-06	5	7	11	2	13	(BRAFV600E(OIS)/Cycling(3d))@HDF cell line-Log2FC;(BRAFV600E+sh-C/EBP beta(OISb)/Cycling(3d))@HDF cell line-Log2FC;(GFP_FGF10/GFP_UT)@HeLa cell line-Log2FC;(Mitotic arrest/Untreated)@HeLa cells-AbsFC;(Palmitate/Untreated)@HepG2 cells-Log2FC (calc);(Pervanadate/Untreated)@HeLa cells-AbsFC;Human enterovirus A71(12h)/Mock@RD cells-Log2FC;Human enterovirus A71(1h)/Mock@RD cells-Log2FC;Human enterovir…		1	1	(IL-33 (60min)/Control)@THP-1 cells-Log2FC	NO	NO	NO	NO	NO	NO	NO	NO						24961811,36329028,28674419,29414761,36106392,36781298	BRAFV600E(OIS),BRAFV600E+sh-C/EBP(OISb),GFP_FGF10/GFP_UT,Mitotic arrest,Palmitate,Pervanadate,Inf_EV-A71,Metformin	Prat_137,Prat_135,Prat_851,Prat_368,Prat_227,Prat_370,45_neww,41_neww,42_neww,43_neww,44_neww,50_neww,54_neww	6	8	35011700	IL33	6_neww	1	1
KMT2D_S2274	CAAP1_S203	CAAP1	S203	92	0	13	13	0	1.69207e-06	7.24427e-06	5	7	9	4	13	(BRAFV600E(OIS)/Cycling(9d))@HDF cell line-Log2FC;(BRAFV600E+sh-C/EBP beta(OISb)/Cycling(3d))@HDF cell line-Log2FC;(BRAFV600E+sh-C/EBP beta(OISb)/Cycling(9d))@HDF cell line-Log2FC;(RSK1/2 RNAi/Control)@A375 cells-Log2FC (calc);Human enterovirus A71(12h)/Mock@RD cells-Log2FC;Human enterovirus A71(1h)/Mock@RD cells-Log2FC;Human enterovirus A71(2h)/Mock@RD cells-Log2FC;Human enterovirus A71(4h)/Mock…					NO	NO	NO	NO	NO	NO	NO	NO						24961811,25002506,36106392,35011700,36781298	BRAFV600E(OIS),BRAFV600E+sh-C/EBP(OISb),RSK1/2-RNAi,Inf_EV-A71,BRAFV600E(OIS)/BRAFV600E+sh-C/EBP(OISb),IL33,Metformin	Prat_138,Prat_135,Prat_133,Prat_152,45_neww,41_neww,42_neww,43_neww,44_neww,Prat_139,2_neww,6_neww,54_neww	5	7				0	0
KMT2D_S2274	RAB3GAP2_S450	RAB3GAP2	S450	83	1	13	13	0.0769231	4.87897e-06	8.14248e-06	5	7	8	5	13	(Mitotic arrest/Untreated)@HeLa cells-AbsFC;(Pervanadate/Untreated)@HeLa cells-AbsFC;Human enterovirus A71(12h)/Mock@RD cells-Log2FC;Human enterovirus A71(1h)/Mock@RD cells-Log2FC;Human enterovirus A71(2h)/Mock@RD cells-Log2FC;Human enterovirus A71(4h)/Mock@RD cells-Log2FC;Human enterovirus A71(8h)/Mock@RD cells-Log2FC;Safranal(12h)/Control@MDA-MB-231 cells-AbsFC;(AZD6244(10µM)/DMSO)@WM239A cells…	1		1	(Palmitate/Untreated)@HepG2 cells-Log2FC (calc)	NO	NO	NO	NO	NO	NO	NO	NO						28674419,36106392,36173113,25850435,29255136,36781298	Mitotic arrest,Pervanadate,Inf_EV-A71,Safranal,Selumetinib,Vemurafenib,SCH772984 (ERKi),Metformin	Prat_368,Prat_370,45_neww,41_neww,42_neww,43_neww,44_neww,46_neww,Prat_26,Prat_33,Prat_35,Prat_413,50_neww	6	8	29414761	Palmitate	Prat_227	1	1
KMT2D_S2274	ZFPM1_S786	ZFPM1	S786	69	1	13	13	0.0769231	5.75955e-07	3.87417e-07	4	7	11	2	13	(BRAFV600E(OIS)/Cycling(3d))@HDF cell line-Log2FC;(BRAFV600E+sh-C/EBP beta(OISb)/Cycling(3d))@HDF cell line-Log2FC;(EGF(10min)/Unstimulated R2)@HeLa cell line iTRAQ-Log2FC;(EGF(10min)/Unstimulated R2)@HeLa cell line mTRAQ-Log2FC;(Mitotic arrest/Untreated)@HeLa cells-AbsFC;(Pervanadate/Untreated)@HeLa cells-AbsFC;Human enterovirus A71(12h)/Mock@RD cells-Log2FC;Human enterovirus A71(1h)/Mock@RD cel…		1	1	(Crizotinib/DMSO)@NB1 cell-AvgFC	NO	NO	NO	NO	NO	NO	NO	NO						24961811,22210691,28674419,36106392,36781298	BRAFV600E(OIS),BRAFV600E+sh-C/EBP(OISb),EGF,Mitotic arrest,Pervanadate,Inf_EV-A71,BRAFV600E(OIS)/BRAFV600E+sh-C/EBP(OISb),Metformin	Prat_137,Prat_135,Prat_47,Prat_45,Prat_368,Prat_370,45_neww,41_neww,42_neww,43_neww,44_neww,Prat_139,50_neww	5	8	30459283	Crizotinib (RTKi)	Prat_913	1	1
KMT2D_S2274	CRTC3_S391	CRTC3	S391	69	0	13	13	0	5.40651e-08	5.35549e-08	6	6	8	5	13	(Coumarin(0.01µM)/Control)@HepG2 cells-Log2FC;(EGF(10min)/Unstimulated R2)@HeLa cell line iTRAQ-Log2FC;Human enterovirus A71(12h)/Mock@RD cells-Log2FC;Human enterovirus A71(1h)/Mock@RD cells-Log2FC;Human enterovirus A71(2h)/Mock@RD cells-Log2FC;Human enterovirus A71(4h)/Mock@RD cells-Log2FC;Human enterovirus A71(8h)/Mock@RD cells-Log2FC;Safranal(12h)/Control@MDA-MB-231 cells-AbsFC;(Crizotinib/Con…					NO	NO	NO	NO	NO	NO	NO	NO	CRTC3_S391	intracellular localization	carcinogenesis, induced; transcription, induced			35688186,22210691,36106392,36173113,23898821,35011700	Coumarin,EGF,Inf_EV-A71,Safranal,Crizotinib (RTKi),IL33	Prat_786,Prat_47,45_neww,41_neww,42_neww,43_neww,44_neww,46_neww,Prat_906,Prat_904,2_neww,4_neww,6_neww	6	6				0	0
KMT2D_S2274	ADD3_T12	ADD3	T12	72	1	13	13	0.0769231	9.40811e-07	8.0785e-07	6	6	6	7	13	(Coumarin(0.01µM)/Control)@HepG2 cells-Log2FC;Human enterovirus A71(12h)/Mock@RD cells-Log2FC;Human enterovirus A71(1h)/Mock@RD cells-Log2FC;Human enterovirus A71(2h)/Mock@RD cells-Log2FC;Human enterovirus A71(4h)/Mock@RD cells-Log2FC;Human enterovirus A71(8h)/Mock@RD cells-Log2FC;(Crizotinib/DMSO)@NB1 cell-AvgFC;(PD184352 (2h)/DMSO)@A375 cells-Log2FC (calc);(PD184352+PMA (30min)/PMA (30min))@HEK…	1		1	(RSK1/2 RNAi/Control)@A375 cells-Log2FC (calc)	NO	NO	NO	NO	NO	NO	NO	NO						35688186,36106392,30459283,25002506,29255136,28450419,36781298	Coumarin,Inf_EV-A71,Crizotinib (RTKi),PD184352 (MEKi),SCH772984 (ERKi),Sorafenib,Metformin	Prat_786,45_neww,41_neww,42_neww,43_neww,44_neww,Prat_913,Prat_148,Prat_150,Prat_413,Prat_333,50_neww,54_neww	7	7	25002506	RSK1/2-RNAi	Prat_152	1	1
KMT2D_S2274	RSL1D1_T415	RSL1D1	T415	86	1	13	13	0.0769231	7.36853e-06	1.40194e-05	6	6	7	6	13	(Mitotic arrest/Untreated)@HeLa cells-AbsFC;(Salmonella+siSIK2(30min)/siCTRL)@HeLa cells-AbsFC;Human enterovirus A71(12h)/Mock@RD cells-Log2FC;Human enterovirus A71(1h)/Mock@RD cells-Log2FC;Human enterovirus A71(2h)/Mock@RD cells-Log2FC;Human enterovirus A71(4h)/Mock@RD cells-Log2FC;Human enterovirus A71(8h)/Mock@RD cells-Log2FC;(Crizotinib/Control2)@H3122 cells mTRAQ R3-AbsFC;(EMT+TGNF(1h)/Contr…	1		1	(Palmitate/Untreated)@HepG2 cells-Log2FC (calc)	NO	NO	NO	NO	NO	NO	NO	NO						28674419,33947818,36106392,23898821,34686321,35011700,36781298	Mitotic arrest,Inf_Salmonella,Inf_EV-A71,Crizotinib (RTKi),EMT+TGNF,IL33,Metformin	Prat_368,Prat_747,45_neww,41_neww,42_neww,43_neww,44_neww,Prat_904,Prat_670,2_neww,4_neww,6_neww,54_neww	7	7	29414761	Palmitate	Prat_227	1	1			YES	complex_16773
KMT2D_S2274	MED24_S873	MED24	S873	101	1	13	13	0.0769231	4.7796e-05	0.000139923	6	6	12	1	13	(BRAFV600E+sh-C/EBP beta(OISb)/Cycling(9d))@HDF cell line-Log2FC;(DnRAB11_FGF10/RAB11_UT)@T47D cell line-Log2FC;(EGF(10min)/Unstimulated R2)@HeLa cell line iTRAQ-Log2FC;(EGF(10min)/Unstimulated R2)@HeLa cell line mTRAQ-Log2FC;(EGF(24h)/Unstimulated R2)@HeLa cell line mTRAQ-Log2FC;(RSK1/2 RNAi/Control)@A375 cells-Log2FC (calc);Human enterovirus A71(12h)/Mock@RD cells-Log2FC;Human enterovirus A71(1…	1		1	(EGF(10min)/Unstimulated R1)@HeLa cell line iTRAQ-Log2FC	NO	NO	NO	NO	NO	NO	NO	NO						24961811,36329028,22210691,25002506,36106392,36173113,36781298	BRAFV600E+sh-C/EBP(OISb),DnRAB11_FGF10/RAB11_UT,EGF,RSK1/2-RNAi,Inf_EV-A71,Safranal,Metformin	Prat_133,Prat_849,Prat_47,Prat_45,Prat_55,Prat_152,45_neww,41_neww,42_neww,43_neww,44_neww,46_neww,50_neww	7	7	22210691	EGF	Prat_42	1	1			YES	complex_16773
KMT2D_S2274	SMARCC2_S347	SMARCC2	S347	106	1	13	13	0.0769231	8.38427e-05	0.000266048	6	6	9	4	13	(BRAFV600E(OIS)/Cycling(9d))@HDF cell line-Log2FC;(Coumarin(0.01µM)/Control)@HepG2 cells-Log2FC;(Mitotic arrest/Untreated)@HeLa cells-AbsFC;(RSK1/2 RNAi/Control)@A375 cells-Log2FC (calc);Human enterovirus A71(12h)/Mock@RD cells-Log2FC;Human enterovirus A71(1h)/Mock@RD cells-Log2FC;Human enterovirus A71(2h)/Mock@RD cells-Log2FC;Human enterovirus A71(4h)/Mock@RD cells-Log2FC;Human enterovirus A71(8…	1		1	Safranal(12h)/Control@MDA-MB-231 cells-AbsFC	NO	NO	NO	NO	NO	NO	NO	NO						24961811,35688186,28674419,25002506,36106392,30550624,35011700	BRAFV600E(OIS),Coumarin,Mitotic arrest,RSK1/2-RNAi,Inf_EV-A71,Galectin4,IL33	Prat_138,Prat_786,Prat_368,Prat_152,45_neww,41_neww,42_neww,43_neww,44_neww,Prat_292,2_neww,4_neww,6_neww	7	7	36173113	Safranal	46_neww	1	1
KMT2D_S2274	TASOR_S694	TASOR	S694	75	0	13	13	0	1.45509e-07	2.4511e-07	5	6	7	6	13	(EGF(10min)/Unstimulated R1)@HeLa cell line iTRAQ-Log2FC;(EGF(10min)/Unstimulated R2)@HeLa cell line iTRAQ-Log2FC;Human enterovirus A71(12h)/Mock@RD cells-Log2FC;Human enterovirus A71(1h)/Mock@RD cells-Log2FC;Human enterovirus A71(2h)/Mock@RD cells-Log2FC;Human enterovirus A71(4h)/Mock@RD cells-Log2FC;Human enterovirus A71(8h)/Mock@RD cells-Log2FC;(AZD6244(30µM)/DMSO)@WM239A cells-AvgFC;(Coumarin…					NO	NO	NO	NO	NO	NO	NO	NO						22210691,36106392,25850435,35688186,35011700	EGF,Inf_EV-A71,Selumetinib,Coumarin,IL33,Vemurafenib	Prat_42,Prat_47,45_neww,41_neww,42_neww,43_neww,44_neww,Prat_28,Prat_793,2_neww,4_neww,6_neww,Prat_35	5	6				0	0
KMT2D_S2274	PLEKHM2_S329	PLEKHM2	S329	66	1	13	13	0.0769231	3.45402e-07	1.75932e-07	5	6	6	7	13	(Mitotic arrest/Untreated)@HeLa cells-AbsFC;Human enterovirus A71(12h)/Mock@RD cells-Log2FC;Human enterovirus A71(1h)/Mock@RD cells-Log2FC;Human enterovirus A71(2h)/Mock@RD cells-Log2FC;Human enterovirus A71(4h)/Mock@RD cells-Log2FC;Human enterovirus A71(8h)/Mock@RD cells-Log2FC;(AZD6244(30µM)/DMSO)@WM239A cells-AvgFC;(Crizotinib/Control1)@H3122 cells SILAC R2-AbsFC;(Crizotinib/Control2)@H3122 ce…		1	1	(Sorafenib(0.2µM)/DMSO)@MV4-11 cells-AvgFC	NO	NO	NO	NO	NO	NO	NO	NO						28674419,36106392,25850435,23898821,28450419,36781298	Mitotic arrest,Inf_EV-A71,Selumetinib,Crizotinib (RTKi),Vemurafenib,Sorafenib,Metformin	Prat_368,45_neww,41_neww,42_neww,43_neww,44_neww,Prat_28,Prat_80,Prat_69,Prat_35,Prat_333,50_neww,54_neww	6	7	28450419	Sorafenib	Prat_335	1	1
KMT2D_S2274	PAPOLG_S525	PAPOLG	S525	77	1	13	13	0.0769231	2.04443e-06	2.47197e-06	5	6	1	12	13	(Pervanadate/Untreated)@HeLa cells-AbsFC;(AZD6244(10µM)/DMSO)@WM239A cells-AvgFC;(AZD6244(30µM)/DMSO)@WM239A cells-AvgFC;(Crizotinib/Control1)@H3122 cells mTRAQ R1-AbsFC;(Crizotinib/Control1)@H3122 cells SILAC R1-AbsFC;(IL-33 (30min)/Control)@THP-1 cells-Log2FC;(IL-33 (60min)/Control)@THP-1 cells-Log2FC;(PD184352+PMA (30min)/PMA (30min))@HEK293 cells-Log2FC (calc);(PLX4032(10µM)/DMSO)@WM239A cell…		1	1	Metformin(24h)/Control@C2bbe1-Log2FC	NO	NO	NO	NO	NO	NO	NO	NO						28674419,25850435,23898821,35011700,25002506,28450419	Pervanadate,Selumetinib,Crizotinib (RTKi),IL33,PD184352 (MEKi),Vemurafenib,Sorafenib	Prat_370,Prat_26,Prat_28,Prat_78,Prat_77,4_neww,6_neww,Prat_150,Prat_33,Prat_35,Prat_325,Prat_333,Prat_335	6	7	36781298	Metformin	50_neww	1	1
KMT2D_S2274	SNX17_S421	SNX17	S421	86	1	13	13	0.0769231	7.36853e-06	1.40194e-05	5	6	9	4	13	(BRAFV600E(OIS)/Cycling(3d))@HDF cell line-Log2FC;(BRAFV600E+sh-C/EBP beta(OISb)/Cycling(3d))@HDF cell line-Log2FC;(EGF(10min)/Unstimulated R2)@HeLa cell line iTRAQ-Log2FC;Human enterovirus A71(12h)/Mock@RD cells-Log2FC;Human enterovirus A71(1h)/Mock@RD cells-Log2FC;Human enterovirus A71(2h)/Mock@RD cells-Log2FC;Human enterovirus A71(4h)/Mock@RD cells-Log2FC;Human enterovirus A71(8h)/Mock@RD cell…	1		1	(BRAFV600E+sh-C/EBP beta(OISb)/Cycling(9d))@HDF cell line-Log2FC	NO	NO	NO	NO	NO	NO	NO	NO						24961811,22210691,36106392,36173113,23898821,36781298	BRAFV600E(OIS),BRAFV600E+sh-C/EBP(OISb),EGF,Inf_EV-A71,Safranal,Crizotinib (RTKi),Metformin	Prat_137,Prat_135,Prat_47,45_neww,41_neww,42_neww,43_neww,44_neww,46_neww,Prat_906,Prat_904,Prat_69,50_neww	6	7	24961811	BRAFV600E+sh-C/EBP(OISb)	Prat_133	1	1
KMT2D_S2274	CDCA5_T111	CDCA5	T111	87	1	13	13	0.0769231	8.42778e-06	1.66853e-05	5	6	8	5	13	(Mitotic arrest/Untreated)@HeLa cells-AbsFC;(Pervanadate/Untreated)@HeLa cells-AbsFC;Human enterovirus A71(12h)/Mock@RD cells-Log2FC;Human enterovirus A71(1h)/Mock@RD cells-Log2FC;Human enterovirus A71(2h)/Mock@RD cells-Log2FC;Human enterovirus A71(4h)/Mock@RD cells-Log2FC;Human enterovirus A71(8h)/Mock@RD cells-Log2FC;Safranal(12h)/Control@MDA-MB-231 cells-AbsFC;(IL-33 (10min)/Control)@THP-1 cel…		1	1	Metformin(24h)/Control@C2bbe1-Log2FC	NO	NO	NO	NO	NO	NO	NO	NO	CDCA5_T111	molecular association, regulation; activity, inhibited	cell cycle regulation	SCC-112(DISRUPTS); H2A.1(DISRUPTS); SMC3(DISRUPTS)		28674419,36106392,36173113,35011700,25002506,28450419	Mitotic arrest,Pervanadate,Inf_EV-A71,Safranal,IL33,PD184352 (MEKi),Sorafenib	Prat_368,Prat_370,45_neww,41_neww,42_neww,43_neww,44_neww,46_neww,2_neww,4_neww,6_neww,Prat_150,Prat_333	6	7	36781298	Metformin	50_neww	1	1
KMT2D_S2274	IGF2BP2_S164	IGF2BP2	S164	89	1	13	13	0.0769231	1.09757e-05	2.34011e-05	5	6	9	4	13	(BRAFV600E(OIS)/Cycling(9d))@HDF cell line-Log2FC;(BRAFV600E+sh-C/EBP beta(OISb)/Cycling(9d))@HDF cell line-Log2FC;ATRA(12h)/Control@IMR-32 cell-AvgFC;Human enterovirus A71(12h)/Mock@RD cells-Log2FC;Human enterovirus A71(1h)/Mock@RD cells-Log2FC;Human enterovirus A71(2h)/Mock@RD cells-Log2FC;Human enterovirus A71(4h)/Mock@RD cells-Log2FC;Human enterovirus A71(8h)/Mock@RD cells-Log2FC;Safranal(12h…	1		1	(Epithelial/Mesenchymal)@HMLE cells R2-Log2FC	NO	NO	NO	NO	NO	NO	NO	NO						24961811,38256121,36106392,36173113,35011700,36781298	BRAFV600E(OIS),BRAFV600E+sh-C/EBP(OISb),All-trans-retinoic acid (ATRA),Inf_EV-A71,Safranal,IL33,Metformin	Prat_138,Prat_133,159_neww,45_neww,41_neww,42_neww,43_neww,44_neww,46_neww,6_neww,167_neww,163_neww,50_neww	6	7	31221721	Epithelial/Mesenchymal	Prat_346	1	1
KMT2D_S2274	SLC9A1_S693	SLC9A1	S693	94	1	13	13	0.0769231	2.07244e-05	5.167e-05	5	6	8	5	13	(BRAFV600E(OIS)/Cycling(9d))@HDF cell line-Log2FC;(BRAFV600E+sh-C/EBP beta(OISb)/Cycling(9d))@HDF cell line-Log2FC;(RSK1/2 RNAi/Control)@A375 cells-Log2FC (calc);Human enterovirus A71(12h)/Mock@RD cells-Log2FC;Human enterovirus A71(1h)/Mock@RD cells-Log2FC;Human enterovirus A71(2h)/Mock@RD cells-Log2FC;Human enterovirus A71(4h)/Mock@RD cells-Log2FC;Human enterovirus A71(8h)/Mock@RD cells-Log2FC;(…		1	1	Metformin(24h)/Control@MDST-Log2FC	NO	NO	NO	NO	NO	NO	NO	NO	SLC9A1_S693	protein stabilization; protein conformation				24961811,25002506,36106392,35011700,28209619,36781298	BRAFV600E(OIS),BRAFV600E+sh-C/EBP(OISb),RSK1/2-RNAi,Inf_EV-A71,IL33,BT474J4+lap/parental,Metformin	Prat_138,Prat_133,Prat_152,45_neww,41_neww,42_neww,43_neww,44_neww,2_neww,4_neww,6_neww,Prat_311,50_neww	6	7	36781298	Metformin	54_neww	1	1
KMT2D_S2274	ITPRID2_S746	ITPRID2	S746	95	1	13	13	0.0769231	2.34393e-05	6.00271e-05	5	6	7	6	13	(RSK1/2 RNAi/Control)@A375 cells-Log2FC (calc);Human enterovirus A71(12h)/Mock@RD cells-Log2FC;Human enterovirus A71(1h)/Mock@RD cells-Log2FC;Human enterovirus A71(2h)/Mock@RD cells-Log2FC;Human enterovirus A71(4h)/Mock@RD cells-Log2FC;Human enterovirus A71(8h)/Mock@RD cells-Log2FC;Safranal(12h)/Control@MDA-MB-231 cells-AbsFC;(Coumarin(100µM)/Control)@HepG2 cells-Log2FC;(EMT+TGNF(1h)/Control)@hiP…		1	1	(Crizotinib/Control1)@H3122 cells mTRAQ R1-AbsFC	NO	NO	NO	NO	NO	NO	NO	NO						25002506,36106392,36173113,35688186,34686321,36781298	RSK1/2-RNAi,Inf_EV-A71,Safranal,Coumarin,EMT+TGNF,PD184352 (MEKi),Metformin	Prat_152,45_neww,41_neww,42_neww,43_neww,44_neww,46_neww,Prat_793,Prat_670,Prat_148,Prat_150,50_neww,54_neww	6	7	23898821	Crizotinib (RTKi)	Prat_78	1	1
KMT2D_S2274	AFDN_S1696	AFDN	S1696	74	1	13	13	0.0769231	1.29103e-06	1.28277e-06	4	6	8	5	13	(Mitotic arrest/Untreated)@HeLa cells-AbsFC;(Pervanadate/Untreated)@HeLa cells-AbsFC;Human enterovirus A71(12h)/Mock@RD cells-Log2FC;Human enterovirus A71(1h)/Mock@RD cells-Log2FC;Human enterovirus A71(2h)/Mock@RD cells-Log2FC;Human enterovirus A71(4h)/Mock@RD cells-Log2FC;Human enterovirus A71(8h)/Mock@RD cells-Log2FC;Safranal(12h)/Control@MDA-MB-231 cells-AbsFC;(AZD6244(10µM)/DMSO)@WM239A cells…		1	1	(dox/Isoproterenol)@RE cells-AbsFC	NO	NO	NO	NO	NO	NO	NO	NO						28674419,36106392,36173113,25850435,36781298	Mitotic arrest,Pervanadate,Inf_EV-A71,Safranal,Selumetinib,Vemurafenib,Metformin	Prat_368,Prat_370,45_neww,41_neww,42_neww,43_neww,44_neww,46_neww,Prat_26,Prat_28,Prat_33,Prat_35,54_neww	5	7	32156701	Dox/Isoproterenol	Prat_408	1	1
KMT2D_S2274	AKAP11_S18	AKAP11	S18	101	1	13	13	0.0769231	4.7796e-05	0.000139923	4	6	3	10	13	(GFP_FGF10/GFP_UT)@HeLa cell line-Log2FC;(Mitotic arrest/Untreated)@HeLa cells-AbsFC;(Pervanadate/Untreated)@HeLa cells-AbsFC;(AZD6244(10µM)/DMSO)@WM239A cells-AvgFC;(AZD6244(30µM)/DMSO)@WM239A cells-AvgFC;(Crizotinib/Control1)@H3122 cells mTRAQ R1-AbsFC;(Crizotinib/Control1)@H3122 cells mTRAQ R3-AbsFC;(Crizotinib/Control2)@H3122 cells mTRAQ R2-AbsFC;(Crizotinib/Control2)@H3122 cells mTRAQ R3-Abs…	1		1	(RSK1/2 RNAi/Control)@A375 cells-Log2FC (calc)	NO	NO	NO	NO	NO	NO	NO	NO						36329028,28674419,25850435,23898821,28450419	GFP_FGF10/GFP_UT,Mitotic arrest,Pervanadate,Selumetinib,Crizotinib (RTKi),Vemurafenib,Sorafenib	Prat_851,Prat_368,Prat_370,Prat_26,Prat_28,Prat_78,Prat_906,Prat_75,Prat_904,Prat_33,Prat_325,Prat_333,Prat_335	5	7	25002506	RSK1/2-RNAi	Prat_152	1	1
KMT2D_S2274	TJP1_S125	TJP1	S125	107	1	13	13	0.0769231	9.35143e-05	0.000300679	4	6	8	5	13	(RSK1/2 RNAi/Control)@A375 cells-Log2FC (calc);(Salmonella+siSIK2(30min)/siCTRL)@HeLa cells-AbsFC;(siSIK2/siCTRL)@HeLa cells-AbsFC;Human enterovirus A71(12h)/Mock@RD cells-Log2FC;Human enterovirus A71(1h)/Mock@RD cells-Log2FC;Human enterovirus A71(2h)/Mock@RD cells-Log2FC;Human enterovirus A71(4h)/Mock@RD cells-Log2FC;Human enterovirus A71(8h)/Mock@RD cells-Log2FC;(IL-33 (10min)/Control)@THP-1 ce…	1		1	Safranal(12h)/Control@MDA-MB-231 cells-AbsFC	NO	NO	NO	NO	NO	NO	NO	NO						25002506,33947818,36106392,35011700,28209619	RSK1/2-RNAi,Inf_Salmonella,siSIK2,Inf_EV-A71,IL33,BT474J4+lap/parental,PD184352 (MEKi)	Prat_152,Prat_747,Prat_745,45_neww,41_neww,42_neww,43_neww,44_neww,2_neww,4_neww,6_neww,Prat_311,Prat_148	5	7	36173113	Safranal	46_neww	1	1
KMT2D_S2274	HSPH1_T815	HSPH1	T815	78	0	13	13	0	2.32362e-07	4.87192e-07	5	5	8	5	13	(Salmonella+siSIK2(30min)/siCTRL)@HeLa cells-AbsFC;(siSIK2/siCTRL)@HeLa cells-AbsFC;Human enterovirus A71(12h)/Mock@RD cells-Log2FC;Human enterovirus A71(1h)/Mock@RD cells-Log2FC;Human enterovirus A71(2h)/Mock@RD cells-Log2FC;Human enterovirus A71(4h)/Mock@RD cells-Log2FC;Human enterovirus A71(8h)/Mock@RD cells-Log2FC;Safranal(12h)/Control@MDA-MB-231 cells-AbsFC;(Crizotinib/Control1)@H3122 cells …					NO	NO	NO	NO	NO	NO	NO	NO						33947818,36106392,36173113,23898821,30459283	Inf_Salmonella,siSIK2,Inf_EV-A71,Safranal,Crizotinib (RTKi)	Prat_747,Prat_745,45_neww,41_neww,42_neww,43_neww,44_neww,46_neww,Prat_906,Prat_77,Prat_902,Prat_904,Prat_913	5	5				0	0
KMT2D_S2274	ZNF639_S60	ZNF639	S60	80	0	13	13	0	3.1457e-07	7.51899e-07	5	5	7	6	13	(RSK1/2 RNAi/Control)@A375 cells-Log2FC (calc);ATRA(12h)/Control@IMR-32 cell-AvgFC;Human enterovirus A71(12h)/Mock@RD cells-Log2FC;Human enterovirus A71(1h)/Mock@RD cells-Log2FC;Human enterovirus A71(2h)/Mock@RD cells-Log2FC;Human enterovirus A71(4h)/Mock@RD cells-Log2FC;Human enterovirus A71(8h)/Mock@RD cells-Log2FC;(IL-33 (10min)/Control)@THP-1 cells-Log2FC;(IL-33 (30min)/Control)@THP-1 cells-L…					NO	NO	NO	NO	NO	NO	NO	NO						25002506,38256121,36106392,35011700,36781298	RSK1/2-RNAi,All-trans-retinoic acid (ATRA),Inf_EV-A71,IL33,Metformin	Prat_152,159_neww,45_neww,41_neww,42_neww,43_neww,44_neww,2_neww,4_neww,6_neww,167_neww,163_neww,54_neww	5	5				0	0
KMT2D_S2274	MISP_T287	MISP	T287	83	0	13	13	0	4.89174e-07	1.39477e-06	5	5	5	8	13	(EGF(10min)/Unstimulated R1)@HeLa cell line iTRAQ-Log2FC;(EGF(10min)/Unstimulated R2)@HeLa cell line iTRAQ-Log2FC;(EGF(10min)/Unstimulated R2)@HeLa cell line mTRAQ-Log2FC;(EGF(24h)/Unstimulated R2)@HeLa cell line mTRAQ-Log2FC;(Salmonella+siSIK2(30min)/siCTRL)@HeLa cells-AbsFC;(1-NM-PP1/DMSO)@CDK12analog sens HeLa cell line-Log2FC;(Crizotinib/Control1)@H3122 cells mTRAQ R1-AbsFC;(Crizotinib/Contro…					NO	NO	NO	NO	NO	NO	NO	NO						22210691,33947818,31652541,23898821,36781298	EGF,Inf_Salmonella,1-NM-PP1 (CDK12i),Crizotinib (RTKi),Metformin	Prat_42,Prat_47,Prat_45,Prat_55,Prat_747,Prat_363,Prat_78,Prat_906,Prat_902,Prat_75,Prat_904,Prat_903,50_neww	5	5				0	0
KMT2D_S2274	C2orf49_T197	C2orf49	T197	85	0	13	13	0	6.51273e-07	2.06307e-06	5	5	5	8	13	Human enterovirus A71(12h)/Mock@RD cells-Log2FC;Human enterovirus A71(1h)/Mock@RD cells-Log2FC;Human enterovirus A71(2h)/Mock@RD cells-Log2FC;Human enterovirus A71(4h)/Mock@RD cells-Log2FC;Human enterovirus A71(8h)/Mock@RD cells-Log2FC;(HU+SCH 900776/HU)@HEK293A cell SF2-AbsFC;(PD184352 (2h)/DMSO)@A375 cells-Log2FC (calc);(PD184352+PMA (30min)/PMA (30min))@HEK293 cells-Log2FC (calc);(Sorafenib(0.…					NO	NO	NO	NO	NO	NO	NO	NO						36106392,32314919,25002506,28450419,36781298	Inf_EV-A71,Hydroxyurea+SCH900776 (CHEK1i),PD184352 (MEKi),Sorafenib,Metformin	45_neww,41_neww,42_neww,43_neww,44_neww,Prat_422,Prat_148,Prat_150,Prat_325,Prat_333,Prat_335,50_neww,54_neww	5	5				0	0
KMT2D_S2274	MKI67_T328	MKI67	T328	74	1	13	13	0.0769231	1.29103e-06	1.28277e-06	5	5	7	6	13	(Mitotic arrest/Untreated)@HeLa cells-AbsFC;(TcdBNXN(8h)/Control)@HEp-2 cell line-AbsFC;Human enterovirus A71(12h)/Mock@RD cells-Log2FC;Human enterovirus A71(1h)/Mock@RD cells-Log2FC;Human enterovirus A71(2h)/Mock@RD cells-Log2FC;Human enterovirus A71(4h)/Mock@RD cells-Log2FC;Human enterovirus A71(8h)/Mock@RD cells-Log2FC;(Crizotinib/Control2)@H3122 cells mTRAQ R3-AbsFC;(Crizotinib/Control2)@H312…	1		1	(TcdBNXN(8h)/TcdB(8h))@HEp-2 cell line-AbsFC	NO	NO	NO	NO	NO	NO	NO	NO						28674419,30619164,36106392,23898821,35011700,28450419	Mitotic arrest,TcdB (Toxin),Inf_EV-A71,Crizotinib (RTKi),IL33,Sorafenib	Prat_368,Prat_296,45_neww,41_neww,42_neww,43_neww,44_neww,Prat_904,Prat_69,2_neww,4_neww,6_neww,Prat_325	6	6	30619164	TcdB (Toxin)	Prat_298	1	1		YES	YES	complex_16773
KMT2D_S2274	SUPT6H_T1532	SUPT6H	T1532	101	0	13	13	0	5.25188e-06	2.92372e-05	5	5	4	9	13	Human enterovirus A71(1h)/Mock@RD cells-Log2FC;Human enterovirus A71(2h)/Mock@RD cells-Log2FC;Human enterovirus A71(4h)/Mock@RD cells-Log2FC;Human enterovirus A71(8h)/Mock@RD cells-Log2FC;(Coumarin(100µM)/Control)@HepG2 cells-Log2FC;(Crizotinib/Control1)@H3122 cells SILAC R1-AbsFC;(Crizotinib/Control1)@H3122 cells SILAC R2-AbsFC;(Crizotinib/Control1)@H3122 cells SILAC R3-AbsFC;(Crizotinib/Control…					NO	NO	NO	NO	NO	NO	NO	NO						36106392,35688186,23898821,25002506,36781298	Inf_EV-A71,Coumarin,Crizotinib (RTKi),PD184352 (MEKi),Metformin	41_neww,42_neww,43_neww,44_neww,Prat_793,Prat_77,Prat_80,Prat_902,Prat_905,Prat_69,Prat_148,Prat_150,50_neww	5	5				0	0
KMT2D_S2274	SMARCAD1_S124	SMARCAD1	S124	104	0	13	13	0	7.50215e-06	4.44577e-05	5	5	9	4	13	(EGF(10min)/Unstimulated R1)@HeLa cell line iTRAQ-Log2FC;(EGF(10min)/Unstimulated R2)@HeLa cell line iTRAQ-Log2FC;(EGF(24h)/Unstimulated R2)@HeLa cell line mTRAQ-Log2FC;(siSIK2/siCTRL)@HeLa cells-AbsFC;Human enterovirus A71(12h)/Mock@RD cells-Log2FC;Human enterovirus A71(1h)/Mock@RD cells-Log2FC;Human enterovirus A71(2h)/Mock@RD cells-Log2FC;Human enterovirus A71(4h)/Mock@RD cells-Log2FC;Human en…					NO	NO	NO	NO	NO	NO	NO	NO						22210691,33947818,36106392,35688186,35011700	EGF,siSIK2,Inf_EV-A71,Coumarin,IL33	Prat_42,Prat_47,Prat_55,Prat_745,45_neww,41_neww,42_neww,43_neww,44_neww,Prat_793,2_neww,4_neww,6_neww	5	5				0	0
KMT2D_S2274	ZC3HC1_S395	ZC3HC1	S395	106	0	13	13	0	9.46497e-06	5.81294e-05	5	5	8	5	13	ATRA(12h)/Control@IMR-32 cell-AvgFC;ATRA(1d)/ATRA(12h)@SH-SY5Y cell-AvgFC;ATRA(3d)/ATRA(12h)@SH-SY5Y cell-AvgFC;Human enterovirus A71(12h)/Mock@RD cells-Log2FC;Human enterovirus A71(1h)/Mock@RD cells-Log2FC;Human enterovirus A71(2h)/Mock@RD cells-Log2FC;Human enterovirus A71(4h)/Mock@RD cells-Log2FC;Human enterovirus A71(8h)/Mock@RD cells-Log2FC;(EMT+TGNF(1h)/Control)@hiPSC-RPE cellline-AbsFC;(IL…					NO	NO	NO	NO	NO	NO	NO	NO	ZC3HC1_S395	molecular association, regulation; activity, inhibited	cell cycle regulation	SKP1A(DISRUPTS)		38256121,36106392,34686321,35011700,36781298	All-trans-retinoic acid (ATRA),Inf_EV-A71,EMT+TGNF,IL33,Metformin	159_neww,172_neww,173_neww,45_neww,41_neww,42_neww,43_neww,44_neww,Prat_670,6_neww,167_neww,163_neww,54_neww	5	5				0	0
KMT2D_S2274	SMARCAD1_S127	SMARCAD1	S127	110	0	13	13	0	1.48842e-05	9.69199e-05	5	5	9	4	13	(EGF(10min)/Unstimulated R1)@HeLa cell line iTRAQ-Log2FC;(EGF(10min)/Unstimulated R2)@HeLa cell line iTRAQ-Log2FC;(EGF(24h)/Unstimulated R2)@HeLa cell line mTRAQ-Log2FC;(siSIK2/siCTRL)@HeLa cells-AbsFC;Human enterovirus A71(12h)/Mock@RD cells-Log2FC;Human enterovirus A71(1h)/Mock@RD cells-Log2FC;Human enterovirus A71(2h)/Mock@RD cells-Log2FC;Human enterovirus A71(4h)/Mock@RD cells-Log2FC;Human en…					NO	NO	NO	NO	NO	NO	NO	NO						22210691,33947818,36106392,35688186,35011700	EGF,siSIK2,Inf_EV-A71,Coumarin,IL33	Prat_42,Prat_47,Prat_55,Prat_745,45_neww,41_neww,42_neww,43_neww,44_neww,Prat_793,2_neww,4_neww,6_neww	5	5				0	0
KMT2D_S2274	TBC1D9B_S432	TBC1D9B	S432	110	1	13	13	0.0769231	0.000128959	0.000429125	5	5	6	7	13	Human enterovirus A71(12h)/Mock@RD cells-Log2FC;Human enterovirus A71(1h)/Mock@RD cells-Log2FC;Human enterovirus A71(2h)/Mock@RD cells-Log2FC;Human enterovirus A71(4h)/Mock@RD cells-Log2FC;Human enterovirus A71(8h)/Mock@RD cells-Log2FC;Safranal(12h)/Control@MDA-MB-231 cells-AbsFC;(Crizotinib/Control1)@H3122 cells SILAC R1-AbsFC;(Crizotinib/Control2)@H3122 cells SILAC R1-AbsFC;(IL-33 (10min)/Contr…	1		1	(Palmitate/Untreated)@HepG2 cells-Log2FC (calc)	NO	NO	NO	NO	NO	NO	NO	NO						36106392,36173113,23898821,35011700,25002506,36781298	Inf_EV-A71,Safranal,Crizotinib (RTKi),IL33,PD184352 (MEKi),Metformin	45_neww,41_neww,42_neww,43_neww,44_neww,46_neww,Prat_77,Prat_905,2_neww,4_neww,6_neww,Prat_150,50_neww	6	6	29414761	Palmitate	Prat_227	1	1
KMT2D_S2274	TBC1D5_T552	TBC1D5	T552	68	0	13	13	0	4.54938e-08	4.06821e-08	4	5	8	5	13	(Mitotic arrest/Untreated)@HeLa cells-AbsFC;(Pervanadate/Untreated)@HeLa cells-AbsFC;ATRA(12h)/Control@IMR-32 cell-AvgFC;Human enterovirus A71(12h)/Mock@RD cells-Log2FC;Human enterovirus A71(1h)/Mock@RD cells-Log2FC;Human enterovirus A71(2h)/Mock@RD cells-Log2FC;Human enterovirus A71(4h)/Mock@RD cells-Log2FC;Human enterovirus A71(8h)/Mock@RD cells-Log2FC;(Sorafenib(0.01µM)/DMSO)@MV4-11 cells-AvgF…					NO	NO	NO	NO	NO	NO	NO	NO						28674419,38256121,36106392,28450419	Mitotic arrest,Pervanadate,All-trans-retinoic acid (ATRA),Inf_EV-A71,Sorafenib	Prat_368,Prat_370,159_neww,45_neww,41_neww,42_neww,43_neww,44_neww,Prat_325,Prat_333,Prat_335,167_neww,163_neww	4	5				0	0
KMT2D_S2274	TMX1_S226	TMX1	S226	69	0	13	13	0	5.40651e-08	5.35549e-08	4	5	2	11	13	(Mitotic arrest/Untreated)@HeLa cells-AbsFC;(Pervanadate/Untreated)@HeLa cells-AbsFC;(AZD6244(30µM)/DMSO)@WM239A cells-AvgFC;(Crizotinib/Control1)@H3122 cells SILAC R1-AbsFC;(Crizotinib/Control1)@H3122 cells SILAC R2-AbsFC;(Crizotinib/Control1)@H3122 cells SILAC R3-AbsFC;(Crizotinib/Control2)@H3122 cells mTRAQ R2-AbsFC;(Crizotinib/Control2)@H3122 cells SILAC R1-AbsFC;(Crizotinib/Control2)@H3122 c…					NO	NO	NO	NO	NO	NO	NO	NO						28674419,25850435,23898821,28450419	Mitotic arrest,Pervanadate,Selumetinib,Crizotinib (RTKi),Sorafenib	Prat_368,Prat_370,Prat_28,Prat_77,Prat_80,Prat_902,Prat_75,Prat_905,Prat_69,Prat_903,Prat_325,Prat_333,Prat_335	4	5				0	0
KMT2D_S2274	CPSF4_S212	CPSF4	S212	77	1	13	13	0.0769231	2.04443e-06	2.47197e-06	4	5	9	4	13	(EGF(10min)/Unstimulated R2)@HeLa cell line iTRAQ-Log2FC;(Mitotic arrest/Untreated)@HeLa cells-AbsFC;(Pervanadate/Untreated)@HeLa cells-AbsFC;ATRA(12h)/Control@IMR-32 cell-AvgFC;Human enterovirus A71(12h)/Mock@RD cells-Log2FC;Human enterovirus A71(1h)/Mock@RD cells-Log2FC;Human enterovirus A71(2h)/Mock@RD cells-Log2FC;Human enterovirus A71(4h)/Mock@RD cells-Log2FC;Human enterovirus A71(8h)/Mock@R…	1		1	(BRAFV600E(OIS)/Cycling(9d))@HDF cell line-Log2FC	NO	NO	NO	NO	NO	NO	NO	NO						22210691,28674419,38256121,36106392,36781298	EGF,Mitotic arrest,Pervanadate,All-trans-retinoic acid (ATRA),Inf_EV-A71,Metformin	Prat_47,Prat_368,Prat_370,159_neww,45_neww,41_neww,42_neww,43_neww,44_neww,167_neww,163_neww,50_neww,54_neww	5	6	24961811	BRAFV600E(OIS)	Prat_138	1	1
KMT2D_S2274	DBN1_S141	DBN1	S141	80	1	13	13	0.0769231	3.18326e-06	4.57109e-06	4	5	9	4	13	(BRAFV600E(OIS)/Cycling(3d))@HDF cell line-Log2FC;(BRAFV600E+sh-C/EBP beta(OISb)/Cycling(3d))@HDF cell line-Log2FC;(Mitotic arrest/Untreated)@HeLa cells-AbsFC;ATRA(12h)/Control@IMR-32 cell-AvgFC;Human enterovirus A71(12h)/Mock@RD cells-Log2FC;Human enterovirus A71(1h)/Mock@RD cells-Log2FC;Human enterovirus A71(2h)/Mock@RD cells-Log2FC;Human enterovirus A71(4h)/Mock@RD cells-Log2FC;Human enterovir…		1	1	(BRAFV600E(OIS)/BRAFV600E+sh-C/EBP beta(OISb)(3d))@HDF cell line-Log2FC	NO	NO	NO	NO	NO	NO	NO	NO						24961811,28674419,38256121,36106392,36781298	BRAFV600E(OIS),BRAFV600E+sh-C/EBP(OISb),Mitotic arrest,All-trans-retinoic acid (ATRA),Inf_EV-A71,Metformin	Prat_137,Prat_135,Prat_368,159_neww,45_neww,41_neww,42_neww,43_neww,44_neww,167_neww,163_neww,50_neww,54_neww	5	6	24961811	BRAFV600E(OIS)/BRAFV600E+sh-C/EBP(OISb)	Prat_139	1	1
KMT2D_S2274	SPRED2_S206	SPRED2	S206	81	1	13	13	0.0769231	3.67645e-06	5.56323e-06	4	5	7	6	13	(EGF(10min)/Unstimulated R1)@HeLa cell line iTRAQ-Log2FC;(EGF(10min)/Unstimulated R2)@HeLa cell line iTRAQ-Log2FC;Human enterovirus A71(12h)/Mock@RD cells-Log2FC;Human enterovirus A71(1h)/Mock@RD cells-Log2FC;Human enterovirus A71(2h)/Mock@RD cells-Log2FC;Human enterovirus A71(4h)/Mock@RD cells-Log2FC;Human enterovirus A71(8h)/Mock@RD cells-Log2FC;(AZD6244(10µM)/DMSO)@WM239A cells-AvgFC;(Crizotin…		1	1	(Crizotinib/Control2)@H3122 cells mTRAQ R2-AbsFC	NO	NO	NO	NO	NO	NO	NO	NO						22210691,36106392,25850435,23898821,25002506	EGF,Inf_EV-A71,Selumetinib,Crizotinib (RTKi),PD184352 (MEKi),Vemurafenib	Prat_42,Prat_47,45_neww,41_neww,42_neww,43_neww,44_neww,Prat_26,Prat_77,Prat_905,Prat_69,Prat_148,Prat_33	5	6	23898821	Crizotinib (RTKi)	Prat_75	1	1
KMT2D_S2274	CARMIL1_S1094	CARMIL1	S1094	93	1	13	13	0.0769231	1.83e-05	4.43552e-05	4	5	4	9	13	(Salmonella+siSIK2(30min)/siCTRL)@HeLa cells-AbsFC;(TcdB(8h)/Control)@HEp-2 cell line-AbsFC;(TcdBNXN(8h)/Control)@HEp-2 cell line-AbsFC;(TcdBNXN(8h)/TcdB(8h))@HEp-2 cell line-AbsFC ;(Crizotinib/Control1)@H3122 cells mTRAQ R1-AbsFC;(Crizotinib/Control1)@H3122 cells SILAC R1-AbsFC;(Crizotinib/Control1)@H3122 cells SILAC R3-AbsFC;(Crizotinib/Control2)@H3122 cells mTRAQ R2-AbsFC;(Crizotinib/Control2)…		1	1	(Human Galectin-4(72h)/Control)@LS 180 cell line R1-Log2FC	NO	NO	NO	NO	NO	NO	NO	NO						33947818,30619164,23898821,34686321,36781298	Inf_Salmonella,TcdB (Toxin),Crizotinib (RTKi),EMT+TGNF,TGNF,Metformin	Prat_747,Prat_294,Prat_296,Prat_298,Prat_78,Prat_77,Prat_902,Prat_75,Prat_905,Prat_69,Prat_670,Prat_672,50_neww	5	6	30550624	Galectin4	Prat_292	1	1
KMT2D_S2274	TMEM184B_S388	TMEM184B	S388	83	0	13	13	0	4.89174e-07	1.39477e-06	5	4	6	7	13	Human enterovirus A71(12h)/Mock@RD cells-Log2FC;Human enterovirus A71(1h)/Mock@RD cells-Log2FC;Human enterovirus A71(2h)/Mock@RD cells-Log2FC;Human enterovirus A71(4h)/Mock@RD cells-Log2FC;Human enterovirus A71(8h)/Mock@RD cells-Log2FC;Safranal(12h)/Control@MDA-MB-231 cells-AbsFC;(Crizotinib/Control1)@H3122 cells mTRAQ R3-AbsFC;(Crizotinib/Control2)@H3122 cells mTRAQ R3-AbsFC;(Crizotinib/Control2…					NO	NO	NO	NO	NO	NO	NO	NO						36106392,36173113,23898821,30459283,35011700	Inf_EV-A71,Safranal,Crizotinib (RTKi),IL33	45_neww,41_neww,42_neww,43_neww,44_neww,46_neww,Prat_906,Prat_904,Prat_903,Prat_913,2_neww,4_neww,6_neww	5	4				0	0
KMT2D_S2274	EIF4EBP1_T68	EIF4EBP1	T68	77	1	13	13	0.0769231	2.04443e-06	2.47197e-06	5	4	1	12	13	(EGF(10min)/Unstimulated R2)@HeLa cell line iTRAQ-Log2FC;(Crizotinib/Control1)@H3122 cells SILAC R2-AbsFC;(Crizotinib/Control1)@H3122 cells SILAC R3-AbsFC;(Crizotinib/Control2)@H3122 cells SILAC R1-AbsFC;(Crizotinib/Control2)@H3122 cells SILAC R2-AbsFC;(Crizotinib/Control2)@H3122 cells SILAC R3-AbsFC;(Crizotinib/DMSO)@NB1 cell-AvgFC;(Erlotinib+EGF/Control)@H3255 cell line-AbsFC;(PD184352 (2h)/DMS…	1		1	Safranal(12h)/Control@MDA-MB-231 cells-AbsFC	NO	NO	NO	NO	NO	NO	NO	NO						22210691,23898821,30459283,25404012,25002506,28450419	EGF,Crizotinib (RTKi),Erlotinib+EGF,PD184352 (MEKi),Sorafenib	Prat_47,Prat_80,Prat_902,Prat_905,Prat_69,Prat_903,Prat_913,Prat_20,Prat_148,Prat_150,Prat_325,Prat_333,Prat_335	6	5	36173113	Safranal	46_neww	1	1
KMT2D_S2274	TOM1_S160	TOM1	S160	77	1	13	13	0.0769231	2.04443e-06	2.47197e-06	5	4	1	12	13	(EGF(10min)/Unstimulated R2)@HeLa cell line mTRAQ-Log2FC;(Crizotinib/Control1)@H3122 cells SILAC R1-AbsFC;(Crizotinib/Control1)@H3122 cells SILAC R2-AbsFC;(Crizotinib/Control1)@H3122 cells SILAC R3-AbsFC;(Crizotinib/Control2)@H3122 cells SILAC R1-AbsFC;(Crizotinib/Control2)@H3122 cells SILAC R2-AbsFC;(Crizotinib/Control2)@H3122 cells SILAC R3-AbsFC;(Crizotinib/DMSO)@NB1 cell-AvgFC;(Sorafenib(0.01…		1	1	(Lapatinib+BT-474-J4 cell line/BT-474 cell line)-Log2FC	NO	NO	NO	NO	NO	NO	NO	NO						22210691,23898821,30459283,28450419,34686321,36781298	EGF,Crizotinib (RTKi),Sorafenib,TGNF,Metformin	Prat_45,Prat_77,Prat_80,Prat_902,Prat_905,Prat_69,Prat_903,Prat_913,Prat_325,Prat_333,Prat_335,Prat_672,54_neww	6	5	28209619	BT474J4+lap/parental	Prat_311	1	1
KMT2D_S2274	DHX36_S1008	DHX36	S1008	62	0	13	13	0	1.53431e-08	6.72297e-09	4	4	9	4	13	(siSIK2/siCTRL)@HeLa cells-AbsFC;ATRA(12h)/Control@IMR-32 cell-AvgFC;ATRA(1d)/ATRA(12h)@SH-SY5Y cell-AvgFC;ATRA(3d)/ATRA(12h)@SH-SY5Y cell-AvgFC;Human enterovirus A71(12h)/Mock@RD cells-Log2FC;Human enterovirus A71(1h)/Mock@RD cells-Log2FC;Human enterovirus A71(2h)/Mock@RD cells-Log2FC;Human enterovirus A71(4h)/Mock@RD cells-Log2FC;Human enterovirus A71(8h)/Mock@RD cells-Log2FC;(IL-33 (30min)/Con…					NO	NO	NO	NO	NO	NO	NO	NO						33947818,38256121,36106392,35011700	siSIK2,All-trans-retinoic acid (ATRA),Inf_EV-A71,IL33	Prat_745,159_neww,172_neww,173_neww,45_neww,41_neww,42_neww,43_neww,44_neww,4_neww,6_neww,167_neww,163_neww	4	4				0	0			YES	complex_16773
KMT2D_S2274	APPL1_S403	APPL1	S403	73	0	13	13	0	1.05482e-07	1.51073e-07	4	4	7	6	13	ATRA(12h)/Control@IMR-32 cell-AvgFC;ATRA(1d)/ATRA(12h)@SH-SY5Y cell-AvgFC;Human enterovirus A71(12h)/Mock@RD cells-Log2FC;Human enterovirus A71(1h)/Mock@RD cells-Log2FC;Human enterovirus A71(2h)/Mock@RD cells-Log2FC;Human enterovirus A71(4h)/Mock@RD cells-Log2FC;Human enterovirus A71(8h)/Mock@RD cells-Log2FC;(IL-33 (10min)/Control)@THP-1 cells-Log2FC;(IL-33 (30min)/Control)@THP-1 cells-Log2FC;(IL…					NO	NO	NO	NO	NO	NO	NO	NO						38256121,36106392,35011700,36781298	All-trans-retinoic acid (ATRA),Inf_EV-A71,IL33,Metformin	159_neww,172_neww,45_neww,41_neww,42_neww,43_neww,44_neww,2_neww,4_neww,6_neww,167_neww,163_neww,50_neww	4	4				0	0
KMT2D_S2274	ATAD2_S1302	ATAD2	S1302	77	0	13	13	0	1.99167e-07	3.89413e-07	4	4	6	7	13	Human enterovirus A71(12h)/Mock@RD cells-Log2FC;Human enterovirus A71(1h)/Mock@RD cells-Log2FC;Human enterovirus A71(2h)/Mock@RD cells-Log2FC;Human enterovirus A71(4h)/Mock@RD cells-Log2FC;Human enterovirus A71(8h)/Mock@RD cells-Log2FC;Safranal(12h)/Control@MDA-MB-231 cells-AbsFC;(Crizotinib/Control1)@H3122 cells SILAC R1-AbsFC;(Crizotinib/Control1)@H3122 cells SILAC R2-AbsFC;(Crizotinib/Control1…					NO	NO	NO	NO	NO	NO	NO	NO						36106392,36173113,23898821,28450419	Inf_EV-A71,Safranal,Crizotinib (RTKi),Sorafenib	45_neww,41_neww,42_neww,43_neww,44_neww,46_neww,Prat_77,Prat_80,Prat_902,Prat_905,Prat_69,Prat_903,Prat_335	4	4				0	0
KMT2D_S2274	TSC2_S981	TSC2	S981	76	0	13	13	0	1.70398e-07	3.09733e-07	3	4	3	10	13	(DnDNM2_FGF10/RAB11_UT)@T47D cell line-Log2FC;(DnRAB11_FGF10/RAB11_UT)@T47D cell line-Log2FC;(RSK1/2 RNAi/Control)@A375 cells-Log2FC (calc);(Crizotinib/Control1)@H3122 cells mTRAQ R1-AbsFC;(Crizotinib/Control1)@H3122 cells mTRAQ R3-AbsFC;(Crizotinib/Control1)@H3122 cells SILAC R1-AbsFC;(Crizotinib/Control1)@H3122 cells SILAC R2-AbsFC;(Crizotinib/Control1)@H3122 cells SILAC R3-AbsFC;(Crizotinib/Co…					NO	NO	NO	NO	NO	NO	NO	NO	TSC2_S981	molecular association, regulation; intracellular localization; activity, inhibited	carcinogenesis, inhibited; cell growth, inhibited; autophagy, inhibited; signaling pathway regulation	14-3-3 zeta(INDUCES); 14-3-3 epsilon(INDUCES)		36329028,25002506,23898821	DnDNM2_FGF10/RAB11_UT,DnRAB11_FGF10/RAB11_UT,RSK1/2-RNAi,Crizotinib (RTKi)	Prat_847,Prat_849,Prat_152,Prat_78,Prat_906,Prat_77,Prat_80,Prat_902,Prat_75,Prat_904,Prat_905,Prat_69,Prat_903	3	4				0	0
KMT2D_S2274	C2CD5_S293	C2CD5	S293	77	0	13	13	0	1.99167e-07	3.89413e-07	3	4	2	11	13	(Salmonella+siSIK2(30min)/siCTRL)@HeLa cells-AbsFC;(siSIK2/siCTRL)@HeLa cells-AbsFC;(Crizotinib/Control1)@H3122 cells mTRAQ R1-AbsFC;(Crizotinib/Control1)@H3122 cells mTRAQ R3-AbsFC;(Crizotinib/Control1)@H3122 cells SILAC R1-AbsFC;(Crizotinib/Control1)@H3122 cells SILAC R3-AbsFC;(Crizotinib/Control2)@H3122 cells mTRAQ R2-AbsFC;(Crizotinib/Control2)@H3122 cells mTRAQ R3-AbsFC;(Crizotinib/Control2)…					NO	NO	NO	NO	NO	NO	NO	NO						33947818,23898821,28450419	Inf_Salmonella,siSIK2,Crizotinib (RTKi),Sorafenib	Prat_747,Prat_745,Prat_78,Prat_906,Prat_77,Prat_902,Prat_75,Prat_904,Prat_905,Prat_903,Prat_325,Prat_333,Prat_335	3	4				0	0
KMT2D_S2274	MORC2_S777	MORC2	S777	116	1	13	13	0.0769231	0.000238912	0.000833693	3	4	9	4	13	(BRAFV600E(OIS)/Cycling(3d))@HDF cell line-Log2FC;(BRAFV600E(OIS)/Cycling(9d))@HDF cell line-Log2FC;(BRAFV600E+sh-C/EBP beta(OISb)/Cycling(3d))@HDF cell line-Log2FC;(BRAFV600E+sh-C/EBP beta(OISb)/Cycling(9d))@HDF cell line-Log2FC;Human enterovirus A71(12h)/Mock@RD cells-Log2FC;Human enterovirus A71(1h)/Mock@RD cells-Log2FC;Human enterovirus A71(2h)/Mock@RD cells-Log2FC;Human enterovirus A71(4h)/M…		1	1	(Lapatinib+BT-474-J4 cell line/BT-474 cell line)-Log2FC	NO	NO	NO	NO	NO	NO	NO	NO						24961811,36106392,35011700,36781298	BRAFV600E(OIS),BRAFV600E+sh-C/EBP(OISb),Inf_EV-A71,IL33,Metformin	Prat_137,Prat_138,Prat_135,Prat_133,45_neww,41_neww,42_neww,43_neww,44_neww,4_neww,6_neww,50_neww,54_neww	4	5	28209619	BT474J4+lap/parental	Prat_311	1	1
KMT2D_S2274	SEMA4B_S830	SEMA4B	S830	67	0	13	13	0	3.81924e-08	3.06962e-08	3	3	1	12	13	(GFP_FGF10/GFP_UT)@HeLa cell line-Log2FC;(Crizotinib/Control1)@H3122 cells mTRAQ R1-AbsFC;(Crizotinib/Control1)@H3122 cells mTRAQ R3-AbsFC;(Crizotinib/Control1)@H3122 cells SILAC R1-AbsFC;(Crizotinib/Control1)@H3122 cells SILAC R2-AbsFC;(Crizotinib/Control1)@H3122 cells SILAC R3-AbsFC;(Crizotinib/Control2)@H3122 cells mTRAQ R2-AbsFC;(Crizotinib/Control2)@H3122 cells mTRAQ R3-AbsFC;(Crizotinib/Con…					NO	NO	NO	NO	NO	NO	NO	NO						36329028,23898821,28450419	GFP_FGF10/GFP_UT,Crizotinib (RTKi),Sorafenib	Prat_851,Prat_78,Prat_906,Prat_77,Prat_80,Prat_902,Prat_75,Prat_904,Prat_905,Prat_69,Prat_903,Prat_325,Prat_335	3	3				0	0
KMT2D_S2274	PNISR_S321	PNISR	S321	80	1	13	13	0.0769231	3.18326e-06	4.57109e-06	3	3	1	12	13	(EGF(10min)/Unstimulated R1)@HeLa cell line iTRAQ-Log2FC;(Crizotinib/Control1)@H3122 cells mTRAQ R1-AbsFC;(Crizotinib/Control1)@H3122 cells mTRAQ R3-AbsFC;(Crizotinib/Control1)@H3122 cells SILAC R1-AbsFC;(Crizotinib/Control1)@H3122 cells SILAC R3-AbsFC;(Crizotinib/Control2)@H3122 cells mTRAQ R2-AbsFC;(Crizotinib/Control2)@H3122 cells mTRAQ R3-AbsFC;(Crizotinib/Control2)@H3122 cells SILAC R1-AbsFC…		1	1	Metformin(24h)/Control@C2bbe1-Log2FC	NO	NO	NO	NO	NO	NO	NO	NO						22210691,23898821,28450419,36781298	EGF,Crizotinib (RTKi),Sorafenib,Metformin	Prat_42,Prat_78,Prat_906,Prat_77,Prat_902,Prat_75,Prat_904,Prat_905,Prat_903,Prat_325,Prat_333,Prat_335,54_neww	4	4	36781298	Metformin	50_neww	1	1
KMT2D_S2274	EGFR_T693	EGFR	T693	84	2	25	12.5	0.08	1.30221e-09	5.64623e-09	13	14	17	8	25	(BRAFV600E+sh-C/EBP beta(OISb)/Cycling(9d))@HDF cell line-Log2FC;(Crizotinib/DMSO)@SHSY5Y cell line-AvgFC;(EGF(10min)/Unstimulated R1)@HeLa cell line iTRAQ-Log2FC;(EGF(10min)/Unstimulated R2)@HeLa cell line iTRAQ-Log2FC;(EGF(10min)/Unstimulated R2)@HeLa cell line mTRAQ-Log2FC;(EGF(24h)/Unstimulated R2)@HeLa cell line mTRAQ-Log2FC;(Epithelial/Mesenchymal)@HMLE cells R2-Log2FC;(Mitotic arrest/Untre…	1	1	2	(GFP_FGF10/GFP_UT)@HeLa cell line-Log2FC;(EGF/Control)@H1975 cell line-AbsFC	NO	NO	NO	NO	NO	NO	NO	NO	EGFR_T693	receptor internalization, induced; molecular association, regulation; receptor recycling, induced; receptor internalization, altered; activity, inhibited; phosphorylation	cell cycle regulation; signaling pathway regulation	EGF(INDUCES)		24961811,27732954,22210691,31221721,28674419,25002506,33947818,36106392,36173113,31652541,35688186,30459283,25404012,34686321,36781298	BRAFV600E+sh-C/EBP(OISb),Crizotinib (RTKi),EGF,Epithelial/Mesenchymal,Mitotic arrest,Pervanadate,RSK1/2-RNAi,siSIK2,Inf_EV-A71,Safranal,1-NM-PP1 (CDK12i),Coumarin,Erlotinib+EGF,PD184352 (MEKi),TGNF,Metformin	Prat_133,Prat_239,Prat_42,Prat_47,Prat_45,Prat_55,Prat_346,Prat_368,Prat_370,Prat_152,Prat_745,45_neww,41_neww,42_neww,43_neww,44_neww,46_neww,Prat_363,Prat_793,Prat_913,Prat_20,Prat_148,Prat_150,Prat_672,50_neww	15	16	36329028,25404012	GFP_FGF10/GFP_UT,EGF	Prat_851,Prat_15	2	2	kinase
KMT2D_S2274	ZC3HC1_S344	ZC3HC1	S344	117	2	25	12.5	0.08	1.36022e-06	1.10695e-05	13	16	11	14	25	(BRAFV600E(OIS)/Cycling(9d))@HDF cell line-Log2FC;(BRAFV600E+sh-C/EBP beta(OISb)/Cycling(9d))@HDF cell line-Log2FC;(Coumarin(0.01µM)/Control)@HepG2 cells-Log2FC;(EGF(10min)/Unstimulated R2)@HeLa cell line mTRAQ-Log2FC;ATRA(12h)/Control@IMR-32 cell-AvgFC;Human enterovirus A71(12h)/Mock@RD cells-Log2FC;Human enterovirus A71(1h)/Mock@RD cells-Log2FC;Human enterovirus A71(2h)/Mock@RD cells-Log2FC;Hum…		2	2	(Lapatinib+BT-474-J4 cell line/BT-474 cell line)-Log2FC;Metformin(24h)/Control@C2bbe1-Log2FC	NO	NO	NO	NO	NO	NO	NO	NO	ZC3HC1_S344	molecular association, regulation; intracellular localization	cell growth, induced	NPM-ALK(DISRUPTS)		24961811,35688186,22210691,38256121,36106392,36173113,25850435,32156701,34686321,25404012,35011700,25002506,29255136,28450419,36781298	BRAFV600E(OIS),BRAFV600E+sh-C/EBP(OISb),Coumarin,EGF,All-trans-retinoic acid (ATRA),Inf_EV-A71,Safranal,Selumetinib,Dox/Isoproterenol,EMT+TGNF,Erlotinib+EGF,IL33,PD184352 (MEKi),SCH772984 (ERKi),Sorafenib,TGNF,Trametinib,Metformin	Prat_138,Prat_133,Prat_786,Prat_45,159_neww,45_neww,41_neww,42_neww,43_neww,44_neww,46_neww,Prat_26,Prat_408,Prat_670,Prat_20,6_neww,Prat_150,Prat_413,Prat_333,Prat_335,Prat_672,Prat_419,167_neww,163_neww,54_neww	15	18	28209619,36781298	BT474J4+lap/parental,Metformin	Prat_311,50_neww	2	2
KMT2D_S2274	FOXK1_S428	FOXK1	S428	104	2	25	12.5	0.08	1.14384e-07	8.78397e-07	10	13	12	13	25	(BRAFV600E(OIS)/Cycling(9d))@HDF cell line-Log2FC;(BRAFV600E+sh-C/EBP beta(OISb)/Cycling(9d))@HDF cell line-Log2FC;(Mitotic arrest/Untreated)@HeLa cells-AbsFC;(Pervanadate/Untreated)@HeLa cells-AbsFC;(Salmonella+siSIK2(30min)/siCTRL)@HeLa cells-AbsFC;(siSIK2/siCTRL)@HeLa cells-AbsFC;Human enterovirus A71(12h)/Mock@RD cells-Log2FC;Human enterovirus A71(1h)/Mock@RD cells-Log2FC;Human enterovirus A7…	1	1	2	(Epithelial/Mesenchymal)@HMLE cells R2-Log2FC;(PD184352 (2h)/DMSO)@A375 cells-Log2FC (calc)	NO	NO	NO	NO	NO	NO	NO	NO						24961811,28674419,33947818,36106392,36173113,23898821,32156701,35011700,25002506,28450419,38256121,36781298	BRAFV600E(OIS),BRAFV600E+sh-C/EBP(OISb),Mitotic arrest,Pervanadate,Inf_Salmonella,siSIK2,Inf_EV-A71,Safranal,Crizotinib (RTKi),Dox/Isoproterenol,IL33,PD184352 (MEKi),Sorafenib,All-trans-retinoic acid (ATRA),Metformin	Prat_138,Prat_133,Prat_368,Prat_370,Prat_747,Prat_745,45_neww,41_neww,42_neww,43_neww,44_neww,46_neww,Prat_906,Prat_77,Prat_902,Prat_904,Prat_905,Prat_903,Prat_408,6_neww,Prat_150,Prat_333,167_neww,50_neww,54_neww	12	15	31221721,25002506	Epithelial/Mesenchymal,PD184352 (MEKi)	Prat_346,Prat_148	2	2
KMT2D_S2274	DNMT1_S143	DNMT1	S143	93	2	25	12.5	0.08	1.09369e-08	6.73302e-08	8	12	4	21	25	(Isoproterenol/Basal)@RE cells-AbsFC;(Mitotic arrest/Untreated)@HeLa cells-AbsFC;(Pervanadate/Untreated)@HeLa cells-AbsFC;Safranal(12h)/Control@MDA-MB-231 cells-AbsFC;(AZD6244(30µM)/DMSO)@WM239A cells-AvgFC;(Crizotinib/Control1)@H3122 cells mTRAQ R1-AbsFC;(Crizotinib/Control1)@H3122 cells mTRAQ R3-AbsFC;(Crizotinib/Control1)@H3122 cells SILAC R1-AbsFC;(Crizotinib/Control1)@H3122 cells SILAC R3-Ab…	1	1	2	(BRAFV600E+sh-C/EBP beta(OISb)/Cycling(9d))@HDF cell line-Log2FC;Metformin(24h)/Control@C2bbe1-Log2FC	NO	NO	NO	NO	NO	NO	NO	NO	DNMT1_S143	molecular association, regulation; protein stabilization; enzymatic activity, inhibited; methylation	carcinogenesis, induced	14-3-3 beta(INDUCES); 14-3-3 gamma(INDUCES); 14-3-3 eta(INDUCES)		32156701,28674419,36173113,25850435,23898821,35011700,25002506,29255136,28450419,36781298	Isoproterenol,Mitotic arrest,Pervanadate,Safranal,Selumetinib,Crizotinib (RTKi),Dox/Isoproterenol,IL33,PD184352 (MEKi),Vemurafenib,SCH772984 (ERKi),Sorafenib,Trametinib,Metformin	Prat_416,Prat_368,Prat_370,46_neww,Prat_28,Prat_78,Prat_906,Prat_77,Prat_902,Prat_75,Prat_904,Prat_903,Prat_408,2_neww,4_neww,6_neww,Prat_148,Prat_150,Prat_33,Prat_413,Prat_325,Prat_333,Prat_335,Prat_419,54_neww	10	14	24961811,36781298	BRAFV600E+sh-C/EBP(OISb),Metformin	Prat_133,50_neww	2	2
KMT2D_S2274	LARP1_T785	LARP1	T785	108	2	25	12.5	0.08	2.52925e-07	2.01644e-06	7	6	6	19	25	(BRAFV600E+sh-C/EBP beta(OISb)/Cycling(3d))@HDF cell line-Log2FC;(EGF(10min)/Unstimulated R1)@HeLa cell line iTRAQ-Log2FC;(EGF(10min)/Unstimulated R2)@HeLa cell line iTRAQ-Log2FC;(EGF(10min)/Unstimulated R2)@HeLa cell line mTRAQ-Log2FC;(Salmonella+siSIK2(30min)/siCTRL)@HeLa cells-AbsFC;(siSIK2/siCTRL)@HeLa cells-AbsFC;(Crizotinib/Control1)@H3122 cells mTRAQ R1-AbsFC;(Crizotinib/Control1)@H3122 ce…	2		2	(BRAFV600E(OIS)/Cycling(9d))@HDF cell line-Log2FC;(BRAFV600E+sh-C/EBP beta(OISb)/Cycling(9d))@HDF cell line-Log2FC	NO	NO	NO	NO	NO	NO	NO	NO						24961811,22210691,33947818,23898821,30459283,35011700,25002506,28450419	BRAFV600E+sh-C/EBP(OISb),EGF,Inf_Salmonella,siSIK2,Crizotinib (RTKi),IL33,PD184352 (MEKi),Sorafenib	Prat_135,Prat_42,Prat_47,Prat_45,Prat_747,Prat_745,Prat_78,Prat_906,Prat_77,Prat_80,Prat_902,Prat_75,Prat_904,Prat_905,Prat_69,Prat_903,Prat_913,2_neww,4_neww,6_neww,Prat_148,Prat_150,Prat_325,Prat_333,Prat_335	8	8	24961811	BRAFV600E(OIS),BRAFV600E+sh-C/EBP(OISb)	Prat_138,Prat_133	1	2
KMT2D_S2274	MAST4_S1779	MAST4	S1779	70	0	12	12	0	2.07765e-07	2.09146e-07	4	4	2	10	12	(BRAFV600E+sh-C/EBP beta(OISb)/Cycling(9d))@HDF cell line-Log2FC;(Pervanadate/Untreated)@HeLa cells-AbsFC;(Crizotinib/Control1)@H3122 cells mTRAQ R1-AbsFC;(Crizotinib/Control1)@H3122 cells mTRAQ R3-AbsFC;(Crizotinib/Control1)@H3122 cells SILAC R1-AbsFC;(Crizotinib/Control1)@H3122 cells SILAC R2-AbsFC;(Crizotinib/Control1)@H3122 cells SILAC R3-AbsFC;(Crizotinib/Control2)@H3122 cells mTRAQ R2-AbsFC…					NO	NO	NO	NO	NO	NO	NO	YES						24961811,28674419,23898821,36781298	BRAFV600E+sh-C/EBP(OISb),Pervanadate,Crizotinib (RTKi),Metformin	Prat_133,Prat_370,Prat_78,Prat_906,Prat_77,Prat_80,Prat_902,Prat_75,Prat_904,Prat_905,Prat_69,50_neww	4	4				0	0	kinase
KMT2D_S2274	SNRK_S569	SNRK	S569	77	1	12	12	0.0833333	5.69396e-06	6.57688e-06	5	6	5	7	12	Human enterovirus A71(12h)/Mock@RD cells-Log2FC;Human enterovirus A71(1h)/Mock@RD cells-Log2FC;Human enterovirus A71(2h)/Mock@RD cells-Log2FC;Human enterovirus A71(4h)/Mock@RD cells-Log2FC;Human enterovirus A71(8h)/Mock@RD cells-Log2FC;(AZD6244(10µM)/DMSO)@WM239A cells-AvgFC;(Crizotinib/Control1)@H3122 cells mTRAQ R1-AbsFC;(IL-33 (60min)/Control)@THP-1 cells-Log2FC;(PD184352+PMA (30min)/PMA (30mi…	1		1	Safranal(12h)/Control@MDA-MB-231 cells-AbsFC	NO	NO	NO	NO	NO	NO	NO	NO						36106392,25850435,23898821,35011700,25002506,28450419	Inf_EV-A71,Selumetinib,Crizotinib (RTKi),IL33,PD184352 (MEKi),Vemurafenib,Sorafenib	45_neww,41_neww,42_neww,43_neww,44_neww,Prat_26,Prat_78,6_neww,Prat_150,Prat_33,Prat_35,Prat_335	6	7	36173113	Safranal	46_neww	1	1	kinase
KMT2D_S2274	DCAF1_S255	DCAF1	S255	77	0	12	12	0	5.95288e-07	1.04419e-06	5	5	1	11	12	(TcdBNXN(8h)/TcdB(8h))@HEp-2 cell line-AbsFC ;(Coumarin(100µM)/Control)@HepG2 cells-Log2FC;(Crizotinib/Control1)@H3122 cells mTRAQ R1-AbsFC;(Crizotinib/Control1)@H3122 cells SILAC R1-AbsFC;(Crizotinib/Control1)@H3122 cells SILAC R2-AbsFC;(Crizotinib/Control2)@H3122 cells mTRAQ R2-AbsFC;(Crizotinib/Control2)@H3122 cells SILAC R1-AbsFC;(IL-33 (10min)/Control)@THP-1 cells-Log2FC;(IL-33 (30min)/Contr…					NO	NO	NO	NO	NO	NO	NO	NO						30619164,35688186,23898821,35011700,36781298	TcdB (Toxin),Coumarin,Crizotinib (RTKi),IL33,Metformin	Prat_298,Prat_793,Prat_78,Prat_77,Prat_80,Prat_75,Prat_905,2_neww,4_neww,6_neww,50_neww,54_neww	5	5				0	0	kinase
KMT2D_S2274	TJP1_S1617	TJP1	S1617	75	2	24	12	0.0833333	2.9598e-10	6.40682e-10	11	16	14	10	24	(DnDNM2_FGF10/RAB11_UT)@T47D cell line-Log2FC;(DnRAB11_FGF10/RAB11_UT)@T47D cell line-Log2FC;(EGF(10min)/Unstimulated R1)@HeLa cell line iTRAQ-Log2FC;(EGF(10min)/Unstimulated R2)@HeLa cell line iTRAQ-Log2FC;(Epithelial/Mesenchymal)@HMLE cells R2-Log2FC;(GFP_FGF10/GFP_UT)@HeLa cell line-Log2FC;(Mitotic arrest/Untreated)@HeLa cells-AbsFC;(Pervanadate/Untreated)@HeLa cells-AbsFC;Human enterovirus A7…		2	2	(Crizotinib/Control1)@H3122 cells SILAC R2-AbsFC;(Crizotinib/Control2)@H3122 cells SILAC R2-AbsFC	NO	NO	NO	NO	NO	NO	NO	NO						36329028,22210691,31221721,28674419,36106392,36173113,25850435,34686321,35011700,25002506,29255136,36781298	DnDNM2_FGF10/RAB11_UT,DnRAB11_FGF10/RAB11_UT,EGF,Epithelial/Mesenchymal,GFP_FGF10/GFP_UT,Mitotic arrest,Pervanadate,Inf_EV-A71,Safranal,Selumetinib,EMT+TGNF,IL33,PD184352 (MEKi),Vemurafenib,SCH772984 (ERKi),Trametinib,Metformin	Prat_847,Prat_849,Prat_42,Prat_47,Prat_346,Prat_851,Prat_368,Prat_370,45_neww,41_neww,42_neww,43_neww,44_neww,46_neww,Prat_26,Prat_28,Prat_670,4_neww,Prat_150,Prat_33,Prat_35,Prat_413,Prat_419,50_neww	12	17	23898821	Crizotinib (RTKi)	Prat_80,Prat_69	1	1
KMT2D_S2274	PRRC2A_S1219	PRRC2A	S1219	90	2	24	12	0.0833333	1.1452e-08	5.62451e-08	10	13	11	13	24	(BRAFV600E(OIS)/Cycling(3d))@HDF cell line-Log2FC;(BRAFV600E(OIS)/Cycling(9d))@HDF cell line-Log2FC;(BRAFV600E+sh-C/EBP beta(OISb)/Cycling(3d))@HDF cell line-Log2FC;(BRAFV600E+sh-C/EBP beta(OISb)/Cycling(9d))@HDF cell line-Log2FC;(Coumarin(0.01µM)/Control)@HepG2 cells-Log2FC;(EGF(10min)/Unstimulated R1)@HeLa cell line iTRAQ-Log2FC;(EGF(10min)/Unstimulated R2)@HeLa cell line iTRAQ-Log2FC;(EGF(10mi…	1	1	2	(Isoproterenol/Basal)@RE cells-AbsFC;(dox/Isoproterenol)@RE cells-AbsFC	NO	NO	NO	NO	NO	NO	NO	NO						24961811,35688186,22210691,36329028,28674419,25850435,25404012,25002506,29255136,28450419,36781298	BRAFV600E(OIS),BRAFV600E+sh-C/EBP(OISb),Coumarin,EGF,GFP_FGF10/GFP_UT,Mitotic arrest,Pervanadate,Selumetinib,Erlotinib+EGF,PD184352 (MEKi),Vemurafenib,SCH772984 (ERKi),Sorafenib,Trametinib,Metformin	Prat_137,Prat_138,Prat_135,Prat_133,Prat_786,Prat_42,Prat_47,Prat_45,Prat_851,Prat_368,Prat_370,Prat_26,Prat_28,Prat_20,Prat_148,Prat_150,Prat_33,Prat_35,Prat_413,Prat_325,Prat_333,Prat_335,Prat_419,50_neww	11	15	32156701	Isoproterenol,Dox/Isoproterenol	Prat_416,Prat_408	1	2
KMT2D_S2274	CHAMP1_S108	CHAMP1	S108	100	0	12	12	0	1.10766e-05	5.16973e-05	7	11	8	4	12	(BRAFV600E(OIS)/Cycling(9d))@HDF cell line-Log2FC;(BRAFV600E+sh-C/EBP beta(OISb)/Cycling(9d))@HDF cell line-Log2FC;(Mitotic arrest/Untreated)@HeLa cells-AbsFC;(Pervanadate/Untreated)@HeLa cells-AbsFC;(RSK1/2 RNAi/Control)@A375 cells-Log2FC (calc);(Salmonella+siSIK2(30min)/siCTRL)@HeLa cells-AbsFC;(siSIK2/siCTRL)@HeLa cells-AbsFC;Safranal(12h)/Control@MDA-MB-231 cells-AbsFC;(IL-33 (30min)/Control)…					NO	NO	NO	NO	NO	NO	NO	NO						24961811,28674419,25002506,33947818,36173113,35011700,36781298	BRAFV600E(OIS),BRAFV600E+sh-C/EBP(OISb),Mitotic arrest,Pervanadate,RSK1/2-RNAi,Inf_Salmonella,siSIK2,Safranal,IL33,PD184352 (MEKi),Metformin	Prat_138,Prat_133,Prat_368,Prat_370,Prat_152,Prat_747,Prat_745,46_neww,4_neww,6_neww,Prat_150,50_neww	7	11				0	0			YES	complex_16773
KMT2D_S2274	MPRIP_S365	MPRIP	S365	105	0	12	12	0	1.92198e-05	9.92154e-05	9	10	5	7	12	(BRAFV600E+sh-C/EBP beta(OISb)/Cycling(9d))@HDF cell line-Log2FC;(Mitotic arrest/Untreated)@HeLa cells-AbsFC;(Salmonella+siSIK2(30min)/siCTRL)@HeLa cells-AbsFC;(siSIK2/siCTRL)@HeLa cells-AbsFC;Safranal(12h)/Control@MDA-MB-231 cells-AbsFC;(IL-33 (60min)/Control)@THP-1 cells-Log2FC;(PD184352 (2h)/DMSO)@A375 cells-Log2FC (calc);(PD184352+PMA (30min)/PMA (30min))@HEK293 cells-Log2FC (calc);(PLX4032(1…					NO	NO	NO	NO	NO	NO	NO	NO						24961811,28674419,33947818,36173113,35011700,25002506,25850435,29255136,36781298	BRAFV600E+sh-C/EBP(OISb),Mitotic arrest,Inf_Salmonella,siSIK2,Safranal,IL33,PD184352 (MEKi),Vemurafenib,SCH772984 (ERKi),Metformin	Prat_133,Prat_368,Prat_747,Prat_745,46_neww,6_neww,Prat_148,Prat_150,Prat_33,Prat_35,Prat_413,50_neww	9	10				0	0
KMT2D_S2274	RPLP2_S79	RPLP2	S79	102	0	12	12	0	1.38505e-05	6.75406e-05	7	10	5	7	12	(BRAFV600E(OIS)/Cycling(9d))@HDF cell line-Log2FC;(BRAFV600E+sh-C/EBP beta(OISb)/Cycling(9d))@HDF cell line-Log2FC;(EGF(10min)/Unstimulated R2)@HeLa cell line iTRAQ-Log2FC;(EGF(24h)/Unstimulated R2)@HeLa cell line mTRAQ-Log2FC;(Mitotic arrest/Untreated)@HeLa cells-AbsFC;(AZD6244(30µM)/DMSO)@WM239A cells-AvgFC;(PD184352 (2h)/DMSO)@A375 cells-Log2FC (calc);(PD184352+PMA (30min)/PMA (30min))@HEK293 …					NO	NO	NO	NO	NO	NO	NO	NO						24961811,22210691,28674419,25850435,25002506,29255136,34686321	BRAFV600E(OIS),BRAFV600E+sh-C/EBP(OISb),EGF,Mitotic arrest,Selumetinib,PD184352 (MEKi),Vemurafenib,SCH772984 (ERKi),TGNF,Trametinib	Prat_138,Prat_133,Prat_47,Prat_55,Prat_368,Prat_28,Prat_148,Prat_150,Prat_35,Prat_413,Prat_672,Prat_419	7	10				0	0
KMT2D_S2274	LAMTOR1_S27	LAMTOR1	S27	105	0	12	12	0	1.92198e-05	9.92154e-05	7	10	4	8	12	(Mitotic arrest/Untreated)@HeLa cells-AbsFC;(Pervanadate/Untreated)@HeLa cells-AbsFC;(RSK1/2 RNAi/Control)@A375 cells-Log2FC (calc);Safranal(12h)/Control@MDA-MB-231 cells-AbsFC;(Coumarin(100µM)/Control)@HepG2 cells-Log2FC;(EMT+TGNF(1h)/Control)@hiPSC-RPE cellline-AbsFC;(IL-33 (10min)/Control)@THP-1 cells-Log2FC;(IL-33 (30min)/Control)@THP-1 cells-Log2FC;(IL-33 (60min)/Control)@THP-1 cells-Log2FC;…					NO	NO	NO	NO	NO	NO	NO	NO						28674419,25002506,36173113,35688186,34686321,35011700,28209619	Mitotic arrest,Pervanadate,RSK1/2-RNAi,Safranal,Coumarin,EMT+TGNF,IL33,BT474J4+lap/parental,PD184352 (MEKi),TGNF	Prat_368,Prat_370,Prat_152,46_neww,Prat_793,Prat_670,2_neww,4_neww,6_neww,Prat_311,Prat_150,Prat_672	7	10				0	0
[truncated: 1,323 more rows]

## Sheet: Supplementary Table 4
site1	site2	protein	sites	n_uddu_nd	n_uudd	n_uddu	n_uudd/n_uddu	n_uddu/n_uudd	p-Value	chi_square_pval	UDDU_PMID_confidence	UDDU_Code_confidence	SUM_UD	SUM_DU	SUM_UDDU	exp_condition_UDDU_x	SUM_UU	SUM_DD	SUM_UUDD	exp_condition_UUDD_x	htp_downstream	htp_upstream	Exp_val_downstream	Exp_val_upstream	ochava_downstream	ochava_upstream	predictive_downstream	predictive_upstream	Proteins	ON_FUNCTION	ON_PROCESS	ON_PROT_INTERACT	ON_OTHER_INTERACT	pmid_UUDD	code_UUDD	Exp_cond_id_UUDD	pmid_count_UUDD	code_count_UUDD	pmid_UDDU	code_UDDU	Exp_cond_id_UDDU	pmid_count_UDDU	code_count_UDDU	kinase/phosphatase	Binary	complex	complex_number
[truncated: 88 more rows]

[truncated: 2 more sheets: Supplementary Table 5, Supplementary Table 6]
