# Supplementary material for: Role of histone-lysine N-methyltransferase 2D (KMT2D) in MEK-ERK signaling-mediated epigenetic regulation: a phosphoproteomics perspective
Source: Front Bioinform. 2025 Nov 18;5:1683469. doi: 10.3389/fbinf.2025.1683469 (PMC12669113; doi:10.3389/fbinf.2025.1683469)
Supplement: Supplementary file 6 [file Table4.xlsx]

## Sheet: Supplementary Information
Exploring the phosphoregulatory landscape of Histone-lysine N-methyltransferase 2D (KMT2D) and its MEK-ERK signaling mediated epigenetic regulation
Sreeshma Ravindran Kammarambath1, Leona Dcunha1, Amal Fahma1, Altaf Mahin1, Athira Perunelly Gopalakrishnan1, Samseera Ummar1, Prathik Basthikoppa Shivamurthy1, Inamul Hasan Madar1, Rajesh Raju1*
1Centre for Integrative Omics Data Science, Yenepoya (Deemed to be University), Mangalore, Karnataka- 575018, India.
Table of contents
Supplementary Table 7: Mutation data from ClinVar

## Sheet: Supplementary Table 7
Name	Gene(s)	Protein change	Condition(s)	Accession	GRCh37Chromosome	GRCh37Location	GRCh38Chromosome	GRCh38Location	VariationID	AlleleID(s)	dbSNP ID	Canonical SPDI	Variant type	Molecular consequence	Germline classification	Germline date last evaluated	Germline review status	Somatic clinical impact	Somatic clinical impact date last evaluated	Somatic clinical impact review status	Oncogenicity classification	Oncogenicity date last evaluated	Oncogenicity review status
GRCh38/hg38 12p13.33-q24.33(chr12:121271-133196807)x3	LOC124629404|LOC124629407|LOC124629408|LOC124629409|LOC124629410|LOC124629411|LOC124629412|LOC124629413|LOC124629414|LOC124629415|LOC124629416|LOC124629417|LOC124629418|LOC124629419|LOC124629420|LOC124629421|LOC124629422|LOC124629423|LOC124629424|LOC124629425|LOC124629426|LOC124646378|LOC124646379|LOC124646380|LOC124646381|LOC124646382|LOC124646383|LOC124646384|LOC124646385|LOC124646387|LOC124646…
007230|LOC130007231|LOC130007232|LOC130007233|LOC130007234|LOC130007235|LOC130007236|LOC130007237|LOC130007238|LOC130007239|LOC130007240|LOC130007241|LOC130007242|LOC130007243|LOC130007244|LOC130007245|LOC130007246|LOC130007247|LOC130007248|LOC130007249|LOC130007250|LOC130007251|LOC130007252|LOC130007253|LOC130007254|LOC130007255|LOC130007256|LOC130007257|LOC130007258|LOC130007259|LOC130007260|LO…	009911|XPOT|YAF2|YARS2|YBX3|YEATS4|ZBTB39|ZC3H10|ZCCHC8|ZCRB1|ZDHHC17|ZFC3H1|ZNF10|ZNF140|ZNF26|ZNF268|ZNF384|ZNF385A|ZNF605|ZNF641|ZNF664|ZNF664-RFLNA|ZNF705A|ZNF740|ZNF84|ZNF84-DT|ZNF891|MIR1244-3|MIR1244-4|MIR1251|MIR1252|MIR1279|MIR1291|MIR1293|MIR1302-1|MIR135A2|MIR141|MIR148B|MIR1827|MIR196A2|MIR200C|MIR200CHG|MIR26A2|MIR3059|MIR3198-2|MIR331|MIR3612|MIR3649|MIR3652|MIR3657|MIR3685|MIR3908|…		See cases	VCV000150740	12	282465 - 133773393	12	121271 - 133196807	150740	160491			copy number gain		Pathogenic	Sep 21, 2012	no assertion criteria provided
NM	003482.4(KMT2D):c.*1982del	KMT2D		Kabuki syndrome	VCV000308975	12	49413581	12	49019798	308975	317309	rs879897260	NC	000012.12:49019797:AAAAAAAAAAAA:AAAAAAAAAAA	Deletion	3 prime UTR variant	Uncertain significance	Jun 14, 2016	criteria provided, single submitter
NM	003482.4(KMT2D):c.*1043del	KMT2D		Kabuki syndrome	VCV000308983	12	49414520	12	49020737	308983	331232	rs886049464	NC	000012.12:49020736:CCCCCC:CCCCC	Deletion	3 prime UTR variant	Uncertain significance	Jun 14, 2016	criteria provided, single submitter
NM	003482.4(KMT2D):c.*1041G>T	KMT2D		not provided	VCV002642931	12	49414522	12	49020739	2642931	331235	rs563489548	NC	000012.12:49020738:C:A	single nucleotide variant	3 prime UTR variant	Likely benign	Dec 1, 2022	criteria provided, single submitter
NM	003482.4(KMT2D):c.*296del	KMT2D		Kabuki syndrome	VCV000308992	12	49415267	12	49021484	308992	325115	rs745739172	NC	000012.12:49021483:CCC:CC	Deletion	3 prime UTR variant	Uncertain significance	Jun 14, 2016	criteria provided, single submitter
NM	003482.4(KMT2D):c.16599G>A (p.Arg5533=)	KMT2D		Kabuki syndrome|not specified|not provided	VCV000197965	12	49415578	12	49021795	197965	195126	rs199798179	NC	000012.12:49021794:C:T	single nucleotide variant	synonymous variant	Benign/Likely benign	Feb 1, 2025	criteria provided, multiple submitters, no conflicts
NM	003482.4(KMT2D):c.16593T>C (p.Asn5531=)	KMT2D		Kabuki syndrome	VCV001636668	12	49415584	12	49021801	1636668	1611958	rs2137702871	NC	000012.12:49021800:A:G	single nucleotide variant	synonymous variant	Likely benign	Jul 19, 2022	criteria provided, single submitter
NM	003482.4(KMT2D):c.16589G>A (p.Trp5530Ter)	KMT2D	W5530*	Inborn genetic diseases	VCV000521965	12	49415588	12	49021805	521965	512002	rs1555184538	NC	000012.12:49021804:C:T	single nucleotide variant	nonsense	Uncertain significance	Aug 7, 2017	criteria provided, single submitter
NM	003482.4(KMT2D):c.16581T>C (p.Cys5527=)	KMT2D		Kabuki syndrome	VCV002873158	12	49415596	12	49021813	2873158	3035032		NC	000012.12:49021812:A:G	single nucleotide variant	synonymous variant	Likely benign	Jan 3, 2024	criteria provided, single submitter
NM	003482.4(KMT2D):c.16574G>T (p.Cys5525Phe)	KMT2D	C5525F	not provided	VCV003372625	12	49415603	12	49021820	3372625	3531815		NC	000012.12:49021819:C:A	single nucleotide variant	missense variant	Uncertain significance	Apr 16, 2024	criteria provided, single submitter
NM	003482.4(KMT2D):c.16572C>T (p.Pro5524=)	KMT2D		Kabuki syndrome	VCV001674692	12	49415605	12	49021822	1674692	1532698	rs764043577	NC	000012.12:49021821:G:A	single nucleotide variant	synonymous variant	Likely benign	Oct 26, 2024	criteria provided, single submitter
NM	003482.4(KMT2D):c.16566G>A (p.Lys5522=)	KMT2D		Kabuki syndrome	VCV001597387	12	49415611	12	49021828	1597387	331261	rs757316408	NC	000012.12:49021827:C:T	single nucleotide variant	synonymous variant	Likely benign	Oct 22, 2024	criteria provided, single submitter
NM	003482.4(KMT2D):c.16554C>T (p.Asp5518=)	KMT2D		Kabuki syndrome	VCV002139909	12	49415623	12	49021840	2139909	1868742		NC	000012.12:49021839:G:A	single nucleotide variant	synonymous variant	Likely benign	Apr 10, 2024	criteria provided, single submitter
NM	003482.4(KMT2D):c.16553A>G (p.Asp5518Gly)	KMT2D	D5518G	Kabuki syndrome	VCV001502946	12	49415624	12	49021841	1502946	1404539	rs2137702958	NC	000012.12:49021840:T:C	single nucleotide variant	missense variant	Uncertain significance	Aug 17, 2021	criteria provided, single submitter
NM	003482.4(KMT2D):c.16537C>T (p.Gln5513Ter)	KMT2D	Q5513*	Choanal atresia-athelia-hypothyroidism-delayed puberty-short stature syndrome|Kabuki syndrome 1	VCV003382127	12	49415640	12	49021857	3382127	3541307		NC	000012.12:49021856:G:A	single nucleotide variant	nonsense	Uncertain significance		criteria provided, single submitter
NM	003482.4(KMT2D):c.16531G>C (p.Asp5511His)	KMT2D	D5511H	Kabuki syndrome	VCV002705429	12	49415646	12	49021863	2705429	2860436		NC	000012.12:49021862:C:G	single nucleotide variant	missense variant	Uncertain significance	Dec 25, 2023	criteria provided, single submitter
NM	003482.4(KMT2D):c.16529A>G (p.Tyr5510Cys)	KMT2D	Y5510C	Kabuki syndrome|Neurodevelopmental disorder	VCV001701876	12	49415648	12	49021865	1701876	1694264	rs1383821738	NC	000012.12:49021864:T:C	single nucleotide variant	missense variant	Conflicting classifications of pathogenicity	Oct 29, 2023	criteria provided, conflicting classifications
NM	003482.4(KMT2D):c.16527C>T (p.Thr5509=)	KMT2D		Kabuki syndrome	VCV001968810	12	49415650	12	49021867	1968810	2028818		NC	000012.12:49021866:G:A	single nucleotide variant	synonymous variant	Likely benign	Oct 17, 2023	criteria provided, single submitter
NM	003482.4(KMT2D):c.16522-1G>A	KMT2D		not provided	VCV000379611	12	49415656	12	49021873	379611	373295	rs1057520667	NC	000012.12:49021872:C:T	single nucleotide variant	splice acceptor variant	Pathogenic	May 1, 2015	criteria provided, single submitter
NM	003482.4(KMT2D):c.16522-2A>G	KMT2D		Kabuki syndrome	VCV002088162	12	49415657	12	49021874	2088162	2155120		NC	000012.12:49021873:T:C	single nucleotide variant	splice acceptor variant	Pathogenic	Sep 2, 2022	criteria provided, single submitter
NM	003482.4(KMT2D):c.16522-5	16522-2del	KMT2D		Kabuki syndrome 1	VCV001301886	12	49415657 - 49415660	12	49021874 - 49021877	1301886	1292168	rs2137703007	NC	000012.12:49021873:TGAA:	Deletion	splice acceptor variant	Pathogenic	Aug 12, 2020	criteria provided, single submitter
NM	003482.4(KMT2D):c.16522-4T>C	KMT2D		Kabuki syndrome	VCV002027802	12	49415659	12	49021876	2027802	2078013		NC	000012.12:49021875:A:G	single nucleotide variant	intron variant	Likely benign	Sep 13, 2022	criteria provided, single submitter
NM	003482.4(KMT2D):c.16522-4T>G	KMT2D		Kabuki syndrome|not specified|not provided	VCV000288966	12	49415659	12	49021876	288966	273203	rs779139301	NC	000012.12:49021875:A:C	single nucleotide variant	intron variant	Conflicting classifications of pathogenicity	Apr 30, 2025	criteria provided, conflicting classifications
NM	003482.4(KMT2D):c.16522-10C>A	KMT2D		Kabuki syndrome	VCV002063513	12	49415665	12	49021882	2063513	2121369		NC	000012.12:49021881:G:T	single nucleotide variant	intron variant	Likely benign	Feb 8, 2022	criteria provided, single submitter
NM	003482.4(KMT2D):c.16522-11del	KMT2D		Kabuki syndrome	VCV002066053	12	49415666	12	49021883	2066053	2128738		NC	000012.12:49021882:AA:A	Deletion	intron variant	Likely benign	Apr 18, 2023	criteria provided, single submitter
NM	003482.4(KMT2D):c.16522-12T>C	KMT2D		Kabuki syndrome	VCV002907202	12	49415667	12	49021884	2907202	3066006		NC	000012.12:49021883:A:G	single nucleotide variant	intron variant	Likely benign	Sep 16, 2024	criteria provided, single submitter
NM	003482.4(KMT2D):c.16522-16C>T	KMT2D		Kabuki syndrome	VCV002830637	12	49415671	12	49021888	2830637	2994282		NC	000012.12:49021887:G:A	single nucleotide variant	intron variant	Likely benign	Feb 10, 2023	criteria provided, single submitter
NM	003482.4(KMT2D):c.16522-63C>T	KMT2D		not provided	VCV001204349	12	49415718	12	49021935	1204349	1194684	rs12099780	NC	000012.12:49021934:G:A	single nucleotide variant	intron variant	Likely benign	Sep 26, 2018	criteria provided, multiple submitters, no conflicts
NM	003482.4(KMT2D):c.16521+11G>A	KMT2D		Kabuki syndrome	VCV002183347	12	49415815	12	49022032	2183347	1917281		NC	000012.12:49022031:C:T	single nucleotide variant	intron variant	Likely benign	May 21, 2024	criteria provided, single submitter
NM	003482.4(KMT2D):c.16521+8dup	KMT2D		Kabuki syndrome	VCV002129633	12	49415817 - 49415818	12	49022034 - 49022035	2129633	2191057		NC	000012.12:49022034:CC:CCC	Duplication	intron variant	Likely benign	Apr 23, 2022	criteria provided, single submitter
NM	003482.4(KMT2D):c.16521+8del	KMT2D		Kabuki syndrome	VCV003693997	12	49415818	12	49022035	3693997	3832099		NC	000012.12:49022034:CC:C	Deletion	intron variant	Likely benign	Mar 13, 2024	criteria provided, single submitter
NM	003482.4(KMT2D):c.16521+7G>A	KMT2D		Kabuki syndrome|not provided	VCV000767314	12	49415819	12	49022036	767314	778220	rs369084808	NC	000012.12:49022035:C:T	single nucleotide variant	intron variant	Likely benign	Jun 26, 2024	criteria provided, multiple submitters, no conflicts
NM	003482.4(KMT2D):c.16521+1G>T	KMT2D		not provided	VCV001300021	12	49415825	12	49022042	1300021	1290186	rs2137703466	NC	000012.12:49022041:C:A	single nucleotide variant	splice donor variant	not provided		no classification provided
NM	003482.4(KMT2D):c.16521G>C (p.Glu5507Asp)	KMT2D	E5507D	not provided|Kabuki syndrome 1	VCV001303994	12	49415826	12	49022043	1303994	1294269	rs2137703473	NC	000012.12:49022042:C:G	single nucleotide variant	missense variant	Conflicting classifications of pathogenicity	Oct 21, 2022	criteria provided, conflicting classifications
NM	003482.4(KMT2D):c.16515A>T (p.Gly5505=)	KMT2D		Kabuki syndrome	VCV002034677	12	49415832	12	49022049	2034677	2090025		NC	000012.12:49022048:T:A	single nucleotide variant	synonymous variant	Pathogenic	Nov 25, 2022	criteria provided, single submitter
NM	003482.4(KMT2D):c.16509C>T (p.Pro5503=)	KMT2D		KMT2D-related disorder	VCV003051113	12	49415838	12	49022055	3051113	3218378		NC	000012.12:49022054:G:A	single nucleotide variant	synonymous variant	Likely benign	Oct 19, 2022	no assertion criteria provided
NM	003482.4(KMT2D):c.16506C>T (p.Ile5502=)	KMT2D		Kabuki syndrome	VCV001625385	12	49415841	12	49022058	1625385	1606946	rs752933485	NC	000012.12:49022057:G:A	single nucleotide variant	synonymous variant	Likely benign	Jan 14, 2022	criteria provided, single submitter
NM	003482.4(KMT2D):c.16502G>A (p.Arg5501Gln)	KMT2D	R5501Q	not provided	VCV003364710	12	49415845	12	49022062	3364710	3523917		NC	000012.12:49022061:C:T	single nucleotide variant	missense variant	Uncertain significance	Nov 20, 2023	criteria provided, single submitter
NM	003482.4(KMT2D):c.16501C>T (p.Arg5501Ter)	KMT2D	R5501*	Kabuki syndrome 1|Kabuki syndrome|not provided	VCV000280126	12	49415846	12	49022063	280126	264679	rs886041398	NC	000012.12:49022062:G:A	single nucleotide variant	nonsense	Pathogenic	Jun 6, 2023	criteria provided, multiple submitters, no conflicts
NM	003482.4(KMT2D):c.16500del (p.Arg5501fs)	KMT2D	R5501fs	not provided	VCV002429392	12	49415847	12	49022064	2429392	2402891		NC	000012.12:49022063:CC:C	Deletion	frameshift variant	Likely pathogenic	Sep 16, 2022	criteria provided, single submitter
NM	003482.4(KMT2D):c.16499G>A (p.Arg5500Gln)	KMT2D	R5500Q	Choanal atresia-athelia-hypothyroidism-delayed puberty-short stature syndrome|Kabuki syndrome 1|Kabuki syndrome	VCV002776236	12	49415848	12	49022065	2776236	2936528		NC	000012.12:49022064:C:T	single nucleotide variant	missense variant	Conflicting classifications of pathogenicity	Apr 25, 2024	criteria provided, conflicting classifications
NM	003482.4(KMT2D):c.16498C>T (p.Arg5500Trp)	KMT2D	R5500W	not provided|Kabuki syndrome 1	VCV000449044	12	49415849	12	49022066	449044	445018	rs1555184609	NC	000012.12:49022065:G:A	single nucleotide variant	missense variant	Conflicting classifications of pathogenicity	Mar 21, 2024	criteria provided, conflicting classifications
NM	003482.4(KMT2D):c.16493C>G (p.Ser5498Cys)	KMT2D	S5498C	not provided	VCV003365175	12	49415854	12	49022071	3365175	3524382		NC	000012.12:49022070:G:C	single nucleotide variant	missense variant	Uncertain significance	Dec 1, 2023	criteria provided, single submitter
NM	003482.4(KMT2D):c.16480ATC[3] (p.Ile5497del)	KMT2D	I5497del	Kabuki syndrome 1	VCV000158745	12	49415856 - 49415858	12	49022073 - 49022075	158745	168898	rs587783704	NC	000012.12:49022072:GATGATGATGAT:GATGATGAT	Microsatellite	inframe	deletion	Conflicting classifications of pathogenicity	Oct 29, 2022	criteria provided, conflicting classifications
NM	003482.4(KMT2D):c.16487T>G (p.Ile5496Ser)	KMT2D	I5496S	not provided	VCV000167217	12	49415860	12	49022077	167217	177271	rs727503978	NC	000012.12:49022076:A:C	single nucleotide variant	missense variant	Uncertain significance	Jan 6, 2014	criteria provided, single submitter
NM	003482.4(KMT2D):c.16469	16472del (p.Lys5490fs)	KMT2D	K5490fs	not provided	VCV000280263	12	49415875 - 49415878	12	49022092 - 49022095	280263	264483	rs886041499	NC	000012.12:49022091:TCTTT:T	Deletion	frameshift variant	Pathogenic	Jan 8, 2016	criteria provided, single submitter
NM	003482.4(KMT2D):c.16469	16470del (p.Lys5490fs)	KMT2D	K5490fs	Kabuki syndrome 1|Seizure	VCV001172600	12	49415877 - 49415878	12	49022094 - 49022095	1172600	1161829	rs1555184624	NC	000012.12:49022093:TTT:T	Deletion	frameshift variant	Pathogenic	Jan 3, 2022	criteria provided, multiple submitters, no conflicts
NM	003482.4(KMT2D):c.16470del (p.Glu5491fs)	KMT2D	E5491fs	Kabuki syndrome 1	VCV000547511	12	49415877	12	49022094	547511	537900	rs1555184624	NC	000012.12:49022093:TTT:TT	Deletion	frameshift variant	Likely pathogenic	Nov 1, 2016	criteria provided, single submitter
NM	003482.4(KMT2D):c.16467C>G (p.Asp5489Glu)	KMT2D	D5489E	Kabuki syndrome	VCV001719123	12	49415880	12	49022097	1719123	1774427		NC	000012.12:49022096:G:C	single nucleotide variant	missense variant	Uncertain significance	Sep 9, 2022	criteria provided, single submitter
NM	003482.4(KMT2D):c.16464T>A (p.Phe5488Leu)	KMT2D	F5488L	not provided	VCV001308601	12	49415883	12	49022100	1308601	1296223	rs2137703769	NC	000012.12:49022099:A:T	single nucleotide variant	missense variant	Uncertain significance	Apr 16, 2019	criteria provided, single submitter
NM	003482.4(KMT2D):c.16461A>G (p.Thr5487=)	KMT2D		Kabuki syndrome	VCV002894958	12	49415886	12	49022103	2894958	3052498		NC	000012.12:49022102:T:C	single nucleotide variant	synonymous variant	Benign	Oct 7, 2024	criteria provided, single submitter
NM	003482.4(KMT2D):c.16456G>A (p.Val5486Met)	KMT2D	V5486M	not provided	VCV003252929	12	49415891	12	49022108	3252929	3411723		NC	000012.12:49022107:C:T	single nucleotide variant	missense variant	Uncertain significance	Apr 29, 2024	criteria provided, single submitter
NM	003482.4(KMT2D):c.16449C>T (p.Ala5483=)	KMT2D		not provided|Kabuki syndrome	VCV000723772	12	49415898	12	49022115	723772	738667	rs372675867	NC	000012.12:49022114:G:A	single nucleotide variant	synonymous variant	Likely benign	Mar 1, 2025	criteria provided, multiple submitters, no conflicts
NM	003482.4(KMT2D):c.16445	16446del (p.Val5482fs)	KMT2D	V5482fs	Kabuki syndrome	VCV000836929	12	49415901 - 49415902	12	49022118 - 49022119	836929	839970	rs1942357670	NC	000012.12:49022117:CACACA:CACA	Microsatellite	frameshift variant	Pathogenic	Dec 5, 2019	criteria provided, single submitter
NM	003482.4(KMT2D):c.16445T>A (p.Val5482Glu)	KMT2D	V5482E	Autism spectrum disorder	VCV002429860	12	49415902	12	49022119	2429860	2403363		NC	000012.12:49022118:A:T	single nucleotide variant	missense variant	Likely benign	Apr 13, 2022	criteria provided, single submitter
NM	003482.4(KMT2D):c.16442G>A (p.Cys5481Tyr)	KMT2D	C5481Y	not provided|Kabuki syndrome	VCV000986938	12	49415905	12	49022122	986938	975355	rs1388523736	NC	000012.12:49022121:C:T	single nucleotide variant	missense variant	Pathogenic/Likely pathogenic	Jun 3, 2021	criteria provided, multiple submitters, no conflicts
NM	003482.4(KMT2D):c.16438	16441del (p.Asn5480fs)	KMT2D		Kabuki syndrome|Kabuki syndrome 1|not provided	VCV000158744	12	49415906 - 49415909	12	49022123 - 49022126	158744	168899	rs587783703	NC	000012.12:49022122:AGTTAG:AG	Deletion	frameshift variant	Pathogenic	Jan 14, 2025	criteria provided, multiple submitters, no conflicts
NM	003482.4(KMT2D):c.16440C>T (p.Asn5480=)	KMT2D		Kabuki syndrome	VCV002175992	12	49415907	12	49022124	2175992	1908649		NC	000012.12:49022123:G:A	single nucleotide variant	synonymous variant	Likely benign	Mar 11, 2024	criteria provided, single submitter
NM	003482.4(KMT2D):c.16438A>G (p.Asn5480Asp)	KMT2D	N5480D	not provided	VCV003766109	12	49415909	12	49022126	3766109	3882274		NC	000012.12:49022125:T:C	single nucleotide variant	missense variant	Pathogenic	Aug 25, 2024	criteria provided, single submitter
NM	003482.4(KMT2D):c.16437del (p.Asn5480fs)	KMT2D	N5480fs	Kabuki syndrome 1	VCV000547510	12	49415910	12	49022127	547510	537901	rs1555184635	NC	000012.12:49022126:A:	Deletion	frameshift variant	Pathogenic	Nov 1, 2016	criteria provided, single submitter
NM	003482.4(KMT2D):c.16434C>T (p.Ala5478=)	KMT2D		Kabuki syndrome	VCV002902397	12	49415913	12	49022130	2902397	3061442		NC	000012.12:49022129:G:A	single nucleotide variant	synonymous variant	Likely benign	Feb 18, 2023	criteria provided, single submitter
NM	003482.4(KMT2D):c.16417A>G (p.Ile5473Val)	KMT2D	I5473V	Kabuki syndrome	VCV003008460	12	49415930	12	49022147	3008460	3166111		NC	000012.12:49022146:T:C	single nucleotide variant	missense variant	Likely benign	Dec 31, 2024	criteria provided, single submitter
NM	003482.4(KMT2D):c.16415A>G (p.Tyr5472Cys)	KMT2D	Y5472C	Kabuki syndrome 1	VCV003765507	12	49415932	12	49022149	3765507	3881675		NC	000012.12:49022148:T:C	single nucleotide variant	missense variant	Uncertain significance	Aug 23, 2023	no assertion criteria provided
NM	003482.4(KMT2D):c.16413G>T (p.Arg5471Ser)	KMT2D	R5471S	Kabuki syndrome 1	VCV000158743	12	49415934	12	49022151	158743	168900	rs587783702	NC	000012.12:49022150:C:A	single nucleotide variant	missense variant	Likely pathogenic	Dec 10, 2014	criteria provided, single submitter
NM	003482.4(KMT2D):c.16413-1G>C	KMT2D		Kabuki syndrome 1	VCV000183375	12	49415935	12	49022152	183375	181473	rs793888515	NC	000012.12:49022151:C:G	single nucleotide variant	splice acceptor variant	Likely pathogenic	Feb 4, 2015	no assertion criteria provided
NM	003482.4(KMT2D):c.16413-5C>G	KMT2D		Kabuki syndrome	VCV002808515	12	49415939	12	49022156	2808515	2968317		NC	000012.12:49022155:G:C	single nucleotide variant	intron variant	Likely benign	Dec 8, 2022	criteria provided, single submitter
NM	003482.4(KMT2D):c.16413-11C>T	KMT2D		Kabuki syndrome	VCV002413331	12	49415945	12	49022162	2413331	1946666		NC	000012.12:49022161:G:A	single nucleotide variant	intron variant	Likely benign	Jul 19, 2022	criteria provided, single submitter
NM	003482.4(KMT2D):c.16412+32G>A	KMT2D		not provided	VCV001302875	12	49416031	12	49022248	1302875	1293156	rs201320412	NC	000012.12:49022247:C:T	single nucleotide variant	intron variant	Benign	Aug 11, 2021	criteria provided, single submitter
NM	003482.4(KMT2D):c.16412+20del	KMT2D		Kabuki syndrome	VCV003681003	12	49416043	12	49022260	3681003	3814745		NC	000012.12:49022259:CC:C	Deletion	intron variant	Likely benign	Jul 12, 2024	criteria provided, single submitter
NM	003482.4(KMT2D):c.16412+16G>A	KMT2D		Kabuki syndrome	VCV003681004	12	49416047	12	49022264	3681004	3814746		NC	000012.12:49022263:C:T	single nucleotide variant	intron variant	Likely benign	Jul 12, 2024	criteria provided, single submitter
NM	003482.4(KMT2D):c.16412+2	16412+16del	KMT2D		Kabuki syndrome 1	VCV001685362	12	49416047 - 49416061	12	49022264 - 49022278	1685362	1677381	rs2137704696	NC	000012.12:49022263:CCTCGTCATCTCTCACCT:CCT	Deletion	splice donor variant	Likely pathogenic	May 4, 2022	criteria provided, single submitter
NM	003482.4(KMT2D):c.16412+16del	KMT2D		not specified|not provided|Kabuki syndrome|Kabuki syndrome 1	VCV000094193	12	49416047	12	49022264	94193	100093	rs34546217	NC	000012.12:49022263:CC:C	Deletion	intron variant	Benign	Feb 4, 2025	criteria provided, multiple submitters, no conflicts
NM	003482.4(KMT2D):c.16412+13G>C	KMT2D		Kabuki syndrome	VCV003651490	12	49416050	12	49022267	3651490	3778168		NC	000012.12:49022266:C:G	single nucleotide variant	intron variant	Likely benign	Apr 29, 2024	criteria provided, single submitter
NM	003482.4(KMT2D):c.16412+13G>A	KMT2D		Kabuki syndrome|Kabuki syndrome 1	VCV000158742	12	49416050	12	49022267	158742	168901	rs587783701	NC	000012.12:49022266:C:T	single nucleotide variant	intron variant	Conflicting classifications of pathogenicity	Nov 13, 2024	criteria provided, conflicting classifications
NM	003482.4(KMT2D):c.16412+12C>A	KMT2D		Kabuki syndrome	VCV003659568	12	49416051	12	49022268	3659568	3790508		NC	000012.12:49022267:G:T	single nucleotide variant	intron variant	Likely benign	Jul 15, 2024	criteria provided, single submitter
NM	003482.4(KMT2D):c.16412+12C>T	KMT2D		Kabuki syndrome	VCV001555097	12	49416051	12	49022268	1555097	1564841	rs560355537	NC	000012.12:49022267:G:A	single nucleotide variant	intron variant	Likely benign	Dec 26, 2024	criteria provided, single submitter
NM	003482.4(KMT2D):c.16412+5G>C	KMT2D		Kabuki syndrome 1	VCV000981675	12	49416058	12	49022275	981675	969750	rs1942367824	NC	000012.12:49022274:C:G	single nucleotide variant	intron variant	Likely pathogenic	Feb 26, 2015	no assertion criteria provided
NM	003482.4(KMT2D):c.16412+1G>T	KMT2D		not provided	VCV000197935	12	49416062	12	49022279	197935	195096	rs794727752	NC	000012.12:49022278:C:A	single nucleotide variant	splice donor variant	Pathogenic	Jun 3, 2015	criteria provided, single submitter
NM	003482.4(KMT2D):c.16412G>A (p.Arg5471Lys)	KMT2D	R5471K	not provided|Inborn genetic diseases	VCV000451166	12	49416063	12	49022280	451166	445019	rs1555184684	NC	000012.12:49022279:C:T	single nucleotide variant	missense variant	Likely pathogenic	Jul 21, 2020	criteria provided, multiple submitters, no conflicts
NM	003482.4(KMT2D):c.16411A>T (p.Arg5471Trp)	KMT2D	R5471W	Kabuki syndrome 1	VCV000158741	12	49416064	12	49022281	158741	168902	rs587783700	NC	000012.12:49022280:T:A	single nucleotide variant	missense variant	Likely pathogenic	Feb 8, 2013	criteria provided, single submitter
NM	003482.4(KMT2D):c.16401C>T (p.Gly5467=)	KMT2D		Kabuki syndrome	VCV002140316	12	49416074	12	49022291	2140316	1878691		NC	000012.12:49022290:G:A	single nucleotide variant	synonymous variant	Likely benign	Jun 25, 2024	criteria provided, single submitter
NM	003482.4(KMT2D):c.16392G>A (p.Thr5464=)	KMT2D		Kabuki syndrome	VCV002983961	12	49416083	12	49022300	2983961	3149394		NC	000012.12:49022299:C:T	single nucleotide variant	synonymous variant	Benign	Oct 2, 2024	criteria provided, single submitter
NM	003482.4(KMT2D):c.16391	16392insAG (p.Leu5465fs)	KMT2D	L5465fs	not provided	VCV001809767	12	49416083 - 49416084	12	49022300 - 49022301	1809767	1866770		NC	000012.12:49022300::CT	Insertion	frameshift variant	Pathogenic	Oct 16, 2020	criteria provided, single submitter
NM	003482.4(KMT2D):c.16391C>T (p.Thr5464Met)	KMT2D	T5464M	not provided|Kabuki syndrome	VCV000007539	12	49416084	12	49022301	7539	22578	rs267607238	NC	000012.12:49022300:G:A	single nucleotide variant	missense variant	Conflicting classifications of pathogenicity	Dec 9, 2024	criteria provided, conflicting classifications
NM	003482.4(KMT2D):c.16380G>T (p.Val5460=)	KMT2D		Kabuki syndrome	VCV002017966	12	49416095	12	49022312	2017966	2075883		NC	000012.12:49022311:C:A	single nucleotide variant	synonymous variant	Likely benign	Jul 17, 2022	criteria provided, single submitter
NM	003482.4(KMT2D):c.16376A>G (p.His5459Arg)	KMT2D	H5459R	Kabuki syndrome	VCV002856000	12	49416099	12	49022316	2856000	3011081		NC	000012.12:49022315:T:C	single nucleotide variant	missense variant	Uncertain significance	May 2, 2023	criteria provided, single submitter
NM	003482.4(KMT2D):c.16368C>A (p.Asn5456Lys)	KMT2D	N5456K	Kabuki syndrome	VCV002828864	12	49416107	12	49022324	2828864	2983530		NC	000012.12:49022323:G:T	single nucleotide variant	missense variant	Uncertain significance	Dec 2, 2023	criteria provided, single submitter
NM	003482.4(KMT2D):c.16361del (p.Arg5454fs)	KMT2D	R5454fs	not provided	VCV002577923	12	49416114	12	49022331	2577923	2742813		NC	000012.12:49022330:C:	Deletion	frameshift variant	Likely pathogenic	Apr 26, 2018	no assertion criteria provided
NM	003482.4(KMT2D):c.16360C>T (p.Arg5454Ter)	KMT2D	R5454*	Kabuki syndrome 1|Inborn genetic diseases|Kabuki syndrome|not provided	VCV000007538	12	49416115	12	49022332	7538	22577	rs267607239	NC	000012.12:49022331:G:A	single nucleotide variant	nonsense	Pathogenic	Mar 8, 2023	criteria provided, multiple submitters, no conflicts
NM	003482.4(KMT2D):c.16350C>T (p.Ile5450=)	KMT2D		KMT2D-related disorder	VCV003344771	12	49416125	12	49022342	3344771	3504438		NC	000012.12:49022341:G:A	single nucleotide variant	synonymous variant	Likely benign	Apr 18, 2024	no assertion criteria provided
NM	003482.4(KMT2D):c.16346G>A (p.Gly5449Asp)	KMT2D	G5449D	not provided	VCV003766347	12	49416129	12	49022346	3766347	3882511		NC	000012.12:49022345:C:T	single nucleotide variant	missense variant	Uncertain significance	Aug 28, 2024	criteria provided, single submitter
NM	003482.4(KMT2D):c.16342C>T (p.Arg5448Ter)	KMT2D	R5448*	Kabuki syndrome|not provided|Kabuki syndrome 1	VCV000531888	12	49416133	12	49022350	531888	527445	rs1422752351	NC	000012.12:49022349:G:A	single nucleotide variant	nonsense	Pathogenic/Likely pathogenic	Jul 27, 2023	criteria provided, multiple submitters, no conflicts
NM	003482.4(KMT2D):c.16339-1G>C	KMT2D		Kabuki syndrome	VCV001066512	12	49416137	12	49022354	1066512	1056112	rs2137705201	NC	000012.12:49022353:C:G	single nucleotide variant	splice acceptor variant	Likely pathogenic	Feb 17, 2020	criteria provided, single submitter
NM	003482.4(KMT2D):c.16339-2A>C	KMT2D		Kabuki syndrome	VCV002133166	12	49416138	12	49022355	2133166	2192005		NC	000012.12:49022354:T:G	single nucleotide variant	splice acceptor variant	Likely pathogenic	Aug 10, 2022	criteria provided, single submitter
NM	003482.4(KMT2D):c.16339-13T>C	KMT2D		Kabuki syndrome	VCV001616355	12	49416149	12	49022366	1616355	1526545	rs1371341197	NC	000012.12:49022365:A:G	single nucleotide variant	intron variant	Likely benign	Jun 3, 2022	criteria provided, single submitter
NM	003482.4(KMT2D):c.16339-22	16339-20del	KMT2D		Kabuki syndrome	VCV002162943	12	49416156 - 49416158	12	49022373 - 49022375	2162943	1891360		NC	000012.12:49022372:AGAAGAAG:AGAAG	Microsatellite	intron variant	Benign	Jul 23, 2022	criteria provided, single submitter
NM	003482.4(KMT2D):c.16338+15A>G	KMT2D		Kabuki syndrome	VCV002124420	12	49416358	12	49022575	2124420	2184881		NC	000012.12:49022574:T:C	single nucleotide variant	intron variant	Likely benign	Apr 10, 2022	criteria provided, single submitter
NM	003482.4(KMT2D):c.16338+8C>G	KMT2D		Kabuki syndrome	VCV003018476	12	49416365	12	49022582	3018476	3182652		NC	000012.12:49022581:G:C	single nucleotide variant	intron variant	Likely benign	Jul 12, 2023	criteria provided, single submitter
NM	003482.4(KMT2D):c.16338+5G>A	KMT2D		Kabuki syndrome	VCV001395489	12	49416368	12	49022585	1395489	1424888	rs751008381	NC	000012.12:49022584:C:T	single nucleotide variant	intron variant	Likely benign	Jan 29, 2025	criteria provided, single submitter
NM	003482.4(KMT2D):c.16338+2dup	KMT2D		Kabuki syndrome	VCV002711153	12	49416370 - 49416371	12	49022587 - 49022588	2711153	2878605		NC	000012.12:49022587:A:AA	Duplication	splice donor variant	Uncertain significance	Apr 5, 2024	criteria provided, single submitter
NM	003482.4(KMT2D):c.16338+2T>C	KMT2D		Kabuki syndrome 1|Kabuki syndrome	VCV000531882	12	49416371	12	49022588	531882	527175	rs1555184777	NC	000012.12:49022587:A:G	single nucleotide variant	splice donor variant	Pathogenic/Likely pathogenic	Jan 1, 2024	criteria provided, multiple submitters, no conflicts
NM	003482.4(KMT2D):c.16338+1G>A	KMT2D		Kabuki syndrome	VCV000966206	12	49416372	12	49022589	966206	960788	rs1555184782	NC	000012.12:49022588:C:T	single nucleotide variant	splice donor variant	Likely pathogenic	Oct 23, 2019	criteria provided, single submitter
NM	003482.4(KMT2D):c.16338+1G>T	KMT2D		Kabuki syndrome 1	VCV000547509	12	49416372	12	49022589	547509	537902	rs1555184782	NC	000012.12:49022588:C:A	single nucleotide variant	splice donor variant	Pathogenic/Likely pathogenic	Aug 25, 2023	criteria provided, multiple submitters, no conflicts
NM	003482.4(KMT2D):c.16336dup (p.Gln5446fs)	KMT2D	Q5446fs	Inborn genetic diseases	VCV000520704	12	49416374 - 49416375	12	49022591 - 49022592	520704	512003	rs1555184787	NC	000012.12:49022591:G:GG	Duplication	frameshift variant	Pathogenic	Jul 22, 2015	criteria provided, single submitter
NM	003482.4(KMT2D):c.16329C>T (p.Tyr5443=)	KMT2D		Kabuki syndrome	VCV002150854	12	49416382	12	49022599	2150854	1888349		NC	000012.12:49022598:G:A	single nucleotide variant	synonymous variant	Benign	Mar 26, 2024	criteria provided, single submitter
NM	003482.4(KMT2D):c.16306	16322delinsC (p.Ala5436fs)	KMT2D	A5436fs	not provided	VCV000094192	12	49416389 - 49416405	12	49022606 - 49022622	94192	100092	rs398123735	NC	000012.12:49022605:TTCTCCCGCCGGTTGGC:G	Indel	frameshift variant	Pathogenic	Sep 11, 2013	criteria provided, single submitter
NM	003482.4(KMT2D):c.16321A>G (p.Lys5441Glu)	KMT2D	K5441E	not provided|Inborn genetic diseases	VCV002433230	12	49416390	12	49022607	2433230	2405857		NC	000012.12:49022606:T:C	single nucleotide variant	missense variant	Uncertain significance	Sep 13, 2023	criteria provided, multiple submitters, no conflicts
NM	003482.4(KMT2D):c.16315C>T (p.Arg5439Trp)	KMT2D	R5439W	Inborn genetic diseases	VCV003535542	12	49416396	12	49022613	3535542	3701086		NC	000012.12:49022612:G:A	single nucleotide variant	missense variant	Uncertain significance	Nov 14, 2024	criteria provided, single submitter
NM	003482.4(KMT2D):c.16314G>A (p.Arg5438=)	KMT2D		Kabuki syndrome	VCV002197330	12	49416397	12	49022614	2197330	1926911		NC	000012.12:49022613:C:T	single nucleotide variant	synonymous variant	Benign	Jan 14, 2024	criteria provided, single submitter
NM	003482.4(KMT2D):c.16312C>T (p.Arg5438Trp)	KMT2D	R5438W	KMT2D-related disorder	VCV002636226	12	49416399	12	49022616	2636226	2798045		NC	000012.12:49022615:G:A	single nucleotide variant	missense variant	Uncertain significance	Oct 19, 2022	criteria provided, single submitter
NM	003482.4(KMT2D):c.16310A>G (p.Asn5437Ser)	KMT2D	N5437S	not provided	VCV001307532	12	49416401	12	49022618	1307532	1298802	rs2137706291	NC	000012.12:49022617:T:C	single nucleotide variant	missense variant	Uncertain significance	Aug 1, 2019	criteria provided, single submitter
NM	003482.4(KMT2D):c.16306del (p.Ala5436fs)	KMT2D	A5436fs	Kabuki syndrome 1	VCV003235242	12	49416405	12	49022622	3235242	3394361		NC	000012.12:49022621:CC:C	Deletion	frameshift variant	Pathogenic	May 23, 2023	criteria provided, single submitter
NM	003482.4(KMT2D):c.16299C>T (p.Asn5433=)	KMT2D		not provided|Kabuki syndrome	VCV000593136	12	49416412	12	49022629	593136	584200	rs975080118	NC	000012.12:49022628:G:A	single nucleotide variant	synonymous variant	Conflicting classifications of pathogenicity	Nov 30, 2024	criteria provided, conflicting classifications
NM	003482.4(KMT2D):c.16295G>T (p.Arg5432Leu)	KMT2D	R5432L	Kabuki syndrome	VCV002025011	12	49416416	12	49022633	2025011	2088052		NC	000012.12:49022632:C:A	single nucleotide variant	missense variant	Likely pathogenic	Aug 19, 2022	criteria provided, single submitter
NM	003482.4(KMT2D):c.16295G>A (p.Arg5432Gln)	KMT2D	R5432Q	Kabuki syndrome 1|KMT2D-related disorder|not provided	VCV000094191	12	49416416	12	49022633	94191	100091	rs398123734	NC	000012.12:49022632:C:T	single nucleotide variant	missense variant	Conflicting classifications of pathogenicity	Mar 29, 2024	criteria provided, conflicting classifications
NM	003482.4(KMT2D):c.16294C>T (p.Arg5432Trp)	KMT2D	R5432W	not provided|Branchial cleft anomaly|KMT2D-related disorder|Kabuki syndrome|Kabuki syndrome 1|See cases	VCV000633524	12	49416417	12	49022634	633524	621973	rs1565753611	NC	000012.12:49022633:G:A	single nucleotide variant	missense variant	Pathogenic	Oct 4, 2024	criteria provided, multiple submitters, no conflicts
NM	003482.4(KMT2D):c.16281T>C (p.Ile5427=)	KMT2D		Kabuki syndrome	VCV003003166	12	49416430	12	49022647	3003166	3164700		NC	000012.12:49022646:A:G	single nucleotide variant	synonymous variant	Likely benign	Mar 18, 2023	criteria provided, single submitter
NM	003482.4(KMT2D):c.16275G>A (p.Glu5425=)	KMT2D		Kabuki syndrome	VCV002048835	12	49416436	12	49022653	2048835	2114478		NC	000012.12:49022652:C:T	single nucleotide variant	synonymous variant	Likely benign	Oct 26, 2024	criteria provided, single submitter
NM	003482.4(KMT2D):c.16273G>A (p.Glu5425Lys)	KMT2D	E5425K	not provided|Inborn genetic diseases|Kabuki syndrome	VCV001696871	12	49416438	12	49022655	1696871	1689267	rs2137706560	NC	000012.12:49022654:C:T	single nucleotide variant	missense variant	Pathogenic	Apr 29, 2023	criteria provided, multiple submitters, no conflicts
NM	003482.4(KMT2D):c.16272C>T (p.Ile5424=)	KMT2D		not specified|Kabuki syndrome	VCV001979483	12	49416439	12	49022656	1979483	2034862		NC	000012.12:49022655:G:A	single nucleotide variant	synonymous variant	Benign/Likely benign	May 22, 2024	criteria provided, multiple submitters, no conflicts
NM	003482.4(KMT2D):c.16267G>T (p.Val5423Phe)	KMT2D	V5423F	not provided	VCV001303468	12	49416444	12	49022661	1303468	1293746	rs1942386075	NC	000012.12:49022660:C:A	single nucleotide variant	missense variant	Uncertain significance	Oct 31, 2019	criteria provided, single submitter
NM	003482.4(KMT2D):c.16265T>C (p.Met5422Thr)	KMT2D	M5422T	Kabuki syndrome	VCV003635081	12	49416446	12	49022663	3635081	3773967		NC	000012.12:49022662:A:G	single nucleotide variant	missense variant	Uncertain significance	Dec 22, 2024	criteria provided, single submitter
NM	003482.4(KMT2D):c.16264A>G (p.Met5422Val)	KMT2D	M5422V	Kabuki syndrome	VCV001973908	12	49416447	12	49022664	1973908	2026605		NC	000012.12:49022663:T:C	single nucleotide variant	missense variant	Uncertain significance	Jan 20, 2024	criteria provided, single submitter
NM	003482.4(KMT2D):c.16251A>G (p.Leu5417=)	KMT2D		not provided|Kabuki syndrome	VCV002175281	12	49416460	12	49022677	2175281	1897658		NC	000012.12:49022676:T:C	single nucleotide variant	synonymous variant	Likely benign	Jun 1, 2024	criteria provided, multiple submitters, no conflicts
NM	003482.4(KMT2D):c.16249C>T (p.Leu5417=)	KMT2D		Kabuki syndrome|not specified|not provided	VCV000767200	12	49416462	12	49022679	767200	702321	rs200803613	NC	000012.12:49022678:G:A	single nucleotide variant	synonymous variant	Likely benign	Feb 3, 2025	criteria provided, multiple submitters, no conflicts
NM	003482.4(KMT2D):c.16238C>T (p.Ala5413Val)	KMT2D	A5413V	Kabuki syndrome 1	VCV002687909	12	49416473	12	49022690	2687909	2848947		NC	000012.12:49022689:G:A	single nucleotide variant	missense variant	Likely pathogenic	Dec 31, 2023	criteria provided, single submitter
NM	003482.4(KMT2D):c.16237G>A (p.Ala5413Thr)	KMT2D	A5413T	Choanal atresia-athelia-hypothyroidism-delayed puberty-short stature syndrome|Kabuki syndrome 1	VCV003574646	12	49416474	12	49022691	3574646	3714083		NC	000012.12:49022690:C:T	single nucleotide variant	missense variant	Uncertain significance	Mar 20, 2024	criteria provided, single submitter
NM	003482.4(KMT2D):c.16236del (p.Leu5411	Tyr5412insTer)	KMT2D		Kabuki syndrome 1	VCV002687915	12	49416475	12	49022692	2687915	2848953		NC	000012.12:49022691:A:	Deletion	nonsense	Pathogenic	Dec 31, 2023	criteria provided, single submitter
NM	003482.4(KMT2D):c.16209	16222del (p.Ser5404fs)	KMT2D	S5404fs	not provided	VCV000817217	12	49416489 - 49416502	12	49022706 - 49022719	817217	805743	rs1592099335	NC	000012.12:49022705:CCTGGATACGGGAGC:C	Deletion	frameshift variant	Pathogenic	Sep 10, 2018	criteria provided, single submitter
NM	003482.4(KMT2D):c.16219C>T (p.Gln5407Ter)	KMT2D	Q5407*	Choanal atresia-athelia-hypothyroidism-delayed puberty-short stature syndrome|Neoplasm	VCV003257960	12	49416492	12	49022709	3257960	3416719		NC	000012.12:49022708:G:A	single nucleotide variant	nonsense	Likely pathogenic	Nov 21, 2023	criteria provided, single submitter				Likely oncogenic	Mar 4, 2025	criteria provided, single submitter
NM	003482.4(KMT2D):c.16218C>A (p.Ile5406=)	KMT2D		Kabuki syndrome	VCV002056164	12	49416493	12	49022710	2056164	2112747		NC	000012.12:49022709:G:T	single nucleotide variant	synonymous variant	Likely benign	Dec 5, 2023	criteria provided, single submitter
NM	003482.4(KMT2D):c.16214G>A (p.Arg5405His)	KMT2D	R5405H	Inborn genetic diseases|Kabuki syndrome|KMT2D-related disorder|not provided	VCV001181563	12	49416497	12	49022714	1181563	1172435	rs566674356	NC	000012.12:49022713:C:T	single nucleotide variant	missense variant	Conflicting classifications of pathogenicity	Jan 14, 2025	criteria provided, conflicting classifications
NM	003482.4(KMT2D):c.16202	16213del (p.Leu5401	Ser5404del)	KMT2D		Kabuki syndrome 1	VCV003775478	12	49416498 - 49416509	12	49022715 - 49022726	3775478	3891627		NC	000012.12:49022714:GGGAGCGAGCCAGG:GG	Deletion	inframe	deletion	Uncertain significance	Dec 3, 2023	criteria provided, single submitter
NM	003482.4(KMT2D):c.16213C>T (p.Arg5405Cys)	KMT2D	R5405C	Kabuki syndrome	VCV002987422	12	49416498	12	49022715	2987422	3150267		NC	000012.12:49022714:G:A	single nucleotide variant	missense variant	Benign	Jul 17, 2023	criteria provided, single submitter
NM	003482.4(KMT2D):c.16212C>T (p.Ser5404=)	KMT2D		Kabuki syndrome	VCV002045946	12	49416499	12	49022716	2045946	2099954		NC	000012.12:49022715:G:A	single nucleotide variant	synonymous variant	Benign	Mar 6, 2024	criteria provided, single submitter
NM	003482.4(KMT2D):c.16211C>T (p.Ser5404Phe)	KMT2D	S5404F	Kabuki syndrome 1|Neoplasm	VCV003257961	12	49416500	12	49022717	3257961	3416720		NC	000012.12:49022716:G:A	single nucleotide variant	missense variant	Uncertain significance	Dec 11, 2023	criteria provided, single submitter				Uncertain significance	Mar 4, 2025	criteria provided, single submitter
NM	003482.4(KMT2D):c.16211C>G (p.Ser5404Cys)	KMT2D	S5404C	Kabuki syndrome 1	VCV000547508	12	49416500	12	49022717	547508	537903	rs1555184837	NC	000012.12:49022716:G:C	single nucleotide variant	missense variant	Uncertain significance	Nov 1, 2016	criteria provided, single submitter
NM	003482.4(KMT2D):c.16204G>T (p.Ala5402Ser)	KMT2D	A5402S	Kabuki syndrome	VCV002811371	12	49416507	12	49022724	2811371	2972453		NC	000012.12:49022723:C:A	single nucleotide variant	missense variant	Uncertain significance	Nov 1, 2022	criteria provided, single submitter
NM	003482.4(KMT2D):c.16197G>A (p.Val5399=)	KMT2D		not specified|Kabuki syndrome	VCV000439850	12	49416514	12	49022731	439850	433099	rs776542344	NC	000012.12:49022730:C:T	single nucleotide variant	synonymous variant	Benign/Likely benign	Mar 12, 2024	criteria provided, multiple submitters, no conflicts
NM	003482.4(KMT2D):c.16194C>T (p.Asn5398=)	KMT2D		Kabuki syndrome	VCV000716674	12	49416517	12	49022734	716674	725115	rs199547050	NC	000012.12:49022733:G:A	single nucleotide variant	synonymous variant	Likely benign	Jan 11, 2025	criteria provided, single submitter
NM	003482.4(KMT2D):c.16184G>A (p.Trp5395Ter)	KMT2D	W5395*	not provided	VCV000280332	12	49416527	12	49022744	280332	264681	rs886041558	NC	000012.12:49022743:C:T	single nucleotide variant	nonsense	Pathogenic	Feb 28, 2016	criteria provided, single submitter
NM	003482.4(KMT2D):c.16179C>T (p.Thr5393=)	KMT2D		not provided|Kabuki syndrome	VCV001597562	12	49416532	12	49022749	1597562	1570701	rs766403520	NC	000012.12:49022748:G:A	single nucleotide variant	synonymous variant	Likely benign	May 23, 2024	criteria provided, multiple submitters, no conflicts
NM	003482.4(KMT2D):c.16175G>A (p.Arg5392His)	KMT2D	R5392H	Kabuki syndrome	VCV002415471	12	49416536	12	49022753	2415471	1940574		NC	000012.12:49022752:C:T	single nucleotide variant	missense variant	Uncertain significance	Nov 27, 2023	criteria provided, single submitter
NM	003482.4(KMT2D):c.16174C>T (p.Arg5392Cys)	KMT2D	R5392C	Kabuki syndrome	VCV002044765	12	49416537	12	49022754	2044765	2096190		NC	000012.12:49022753:G:A	single nucleotide variant	missense variant	Likely benign	Dec 6, 2022	criteria provided, single submitter
NM	003482.4(KMT2D):c.16170dup (p.Leu5391fs)	KMT2D	L5391fs	Kabuki syndrome	VCV001073263	12	49416540 - 49416541	12	49022757 - 49022758	1073263	1062649	rs2137707267	NC	000012.12:49022757:CC:CCC	Duplication	frameshift variant	Pathogenic	Aug 25, 2020	criteria provided, single submitter
NM	003482.4(KMT2D):c.16168C>T (p.Arg5390Trp)	KMT2D	R5390W	not provided	VCV003777279	12	49416543	12	49022760	3777279	3893285		NC	000012.12:49022759:G:A	single nucleotide variant	missense variant	Uncertain significance	Oct 14, 2024	criteria provided, single submitter
NM	003482.4(KMT2D):c.16167G>A (p.Arg5389=)	KMT2D		Kabuki syndrome	VCV002739855	12	49416544	12	49022761	2739855	2895905		NC	000012.12:49022760:C:T	single nucleotide variant	synonymous variant	Likely benign	Apr 25, 2023	criteria provided, single submitter
NM	003482.4(KMT2D):c.16160A>G (p.Gln5387Arg)	KMT2D	Q5387R	not provided	VCV001333078	12	49416551	12	49022768	1333078	1323834	rs750674319	NC	000012.12:49022767:T:C	single nucleotide variant	missense variant	Uncertain significance	Jan 7, 2022	criteria provided, single submitter
NM	003482.4(KMT2D):c.16155A>G (p.Ser5385=)	KMT2D		Kabuki syndrome	VCV002830997	12	49416556	12	49022773	2830997	2990798		NC	000012.12:49022772:T:C	single nucleotide variant	synonymous variant	Benign	Jan 22, 2023	criteria provided, single submitter
NM	003482.4(KMT2D):c.16154C>G (p.Ser5385Ter)	KMT2D	S5385*	Kabuki syndrome	VCV002022421	12	49416557	12	49022774	2022421	2080329		NC	000012.12:49022773:G:C	single nucleotide variant	nonsense	Pathogenic	Dec 20, 2022	criteria provided, single submitter
NM	003482.4(KMT2D):c.16149dup (p.Lys5384fs)	KMT2D	K5384fs	Kabuki syndrome	VCV002812334	12	49416561 - 49416562	12	49022778 - 49022779	2812334	2965726		NC	000012.12:49022778:GG:GGG	Duplication	frameshift variant	Pathogenic	Nov 6, 2022	criteria provided, single submitter
NM	003482.4(KMT2D):c.16146C>G (p.His5382Gln)	KMT2D	H5382Q	Autism spectrum disorder	VCV002429862	12	49416565	12	49022782	2429862	2403365		NC	000012.12:49022781:G:C	single nucleotide variant	missense variant	Likely benign	Aug 8, 2022	criteria provided, single submitter
NM	003482.4(KMT2D):c.16145A>T (p.His5382Leu)	KMT2D	H5382L	Kabuki syndrome|not specified	VCV002884168	12	49416566	12	49022783	2884168	3043469		NC	000012.12:49022782:T:A	single nucleotide variant	missense variant	Uncertain significance	Aug 15, 2024	criteria provided, multiple submitters, no conflicts
NM	003482.4(KMT2D):c.16125del (p.Tyr5376fs)	KMT2D	Y5376fs	Kabuki syndrome 1	VCV000547507	12	49416586	12	49022803	547507	537904	rs1555184893	NC	000012.12:49022802:GGGGG:GGGG	Deletion	frameshift variant	Likely pathogenic	Nov 1, 2016	criteria provided, single submitter
NM	003482.4(KMT2D):c.16119C>T (p.Asn5373=)	KMT2D		Kabuki syndrome	VCV003603801	12	49416592	12	49022809	3603801	3746275		NC	000012.12:49022808:G:A	single nucleotide variant	synonymous variant	Likely benign	Oct 24, 2024	criteria provided, single submitter
NM	003482.4(KMT2D):c.16117A>C (p.Asn5373His)	KMT2D	N5373H	Kabuki syndrome	VCV002908662	12	49416594	12	49022811	2908662	3066170		NC	000012.12:49022810:T:G	single nucleotide variant	missense variant	Benign	Jun 4, 2024	criteria provided, single submitter
NM	003482.4(KMT2D):c.16116dup (p.Asn5373fs)	KMT2D	N5373fs	Kabuki syndrome 1	VCV000981674	12	49416594 - 49416595	12	49022811 - 49022812	981674	969792	rs1942391847	NC	000012.12:49022811:GG:GGG	Duplication	frameshift variant	Pathogenic	Nov 17, 2014	no assertion criteria provided
NM	003482.4(KMT2D):c.16115C>G (p.Thr5372Ser)	KMT2D	T5372S	not provided|Kabuki syndrome	VCV000510079	12	49416596	12	49022813	510079	504254	rs779587030	NC	000012.12:49022812:G:C	single nucleotide variant	missense variant	Benign/Likely benign	Jan 6, 2025	criteria provided, multiple submitters, no conflicts
NM	003482.4(KMT2D):c.16110C>T (p.Gly5370=)	KMT2D		Kabuki syndrome	VCV002918677	12	49416601	12	49022818	2918677	3077429		NC	000012.12:49022817:G:A	single nucleotide variant	synonymous variant	Benign	Feb 14, 2024	criteria provided, single submitter
NM	003482.4(KMT2D):c.16109del (p.Gly5370fs)	KMT2D	G5370fs	not provided	VCV000094190	12	49416602	12	49022819	94190	100090	rs398123733	NC	000012.12:49022818:CC:C	Deletion	frameshift variant	Pathogenic	Nov 12, 2013	criteria provided, single submitter
NM	003482.4(KMT2D):c.16104C>T (p.Phe5368=)	KMT2D		Kabuki syndrome	VCV002991564	12	49416607	12	49022824	2991564	3147997		NC	000012.12:49022823:G:A	single nucleotide variant	synonymous variant	Likely benign	Jan 8, 2024	criteria provided, single submitter
NM	003482.4(KMT2D):c.16100C>T (p.Thr5367Ile)	KMT2D	T5367I	Kabuki syndrome	VCV003679476	12	49416611	12	49022828	3679476	3814500		NC	000012.12:49022827:G:A	single nucleotide variant	missense variant	Uncertain significance	Jan 12, 2025	criteria provided, single submitter
NM	003482.4(KMT2D):c.16093C>G (p.Gln5365Glu)	KMT2D	Q5365E	Kabuki syndrome	VCV001484618	12	49416618	12	49022835	1484618	1478156	rs2137707688	NC	000012.12:49022834:G:C	single nucleotide variant	missense variant	Uncertain significance	Sep 25, 2021	criteria provided, single submitter
NM	003482.4(KMT2D):c.16084	16085del (p.Lys5362fs)	KMT2D	K5362fs	Kabuki syndrome 1	VCV002442346	12	49416626 - 49416627	12	49022843 - 49022844	2442346	2416059		NC	000012.12:49022842:TT:	Deletion	frameshift variant	Pathogenic	Aug 30, 2019	criteria provided, single submitter
NM	003482.4(KMT2D):c.16080G>A (p.Met5360Ile)	KMT2D	M5360I	Kabuki syndrome	VCV003616373	12	49416631	12	49022848	3616373	3742598		NC	000012.12:49022847:C:T	single nucleotide variant	missense variant	Uncertain significance	Apr 20, 2024	criteria provided, single submitter
NM	003482.4(KMT2D):c.16079T>A (p.Met5360Lys)	KMT2D	M5360K	Kabuki syndrome	VCV003635083	12	49416632	12	49022849	3635083	3773969		NC	000012.12:49022848:A:T	single nucleotide variant	missense variant	Uncertain significance	Jun 23, 2024	criteria provided, single submitter
NM	003482.4(KMT2D):c.16061C>T (p.Thr5354Ile)	KMT2D	T5354I	Kabuki syndrome	VCV001948605	12	49416650	12	49022867	1948605	1996281		NC	000012.12:49022866:G:A	single nucleotide variant	missense variant	Uncertain significance	Mar 28, 2022	criteria provided, single submitter
NM	003482.4(KMT2D):c.16057del (p.His5353fs)	KMT2D	H5353fs	Choanal atresia-athelia-hypothyroidism-delayed puberty-short stature syndrome|Kabuki syndrome 1|Neoplasm	VCV003257962	12	49416654	12	49022871	3257962	3416721		NC	000012.12:49022870:GGGG:GGG	Deletion	frameshift variant	Likely pathogenic		criteria provided, single submitter				Likely oncogenic	Mar 4, 2025	criteria provided, single submitter
NM	003482.4(KMT2D):c.16057C>T (p.His5353Tyr)	KMT2D	H5353Y	Inborn genetic diseases	VCV002337679	12	49416654	12	49022871	2337679	2319218		NC	000012.12:49022870:G:A	single nucleotide variant	missense variant	Uncertain significance	Dec 20, 2022	criteria provided, single submitter
NM	003482.4(KMT2D):c.16054C>T (p.Pro5352Ser)	KMT2D	P5352S	Kabuki syndrome	VCV003679759	12	49416657	12	49022874	3679759	3811063		NC	000012.12:49022873:G:A	single nucleotide variant	missense variant	Uncertain significance	Dec 10, 2024	criteria provided, single submitter
NM	003482.4(KMT2D):c.16053-4C>G	KMT2D		Kabuki syndrome	VCV002161858	12	49416662	12	49022879	2161858	1884246		NC	000012.12:49022878:G:C	single nucleotide variant	intron variant	Likely benign	Sep 6, 2022	criteria provided, single submitter
NM	003482.4(KMT2D):c.16053-9	16053-5del	KMT2D		Kabuki syndrome	VCV001659624	12	49416663 - 49416667	12	49022880 - 49022884	1659624	1543353	rs2137707939	NC	000012.12:49022879:GAGGTGA:GA	Deletion	intron variant	Likely benign	May 18, 2021	criteria provided, single submitter
NM	003482.4(KMT2D):c.16053-286A>G	KMT2D		not provided	VCV001278685	12	49416944	12	49023161	1278685	1267265	rs10875912	NC	000012.12:49023160:T:C	single nucleotide variant	intron variant	Benign	Jul 17, 2018	criteria provided, single submitter
NM	003482.4(KMT2D):c.16052+5G>A	KMT2D		Kabuki syndrome	VCV002972695	12	49418356	12	49024573	2972695	3136475		NC	000012.12:49024572:C:T	single nucleotide variant	intron variant	Uncertain significance	Feb 6, 2023	criteria provided, single submitter
NM	003482.4(KMT2D):c.16052+2T>G	KMT2D		Kabuki syndrome	VCV002813419	12	49418359	12	49024576	2813419	2969369		NC	000012.12:49024575:A:C	single nucleotide variant	splice donor variant	Likely pathogenic	Nov 22, 2023	criteria provided, single submitter
NM	003482.4(KMT2D):c.16052G>A (p.Arg5351Gln)	KMT2D	R5351Q	Kabuki syndrome|Kabuki syndrome 1	VCV000463012	12	49418361	12	49024578	463012	463112	rs1555185217	NC	000012.12:49024577:C:T	single nucleotide variant	missense variant	Pathogenic	Apr 23, 2023	criteria provided, multiple submitters, no conflicts
NM	003482.4(KMT2D):c.16051C>T (p.Arg5351Trp)	KMT2D	R5351W	Male infertility with spermatogenesis disorder	VCV002690981	12	49418362	12	49024579	2690981	2852014		NC	000012.12:49024578:G:A	single nucleotide variant	missense variant	Likely pathogenic	Sep 1, 2023	criteria provided, single submitter
NM	003482.4(KMT2D):c.16046A>G (p.Tyr5349Cys)	KMT2D	Y5349C	Kabuki syndrome	VCV002420255	12	49418367	12	49024584	2420255	1944896		NC	000012.12:49024583:T:C	single nucleotide variant	missense variant	Uncertain significance	Aug 29, 2022	criteria provided, single submitter
NM	003482.4(KMT2D):c.16044C>T (p.His5348=)	KMT2D		Kabuki syndrome	VCV001577834	12	49418369	12	49024586	1577834	1522262	rs369424178	NC	000012.12:49024585:G:A	single nucleotide variant	synonymous variant	Likely benign	Aug 5, 2023	criteria provided, single submitter
NM	003482.4(KMT2D):c.16043A>G (p.His5348Arg)	KMT2D	H5348R	Kabuki syndrome	VCV002113904	12	49418370	12	49024587	2113904	2171799		NC	000012.12:49024586:T:C	single nucleotide variant	missense variant	Uncertain significance	Mar 26, 2022	criteria provided, single submitter
NM	003482.4(KMT2D):c.16040C>T (p.Thr5347Ile)	KMT2D	T5347I	Kabuki syndrome	VCV001399722	12	49418373	12	49024590	1399722	1366079	rs2137710527	NC	000012.12:49024589:G:A	single nucleotide variant	missense variant	Uncertain significance	Oct 5, 2022	criteria provided, single submitter
NM	003482.4(KMT2D):c.16030A>G (p.Lys5344Glu)	KMT2D	K5344E	Kabuki syndrome	VCV002770142	12	49418383	12	49024600	2770142	2930011		NC	000012.12:49024599:T:C	single nucleotide variant	missense variant	Uncertain significance	Oct 19, 2023	criteria provided, single submitter
NM	003482.4(KMT2D):c.16026G>A (p.Glu5342=)	KMT2D		Kabuki syndrome	VCV003619956	12	49418387	12	49024604	3619956	3753796		NC	000012.12:49024603:C:T	single nucleotide variant	synonymous variant	Likely benign	Dec 15, 2024	criteria provided, single submitter
NM	003482.4(KMT2D):c.16022C>G (p.Ser5341Ter)	KMT2D	S5341*	Inborn genetic diseases	VCV003116047	12	49418391	12	49024608	3116047	3272666		NC	000012.12:49024607:G:C	single nucleotide variant	nonsense	Pathogenic	Feb 13, 2024	criteria provided, single submitter
NM	003482.4(KMT2D):c.16019G>T (p.Arg5340Leu)	KMT2D	R5340L	Kabuki syndrome|not provided	VCV003367670	12	49418394	12	49024611	3367670	3526869		NC	000012.12:49024610:C:A	single nucleotide variant	missense variant	Pathogenic	Nov 3, 2024	criteria provided, multiple submitters, no conflicts
NM	003482.4(KMT2D):c.16019G>A (p.Arg5340Gln)	KMT2D	R5340Q	Kabuki syndrome 1|not provided|Kabuki syndrome	VCV000562047	12	49418394	12	49024611	562047	553182	rs1565756106	NC	000012.12:49024610:C:T	single nucleotide variant	missense variant	Pathogenic/Likely pathogenic	Apr 8, 2024	criteria provided, multiple submitters, no conflicts
NM	003482.4(KMT2D):c.16018C>T (p.Arg5340Ter)	KMT2D	R5340*	Kabuki syndrome 1|Choanal atresia-athelia-hypothyroidism-delayed puberty-short stature syndrome|Kabuki syndrome 1|Inborn genetic diseases|Kabuki syndrome|not provided	VCV000620151	12	49418395	12	49024612	620151	611771	rs1565756115	NC	000012.12:49024611:G:A	single nucleotide variant	nonsense	Pathogenic	Jun 12, 2023	criteria provided, multiple submitters, no conflicts
NM	003482.4(KMT2D):c.16015G>A (p.Ala5339Thr)	KMT2D	A5339T	Kabuki syndrome|not provided	VCV002433236	12	49418398	12	49024615	2433236	2405863		NC	000012.12:49024614:C:T	single nucleotide variant	missense variant	Uncertain significance	Jul 22, 2023	criteria provided, multiple submitters, no conflicts
NM	003482.4(KMT2D):c.16014T>C (p.Cys5338=)	KMT2D		Kabuki syndrome	VCV002029272	12	49418399	12	49024616	2029272	2082064		NC	000012.12:49024615:A:G	single nucleotide variant	synonymous variant	Likely benign	Sep 6, 2022	criteria provided, single submitter
NM	003482.4(KMT2D):c.16013G>A (p.Cys5338Tyr)	KMT2D	C5338Y	Kabuki syndrome	VCV001456577	12	49418400	12	49024617	1456577	1454679	rs2137710573	NC	000012.12:49024616:C:T	single nucleotide variant	missense variant	Pathogenic	Jun 30, 2021	criteria provided, single submitter
NM	003482.4(KMT2D):c.16012T>C (p.Cys5338Arg)	KMT2D	C5338R	not provided	VCV000392898	12	49418401	12	49024618	392898	373094	rs1057524689	NC	000012.12:49024617:A:G	single nucleotide variant	missense variant	Likely pathogenic	Jan 30, 2017	criteria provided, single submitter
NM	003482.4(KMT2D):c.16002C>T (p.Asn5334=)	KMT2D		Kabuki syndrome	VCV002999827	12	49418411	12	49024628	2999827	3163950		NC	000012.12:49024627:G:A	single nucleotide variant	synonymous variant	Likely benign	May 22, 2023	criteria provided, single submitter
NM	003482.4(KMT2D):c.16001A>G (p.Asn5334Ser)	KMT2D	N5334S	See cases	VCV001690496	12	49418412	12	49024629	1690496	1682904	rs1201302456	NC	000012.12:49024628:T:C	single nucleotide variant	missense variant	Uncertain significance	Nov 23, 2021	criteria provided, single submitter
NM	003482.4(KMT2D):c.15991C>G (p.Leu5331Val)	KMT2D	L5331V	not provided	VCV001304161	12	49418422	12	49024639	1304161	1294436	rs2137710588	NC	000012.12:49024638:G:C	single nucleotide variant	missense variant	Uncertain significance	Oct 30, 2019	criteria provided, single submitter
NM	003482.4(KMT2D):c.15989C>G (p.Pro5330Arg)	KMT2D	P5330R	Kabuki syndrome 1	VCV000982431	12	49418424	12	49024641	982431	970541	rs1942485576	NC	000012.12:49024640:G:C	single nucleotide variant	missense variant	Uncertain significance	Sep 18, 2020	criteria provided, single submitter
NM	003482.4(KMT2D):c.15985C>T (p.Leu5329=)	KMT2D		Kabuki syndrome	VCV002812543	12	49418428	12	49024645	2812543	2965935		NC	000012.12:49024644:G:A	single nucleotide variant	synonymous variant	Likely benign	Nov 7, 2022	criteria provided, single submitter
NM	003482.4(KMT2D):c.15979A>C (p.Met5327Leu)	KMT2D	M5327L	Kabuki syndrome	VCV002199569	12	49418434	12	49024651	2199569	1924415		NC	000012.12:49024650:T:G	single nucleotide variant	missense variant	Uncertain significance	Aug 7, 2022	criteria provided, single submitter
NM	003482.4(KMT2D):c.15978T>G (p.Leu5326=)	KMT2D		Kabuki syndrome|not provided|not specified	VCV000094189	12	49418435	12	49024652	94189	100089	rs55776396	NC	000012.12:49024651:A:C	single nucleotide variant	synonymous variant	Benign	Feb 3, 2025	criteria provided, multiple submitters, no conflicts
NM	003482.4(KMT2D):c.15976C>G (p.Leu5326Val)	KMT2D	L5326V	Kabuki syndrome	VCV001983369	12	49418437	12	49024654	1983369	2046429		NC	000012.12:49024653:G:C	single nucleotide variant	missense variant	Uncertain significance	May 15, 2024	criteria provided, single submitter
NM	003482.4(KMT2D):c.15976C>T (p.Leu5326Phe)	KMT2D	L5326F	not provided	VCV001801096	12	49418437	12	49024654	1801096	1858383		NC	000012.12:49024653:G:A	single nucleotide variant	missense variant	Uncertain significance	May 23, 2022	criteria provided, single submitter
NM	003482.4(KMT2D):c.15975	15976delinsTT (p.Leu5326Phe)	KMT2D	L5326F	Kabuki syndrome 1	VCV001333900	12	49418437 - 49418438	12	49024654 - 49024655	1333900	1324670	rs2137710637	NC	000012.12:49024653:GG:AA	Indel	missense variant	Uncertain significance	Nov 26, 2019	criteria provided, single submitter
NM	003482.4(KMT2D):c.15975C>T (p.Pro5325=)	KMT2D		Kabuki syndrome|not provided	VCV001217183	12	49418438	12	49024655	1217183	1207163	rs780850935	NC	000012.12:49024654:G:A	single nucleotide variant	synonymous variant	Likely benign	Mar 7, 2024	criteria provided, multiple submitters, no conflicts
NM	003482.4(KMT2D):c.15970del (p.His5324fs)	KMT2D	H5324fs	not provided	VCV000916076	12	49418443	12	49024660	916076	904305	rs1942486898	NC	000012.12:49024659:GG:G	Deletion	frameshift variant	Pathogenic	May 17, 2019	criteria provided, single submitter
NM	003482.4(KMT2D):c.15968G>A (p.Arg5323His)	KMT2D	R5323H	not specified|Kabuki syndrome|Choanal atresia-athelia-hypothyroidism-delayed puberty-short stature syndrome|Kabuki syndrome 1|Kabuki syndrome 1|not provided	VCV000447669	12	49418445	12	49024662	447669	441541	rs745599611	NC	000012.12:49024661:C:T	single nucleotide variant	missense variant	Conflicting classifications of pathogenicity	Dec 10, 2024	criteria provided, conflicting classifications
NM	003482.4(KMT2D):c.15967C>T (p.Arg5323Cys)	KMT2D	R5323C	Kabuki syndrome	VCV003707958	12	49418446	12	49024663	3707958	3840117		NC	000012.12:49024662:G:A	single nucleotide variant	missense variant	Likely benign	Apr 25, 2024	criteria provided, single submitter
NM	003482.4(KMT2D):c.15962A>G (p.Tyr5321Cys)	KMT2D	Y5321C	Intellectual disability	VCV000975279	12	49418451	12	49024668	975279	963752	rs1942487296	NC	000012.12:49024667:T:C	single nucleotide variant	missense variant	Likely benign	Jan 1, 2019	no assertion criteria provided
NM	003482.4(KMT2D):c.15959G>A (p.Arg5320His)	KMT2D	R5320H	Kabuki syndrome	VCV001399563	12	49418454	12	49024671	1399563	1365921	rs755920864	NC	000012.12:49024670:C:T	single nucleotide variant	missense variant	Benign	Aug 16, 2022	criteria provided, single submitter
NM	003482.4(KMT2D):c.15953	15956del (p.Leu5318fs)	KMT2D	L5318fs	not provided	VCV000094188	12	49418457 - 49418460	12	49024674 - 49024677	94188	100088	rs398123732	NC	000012.12:49024673:AATAAATA:AATA	Microsatellite	frameshift variant	Pathogenic	Jul 1, 2022	criteria provided, multiple submitters, no conflicts
NM	003482.4(KMT2D):c.15948C>T (p.Asn5316=)	KMT2D		Kabuki syndrome	VCV002025932	12	49418465	12	49024682	2025932	2077423		NC	000012.12:49024681:G:A	single nucleotide variant	synonymous variant	Likely benign	Aug 22, 2022	criteria provided, single submitter
NM	003482.4(KMT2D):c.15947del (p.Asn5316fs)	KMT2D	N5316fs	KMT2D-related disorder	VCV002631712	12	49418466	12	49024683	2631712	2801245		NC	000012.12:49024682:TTTT:TTT	Deletion	frameshift variant	Likely pathogenic	Sep 14, 2023	criteria provided, single submitter
NM	003482.4(KMT2D):c.15943C>T (p.Gln5315Ter)	KMT2D	Q5315*	Kabuki syndrome 1	VCV000158740	12	49418470	12	49024687	158740	168903	rs587783699	NC	000012.12:49024686:G:A	single nucleotide variant	nonsense	Pathogenic	Sep 19, 2013	criteria provided, single submitter
NM	003482.4(KMT2D):c.15933G>A (p.Val5311=)	KMT2D		KMT2D-related disorder	VCV003052163	12	49418480	12	49024697	3052163	3220892		NC	000012.12:49024696:C:T	single nucleotide variant	synonymous variant	Likely benign	Apr 27, 2022	no assertion criteria provided
NM	003482.4(KMT2D):c.15928G>A (p.Gly5310Arg)	KMT2D	G5310R	Inborn genetic diseases	VCV002240826	12	49418485	12	49024702	2240826	2222480		NC	000012.12:49024701:C:T	single nucleotide variant	missense variant	Uncertain significance	Aug 2, 2021	criteria provided, single submitter
NM	003482.4(KMT2D):c.15926C>A (p.Pro5309His)	KMT2D	P5309H	Kabuki syndrome	VCV002095459	12	49418487	12	49024704	2095459	2153365		NC	000012.12:49024703:G:T	single nucleotide variant	missense variant	Uncertain significance	Jul 3, 2022	criteria provided, single submitter
NM	003482.4(KMT2D):c.15925C>A (p.Pro5309Thr)	KMT2D	P5309T	Kabuki syndrome	VCV002005841	12	49418488	12	49024705	2005841	2072787		NC	000012.12:49024704:G:T	single nucleotide variant	missense variant	Uncertain significance	Jun 13, 2022	criteria provided, single submitter
NM	003482.4(KMT2D):c.15924G>A (p.Leu5308=)	KMT2D		Kabuki syndrome	VCV002128929	12	49418489	12	49024706	2128929	2175178		NC	000012.12:49024705:C:T	single nucleotide variant	synonymous variant	Likely benign	Jun 27, 2022	criteria provided, single submitter
NM	003482.4(KMT2D):c.15922-1G>A	KMT2D		Kabuki syndrome	VCV002958325	12	49418492	12	49024709	2958325	3116083		NC	000012.12:49024708:C:T	single nucleotide variant	splice acceptor variant	Likely pathogenic	Jan 30, 2023	criteria provided, single submitter
NM	003482.4(KMT2D):c.15922-2A>C	KMT2D		not provided	VCV003337234	12	49418493	12	49024710	3337234	3495896		NC	000012.12:49024709:T:G	single nucleotide variant	splice acceptor variant	Pathogenic	May 27, 2022	criteria provided, single submitter
NM	003482.4(KMT2D):c.15922-2A>G	KMT2D		Kabuki syndrome	VCV001067064	12	49418493	12	49024710	1067064	1056113	rs2137710791	NC	000012.12:49024709:T:C	single nucleotide variant	splice acceptor variant	Likely pathogenic	Apr 8, 2020	criteria provided, single submitter
NM	003482.4(KMT2D):c.15922-7C>G	KMT2D		not provided	VCV003777328	12	49418498	12	49024715	3777328	3893334		NC	000012.12:49024714:G:C	single nucleotide variant	intron variant	Uncertain significance	Oct 10, 2024	criteria provided, single submitter
NM	003482.4(KMT2D):c.15922-10G>C	KMT2D		Kabuki syndrome	VCV001992176	12	49418501	12	49024718	1992176	2048925		NC	000012.12:49024717:C:G	single nucleotide variant	intron variant	Likely benign	Aug 25, 2022	criteria provided, single submitter
NM	003482.4(KMT2D):c.15922-19G>A	KMT2D		Kabuki syndrome	VCV001664414	12	49418510	12	49024727	1664414	1654583	rs992466578	NC	000012.12:49024726:C:T	single nucleotide variant	intron variant	Likely benign	Aug 16, 2022	criteria provided, single submitter
NM	003482.4(KMT2D):c.15922-20A>T	KMT2D		Kabuki syndrome	VCV002982683	12	49418511	12	49024728	2982683	3145584		NC	000012.12:49024727:T:A	single nucleotide variant	intron variant	Likely benign	Jan 11, 2024	criteria provided, single submitter
NM	003482.4(KMT2D):c.15921+13C>T	KMT2D		Kabuki syndrome	VCV002777499	12	49418580	12	49024797	2777499	2939949		NC	000012.12:49024796:G:A	single nucleotide variant	intron variant	Likely benign	Sep 11, 2023	criteria provided, single submitter
NM	003482.4(KMT2D):c.15921+9G>T	KMT2D		Kabuki syndrome	VCV002803514	12	49418584	12	49024801	2803514	2967195		NC	000012.12:49024800:C:A	single nucleotide variant	intron variant	Likely benign	May 25, 2023	criteria provided, single submitter
NM	003482.4(KMT2D):c.15921+1G>A	KMT2D		Kabuki syndrome	VCV000463011	12	49418592	12	49024809	463011	462998	rs1555185299	NC	000012.12:49024808:C:T	single nucleotide variant	splice donor variant	Likely pathogenic	Mar 31, 2017	criteria provided, single submitter
NM	003482.4(KMT2D):c.15920	15921insT (p.Leu5308fs)	KMT2D	L5308fs	Kabuki syndrome 1	VCV000430814	12	49418593 - 49418594	12	49024810 - 49024811	430814	424355	rs1555185301	NC	000012.12:49024810::A	Insertion	frameshift variant	Likely pathogenic		criteria provided, single submitter
NM	003482.4(KMT2D):c.15920C>G (p.Ser5307Ter)	KMT2D	S5307*	Kabuki syndrome 1	VCV000981673	12	49418594	12	49024811	981673	969793	rs1942494207	NC	000012.12:49024810:G:C	single nucleotide variant	nonsense	Pathogenic	Mar 13, 2014	no assertion criteria provided
NM	003482.4(KMT2D):c.15914C>G (p.Ala5305Gly)	KMT2D	A5305G	Kabuki syndrome	VCV003635084	12	49418600	12	49024817	3635084	3773970		NC	000012.12:49024816:G:C	single nucleotide variant	missense variant	Uncertain significance	Sep 5, 2024	criteria provided, single submitter
NM	003482.4(KMT2D):c.15913G>A (p.Ala5305Thr)	KMT2D	A5305T	Choanal atresia-athelia-hypothyroidism-delayed puberty-short stature syndrome|Kabuki syndrome 1	VCV003574647	12	49418601	12	49024818	3574647	3714084		NC	000012.12:49024817:C:T	single nucleotide variant	missense variant	Uncertain significance	Dec 27, 2023	criteria provided, single submitter
NM	003482.4(KMT2D):c.15908G>A (p.Arg5303His)	KMT2D	R5303H	Kabuki syndrome|not provided	VCV001331267	12	49418606	12	49024823	1331267	1321942	rs369156879	NC	000012.12:49024822:C:T	single nucleotide variant	missense variant	Conflicting classifications of pathogenicity	Nov 28, 2023	criteria provided, conflicting classifications
NM	003482.4(KMT2D):c.15907C>T (p.Arg5303Cys)	KMT2D	R5303C	Kabuki syndrome	VCV002732923	12	49418607	12	49024824	2732923	2894251		NC	000012.12:49024823:G:A	single nucleotide variant	missense variant	Likely benign	Aug 28, 2023	criteria provided, single submitter
NM	003482.4(KMT2D):c.15902	15903del (p.Val5301fs)	KMT2D	V5301fs	Kabuki syndrome 1	VCV000561046	12	49418611 - 49418612	12	49024828 - 49024829	561046	552162	rs1565756561	NC	000012.12:49024827:CAC:C	Deletion	frameshift variant	Pathogenic	Sep 1, 2017	criteria provided, single submitter
NM	003482.4(KMT2D):c.15901G>A (p.Val5301Met)	KMT2D	V5301M	Kabuki syndrome	VCV003015921	12	49418613	12	49024830	3015921	3171045		NC	000012.12:49024829:C:T	single nucleotide variant	missense variant	Likely benign	Feb 14, 2024	criteria provided, single submitter
NM	003482.4(KMT2D):c.15900C>T (p.Ala5300=)	KMT2D		Kabuki syndrome	VCV003671114	12	49418614	12	49024831	3671114	3804550		NC	000012.12:49024830:G:A	single nucleotide variant	synonymous variant	Likely benign	Oct 2, 2024	criteria provided, single submitter
NM	003482.4(KMT2D):c.15900C>G (p.Ala5300=)	KMT2D		Kabuki syndrome	VCV002169383	12	49418614	12	49024831	2169383	1903330		NC	000012.12:49024830:G:C	single nucleotide variant	synonymous variant	Benign	Dec 5, 2024	criteria provided, single submitter
NM	003482.4(KMT2D):c.15894G>A (p.Val5298=)	KMT2D		Kabuki syndrome	VCV002415110	12	49418620	12	49024837	2415110	1943614		NC	000012.12:49024836:C:T	single nucleotide variant	synonymous variant	Uncertain significance	Nov 1, 2022	criteria provided, single submitter
NM	003482.4(KMT2D):c.15891G>A (p.Thr5297=)	KMT2D		Kabuki syndrome	VCV003607232	12	49418623	12	49024840	3607232	3747115		NC	000012.12:49024839:C:T	single nucleotide variant	synonymous variant	Benign	Dec 7, 2024	criteria provided, single submitter
NM	003482.4(KMT2D):c.15890C>T (p.Thr5297Met)	KMT2D	T5297M	Kabuki syndrome	VCV002158054	12	49418624	12	49024841	2158054	1886431		NC	000012.12:49024840:G:A	single nucleotide variant	missense variant	Uncertain significance	Aug 10, 2023	criteria provided, single submitter
NM	003482.4(KMT2D):c.15889A>T (p.Thr5297Ser)	KMT2D	T5297S	not provided	VCV001313244	12	49418625	12	49024842	1313244	1303505	rs2137711517	NC	000012.12:49024841:T:A	single nucleotide variant	missense variant	Uncertain significance	Oct 13, 2020	criteria provided, single submitter
NM	003482.4(KMT2D):c.15878T>C (p.Leu5293Pro)	KMT2D	L5293P	Kabuki syndrome	VCV001020791	12	49418636	12	49024853	1020791	1010467	rs1942496967	NC	000012.12:49024852:A:G	single nucleotide variant	missense variant	Pathogenic	Jan 15, 2021	criteria provided, single submitter
NM	003482.4(KMT2D):c.15876G>A (p.Glu5292=)	KMT2D		Kabuki syndrome	VCV001976764	12	49418638	12	49024855	1976764	2030750		NC	000012.12:49024854:C:T	single nucleotide variant	synonymous variant	Benign	Apr 21, 2022	criteria provided, single submitter
NM	003482.4(KMT2D):c.15876G>C (p.Glu5292Asp)	KMT2D	E5292D	Astrocytoma	VCV000503606	12	49418638	12	49024855	503606	495046	rs1365163460	NC	000012.12:49024854:C:G	single nucleotide variant	missense variant	Uncertain significance		criteria provided, single submitter
NM	003482.4(KMT2D):c.15871G>A (p.Glu5291Lys)	KMT2D	E5291K	Kabuki syndrome	VCV001000878	12	49418643	12	49024860	1000878	995232	rs936142615	NC	000012.12:49024859:C:T	single nucleotide variant	missense variant	Uncertain significance	Aug 27, 2021	criteria provided, single submitter
NM	003482.4(KMT2D):c.15858	15859del (p.Tyr5287fs)	KMT2D	Y5287fs	Inborn genetic diseases	VCV002488250	12	49418655 - 49418656	12	49024872 - 49024873	2488250	2452974		NC	000012.12:49024871:AC:	Deletion	frameshift variant	Pathogenic	Mar 10, 2023	criteria provided, single submitter
NM	003482.4(KMT2D):c.15858G>A (p.Glu5286=)	KMT2D		Choanal atresia-athelia-hypothyroidism-delayed puberty-short stature syndrome|Kabuki syndrome 1	VCV003574648	12	49418656	12	49024873	3574648	3714085		NC	000012.12:49024872:C:T	single nucleotide variant	synonymous variant	Uncertain significance	Mar 14, 2024	criteria provided, single submitter
NM	003482.4(KMT2D):c.15858G>T (p.Glu5286Asp)	KMT2D	E5286D	Kabuki syndrome	VCV001929432	12	49418656	12	49024873	1929432	1984442		NC	000012.12:49024872:C:A	single nucleotide variant	missense variant	Uncertain significance	May 25, 2022	criteria provided, single submitter
NM	003482.4(KMT2D):c.15855T>G (p.Pro5285=)	KMT2D		Kabuki syndrome	VCV002427992	12	49418659	12	49024876	2427992	1951029		NC	000012.12:49024875:A:C	single nucleotide variant	synonymous variant	Benign	Jul 8, 2024	criteria provided, single submitter
NM	003482.4(KMT2D):c.15854C>G (p.Pro5285Arg)	KMT2D	P5285R	not provided	VCV000451141	12	49418660	12	49024877	451141	445020	rs1555185337	NC	000012.12:49024876:G:C	single nucleotide variant	missense variant	Likely pathogenic	Aug 4, 2017	criteria provided, single submitter
NM	003482.4(KMT2D):c.15853C>T (p.Pro5285Ser)	KMT2D	P5285S	Kabuki syndrome	VCV003635085	12	49418661	12	49024878	3635085	3773971		NC	000012.12:49024877:G:A	single nucleotide variant	missense variant	Uncertain significance	Jan 19, 2025	criteria provided, single submitter
NM	003482.4(KMT2D):c.15845G>A (p.Arg5282Gln)	KMT2D	R5282Q	Kabuki syndrome	VCV001125540	12	49418669	12	49024886	1125540	1122667	rs376465820	NC	000012.12:49024885:C:T	single nucleotide variant	missense variant	Likely benign	Dec 9, 2024	criteria provided, single submitter
NM	003482.4(KMT2D):c.15844C>T (p.Arg5282Ter)	KMT2D	R5282*	Kabuki syndrome 1|Kabuki syndrome	VCV000158739	12	49418670	12	49024887	158739	168904	rs587783698	NC	000012.12:49024886:G:A	single nucleotide variant	nonsense	Pathogenic	Jan 19, 2025	criteria provided, multiple submitters, no conflicts
NM	003482.4(KMT2D):c.15838A>G (p.Met5280Val)	KMT2D	M5280V	Inborn genetic diseases	VCV002490300	12	49418676	12	49024893	2490300	2464229		NC	000012.12:49024892:T:C	single nucleotide variant	missense variant	Uncertain significance	Feb 28, 2023	criteria provided, single submitter
NM	003482.4(KMT2D):c.15838A>C (p.Met5280Leu)	KMT2D	M5280L	Inborn genetic diseases	VCV002251934	12	49418676	12	49024893	2251934	2238759		NC	000012.12:49024892:T:G	single nucleotide variant	missense variant	Uncertain significance	Sep 17, 2021	criteria provided, single submitter
NM	003482.4(KMT2D):c.15834del (p.Asp5279fs)	KMT2D	D5279fs	Kabuki syndrome 1	VCV000694684	12	49418680	12	49024897	694684	682821	rs1592102369	NC	000012.12:49024896:A:	Deletion	frameshift variant	Pathogenic		criteria provided, single submitter
NM	003482.4(KMT2D):c.15827A>G (p.Lys5276Arg)	KMT2D	K5276R	Kabuki syndrome	VCV003615530	12	49418687	12	49024904	3615530	3749361		NC	000012.12:49024903:T:C	single nucleotide variant	missense variant	Uncertain significance	Jan 17, 2025	criteria provided, single submitter
NM	003482.4(KMT2D):c.15809C>T (p.Pro5270Leu)	KMT2D	P5270L	Kabuki syndrome	VCV002878658	12	49418705	12	49024922	2878658	3033459		NC	000012.12:49024921:G:A	single nucleotide variant	missense variant	Uncertain significance	Jul 6, 2023	criteria provided, single submitter
NM	003482.4(KMT2D):c.15807G>T (p.Glu5269Asp)	KMT2D	E5269D	Kabuki syndrome	VCV002159352	12	49418707	12	49024924	2159352	1890362		NC	000012.12:49024923:C:A	single nucleotide variant	missense variant	Benign	Aug 27, 2024	criteria provided, single submitter
NM	003482.4(KMT2D):c.15807G>A (p.Glu5269=)	KMT2D		Kabuki syndrome	VCV002057450	12	49418707	12	49024924	2057450	2116607		NC	000012.12:49024923:C:T	single nucleotide variant	synonymous variant	Likely benign	Jul 15, 2024	criteria provided, single submitter
NM	003482.4(KMT2D):c.15802	15804del (p.Ile5268del)	KMT2D	I5268del	KMT2D-related disorder	VCV003347698	12	49418710 - 49418712	12	49024927 - 49024929	3347698	3506052		NC	000012.12:49024926:AAT:	Deletion	inframe	deletion	Uncertain significance	Jul 22, 2024	no assertion criteria provided
NM	003482.4(KMT2D):c.15799A>G (p.Ile5267Val)	KMT2D	I5267V	Kabuki syndrome	VCV002860883	12	49418715	12	49024932	2860883	3022213		NC	000012.12:49024931:T:C	single nucleotide variant	missense variant	Likely benign	Jun 27, 2023	criteria provided, single submitter
NM	003482.4(KMT2D):c.15798C>T (p.Arg5266=)	KMT2D		Kabuki syndrome	VCV001583246	12	49418716	12	49024933	1583246	1535484	rs767085554	NC	000012.12:49024932:G:A	single nucleotide variant	synonymous variant	Likely benign	Oct 3, 2024	criteria provided, single submitter
NM	003482.4(KMT2D):c.15797G>A (p.Arg5266His)	KMT2D	R5266H	Inborn genetic diseases|Kabuki syndrome|not specified|Kabuki syndrome 1|not provided	VCV000134731	12	49418717	12	49024934	134731	138470	rs201481646	NC	000012.12:49024933:C:T	single nucleotide variant	missense variant	Conflicting classifications of pathogenicity	Jan 20, 2025	criteria provided, conflicting classifications
NM	003482.4(KMT2D):c.15796C>T (p.Arg5266Cys)	KMT2D	R5266C	Kabuki syndrome|Inborn genetic diseases	VCV002997020	12	49418718	12	49024935	2997020	3156081		NC	000012.12:49024934:G:A	single nucleotide variant	missense variant	Benign/Likely benign	Oct 10, 2023	criteria provided, multiple submitters, no conflicts
NM	003482.4(KMT2D):c.15791G>T (p.Trp5264Leu)	KMT2D	W5264L	Inborn genetic diseases	VCV000986206	12	49418723	12	49024940	986206	973852	rs587783697	NC	000012.12:49024939:C:A	single nucleotide variant	missense variant	Uncertain significance	Feb 20, 2018	criteria provided, single submitter
NM	003482.4(KMT2D):c.15791G>A (p.Trp5264Ter)	KMT2D	W5264*	Kabuki syndrome 1|Neoplasm	VCV000158738	12	49418723	12	49024940	158738	168905	rs587783697	NC	000012.12:49024939:C:T	single nucleotide variant	nonsense	Pathogenic	Feb 8, 2013	criteria provided, single submitter				Likely oncogenic	Mar 4, 2025	criteria provided, single submitter
NM	003482.4(KMT2D):c.15788T>C (p.Val5263Ala)	KMT2D	V5263A	not provided	VCV003340631	12	49418726	12	49024943	3340631	3499871		NC	000012.12:49024942:A:G	single nucleotide variant	missense variant	Uncertain significance	Sep 14, 2023	criteria provided, single submitter
NM	003482.4(KMT2D):c.15787G>C (p.Val5263Leu)	KMT2D	V5263L	Kabuki syndrome	VCV003633286	12	49418727	12	49024944	3633286	3773472		NC	000012.12:49024943:C:G	single nucleotide variant	missense variant	Uncertain significance	Feb 13, 2024	criteria provided, single submitter
NM	003482.4(KMT2D):c.15787G>T (p.Val5263Leu)	KMT2D	V5263L	Kabuki syndrome	VCV002077919	12	49418727	12	49024944	2077919	2142303		NC	000012.12:49024943:C:A	single nucleotide variant	missense variant	Uncertain significance	May 4, 2022	criteria provided, single submitter
NM	003482.4(KMT2D):c.15787G>A (p.Val5263Met)	KMT2D	V5263M	Kabuki syndrome 1|Choanal atresia-athelia-hypothyroidism-delayed puberty-short stature syndrome|Kabuki syndrome|not provided	VCV000094187	12	49418727	12	49024944	94187	100087	rs398123731	NC	000012.12:49024943:C:T	single nucleotide variant	missense variant	Uncertain significance	Nov 1, 2024	criteria provided, multiple submitters, no conflicts
NM	003482.4(KMT2D):c.15786C>T (p.Ala5262=)	KMT2D		Kabuki syndrome	VCV002156265	12	49418728	12	49024945	2156265	332742	rs531361015	NC	000012.12:49024944:G:A	single nucleotide variant	synonymous variant	Likely benign	Jun 8, 2022	criteria provided, single submitter
NM	003482.4(KMT2D):c.15785-1G>C	KMT2D		Kabuki syndrome	VCV001074470	12	49418730	12	49024947	1074470	1062650	rs2137712168	NC	000012.12:49024946:C:G	single nucleotide variant	splice acceptor variant	Pathogenic	Mar 17, 2020	criteria provided, single submitter
NM	003482.4(KMT2D):c.15785-8C>T	KMT2D		Kabuki syndrome	VCV001919106	12	49418737	12	49024954	1919106	1971546		NC	000012.12:49024953:G:A	single nucleotide variant	intron variant	Likely benign	Jul 28, 2023	criteria provided, single submitter
NM	003482.4(KMT2D):c.15785-10T>G	KMT2D		not provided	VCV000489237	12	49418739	12	49024956	489237	482022	rs1555185358	NC	000012.12:49024955:A:C	single nucleotide variant	intron variant	Likely pathogenic	Jan 8, 2018	criteria provided, single submitter
NM	003482.4(KMT2D):c.15785-11del	KMT2D		not provided|Choanal atresia-athelia-hypothyroidism-delayed puberty-short stature syndrome|Kabuki syndrome 1|Kabuki syndrome	VCV002662930	12	49418740	12	49024957	2662930	2830380		NC	000012.12:49024956:GGG:GG	Deletion	intron variant	Conflicting classifications of pathogenicity	Jan 30, 2025	criteria provided, conflicting classifications
NM	003482.4(KMT2D):c.15785-13C>T	KMT2D		Kabuki syndrome	VCV002859167	12	49418742	12	49024959	2859167	3021781		NC	000012.12:49024958:G:A	single nucleotide variant	intron variant	Likely benign	Jan 31, 2024	criteria provided, single submitter
NM	003482.4(KMT2D):c.15785-20C>T	KMT2D		Kabuki syndrome	VCV001985908	12	49418749	12	49024966	1985908	2039859		NC	000012.12:49024965:G:A	single nucleotide variant	intron variant	Likely benign	Jun 25, 2023	criteria provided, single submitter
NM	003482.4(KMT2D):c.13651	15785-305del	KMT2D		Kabuki syndrome	VCV000862877	12	49419034 - 49424696	12	49025251 - 49030913	862877	851509			Deletion	splice acceptor variant|splice donor variant	Likely pathogenic	Mar 8, 2019	criteria provided, single submitter
NM	003482.4(KMT2D):c.15785-320	15785-309del	KMT2D		not provided	VCV001198464	12	49419038 - 49419049	12	49025255 - 49025266	1198464	1187928	rs367833867	NC	000012.12:49025254:CAGGTTCTAGTAC:C	Deletion	intron variant	Likely benign	Oct 16, 2019	criteria provided, single submitter
NM	003482.4(KMT2D):c.15784+288C>G	KMT2D		not provided	VCV001276865	12	49419677	12	49025894	1276865	1266735	rs11168827	NC	000012.12:49025893:G:C	single nucleotide variant	intron variant	Benign	Jul 17, 2018	criteria provided, multiple submitters, no conflicts
NM	003482.4(KMT2D):c.15784+275C>A	KMT2D		not provided	VCV001202701	12	49419690	12	49025907	1202701	1194685	rs114640737	NC	000012.12:49025906:G:T	single nucleotide variant	intron variant	Likely benign	Oct 17, 2018	criteria provided, single submitter
NM	003482.4(KMT2D):c.15784+95A>G	KMT2D		not provided	VCV001274854	12	49419870	12	49026087	1274854	1265390	rs78828027	NC	000012.12:49026086:T:C	single nucleotide variant	intron variant	Benign	Sep 26, 2018	criteria provided, multiple submitters, no conflicts
NM	003482.4(KMT2D):c.15784+16T>C	KMT2D		Kabuki syndrome	VCV001648087	12	49419949	12	49026166	1648087	1534783	rs993552265	NC	000012.12:49026165:A:G	single nucleotide variant	intron variant	Likely benign	Jul 19, 2024	criteria provided, single submitter
NM	003482.4(KMT2D):c.15784+14C>T	KMT2D		not provided|Kabuki syndrome	VCV001127505	12	49419951	12	49026168	1127505	1122668	rs201007975	NC	000012.12:49026167:G:A	single nucleotide variant	intron variant	Likely benign	Dec 18, 2024	criteria provided, multiple submitters, no conflicts
NM	003482.4(KMT2D):c.15784+8del	KMT2D		Kabuki syndrome	VCV002798444	12	49419957	12	49026174	2798444	2951799		NC	000012.12:49026173:C:	Deletion	intron variant	Likely benign	Dec 14, 2023	criteria provided, single submitter
NM	003482.4(KMT2D):c.15784+5G>C	KMT2D		not provided	VCV000870982	12	49419960	12	49026177	870982	859973	rs1942575160	NC	000012.12:49026176:C:G	single nucleotide variant	intron variant	Uncertain significance	Nov 1, 2019	criteria provided, single submitter
NM	003482.4(KMT2D):c.15784+1	15784+2delinsAA	KMT2D		Kabuki syndrome 1	VCV003256596	12	49419963 - 49419964	12	49026180 - 49026181	3256596	3415357		NC	000012.12:49026179:AC:TT	Indel	splice donor variant	Pathogenic	May 21, 2024	criteria provided, single submitter
NM	003482.4(KMT2D):c.15784+1G>C	KMT2D		Kabuki syndrome 1	VCV003256595	12	49419964	12	49026181	3256595	3415356		NC	000012.12:49026180:C:G	single nucleotide variant	splice donor variant	Pathogenic	May 21, 2024	criteria provided, single submitter
NM	003482.4(KMT2D):c.15783G>A (p.Gln5261=)	KMT2D		Kabuki syndrome	VCV002741782	12	49419966	12	49026183	2741782	2906428		NC	000012.12:49026182:C:T	single nucleotide variant	synonymous variant	Uncertain significance	Nov 27, 2023	criteria provided, single submitter
NM	003482.4(KMT2D):c.15781C>T (p.Gln5261Ter)	KMT2D	Q5261*	Kabuki syndrome 1	VCV000981672	12	49419968	12	49026185	981672	969794	rs1942575636	NC	000012.12:49026184:G:A	single nucleotide variant	nonsense	Pathogenic	Oct 28, 2014	no assertion criteria provided
NM	003482.4(KMT2D):c.15774C>T (p.Ala5258=)	KMT2D		Kabuki syndrome	VCV002799869	12	49419975	12	49026192	2799869	2955808		NC	000012.12:49026191:G:A	single nucleotide variant	synonymous variant	Likely benign	Oct 5, 2023	criteria provided, single submitter
NM	003482.4(KMT2D):c.15772G>A (p.Ala5258Thr)	KMT2D	A5258T	Kabuki syndrome	VCV002720675	12	49419977	12	49026194	2720675	2891077		NC	000012.12:49026193:C:T	single nucleotide variant	missense variant	Benign	Apr 22, 2023	criteria provided, single submitter
NM	003482.4(KMT2D):c.15771C>T (p.Asp5257=)	KMT2D		Kabuki syndrome 1|Choanal atresia-athelia-hypothyroidism-delayed puberty-short stature syndrome|Kabuki syndrome	VCV001544271	12	49419978	12	49026195	1544271	1611808	rs917933038	NC	000012.12:49026194:G:A	single nucleotide variant	synonymous variant	Conflicting classifications of pathogenicity	Jan 6, 2025	criteria provided, conflicting classifications
NM	003482.4(KMT2D):c.15767C>G (p.Thr5256Ser)	KMT2D	T5256S	Kabuki syndrome|Kabuki syndrome 1|Choanal atresia-athelia-hypothyroidism-delayed puberty-short stature syndrome	VCV001395495	12	49419982	12	49026199	1395495	1424894	rs971170451	NC	000012.12:49026198:G:C	single nucleotide variant	missense variant	Conflicting classifications of pathogenicity	Jan 29, 2025	criteria provided, conflicting classifications
NM	003482.4(KMT2D):c.15760G>A (p.Val5254Ile)	KMT2D	V5254I	Kabuki syndrome	VCV001898886	12	49419989	12	49026206	1898886	1953523		NC	000012.12:49026205:C:T	single nucleotide variant	missense variant	Benign	Aug 5, 2022	criteria provided, single submitter
NM	003482.4(KMT2D):c.15758T>G (p.Leu5253Arg)	KMT2D	L5253R	Kabuki syndrome	VCV001485819	12	49419991	12	49026208	1485819	1468300	rs1382079160	NC	000012.12:49026207:A:C	single nucleotide variant	missense variant	Likely benign	Feb 11, 2023	criteria provided, single submitter
NM	003482.4(KMT2D):c.15754G>A (p.Asp5252Asn)	KMT2D	D5252N	KMT2D-related disorder	VCV002630857	12	49419995	12	49026212	2630857	2796612		NC	000012.12:49026211:C:T	single nucleotide variant	missense variant	Uncertain significance	Oct 5, 2023	criteria provided, single submitter
NM	003482.4(KMT2D):c.15741G>A (p.Glu5247=)	KMT2D		Kabuki syndrome	VCV002755535	12	49420008	12	49026225	2755535	2920606		NC	000012.12:49026224:C:T	single nucleotide variant	synonymous variant	Likely benign	Sep 6, 2023	criteria provided, single submitter
NM	003482.4(KMT2D):c.15738C>T (p.Ile5246=)	KMT2D		Kabuki syndrome|not provided	VCV001576108	12	49420011	12	49026228	1576108	1520970	rs1263016051	NC	000012.12:49026227:G:A	single nucleotide variant	synonymous variant	Likely benign	Jan 19, 2024	criteria provided, multiple submitters, no conflicts
NM	003482.4(KMT2D):c.15736A>G (p.Ile5246Val)	KMT2D	I5246V	Kabuki syndrome	VCV001714736	12	49420013	12	49026230	1714736	1777737		NC	000012.12:49026229:T:C	single nucleotide variant	missense variant	Uncertain significance	Sep 18, 2022	criteria provided, single submitter
NM	003482.4(KMT2D):c.15735C>T (p.Val5245=)	KMT2D		Kabuki syndrome	VCV003722691	12	49420014	12	49026231	3722691	3857203		NC	000012.12:49026230:G:A	single nucleotide variant	synonymous variant	Likely benign	Oct 10, 2024	criteria provided, single submitter
NM	003482.4(KMT2D):c.15731	15732del (p.Lys5244fs)	KMT2D	K5244fs	Kabuki syndrome 1	VCV000547506	12	49420017 - 49420018	12	49026234 - 49026235	547506	537905	rs1555185610	NC	000012.12:49026233:TTT:T	Deletion	frameshift variant	Likely pathogenic	Nov 1, 2016	criteria provided, single submitter
NM	003482.4(KMT2D):c.15731A>G (p.Lys5244Arg)	KMT2D	K5244R	not provided|Kabuki syndrome	VCV002433247	12	49420018	12	49026235	2433247	2405873		NC	000012.12:49026234:T:C	single nucleotide variant	missense variant	Conflicting classifications of pathogenicity	Dec 1, 2023	criteria provided, conflicting classifications
NM	003482.4(KMT2D):c.15730A>T (p.Lys5244Ter)	KMT2D	K5244*	Kabuki syndrome 1	VCV000981671	12	49420019	12	49026236	981671	969795	rs1942579666	NC	000012.12:49026235:T:A	single nucleotide variant	nonsense	Pathogenic	Jan 30, 2014	no assertion criteria provided
NM	003482.4(KMT2D):c.15729C>T (p.Ile5243=)	KMT2D		Kabuki syndrome	VCV002791383	12	49420020	12	49026237	2791383	2953814		NC	000012.12:49026236:G:A	single nucleotide variant	synonymous variant	Benign	Nov 24, 2024	criteria provided, single submitter
NM	003482.4(KMT2D):c.15721T>G (p.Phe5241Val)	KMT2D	F5241V	not provided	VCV002504914	12	49420028	12	49026245	2504914	2669881		NC	000012.12:49026244:A:C	single nucleotide variant	missense variant	Uncertain significance	Dec 2, 2022	criteria provided, single submitter
NM	003482.4(KMT2D):c.15717G>C (p.Pro5239=)	KMT2D		Kabuki syndrome	VCV001941497	12	49420032	12	49026249	1941497	1997782		NC	000012.12:49026248:C:G	single nucleotide variant	synonymous variant	Likely benign	Aug 4, 2023	criteria provided, single submitter
NM	003482.4(KMT2D):c.15717G>A (p.Pro5239=)	KMT2D		Kabuki syndrome	VCV001630613	12	49420032	12	49026249	1630613	1618765	rs543419394	NC	000012.12:49026248:C:T	single nucleotide variant	synonymous variant	Likely benign	Mar 28, 2022	criteria provided, single submitter
NM	003482.4(KMT2D):c.15708	15717delinsTA (p.Gly5237fs)	KMT2D	G5237fs	not provided	VCV000280456	12	49420032 - 49420041	12	49026249 - 49026258	280456	264529	rs886041660	NC	000012.12:49026248:CGGCCGCCCG:TA	Indel	frameshift variant	Pathogenic	Mar 28, 2016	criteria provided, single submitter
NM	003482.4(KMT2D):c.15716C>T (p.Pro5239Leu)	KMT2D	P5239L	Kabuki syndrome 1|Choanal atresia-athelia-hypothyroidism-delayed puberty-short stature syndrome|Kabuki syndrome	VCV002883079	12	49420033	12	49026250	2883079	3049719		NC	000012.12:49026249:G:A	single nucleotide variant	missense variant	Uncertain significance	Dec 29, 2023	criteria provided, multiple submitters, no conflicts
NM	003482.4(KMT2D):c.15713G>A (p.Arg5238Gln)	KMT2D	R5238Q	Kabuki syndrome	VCV003643871	12	49420036	12	49026253	3643871	3779725		NC	000012.12:49026252:C:T	single nucleotide variant	missense variant	Benign	Jan 6, 2025	criteria provided, single submitter
NM	003482.4(KMT2D):c.15712C>G (p.Arg5238Gly)	KMT2D	R5238G	Kabuki syndrome	VCV002732428	12	49420037	12	49026254	2732428	2883871		NC	000012.12:49026253:G:C	single nucleotide variant	missense variant	Likely benign	Jan 4, 2024	criteria provided, single submitter
NM	003482.4(KMT2D):c.15712C>T (p.Arg5238Trp)	KMT2D	R5238W	Kabuki syndrome	VCV002419366	12	49420037	12	49026254	2419366	1938183		NC	000012.12:49026253:G:A	single nucleotide variant	missense variant	Uncertain significance	Jan 4, 2024	criteria provided, single submitter
NM	003482.4(KMT2D):c.15709G>A (p.Gly5237Arg)	KMT2D	G5237R	not provided	VCV003252748	12	49420040	12	49026257	3252748	3411542		NC	000012.12:49026256:C:T	single nucleotide variant	missense variant	Uncertain significance	Sep 29, 2023	criteria provided, single submitter
NM	003482.4(KMT2D):c.15709G>C (p.Gly5237Arg)	KMT2D	G5237R	Kabuki syndrome	VCV002833779	12	49420040	12	49026257	2833779	2998719		NC	000012.12:49026256:C:G	single nucleotide variant	missense variant	Uncertain significance	Feb 1, 2023	criteria provided, single submitter
NM	003482.4(KMT2D):c.15707A>G (p.Asn5236Ser)	KMT2D	N5236S	Kabuki syndrome 1	VCV001213814	12	49420042	12	49026259	1213814	1203807	rs1458393564	NC	000012.12:49026258:T:C	single nucleotide variant	missense variant	Uncertain significance	Sep 23, 2020	criteria provided, single submitter
NM	003482.4(KMT2D):c.15696T>C (p.Ile5232=)	KMT2D		Kabuki syndrome	VCV001541347	12	49420053	12	49026270	1541347	1661841	rs1942582739	NC	000012.12:49026269:A:G	single nucleotide variant	synonymous variant	Likely benign	Apr 2, 2021	criteria provided, single submitter
NM	003482.4(KMT2D):c.15680	15693dup (p.Ile5232fs)	KMT2D	I5232fs	Kabuki syndrome 1	VCV003764561	12	49420055 - 49420056	12	49026272 - 49026273	3764561	3880745		NC	000012.12:49026272:AGAACAGCGATAGCAG:AGAACAGCGATAGCAGAACAGCGATAGCAG	Duplication	frameshift variant	Pathogenic	Jan 1, 2024	criteria provided, single submitter
NM	003482.4(KMT2D):c.15694A>G (p.Ile5232Val)	KMT2D	I5232V	not provided|Inborn genetic diseases|Kabuki syndrome 1|Choanal atresia-athelia-hypothyroidism-delayed puberty-short stature syndrome|Kabuki syndrome|Kabuki syndrome 1	VCV000309000	12	49420055	12	49026272	309000	317313	rs199593058	NC	000012.12:49026271:T:C	single nucleotide variant	missense variant	Conflicting classifications of pathogenicity	Oct 28, 2024	criteria provided, conflicting classifications
NM	003482.4(KMT2D):c.15693T>C (p.Ser5231=)	KMT2D		Kabuki syndrome	VCV001530757	12	49420056	12	49026273	1530757	1635229	rs1942583179	NC	000012.12:49026272:A:G	single nucleotide variant	synonymous variant	Likely benign	Aug 9, 2022	criteria provided, single submitter
NM	003482.4(KMT2D):c.15691T>G (p.Ser5231Ala)	KMT2D	S5231A	Kabuki syndrome	VCV003673885	12	49420058	12	49026275	3673885	3816679		NC	000012.12:49026274:A:C	single nucleotide variant	missense variant	Benign	Oct 22, 2024	criteria provided, single submitter
NM	003482.4(KMT2D):c.15689G>A (p.Cys5230Tyr)	KMT2D	C5230Y	Kabuki syndrome	VCV001344637	12	49420060	12	49026277	1344637	1336410	rs2137715091	NC	000012.12:49026276:C:T	single nucleotide variant	missense variant	Pathogenic	Feb 23, 2024	criteria provided, single submitter
NM	003482.4(KMT2D):c.15683	15688del (p.Tyr5228	Arg5229del)	KMT2D		Kabuki syndrome	VCV002093981	12	49420061 - 49420066	12	49026278 - 49026283	2093981	2149195		NC	000012.12:49026277:AGCGATAGC:AGC	Deletion	inframe	deletion	Uncertain significance	Feb 6, 2022	criteria provided, single submitter
NM	003482.4(KMT2D):c.15687C>T (p.Arg5229=)	KMT2D		Kabuki syndrome	VCV002722990	12	49420062	12	49026279	2722990	2888217		NC	000012.12:49026278:G:A	single nucleotide variant	synonymous variant	Benign	Jan 23, 2025	criteria provided, single submitter
NM	003482.4(KMT2D):c.15686G>A (p.Arg5229His)	KMT2D	R5229H	not provided|Choanal atresia-athelia-hypothyroidism-delayed puberty-short stature syndrome|Kabuki syndrome 1|Kabuki syndrome	VCV002642932	12	49420063	12	49026280	2642932	332743	rs201628357	NC	000012.12:49026279:C:T	single nucleotide variant	missense variant	Conflicting classifications of pathogenicity	Feb 1, 2025	criteria provided, conflicting classifications
NM	003482.4(KMT2D):c.15685C>T (p.Arg5229Cys)	KMT2D	R5229C	Kabuki syndrome	VCV002955378	12	49420064	12	49026281	2955378	3125281		NC	000012.12:49026280:G:A	single nucleotide variant	missense variant	Likely benign	Oct 5, 2023	criteria provided, single submitter
NM	003482.4(KMT2D):c.15683A>G (p.Tyr5228Cys)	KMT2D	Y5228C	Kabuki syndrome	VCV001524321	12	49420066	12	49026283	1524321	1382883	rs2137715127	NC	000012.12:49026282:T:C	single nucleotide variant	missense variant	Uncertain significance	Apr 8, 2021	criteria provided, single submitter
NM	003482.4(KMT2D):c.15681C>T (p.Cys5227=)	KMT2D		Kabuki syndrome	VCV001942255	12	49420068	12	49026285	1942255	2004988		NC	000012.12:49026284:G:A	single nucleotide variant	synonymous variant	Likely benign	Jun 9, 2022	criteria provided, single submitter
NM	003482.4(KMT2D):c.15673C>T (p.Arg5225Cys)	KMT2D	R5225C	Kabuki syndrome|Kabuki syndrome 1|not provided|Inborn genetic diseases	VCV000981670	12	49420076	12	49026293	981670	969796	rs1942584412	NC	000012.12:49026292:G:A	single nucleotide variant	missense variant	Pathogenic	Jan 30, 2025	criteria provided, multiple submitters, no conflicts
NM	003482.4(KMT2D):c.15671G>A (p.Arg5224His)	KMT2D	R5224H	Kabuki syndrome 1|Kabuki syndrome|not provided	VCV000134730	12	49420078	12	49026295	134730	138469	rs3782356	NC	000012.12:49026294:C:T	single nucleotide variant	missense variant	Conflicting classifications of pathogenicity	Jan 18, 2025	criteria provided, conflicting classifications
NM	003482.4(KMT2D):c.15670C>T (p.Arg5224Cys)	KMT2D	R5224C	not provided|Kabuki syndrome	VCV002642933	12	49420079	12	49026296	2642933	2806940		NC	000012.12:49026295:G:A	single nucleotide variant	missense variant	Conflicting classifications of pathogenicity	Oct 31, 2024	criteria provided, conflicting classifications
NM	003482.4(KMT2D):c.15668A>G (p.Asn5223Ser)	KMT2D	N5223S	Kabuki syndrome|not specified|not provided	VCV001197391	12	49420081	12	49026298	1197391	1187929	rs779303083	NC	000012.12:49026297:T:C	single nucleotide variant	missense variant	Conflicting classifications of pathogenicity	Aug 30, 2024	criteria provided, conflicting classifications
NM	003482.4(KMT2D):c.15661A>C (p.Thr5221Pro)	KMT2D	T5221P	Kabuki syndrome	VCV001633037	12	49420088	12	49026305	1633037	1545431	rs747249461	NC	000012.12:49026304:T:G	single nucleotide variant	missense variant	Likely benign	Feb 5, 2022	criteria provided, single submitter
NM	003482.4(KMT2D):c.15659G>A (p.Arg5220His)	KMT2D	R5220H	Kabuki syndrome|Kabuki syndrome 1|Choanal atresia-athelia-hypothyroidism-delayed puberty-short stature syndrome	VCV002883713	12	49420090	12	49026307	2883713	3046468		NC	000012.12:49026306:C:T	single nucleotide variant	missense variant	Conflicting classifications of pathogenicity	Jun 14, 2024	criteria provided, conflicting classifications
NM	003482.4(KMT2D):c.15658C>T (p.Arg5220Cys)	KMT2D	R5220C	Kabuki syndrome	VCV001357853	12	49420091	12	49026308	1357853	1367748	rs770413324	NC	000012.12:49026307:G:A	single nucleotide variant	missense variant	Likely benign	Mar 19, 2022	criteria provided, single submitter
NM	003482.4(KMT2D):c.15649T>C (p.Trp5217Arg)	KMT2D	W5217R	not provided	VCV000094186	12	49420100	12	49026317	94186	100086	rs398123730	NC	000012.12:49026316:A:G	single nucleotide variant	missense variant	Uncertain significance	Sep 14, 2012	criteria provided, single submitter
NM	003482.4(KMT2D):c.15641G>C (p.Arg5214Pro)	KMT2D	R5214P	Kabuki syndrome 1	VCV000523665	12	49420108	12	49026325	523665	514313	rs398123729	NC	000012.12:49026324:C:G	single nucleotide variant	missense variant	Pathogenic		no assertion criteria provided
NM	003482.4(KMT2D):c.15641G>A (p.Arg5214His)	KMT2D	R5214H	not provided|Kabuki syndrome 1|Kabuki syndrome	VCV000094185	12	49420108	12	49026325	94185	100085	rs398123729	NC	000012.12:49026324:C:T	single nucleotide variant	missense variant	Pathogenic/Likely pathogenic	Mar 1, 2024	criteria provided, multiple submitters, no conflicts
NM	003482.4(KMT2D):c.15640C>T (p.Arg5214Cys)	KMT2D	R5214C	Kabuki syndrome 1|Kabuki syndrome	VCV000547505	12	49420109	12	49026326	547505	537906	rs398123728	NC	000012.12:49026325:G:A	single nucleotide variant	missense variant	Pathogenic	Jun 20, 2023	criteria provided, multiple submitters, no conflicts
NM	003482.4(KMT2D):c.15640C>A (p.Arg5214Ser)	KMT2D	R5214S	not provided	VCV000094184	12	49420109	12	49026326	94184	100084	rs398123728	NC	000012.12:49026325:G:T	single nucleotide variant	missense variant	Uncertain significance	May 26, 2015	criteria provided, single submitter
NM	003482.4(KMT2D):c.15639G>A (p.Thr5213=)	KMT2D		Kabuki syndrome	VCV001545971	12	49420110	12	49026327	1545971	1623038	rs764964455	NC	000012.12:49026326:C:T	single nucleotide variant	synonymous variant	Likely benign	Jul 22, 2024	criteria provided, single submitter
NM	003482.4(KMT2D):c.15633	15637dup (p.Thr5213fs)	KMT2D	T5213fs	Choanal atresia-athelia-hypothyroidism-delayed puberty-short stature syndrome|Kabuki syndrome 1	VCV003574649	12	49420111 - 49420112	12	49026328 - 49026329	3574649	3714086		NC	000012.12:49026328:TGGCCT:TGGCCTGGCCT	Duplication	frameshift variant	Likely pathogenic	Mar 25, 2024	criteria provided, single submitter
NM	003482.4(KMT2D):c.15636C>T (p.Ala5212=)	KMT2D		Kabuki syndrome	VCV002045871	12	49420113	12	49026330	2045871	2099879		NC	000012.12:49026329:G:A	single nucleotide variant	synonymous variant	Benign	Nov 30, 2024	criteria provided, single submitter
NM	003482.4(KMT2D):c.15635C>T (p.Ala5212Val)	KMT2D	A5212V	Kabuki syndrome	VCV002856537	12	49420114	12	49026331	2856537	3017436		NC	000012.12:49026330:G:A	single nucleotide variant	missense variant	Uncertain significance	Apr 15, 2023	criteria provided, single submitter
NM	003482.4(KMT2D):c.15634G>A (p.Ala5212Thr)	KMT2D	A5212T	Kabuki syndrome	VCV001402890	12	49420115	12	49026332	1402890	1392502	rs1172469001	NC	000012.12:49026331:C:T	single nucleotide variant	missense variant	Benign	Jun 24, 2024	criteria provided, single submitter
NM	003482.4(KMT2D):c.15631G>A (p.Glu5211Lys)	KMT2D	E5211K	Kabuki syndrome	VCV001345092	12	49420118	12	49026335	1345092	1443058	rs759026879	NC	000012.12:49026334:C:T	single nucleotide variant	missense variant	Benign	Dec 6, 2022	criteria provided, single submitter
NM	003482.4(KMT2D):c.15630C>T (p.Tyr5210=)	KMT2D		Kabuki syndrome	VCV000712238	12	49420119	12	49026336	712238	725116	rs751602299	NC	000012.12:49026335:G:A	single nucleotide variant	synonymous variant	Likely benign	Jun 25, 2024	criteria provided, single submitter
NM	003482.4(KMT2D):c.15629A>G (p.Tyr5210Cys)	KMT2D	Y5210C	not provided|Kabuki syndrome	VCV000864037	12	49420120	12	49026337	864037	839971	rs1942587772	NC	000012.12:49026336:T:C	single nucleotide variant	missense variant	Likely pathogenic	Jun 8, 2023	criteria provided, multiple submitters, no conflicts
NM	003482.4(KMT2D):c.15626G>T (p.Gly5209Val)	KMT2D	G5209V	Kabuki syndrome 1	VCV002501816	12	49420123	12	49026340	2501816	2534029		NC	000012.12:49026339:C:A	single nucleotide variant	missense variant	Uncertain significance	Jan 1, 2015	no assertion criteria provided
NM	003482.4(KMT2D):c.15622G>T (p.Val5208Leu)	KMT2D	V5208L	Kabuki syndrome	VCV001947871	12	49420127	12	49026344	1947871	2002858		NC	000012.12:49026343:C:A	single nucleotide variant	missense variant	Likely benign	Jul 3, 2022	criteria provided, single submitter
NM	003482.4(KMT2D):c.15622G>A (p.Val5208Met)	KMT2D	V5208M	Kabuki syndrome|Kabuki syndrome 1|Choanal atresia-athelia-hypothyroidism-delayed puberty-short stature syndrome	VCV001092745	12	49420127	12	49026344	1092745	1079450	rs756218008	NC	000012.12:49026343:C:T	single nucleotide variant	missense variant	Likely benign	Oct 16, 2024	criteria provided, multiple submitters, no conflicts
NM	003482.4(KMT2D):c.15621C>T (p.Pro5207=)	KMT2D		not provided|Kabuki syndrome	VCV000805012	12	49420128	12	49026345	805012	793425	rs766413315	NC	000012.12:49026344:G:A	single nucleotide variant	synonymous variant	Benign/Likely benign	Jul 23, 2024	criteria provided, multiple submitters, no conflicts
NM	003482.4(KMT2D):c.15617A>C (p.Tyr5206Ser)	KMT2D	Y5206S	not provided	VCV001801024	12	49420132	12	49026349	1801024	1858312		NC	000012.12:49026348:T:G	single nucleotide variant	missense variant	Uncertain significance	May 22, 2022	criteria provided, single submitter
NM	003482.4(KMT2D):c.15608C>G (p.Thr5203Ser)	KMT2D	T5203S	not provided	VCV001314806	12	49420141	12	49026358	1314806	1305067	rs1942588815	NC	000012.12:49026357:G:C	single nucleotide variant	missense variant	Uncertain significance	Apr 20, 2021	criteria provided, single submitter
NM	003482.4(KMT2D):c.15607A>G (p.Thr5203Ala)	KMT2D	T5203A	Kabuki syndrome	VCV003617651	12	49420142	12	49026359	3617651	3746035		NC	000012.12:49026358:T:C	single nucleotide variant	missense variant	Uncertain significance	Jan 30, 2025	criteria provided, single submitter
NM	003482.4(KMT2D):c.15596	15597delinsGC (p.Phe5199Cys)	KMT2D	F5199C	Kabuki syndrome 1	VCV001803762	12	49420152 - 49420153	12	49026369 - 49026370	1803762	1860789		NC	000012.12:49026368:AA:GC	Indel	missense variant	Uncertain significance	Apr 26, 2021	criteria provided, single submitter
NM	003482.4(KMT2D):c.15596T>G (p.Phe5199Cys)	KMT2D	F5199C	Inborn genetic diseases	VCV002544963	12	49420153	12	49026370	2544963	2706025		NC	000012.12:49026369:A:C	single nucleotide variant	missense variant	Uncertain significance	May 8, 2023	criteria provided, single submitter
NM	003482.4(KMT2D):c.15589G>A (p.Ala5197Thr)	KMT2D	A5197T	Kabuki syndrome 1|Kabuki syndrome	VCV000547504	12	49420160	12	49026377	547504	537907	rs1555185696	NC	000012.12:49026376:C:T	single nucleotide variant	missense variant	Uncertain significance	Mar 15, 2022	criteria provided, multiple submitters, no conflicts
NM	003482.4(KMT2D):c.15586A>G (p.Met5196Val)	KMT2D	M5196V	Kabuki syndrome	VCV002108909	12	49420163	12	49026380	2108909	2170667		NC	000012.12:49026379:T:C	single nucleotide variant	missense variant	Uncertain significance	Dec 21, 2023	criteria provided, single submitter
NM	003482.4(KMT2D):c.15585G>C (p.Gln5195His)	KMT2D	Q5195H	Kabuki syndrome	VCV001474004	12	49420164	12	49026381	1474004	1387999	rs2137715754	NC	000012.12:49026380:C:G	single nucleotide variant	missense variant	Uncertain significance	Nov 23, 2021	criteria provided, single submitter
NM	003482.4(KMT2D):c.15583C>T (p.Gln5195Ter)	KMT2D	Q5195*	Kabuki syndrome 1	VCV000547503	12	49420166	12	49026383	547503	537908	rs1555185699	NC	000012.12:49026382:G:A	single nucleotide variant	nonsense	Likely pathogenic	Nov 1, 2016	criteria provided, single submitter
NM	003482.4(KMT2D):c.15579T>A (p.Pro5193=)	KMT2D		KMT2D-related disorder	VCV003031062	12	49420170	12	49026387	3031062	3194821		NC	000012.12:49026386:A:T	single nucleotide variant	synonymous variant	Likely benign	Dec 16, 2020	no assertion criteria provided
NM	003482.4(KMT2D):c.15566del (p.Gly5189fs)	KMT2D	G5189fs	KMT2D-related disorder	VCV003349487	12	49420183	12	49026400	3349487	3508715		NC	000012.12:49026399:CC:C	Deletion	frameshift variant	Likely pathogenic	Apr 6, 2024	no assertion criteria provided
NM	003482.4(KMT2D):c.15565G>A (p.Gly5189Arg)	KMT2D	G5189R	Kabuki syndrome|Kabuki syndrome 1	VCV000547502	12	49420184	12	49026401	547502	537909	rs1555185701	NC	000012.12:49026400:C:T	single nucleotide variant	missense variant	Conflicting classifications of pathogenicity	May 13, 2019	criteria provided, conflicting classifications
NM	003482.4(KMT2D):c.15564C>T (p.Ile5188=)	KMT2D		Kabuki syndrome	VCV002158057	12	49420185	12	49026402	2158057	1886434		NC	000012.12:49026401:G:A	single nucleotide variant	synonymous variant	Likely benign	Jan 7, 2025	criteria provided, single submitter
NM	003482.4(KMT2D):c.15562A>G (p.Ile5188Val)	KMT2D	I5188V	Kabuki syndrome	VCV002169568	12	49420187	12	49026404	2169568	1903515		NC	000012.12:49026403:T:C	single nucleotide variant	missense variant	Benign	Dec 6, 2022	criteria provided, single submitter
NM	003482.4(KMT2D):c.15560C>G (p.Ala5187Gly)	KMT2D	A5187G	Kabuki syndrome|not provided	VCV001343032	12	49420189	12	49026406	1343032	1334677	rs770452569	NC	000012.12:49026405:G:C	single nucleotide variant	missense variant	Conflicting classifications of pathogenicity	Dec 9, 2023	criteria provided, conflicting classifications
NM	003482.4(KMT2D):c.15559G>A (p.Ala5187Thr)	KMT2D	A5187T	Kabuki syndrome|Choanal atresia-athelia-hypothyroidism-delayed puberty-short stature syndrome|Kabuki syndrome 1	VCV002174487	12	49420190	12	49026407	2174487	1904559		NC	000012.12:49026406:C:T	single nucleotide variant	missense variant	Uncertain significance	Nov 11, 2024	criteria provided, multiple submitters, no conflicts
NM	003482.4(KMT2D):c.15559G>C (p.Ala5187Pro)	KMT2D	A5187P	not provided	VCV000197590	12	49420190	12	49026407	197590	194751	rs775954885	NC	000012.12:49026406:C:G	single nucleotide variant	missense variant	Conflicting classifications of pathogenicity	Jun 11, 2024	criteria provided, conflicting classifications
NM	003482.4(KMT2D):c.15558C>T (p.His5186=)	KMT2D		not provided|not specified|Kabuki syndrome|Kabuki syndrome 1	VCV000710584	12	49420191	12	49026408	710584	725117	rs2024	NC	000012.12:49026407:G:A	single nucleotide variant	synonymous variant	Likely benign	Jan 7, 2025	criteria provided, multiple submitters, no conflicts
NM	003482.4(KMT2D):c.15555C>T (p.Phe5185=)	KMT2D		Kabuki syndrome|not specified|not provided	VCV000706924	12	49420194	12	49026411	706924	693211	rs575965702	NC	000012.12:49026410:G:A	single nucleotide variant	synonymous variant	Benign/Likely benign	Sep 14, 2024	criteria provided, multiple submitters, no conflicts
NM	003482.4(KMT2D):c.15550G>C (p.Val5184Leu)	KMT2D	V5184L	Kabuki syndrome	VCV003632843	12	49420199	12	49026416	3632843	3763356		NC	000012.12:49026415:C:G	single nucleotide variant	missense variant	Benign	Aug 13, 2024	criteria provided, single submitter
NM	003482.4(KMT2D):c.15549T>C (p.Leu5183=)	KMT2D		Kabuki syndrome	VCV003680078	12	49420200	12	49026417	3680078	3811382		NC	000012.12:49026416:A:G	single nucleotide variant	synonymous variant	Likely benign	May 5, 2024	criteria provided, single submitter
NM	003482.4(KMT2D):c.15547C>G (p.Leu5183Val)	KMT2D	L5183V	Kabuki syndrome	VCV001464501	12	49420202	12	49026419	1464501	1446046	rs2137715962	NC	000012.12:49026418:G:C	single nucleotide variant	missense variant	Uncertain significance	Jan 3, 2022	criteria provided, single submitter
NM	003482.4(KMT2D):c.15545dup (p.Leu5183fs)	KMT2D	L5183fs	Kabuki syndrome 1|Choanal atresia-athelia-hypothyroidism-delayed puberty-short stature syndrome	VCV000981767	12	49420203 - 49420204	12	49026420 - 49026421	981767	969797	rs1942591784	NC	000012.12:49026420:CCCCCC:CCCCCCC	Duplication	frameshift variant	Pathogenic		criteria provided, single submitter
NM	003482.4(KMT2D):c.15544G>C (p.Gly5182Arg)	KMT2D	G5182R	Kabuki syndrome	VCV000981766	12	49420205	12	49026422	981766	969798	rs1942591901	NC	000012.12:49026421:C:G	single nucleotide variant	missense variant	Uncertain significance	Feb 23, 2024	criteria provided, single submitter
NM	003482.4(KMT2D):c.15540G>A (p.Val5180=)	KMT2D		KMT2D-related disorder|Kabuki syndrome	VCV002635222	12	49420209	12	49026426	2635222	2802123		NC	000012.12:49026425:C:T	single nucleotide variant	synonymous variant	Conflicting classifications of pathogenicity	Jun 15, 2023	criteria provided, conflicting classifications
NM	003482.4(KMT2D):c.15540G>C (p.Val5180=)	KMT2D		Kabuki syndrome|not provided|not specified	VCV000259054	12	49420209	12	49026426	259054	254590	rs149393179	NC	000012.12:49026425:C:G	single nucleotide variant	synonymous variant	Benign/Likely benign	Jan 23, 2025	criteria provided, multiple submitters, no conflicts
NM	003482.4(KMT2D):c.15539T>C (p.Val5180Ala)	KMT2D	V5180A	KMT2D-related disorder	VCV003049623	12	49420210	12	49026427	3049623	3209887		NC	000012.12:49026426:A:G	single nucleotide variant	missense variant	Uncertain significance	Nov 28, 2023	no assertion criteria provided
NM	003482.4(KMT2D):c.15537T>C (p.Arg5179=)	KMT2D		Kabuki syndrome	VCV002908675	12	49420212	12	49026429	2908675	3066183		NC	000012.12:49026428:A:G	single nucleotide variant	synonymous variant	Benign	Jul 18, 2023	criteria provided, single submitter
NM	003482.4(KMT2D):c.15536G>C (p.Arg5179Pro)	KMT2D	R5179P	Kabuki syndrome	VCV001513321	12	49420213	12	49026430	1513321	1472376	rs267607237	NC	000012.12:49026429:C:G	single nucleotide variant	missense variant	Likely pathogenic	Aug 9, 2022	criteria provided, single submitter
NM	003482.4(KMT2D):c.15536G>T (p.Arg5179Leu)	KMT2D	R5179L	Kabuki syndrome 1	VCV000981669	12	49420213	12	49026430	981669	969799	rs267607237	NC	000012.12:49026429:C:A	single nucleotide variant	missense variant	Likely pathogenic	Oct 1, 2013	no assertion criteria provided
NM	003482.4(KMT2D):c.15536G>A (p.Arg5179His)	KMT2D	R5179H	not provided|Kabuki syndrome 1|Kabuki syndrome	VCV000007536	12	49420213	12	49026430	7536	22575	rs267607237	NC	000012.12:49026429:C:T	single nucleotide variant	missense variant	Pathogenic/Likely pathogenic	Oct 10, 2024	criteria provided, multiple submitters, no conflicts
NM	003482.4(KMT2D):c.15535C>T (p.Arg5179Cys)	KMT2D	R5179C	Kabuki syndrome|Inborn genetic diseases|not provided	VCV000197586	12	49420214	12	49026431	197586	194747	rs794727688	NC	000012.12:49026430:G:A	single nucleotide variant	missense variant	Pathogenic	Mar 15, 2024	criteria provided, multiple submitters, no conflicts
NM	003482.4(KMT2D):c.15533T>A (p.Phe5178Tyr)	KMT2D	F5178Y	not provided	VCV002430916	12	49420216	12	49026433	2430916	2404423		NC	000012.12:49026432:A:T	single nucleotide variant	missense variant	Uncertain significance	Aug 26, 2022	criteria provided, single submitter
NM	003482.4(KMT2D):c.15529A>G (p.Met5177Val)	KMT2D	M5177V	Kabuki syndrome 1|Choanal atresia-athelia-hypothyroidism-delayed puberty-short stature syndrome|Kabuki syndrome	VCV002157509	12	49420220	12	49026437	2157509	1893696		NC	000012.12:49026436:T:C	single nucleotide variant	missense variant	Conflicting classifications of pathogenicity	Oct 16, 2024	criteria provided, conflicting classifications
NM	003482.4(KMT2D):c.15528C>T (p.His5176=)	KMT2D		Kabuki syndrome	VCV000759604	12	49420221	12	49026438	759604	769148	rs767516026	NC	000012.12:49026437:G:A	single nucleotide variant	synonymous variant	Likely benign	Sep 29, 2023	criteria provided, single submitter
NM	003482.4(KMT2D):c.15521G>A (p.Arg5174Gln)	KMT2D	R5174Q	Kabuki syndrome	VCV003604319	12	49420228	12	49026445	3604319	3743070		NC	000012.12:49026444:C:T	single nucleotide variant	missense variant	Uncertain significance	Jul 31, 2024	criteria provided, single submitter
NM	003482.4(KMT2D):c.15520C>T (p.Arg5174Trp)	KMT2D	R5174W	Kabuki syndrome	VCV002982309	12	49420229	12	49026446	2982309	3149033		NC	000012.12:49026445:G:A	single nucleotide variant	missense variant	Uncertain significance	Feb 7, 2024	criteria provided, single submitter
NM	003482.4(KMT2D):c.15511C>T (p.Arg5171Trp)	KMT2D	R5171W	Kabuki syndrome	VCV003023132	12	49420238	12	49026455	3023132	3173035		NC	000012.12:49026454:G:A	single nucleotide variant	missense variant	Uncertain significance	Dec 7, 2022	criteria provided, single submitter
NM	003482.4(KMT2D):c.15510G>C (p.Gln5170His)	KMT2D	Q5170H	Kabuki syndrome	VCV001995593	12	49420239	12	49026456	1995593	2059965		NC	000012.12:49026455:C:G	single nucleotide variant	missense variant	Likely benign	Aug 22, 2022	criteria provided, single submitter
NM	003482.4(KMT2D):c.15504C>T (p.Ile5168=)	KMT2D		Kabuki syndrome	VCV003659149	12	49420245	12	49026462	3659149	3794146		NC	000012.12:49026461:G:A	single nucleotide variant	synonymous variant	Likely benign	Aug 8, 2024	criteria provided, single submitter
NM	003482.4(KMT2D):c.15502A>G (p.Ile5168Val)	KMT2D	I5168V	Kabuki syndrome	VCV002725564	12	49420247	12	49026464	2725564	2882182		NC	000012.12:49026463:T:C	single nucleotide variant	missense variant	Likely benign	Jul 30, 2024	criteria provided, single submitter
NM	003482.4(KMT2D):c.15499A>T (p.Ser5167Cys)	KMT2D	S5167C	not provided	VCV003372375	12	49420250	12	49026467	3372375	3531565		NC	000012.12:49026466:T:A	single nucleotide variant	missense variant	Uncertain significance	Apr 10, 2024	criteria provided, single submitter
NM	003482.4(KMT2D):c.15499A>G (p.Ser5167Gly)	KMT2D	S5167G	Kabuki syndrome|Kabuki syndrome 1|Kabuki syndrome 1|Choanal atresia-athelia-hypothyroidism-delayed puberty-short stature syndrome	VCV000547501	12	49420250	12	49026467	547501	537910	rs752976776	NC	000012.12:49026466:T:C	single nucleotide variant	missense variant	Conflicting classifications of pathogenicity	Oct 27, 2024	criteria provided, conflicting classifications
NM	003482.4(KMT2D):c.15496G>A (p.Ala5166Thr)	KMT2D	A5166T	Kabuki syndrome	VCV001714383	12	49420253	12	49026470	1714383	1771000		NC	000012.12:49026469:C:T	single nucleotide variant	missense variant	Likely benign	Aug 10, 2023	criteria provided, single submitter
NM	003482.4(KMT2D):c.15495C>T (p.Ile5165=)	KMT2D		not provided|Kabuki syndrome	VCV000739673	12	49420254	12	49026471	739673	753406	rs371422928	NC	000012.12:49026470:G:A	single nucleotide variant	synonymous variant	Likely benign	May 13, 2023	criteria provided, multiple submitters, no conflicts
NM	003482.4(KMT2D):c.15485T>C (p.Val5162Ala)	KMT2D	V5162A	KMT2D-related disorder	VCV003346177	12	49420264	12	49026481	3346177	3505845		NC	000012.12:49026480:A:G	single nucleotide variant	missense variant	Uncertain significance	Jul 16, 2024	no assertion criteria provided
NM	003482.4(KMT2D):c.15480C>T (p.Asp5160=)	KMT2D		Kabuki syndrome	VCV002909091	12	49420269	12	49026486	2909091	3062944		NC	000012.12:49026485:G:A	single nucleotide variant	synonymous variant	Likely benign	Dec 14, 2023	criteria provided, single submitter
NM	003482.4(KMT2D):c.15476G>A (p.Arg5159Gln)	KMT2D	R5159Q	Kabuki syndrome	VCV002184463	12	49420273	12	49026490	2184463	1920971		NC	000012.12:49026489:C:T	single nucleotide variant	missense variant	Uncertain significance	Nov 8, 2022	criteria provided, single submitter
NM	003482.4(KMT2D):c.15475C>T (p.Arg5159Trp)	KMT2D	R5159W	Kabuki syndrome	VCV003635086	12	49420274	12	49026491	3635086	3773972		NC	000012.12:49026490:G:A	single nucleotide variant	missense variant	Uncertain significance	Aug 15, 2024	criteria provided, single submitter
NM	003482.4(KMT2D):c.15473del (p.Glu5158fs)	KMT2D	E5158fs	Kabuki syndrome	VCV002094991	12	49420276	12	49026493	2094991	2156775		NC	000012.12:49026492:T:	Deletion	frameshift variant	Pathogenic	Feb 8, 2022	criteria provided, single submitter
NM	003482.4(KMT2D):c.15468C>T (p.Tyr5156=)	KMT2D		Kabuki syndrome	VCV002733801	12	49420281	12	49026498	2733801	2898135		NC	000012.12:49026497:G:A	single nucleotide variant	synonymous variant	Benign	Jan 15, 2025	criteria provided, single submitter
NM	003482.4(KMT2D):c.15467A>G (p.Tyr5156Cys)	KMT2D	Y5156C	not provided	VCV000390681	12	49420282	12	49026499	390681	372327	rs769483933	NC	000012.12:49026498:T:C	single nucleotide variant	missense variant	Likely pathogenic	Nov 10, 2016	criteria provided, single submitter
NM	003482.4(KMT2D):c.15466T>C (p.Tyr5156His)	KMT2D	Y5156H	Kabuki syndrome	VCV001447371	12	49420283	12	49026500	1447371	1503426	rs2137716436	NC	000012.12:49026499:A:G	single nucleotide variant	missense variant	Uncertain significance	Feb 5, 2022	criteria provided, single submitter
NM	003482.4(KMT2D):c.15462G>T (p.Arg5154=)	KMT2D		Kabuki syndrome	VCV001538960	12	49420287	12	49026504	1538960	1597841	rs748991106	NC	000012.12:49026503:C:A	single nucleotide variant	synonymous variant	Likely benign	Dec 15, 2022	criteria provided, single submitter
NM	003482.4(KMT2D):c.15461G>A (p.Arg5154Gln)	KMT2D	R5154Q	Kabuki syndrome 1|Kabuki syndrome|not provided	VCV000286834	12	49420288	12	49026505	286834	271071	rs886043497	NC	000012.12:49026504:C:T	single nucleotide variant	missense variant	Pathogenic/Likely pathogenic	Aug 4, 2024	criteria provided, multiple submitters, no conflicts
NM	003482.4(KMT2D):c.15460C>T (p.Arg5154Trp)	KMT2D	R5154W	Kabuki syndrome 1|Choanal atresia-athelia-hypothyroidism-delayed puberty-short stature syndrome|Kabuki syndrome 1	VCV002579159	12	49420289	12	49026506	2579159	2744158		NC	000012.12:49026505:G:A	single nucleotide variant	missense variant	Conflicting classifications of pathogenicity	Sep 21, 2023	criteria provided, conflicting classifications
NM	003482.4(KMT2D):c.15459G>T (p.Arg5153=)	KMT2D		Kabuki syndrome	VCV002809200	12	49420290	12	49026507	2809200	2974996		NC	000012.12:49026506:C:A	single nucleotide variant	synonymous variant	Likely benign	Oct 31, 2022	criteria provided, single submitter
NM	003482.4(KMT2D):c.15458G>A (p.Arg5153Gln)	KMT2D	R5153Q	not provided|KMT2D-related disorder	VCV002631400	12	49420291	12	49026508	2631400	2803550		NC	000012.12:49026507:C:T	single nucleotide variant	missense variant	Conflicting classifications of pathogenicity	Jun 1, 2024	criteria provided, conflicting classifications
NM	003482.4(KMT2D):c.15457C>T (p.Arg5153Trp)	KMT2D	R5153W	not provided	VCV001697053	12	49420292	12	49026509	1697053	1689449	rs761700549	NC	000012.12:49026508:G:A	single nucleotide variant	missense variant	Uncertain significance	Jan 12, 2022	criteria provided, single submitter
NM	003482.4(KMT2D):c.15435G>A (p.Glu5145=)	KMT2D		Kabuki syndrome	VCV002083727	12	49420314	12	49026531	2083727	2136386		NC	000012.12:49026530:C:T	single nucleotide variant	synonymous variant	Likely benign	Sep 23, 2024	criteria provided, single submitter
NM	003482.4(KMT2D):c.15428A>G (p.Glu5143Gly)	KMT2D	E5143G	Kabuki syndrome	VCV003617107	12	49420321	12	49026538	3617107	3750074		NC	000012.12:49026537:T:C	single nucleotide variant	missense variant	Uncertain significance	Apr 3, 2024	criteria provided, single submitter
NM	003482.4(KMT2D):c.15426T>C (p.Cys5142=)	KMT2D		Kabuki syndrome	VCV003003167	12	49420323	12	49026540	3003167	3164701		NC	000012.12:49026539:A:G	single nucleotide variant	synonymous variant	Likely benign	Dec 16, 2024	criteria provided, single submitter
NM	003482.4(KMT2D):c.15424T>C (p.Cys5142Arg)	KMT2D	C5142R	Kabuki syndrome 1	VCV002582308	12	49420325	12	49026542	2582308	2749881		NC	000012.12:49026541:A:G	single nucleotide variant	missense variant	Uncertain significance	Jun 1, 2023	criteria provided, single submitter
NM	003482.4(KMT2D):c.15417G>A (p.Lys5139=)	KMT2D		KMT2D-related disorder	VCV003029755	12	49420332	12	49026549	3029755	3189621		NC	000012.12:49026548:C:T	single nucleotide variant	synonymous variant	Likely benign	May 5, 2022	no assertion criteria provided
NM	003482.4(KMT2D):c.15411G>A (p.Lys5137=)	KMT2D		Kabuki syndrome	VCV001651366	12	49420338	12	49026555	1651366	1578741	rs765339873	NC	000012.12:49026554:C:T	single nucleotide variant	synonymous variant	Likely benign	Oct 26, 2024	criteria provided, single submitter
NM	003482.4(KMT2D):c.15407A>G (p.His5136Arg)	KMT2D	H5136R	not provided	VCV002446646	12	49420342	12	49026559	2446646	2421772		NC	000012.12:49026558:T:C	single nucleotide variant	missense variant	Uncertain significance	Sep 28, 2022	criteria provided, single submitter
NM	003482.4(KMT2D):c.15404T>C (p.Met5135Thr)	KMT2D	M5135T	Kabuki syndrome	VCV002131396	12	49420345	12	49026562	2131396	2191531		NC	000012.12:49026561:A:G	single nucleotide variant	missense variant	Benign	Apr 28, 2022	criteria provided, single submitter
NM	003482.4(KMT2D):c.15403A>T (p.Met5135Leu)	KMT2D	M5135L	Kabuki syndrome	VCV003683878	12	49420346	12	49026563	3683878	3808727		NC	000012.12:49026562:T:A	single nucleotide variant	missense variant	Uncertain significance	Jan 22, 2025	criteria provided, single submitter
NM	003482.4(KMT2D):c.15397T>C (p.Cys5133Arg)	KMT2D	C5133R	Kabuki syndrome	VCV001509750	12	49420352	12	49026569	1509750	1445669	rs2120360235	NC	000012.12:49026568:A:G	single nucleotide variant	missense variant	Likely pathogenic	Apr 5, 2021	criteria provided, single submitter
NM	003482.4(KMT2D):c.15381G>C (p.Lys5127Asn)	KMT2D	K5127N	Kabuki syndrome	VCV003704764	12	49420368	12	49026585	3704764	3835631		NC	000012.12:49026584:C:G	single nucleotide variant	missense variant	Uncertain significance	Mar 21, 2024	criteria provided, single submitter
NM	003482.4(KMT2D):c.15381G>A (p.Lys5127=)	KMT2D		Kabuki syndrome	VCV002176710	12	49420368	12	49026585	2176710	1901557		NC	000012.12:49026584:C:T	single nucleotide variant	synonymous variant	Likely benign	Feb 22, 2024	criteria provided, single submitter
NM	003482.4(KMT2D):c.15380A>G (p.Lys5127Arg)	KMT2D	K5127R	Kabuki syndrome	VCV002725795	12	49420369	12	49026586	2725795	2892302		NC	000012.12:49026585:T:C	single nucleotide variant	missense variant	Likely benign	Oct 30, 2024	criteria provided, single submitter
NM	003482.4(KMT2D):c.15370A>G (p.Met5124Val)	KMT2D	M5124V	not specified	VCV002443160	12	49420379	12	49026596	2443160	2416880		NC	000012.12:49026595:T:C	single nucleotide variant	missense variant	Uncertain significance	Aug 6, 2022	no assertion criteria provided
NM	003482.4(KMT2D):c.15366G>A (p.Lys5122=)	KMT2D		Kabuki syndrome	VCV001977798	12	49420383	12	49026600	1977798	2034471		NC	000012.12:49026599:C:T	single nucleotide variant	synonymous variant	Benign	Mar 26, 2022	criteria provided, single submitter
NM	003482.4(KMT2D):c.15361G>T (p.Ala5121Ser)	KMT2D	A5121S	Kabuki syndrome 1	VCV000158737	12	49420388	12	49026605	158737	168906	rs79330925	NC	000012.12:49026604:C:A	single nucleotide variant	missense variant	Uncertain significance	Mar 4, 2013	criteria provided, single submitter
NM	003482.4(KMT2D):c.15359G>A (p.Arg5120His)	KMT2D	R5120H	Kabuki syndrome	VCV002064566	12	49420390	12	49026607	2064566	2128549		NC	000012.12:49026606:C:T	single nucleotide variant	missense variant	Benign	Apr 21, 2023	criteria provided, single submitter
NM	003482.4(KMT2D):c.15358C>T (p.Arg5120Cys)	KMT2D	R5120C	Kabuki syndrome 1|Choanal atresia-athelia-hypothyroidism-delayed puberty-short stature syndrome|Kabuki syndrome	VCV003574650	12	49420391	12	49026608	3574650	3714088		NC	000012.12:49026607:G:A	single nucleotide variant	missense variant	Conflicting classifications of pathogenicity	May 13, 2024	criteria provided, conflicting classifications
NM	003482.4(KMT2D):c.15352G>C (p.Ala5118Pro)	KMT2D	A5118P	Kabuki syndrome	VCV002761973	12	49420397	12	49026614	2761973	2911502		NC	000012.12:49026613:C:G	single nucleotide variant	missense variant	Uncertain significance	Jul 17, 2023	criteria provided, single submitter
NM	003482.4(KMT2D):c.15349T>G (p.Cys5117Gly)	KMT2D	C5117G	Kabuki syndrome	VCV000981668	12	49420400	12	49026617	981668	969800	rs1942604482	NC	000012.12:49026616:A:C	single nucleotide variant	missense variant	Pathogenic	Jun 25, 2024	criteria provided, single submitter
NM	003482.4(KMT2D):c.15341A>G (p.His5114Arg)	KMT2D	H5114R	not provided	VCV003340685	12	49420408	12	49026625	3340685	3499925		NC	000012.12:49026624:T:C	single nucleotide variant	missense variant	Pathogenic	Nov 20, 2023	criteria provided, single submitter
NM	003482.4(KMT2D):c.15341A>C (p.His5114Pro)	KMT2D	H5114P	Kabuki syndrome 1|Choanal atresia-athelia-hypothyroidism-delayed puberty-short stature syndrome|Kabuki syndrome 1	VCV000625968	12	49420408	12	49026625	625968	614371	rs1565759674	NC	000012.12:49026624:T:G	single nucleotide variant	missense variant	Conflicting classifications of pathogenicity	Sep 12, 2018	criteria provided, conflicting classifications
NM	003482.4(KMT2D):c.15336C>T (p.Val5112=)	KMT2D		Kabuki syndrome	VCV002201583	12	49420413	12	49026630	2201583	1925119		NC	000012.12:49026629:G:A	single nucleotide variant	synonymous variant	Likely benign	Jul 1, 2024	criteria provided, single submitter
NM	003482.4(KMT2D):c.15332A>G (p.Asn5111Ser)	KMT2D	N5111S	Kabuki syndrome 1|not provided|Kabuki syndrome	VCV001702682	12	49420417	12	49026634	1702682	1695069	rs943690439	NC	000012.12:49026633:T:C	single nucleotide variant	missense variant	Conflicting classifications of pathogenicity	Apr 4, 2024	criteria provided, conflicting classifications
NM	003482.4(KMT2D):c.15328C>T (p.Pro5110Ser)	KMT2D	P5110S	Kabuki syndrome	VCV003708920	12	49420421	12	49026638	3708920	3847108		NC	000012.12:49026637:G:A	single nucleotide variant	missense variant	Uncertain significance	Mar 25, 2024	criteria provided, single submitter
NM	003482.4(KMT2D):c.15323G>A (p.Arg5108His)	KMT2D	R5108H	not provided	VCV000972965	12	49420426	12	49026643	972965	961305	rs1214099522	NC	000012.12:49026642:C:T	single nucleotide variant	missense variant	Uncertain significance	Jul 16, 2024	criteria provided, single submitter
NM	003482.4(KMT2D):c.15317G>A (p.Arg5106His)	KMT2D	R5106H	Kabuki syndrome	VCV000134729	12	49420432	12	49026649	134729	138468	rs587778486	NC	000012.12:49026648:C:T	single nucleotide variant	missense variant	Benign	Oct 27, 2022	criteria provided, single submitter
NM	003482.4(KMT2D):c.15314A>G (p.Asn5105Ser)	KMT2D	N5105S	Kabuki syndrome	VCV003730496	12	49420435	12	49026652	3730496	3863281		NC	000012.12:49026651:T:C	single nucleotide variant	missense variant	Benign	Nov 27, 2024	criteria provided, single submitter
NM	003482.4(KMT2D):c.15312C>T (p.Cys5104=)	KMT2D		Kabuki syndrome	VCV003705050	12	49420437	12	49026654	3705050	3835916		NC	000012.12:49026653:G:A	single nucleotide variant	synonymous variant	Benign	Sep 1, 2024	criteria provided, single submitter
NM	003482.4(KMT2D):c.15311G>T (p.Cys5104Phe)	KMT2D	C5104F	Kabuki syndrome 1	VCV001256047	12	49420438	12	49026655	1256047	1245977	rs2120361380	NC	000012.12:49026654:C:A	single nucleotide variant	missense variant	Likely pathogenic	Jul 3, 2021	no assertion criteria provided
NM	003482.4(KMT2D):c.15307A>C (p.Ser5103Arg)	KMT2D	S5103R	Kabuki syndrome	VCV001400867	12	49420442	12	49026659	1400867	1463719	rs2120361421	NC	000012.12:49026658:T:G	single nucleotide variant	missense variant	Uncertain significance	Jun 14, 2021	criteria provided, single submitter
NM	003482.4(KMT2D):c.15303C>T (p.Thr5101=)	KMT2D		Kabuki syndrome	VCV002832946	12	49420446	12	49026663	2832946	2991490		NC	000012.12:49026662:G:A	single nucleotide variant	synonymous variant	Likely benign	Mar 22, 2023	criteria provided, single submitter
NM	003482.4(KMT2D):c.15290G>A (p.Arg5097Gln)	KMT2D	R5097Q	Kabuki syndrome	VCV002733178	12	49420459	12	49026676	2733178	2890638		NC	000012.12:49026675:C:T	single nucleotide variant	missense variant	Benign	Jul 30, 2023	criteria provided, single submitter
NM	003482.4(KMT2D):c.15289C>T (p.Arg5097Ter)	KMT2D	R5097*	Kabuki syndrome|not provided	VCV000851272	12	49420460	12	49026677	851272	839972	rs1942608745	NC	000012.12:49026676:G:A	single nucleotide variant	nonsense	Pathogenic	Jan 28, 2022	criteria provided, multiple submitters, no conflicts
NM	003482.4(KMT2D):c.15286C>T (p.Gln5096Ter)	KMT2D	Q5096*	Kabuki syndrome 1	VCV000547500	12	49420463	12	49026680	547500	537911	rs1555185817	NC	000012.12:49026679:G:A	single nucleotide variant	nonsense	Likely pathogenic	Nov 1, 2016	criteria provided, single submitter
NM	003482.4(KMT2D):c.15285C>T (p.Cys5095=)	KMT2D		not provided|Kabuki syndrome	VCV001579545	12	49420464	12	49026681	1579545	1533503	rs747841279	NC	000012.12:49026680:G:A	single nucleotide variant	synonymous variant	Likely benign	Feb 1, 2025	criteria provided, multiple submitters, no conflicts
NM	003482.4(KMT2D):c.15284G>C (p.Cys5095Ser)	KMT2D	C5095S	Rare genetic intellectual disability	VCV000978379	12	49420465	12	49026682	978379	966522		NC	000012.12:49026681:C:G	single nucleotide variant	missense variant	Likely pathogenic		no assertion criteria provided
NM	003482.4(KMT2D):c.15279C>T (p.Ser5093=)	KMT2D		Kabuki syndrome|not provided	VCV000756764	12	49420470	12	49026687	756764	769149	rs1039364060	NC	000012.12:49026686:G:A	single nucleotide variant	synonymous variant	Likely benign	Oct 23, 2024	criteria provided, multiple submitters, no conflicts
NM	003482.4(KMT2D):c.15275G>T (p.Cys5092Phe)	KMT2D	C5092F	Kabuki syndrome 1	VCV000984921	12	49420474	12	49026691	984921	973032	rs1942609986	NC	000012.12:49026690:C:A	single nucleotide variant	missense variant	Likely pathogenic	Apr 1, 2020	criteria provided, single submitter
NM	003482.4(KMT2D):c.15274T>C (p.Cys5092Arg)	KMT2D	C5092R	not provided	VCV000291180	12	49420475	12	49026692	291180	275417	rs886044678	NC	000012.12:49026691:A:G	single nucleotide variant	missense variant	Uncertain significance	Sep 22, 2016	criteria provided, single submitter
NM	003482.4(KMT2D):c.15273G>A (p.Lys5091=)	KMT2D		not provided|Kabuki syndrome	VCV000094183	12	49420476	12	49026693	94183	100083	rs398123727	NC	000012.12:49026692:C:T	single nucleotide variant	synonymous variant	Conflicting classifications of pathogenicity	Aug 1, 2024	criteria provided, conflicting classifications
NM	003482.4(KMT2D):c.15272A>G (p.Lys5091Arg)	KMT2D	K5091R	Kabuki syndrome	VCV002025912	12	49420477	12	49026694	2025912	2077403		NC	000012.12:49026693:T:C	single nucleotide variant	missense variant	Benign	Apr 25, 2024	criteria provided, single submitter
NM	003482.4(KMT2D):c.15267A>C (p.Leu5089=)	KMT2D		Kabuki syndrome	VCV001578393	12	49420482	12	49026699	1578393	1587861	rs2120361819	NC	000012.12:49026698:T:G	single nucleotide variant	synonymous variant	Likely benign	Jun 13, 2023	criteria provided, single submitter
NM	003482.4(KMT2D):c.15257G>A (p.Arg5086Gln)	KMT2D	R5086Q	Kabuki syndrome	VCV002006768	12	49420492	12	49026709	2006768	2066003		NC	000012.12:49026708:C:T	single nucleotide variant	missense variant	Likely benign	Apr 9, 2023	criteria provided, single submitter
NM	003482.4(KMT2D):c.15256C>A (p.Arg5086=)	KMT2D		Kabuki syndrome	VCV002739706	12	49420493	12	49026710	2739706	2895757		NC	000012.12:49026709:G:T	single nucleotide variant	synonymous variant	Likely benign	Jul 9, 2023	criteria provided, single submitter
NM	003482.4(KMT2D):c.15256C>T (p.Arg5086Ter)	KMT2D	R5086*	Kabuki syndrome|Kabuki syndrome 1|not provided	VCV000167218	12	49420493	12	49026710	167218	177139	rs727503979	NC	000012.12:49026709:G:A	single nucleotide variant	nonsense	Pathogenic	Jan 2, 2025	criteria provided, multiple submitters, no conflicts
NM	003482.4(KMT2D):c.15254A>G (p.His5085Arg)	KMT2D	H5085R	Kabuki syndrome	VCV001393810	12	49420495	12	49026712	1393810	1412014	rs2120361940	NC	000012.12:49026711:T:C	single nucleotide variant	missense variant	Uncertain significance	Nov 18, 2021	criteria provided, single submitter
NM	003482.4(KMT2D):c.15232	15252dup (p.Leu5084	His5085insMetAsnValGluValAlaLeu)	KMT2D		not provided	VCV003772233	12	49420496 - 49420497	12	49026713 - 49026714	3772233	3888382		NC	000012.12:49026713:CAGGGCAACCTCCACATTCATCAG:CAGGGCAACCTCCACATTCATCAGGGCAACCTCCACATTCATCAG	Duplication		Uncertain significance	Jan 1, 2025	criteria provided, single submitter
NM	003482.4(KMT2D):c.15251T>C (p.Leu5084Pro)	KMT2D	L5084P	Kabuki syndrome	VCV002092323	12	49420498	12	49026715	2092323	2148833		NC	000012.12:49026714:A:G	single nucleotide variant	missense variant	Uncertain significance	Jun 24, 2024	criteria provided, single submitter
NM	003482.4(KMT2D):c.15251T>G (p.Leu5084Arg)	KMT2D	L5084R	Kabuki syndrome	VCV001942096	12	49420498	12	49026715	1942096	1994932		NC	000012.12:49026714:A:C	single nucleotide variant	missense variant	Benign	Apr 11, 2022	criteria provided, single submitter
NM	003482.4(KMT2D):c.15250C>A (p.Leu5084Met)	KMT2D	L5084M	Inborn genetic diseases	VCV003535544	12	49420499	12	49026716	3535544	3701088		NC	000012.12:49026715:G:T	single nucleotide variant	missense variant	Uncertain significance	Nov 25, 2024	criteria provided, single submitter
NM	003482.4(KMT2D):c.15249C>G (p.Ala5083=)	KMT2D		Kabuki syndrome	VCV002831670	12	49420500	12	49026717	2831670	3001270		NC	000012.12:49026716:G:C	single nucleotide variant	synonymous variant	Likely benign	Jan 24, 2023	criteria provided, single submitter
NM	003482.4(KMT2D):c.15245T>G (p.Val5082Gly)	KMT2D	V5082G	Kabuki syndrome 1	VCV000158736	12	49420504	12	49026721	158736	168907	rs75031009	NC	000012.12:49026720:A:C	single nucleotide variant	missense variant	Uncertain significance	Mar 4, 2013	criteria provided, single submitter
NM	003482.4(KMT2D):c.15239	15240del (p.Val5080fs)	KMT2D	V5080fs	not provided	VCV001323155	12	49420509 - 49420510	12	49026726 - 49026727	1323155	1313441	rs2120362095	NC	000012.12:49026725:CACA:CA	Microsatellite	frameshift variant	Pathogenic	Feb 28, 2020	criteria provided, single submitter
NM	003482.4(KMT2D):c.15235	15238del (p.Asn5079fs)	KMT2D	N5079fs	Kabuki syndrome 1	VCV000183373	12	49420511 - 49420514	12	49026728 - 49026731	183373	181474	rs793888514	NC	000012.12:49026727:CATTCAT:CAT	Deletion	frameshift variant	Likely pathogenic	Feb 4, 2015	no assertion criteria provided
NM	003482.4(KMT2D):c.15234G>C (p.Met5078Ile)	KMT2D	M5078I	Kabuki syndrome	VCV003622293	12	49420515	12	49026732	3622293	3751388		NC	000012.12:49026731:C:G	single nucleotide variant	missense variant	Uncertain significance	Oct 29, 2024	criteria provided, single submitter
NM	003482.4(KMT2D):c.15231G>A (p.Leu5077=)	KMT2D		Kabuki syndrome	VCV001951792	12	49420518	12	49026735	1951792	2010646		NC	000012.12:49026734:C:T	single nucleotide variant	synonymous variant	Likely benign	Jul 8, 2024	criteria provided, single submitter
NM	003482.4(KMT2D):c.15230T>C (p.Leu5077Pro)	KMT2D	L5077P	Kabuki syndrome|not provided	VCV000197589	12	49420519	12	49026736	197589	194750	rs398123726	NC	000012.12:49026735:A:G	single nucleotide variant	missense variant	Conflicting classifications of pathogenicity	Jul 3, 2018	criteria provided, conflicting classifications
NM	003482.4(KMT2D):c.15230T>G (p.Leu5077Arg)	KMT2D	L5077R	not provided	VCV000094182	12	49420519	12	49026736	94182	100082	rs398123726	NC	000012.12:49026735:A:C	single nucleotide variant	missense variant	Uncertain significance	Aug 22, 2012	criteria provided, single submitter
NM	003482.4(KMT2D):c.15229C>G (p.Leu5077Val)	KMT2D	L5077V	not provided	VCV001313474	12	49420520	12	49026737	1313474	1303735	rs2120362253	NC	000012.12:49026736:G:C	single nucleotide variant	missense variant	Uncertain significance	Jun 28, 2021	criteria provided, single submitter
NM	003482.4(KMT2D):c.15223	15227dup (p.Leu5077fs)	KMT2D	L5077fs	not provided	VCV001323152	12	49420521 - 49420522	12	49026738 - 49026739	1323152	1313438	rs2120362289	NC	000012.12:49026738:GCCCCGCCC:GCCCCGCCCCGCCC	Duplication	frameshift variant	Pathogenic	May 15, 2019	criteria provided, single submitter
NM	003482.4(KMT2D):c.15223G>A (p.Gly5075Arg)	KMT2D	G5075R	Kabuki syndrome|Kabuki syndrome 1|Choanal atresia-athelia-hypothyroidism-delayed puberty-short stature syndrome	VCV001017359	12	49420526	12	49026743	1017359	1010468	rs764161037	NC	000012.12:49026742:C:T	single nucleotide variant	missense variant	Uncertain significance	Mar 13, 2024	criteria provided, multiple submitters, no conflicts
NM	003482.4(KMT2D):c.15222C>T (p.Gly5074=)	KMT2D		not provided|Kabuki syndrome	VCV001207773	12	49420527	12	49026744	1207773	1198384	rs762896655	NC	000012.12:49026743:G:A	single nucleotide variant	synonymous variant	Benign/Likely benign	Sep 26, 2024	criteria provided, multiple submitters, no conflicts
NM	003482.4(KMT2D):c.15207G>C (p.Val5069=)	KMT2D		Kabuki syndrome	VCV002187039	12	49420542	12	49026759	2187039	1914448		NC	000012.12:49026758:C:G	single nucleotide variant	synonymous variant	Benign	Jul 15, 2024	criteria provided, single submitter
NM	003482.4(KMT2D):c.15200C>T (p.Thr5067Met)	KMT2D	T5067M	Inborn genetic diseases|Kabuki syndrome|not specified	VCV000197585	12	49420549	12	49026766	197585	194746	rs767962124	NC	000012.12:49026765:G:A	single nucleotide variant	missense variant	Benign/Likely benign	Nov 25, 2024	criteria provided, multiple submitters, no conflicts
NM	003482.4(KMT2D):c.15195G>A (p.Trp5065Ter)	KMT2D	W5065*	Kabuki syndrome 1	VCV000158735	12	49420554	12	49026771	158735	168908	rs587783696	NC	000012.12:49026770:C:T	single nucleotide variant	nonsense	Pathogenic	Feb 8, 2013	criteria provided, single submitter
NM	003482.4(KMT2D):c.15194G>C (p.Trp5065Ser)	KMT2D	W5065S	Kabuki syndrome 1	VCV002442337	12	49420555	12	49026772	2442337	2416050		NC	000012.12:49026771:C:G	single nucleotide variant	missense variant	Pathogenic	Jan 1, 2023	no assertion criteria provided
NM	003482.4(KMT2D):c.15185G>C (p.Cys5062Ser)	KMT2D	C5062S	Kabuki syndrome	VCV002841355	12	49420564	12	49026781	2841355	2993508		NC	000012.12:49026780:C:G	single nucleotide variant	missense variant	Likely pathogenic	Feb 27, 2023	criteria provided, single submitter
NM	003482.4(KMT2D):c.15185G>A (p.Cys5062Tyr)	KMT2D	C5062Y	Kabuki syndrome	VCV000840772	12	49420564	12	49026781	840772	839973	rs1942615152	NC	000012.12:49026780:C:T	single nucleotide variant	missense variant	Pathogenic	Nov 28, 2019	criteria provided, single submitter
NM	003482.4(KMT2D):c.15184T>C (p.Cys5062Arg)	KMT2D	C5062R	not specified	VCV001337066	12	49420565	12	49026782	1337066	1328076	rs2120362837	NC	000012.12:49026781:A:G	single nucleotide variant	missense variant	Uncertain significance	Mar 7, 2019	criteria provided, single submitter
NM	003482.4(KMT2D):c.15182A>G (p.Asn5061Ser)	KMT2D	N5061S	Kabuki syndrome	VCV002954581	12	49420567	12	49026784	2954581	3114935		NC	000012.12:49026783:T:C	single nucleotide variant	missense variant	Uncertain significance	Nov 24, 2022	criteria provided, single submitter
NM	003482.4(KMT2D):c.15182A>C (p.Asn5061Thr)	KMT2D	N5061T	not provided	VCV001702745	12	49420567	12	49026784	1702745	1695132	rs1403030708	NC	000012.12:49026783:T:G	single nucleotide variant	missense variant	Uncertain significance	Feb 18, 2022	criteria provided, single submitter
NM	003482.4(KMT2D):c.15177C>T (p.His5059=)	KMT2D		Kabuki syndrome	VCV002789032	12	49420572	12	49026789	2789032	2956640		NC	000012.12:49026788:G:A	single nucleotide variant	synonymous variant	Likely benign	Dec 11, 2023	criteria provided, single submitter
NM	003482.4(KMT2D):c.15176A>G (p.His5059Arg)	KMT2D	H5059R	Kabuki syndrome 1	VCV000981667	12	49420573	12	49026790	981667	969801	rs1942615651	NC	000012.12:49026789:T:C	single nucleotide variant	missense variant	Likely pathogenic	Jul 21, 2014	no assertion criteria provided
NM	003482.4(KMT2D):c.15175C>T (p.His5059Tyr)	KMT2D	H5059Y	not provided	VCV001326180	12	49420574	12	49026791	1326180	1316439	rs2120362931	NC	000012.12:49026790:G:A	single nucleotide variant	missense variant	Uncertain significance	May 17, 2021	criteria provided, single submitter
NM	003482.4(KMT2D):c.15172del (p.Val5058fs)	KMT2D	V5058fs	not provided	VCV000197588	12	49420577	12	49026794	197588	194749	rs794727689	NC	000012.12:49026793:CCC:CC	Deletion	frameshift variant	Pathogenic	Oct 3, 2014	criteria provided, single submitter
NM	003482.4(KMT2D):c.15171G>A (p.Trp5057Ter)	KMT2D	W5057*	KMT2D-related disorder|Kabuki syndrome	VCV000844389	12	49420578	12	49026795	844389	839974	rs1942616266	NC	000012.12:49026794:C:T	single nucleotide variant	nonsense	Pathogenic/Likely pathogenic	Nov 21, 2022	criteria provided, multiple submitters, no conflicts
NM	003482.4(KMT2D):c.15157GACCTG[3] (p.5053DL[3])	KMT2D		Kabuki syndrome|not provided|Kabuki syndrome 1	VCV000807441	12	49420580 - 49420581	12	49026797 - 49026798	807441	798656	rs398123725	NC	000012.12:49026797:CAGGTCCAGGTCCAGGT:CAGGTCCAGGTCCAGGTCCAGGT	Microsatellite	inframe	insertion	Pathogenic/Likely pathogenic	May 19, 2023	criteria provided, multiple submitters, no conflicts
NM	003482.4(KMT2D):c.15157GACCTG[1] (p.5053DL[1])	KMT2D		Kabuki syndrome|not provided	VCV000094181	12	49420581 - 49420586	12	49026798 - 49026803	94181	100081	rs398123725	NC	000012.12:49026797:CAGGTCCAGGTCCAGGT:CAGGTCCAGGT	Microsatellite	inframe	deletion	Conflicting classifications of pathogenicity	Feb 25, 2022	criteria provided, conflicting classifications
NM	003482.4(KMT2D):c.15166C>G (p.Leu5056Val)	KMT2D	L5056V	Kabuki syndrome	VCV002826137	12	49420583	12	49026800	2826137	2979530		NC	000012.12:49026799:G:C	single nucleotide variant	missense variant	Uncertain significance	Jan 10, 2023	criteria provided, single submitter
NM	003482.4(KMT2D):c.15156G>A (p.Leu5052=)	KMT2D		Kabuki syndrome	VCV002181473	12	49420593	12	49026810	2181473	1916702		NC	000012.12:49026809:C:T	single nucleotide variant	synonymous variant	Likely benign	Dec 19, 2024	criteria provided, single submitter
NM	003482.4(KMT2D):c.15154C>T (p.Leu5052=)	KMT2D		Kabuki syndrome	VCV003686394	12	49420595	12	49026812	3686394	3812537		NC	000012.12:49026811:G:A	single nucleotide variant	synonymous variant	Likely benign	Mar 3, 2024	criteria provided, single submitter
NM	003482.4(KMT2D):c.15152A>G (p.Asn5051Ser)	KMT2D	N5051S	Kabuki syndrome|Inborn genetic diseases	VCV001977788	12	49420597	12	49026814	1977788	2034461		NC	000012.12:49026813:T:C	single nucleotide variant	missense variant	Uncertain significance	May 15, 2024	criteria provided, multiple submitters, no conflicts
NM	003482.4(KMT2D):c.15150G>T (p.Leu5050=)	KMT2D		Kabuki syndrome	VCV001589934	12	49420599	12	49026816	1589934	1576480	rs369987419	NC	000012.12:49026815:C:A	single nucleotide variant	synonymous variant	Likely benign	May 21, 2023	criteria provided, single submitter
NM	003482.4(KMT2D):c.15143G>A (p.Arg5048His)	KMT2D	R5048H	not provided|KMT2D-related disorder|Kabuki syndrome|Kabuki syndrome 1	VCV000280132	12	49420606	12	49026823	280132	264683	rs886041404	NC	000012.12:49026822:C:T	single nucleotide variant	missense variant	Pathogenic/Likely pathogenic	Apr 1, 2024	criteria provided, multiple submitters, no conflicts
NM	003482.4(KMT2D):c.15142C>T (p.Arg5048Cys)	KMT2D	R5048C	Inborn genetic diseases|Kabuki syndrome|not provided|Kabuki syndrome 1	VCV000094180	12	49420607	12	49026824	94180	100080	rs398123724	NC	000012.12:49026823:G:A	single nucleotide variant	missense variant	Conflicting classifications of pathogenicity	Jan 1, 2024	criteria provided, conflicting classifications
NM	003482.4(KMT2D):c.15135G>A (p.Gly5045=)	KMT2D		KMT2D-related disorder	VCV003344046	12	49420614	12	49026831	3344046	3505032		NC	000012.12:49026830:C:T	single nucleotide variant	synonymous variant	Likely benign	Jul 17, 2024	no assertion criteria provided
NM	003482.4(KMT2D):c.15134G>A (p.Gly5045Glu)	KMT2D	G5045E	Kabuki syndrome	VCV002824523	12	49420615	12	49026832	2824523	2989026		NC	000012.12:49026831:C:T	single nucleotide variant	missense variant	Uncertain significance	Dec 27, 2022	criteria provided, single submitter
NM	003482.4(KMT2D):c.15132T>C (p.Asp5044=)	KMT2D		not provided|Kabuki syndrome	VCV001013352	12	49420617	12	49026834	1013352	1000793	rs1942619118	NC	000012.12:49026833:A:G	single nucleotide variant	synonymous variant	Likely benign	May 12, 2022	criteria provided, multiple submitters, no conflicts
NM	003482.4(KMT2D):c.15127A>G (p.Thr5043Ala)	KMT2D	T5043A	Inborn genetic diseases|Kabuki syndrome	VCV000949661	12	49420622	12	49026839	949661	926642	rs1942619358	NC	000012.12:49026838:T:C	single nucleotide variant	missense variant	Uncertain significance	Feb 24, 2024	criteria provided, multiple submitters, no conflicts
NM	003482.4(KMT2D):c.15120C>T (p.Asp5040=)	KMT2D		Kabuki syndrome|not specified|not provided	VCV000309002	12	49420629	12	49026846	309002	317314	rs143955226	NC	000012.12:49026845:G:A	single nucleotide variant	synonymous variant	Likely benign	Jan 24, 2025	criteria provided, multiple submitters, no conflicts
NM	003482.4(KMT2D):c.15110AGG[1] (p.Glu5038del)	KMT2D	E5038del	Kabuki syndrome 1	VCV000981666	12	49420634 - 49420636	12	49026851 - 49026853	981666	969802	rs1942619753	NC	000012.12:49026850:CCTCCTC:CCTC	Microsatellite	inframe	deletion	Likely pathogenic	Nov 18, 2016	no assertion criteria provided
NM	003482.4(KMT2D):c.15108	15110del (p.His5036	Glu5037delinsGln)	KMT2D		Kabuki syndrome 1	VCV001691451	12	49420639 - 49420641	12	49026856 - 49026858	1691451	1683929		NC	000012.12:49026855:TCAT:T	Deletion	inframe	indel	Pathogenic	Jun 13, 2022	no assertion criteria provided
NM	003482.4(KMT2D):c.15108T>C (p.His5036=)	KMT2D		Kabuki syndrome	VCV003621783	12	49420641	12	49026858	3621783	3754333		NC	000012.12:49026857:A:G	single nucleotide variant	synonymous variant	Likely benign	Jul 30, 2024	criteria provided, single submitter
NM	003482.4(KMT2D):c.15106C>T (p.His5036Tyr)	KMT2D	H5036Y	Kabuki syndrome	VCV003716181	12	49420643	12	49026860	3716181	3852446		NC	000012.12:49026859:G:A	single nucleotide variant	missense variant	Uncertain significance	Sep 14, 2024	criteria provided, single submitter
NM	003482.4(KMT2D):c.15104G>A (p.Cys5035Tyr)	KMT2D	C5035Y	Kabuki syndrome 1	VCV001320116	12	49420645	12	49026862	1320116	1310361	rs398123723	NC	000012.12:49026861:C:T	single nucleotide variant	missense variant	Pathogenic	Oct 2, 2021	criteria provided, single submitter
NM	003482.4(KMT2D):c.15104G>C (p.Cys5035Ser)	KMT2D	C5035S	not provided	VCV000094179	12	49420645	12	49026862	94179	100079	rs398123723	NC	000012.12:49026861:C:G	single nucleotide variant	missense variant	Likely pathogenic	Feb 15, 2013	criteria provided, single submitter
NM	003482.4(KMT2D):c.15090T>G (p.Arg5030=)	KMT2D		not specified|Kabuki syndrome|not provided	VCV000094178	12	49420659	12	49026876	94178	100078	rs373414243	NC	000012.12:49026875:A:C	single nucleotide variant	synonymous variant	Benign/Likely benign	Jan 30, 2025	criteria provided, multiple submitters, no conflicts
NM	003482.4(KMT2D):c.15089G>A (p.Arg5030His)	KMT2D	R5030H	Kabuki syndrome 1	VCV000689727	12	49420660	12	49026877	689727	677438	rs1592105909	NC	000012.12:49026876:C:T	single nucleotide variant	missense variant	Likely pathogenic	Oct 12, 2018	criteria provided, single submitter
NM	003482.4(KMT2D):c.15088C>T (p.Arg5030Cys)	KMT2D	R5030C	Kabuki syndrome|not provided|Kabuki syndrome 1	VCV000445885	12	49420661	12	49026878	445885	439157	rs1555185875	NC	000012.12:49026877:G:A	single nucleotide variant	missense variant	Conflicting classifications of pathogenicity	Sep 23, 2024	criteria provided, conflicting classifications
NM	003482.4(KMT2D):c.15086T>C (p.Met5029Thr)	KMT2D	M5029T	Kabuki syndrome	VCV003005113	12	49420663	12	49026880	3005113	3161528		NC	000012.12:49026879:A:G	single nucleotide variant	missense variant	Benign	Sep 11, 2023	criteria provided, single submitter
NM	003482.4(KMT2D):c.15085A>C (p.Met5029Leu)	KMT2D	M5029L	Kabuki syndrome	VCV002079937	12	49420664	12	49026881	2079937	325123	rs540734063	NC	000012.12:49026880:T:G	single nucleotide variant	missense variant	Benign	Nov 30, 2024	criteria provided, single submitter
NM	003482.4(KMT2D):c.15080G>A (p.Arg5027Gln)	KMT2D	R5027Q	KMT2D-related disorder|Kabuki syndrome|not specified|Kabuki syndrome 1|Inborn genetic diseases	VCV000521617	12	49420669	12	49026886	521617	512004	rs774403945	NC	000012.12:49026885:C:T	single nucleotide variant	missense variant	Conflicting classifications of pathogenicity	Oct 25, 2024	criteria provided, conflicting classifications
NM	003482.4(KMT2D):c.15079C>T (p.Arg5027Ter)	KMT2D	R5027*	not provided|Inborn genetic diseases|Kabuki syndrome 1|Kabuki syndrome	VCV000211319	12	49420670	12	49026887	211319	207951	rs797045659	NC	000012.12:49026886:G:A	single nucleotide variant	nonsense	Pathogenic	Feb 1, 2024	criteria provided, multiple submitters, no conflicts
NM	003482.4(KMT2D):c.15078G>T (p.Pro5026=)	KMT2D		not provided	VCV002642934	12	49420671	12	49026888	2642934	2806941		NC	000012.12:49026887:C:A	single nucleotide variant	synonymous variant	Likely benign	Sep 1, 2022	criteria provided, single submitter
NM	003482.4(KMT2D):c.15077C>A (p.Pro5026Gln)	KMT2D	P5026Q	KMT2D-related disorder	VCV003034104	12	49420672	12	49026889	3034104	3198717		NC	000012.12:49026888:G:T	single nucleotide variant	missense variant	Uncertain significance	Nov 13, 2023	no assertion criteria provided
NM	003482.4(KMT2D):c.15077C>T (p.Pro5026Leu)	KMT2D	P5026L	Kabuki syndrome|not provided	VCV001442864	12	49420672	12	49026889	1442864	1371751	rs957154857	NC	000012.12:49026888:G:A	single nucleotide variant	missense variant	Conflicting classifications of pathogenicity	Nov 18, 2023	criteria provided, conflicting classifications
NM	003482.4(KMT2D):c.15071A>G (p.Lys5024Arg)	KMT2D	K5024R	not provided|Kabuki syndrome	VCV001311723	12	49420678	12	49026895	1311723	1299780	rs761129445	NC	000012.12:49026894:T:C	single nucleotide variant	missense variant	Conflicting classifications of pathogenicity	Dec 8, 2022	criteria provided, conflicting classifications
NM	003482.4(KMT2D):c.15068A>G (p.Asp5023Gly)	KMT2D	D5023G	Kabuki syndrome	VCV002701961	12	49420681	12	49026898	2701961	2859544		NC	000012.12:49026897:T:C	single nucleotide variant	missense variant	Uncertain significance	Feb 5, 2024	criteria provided, single submitter
NM	003482.4(KMT2D):c.15062G>T (p.Arg5021Leu)	KMT2D	R5021L	Choanal atresia-athelia-hypothyroidism-delayed puberty-short stature syndrome	VCV003362838	12	49420687	12	49026904	3362838	3522045		NC	000012.12:49026903:C:A	single nucleotide variant	missense variant	Uncertain significance		criteria provided, single submitter
NM	003482.4(KMT2D):c.15057	15061del (p.Leu5020fs)	KMT2D	L5020fs	Kabuki syndrome 1	VCV002664709	12	49420688 - 49420692	12	49026905 - 49026909	2664709	2832159		NC	000012.12:49026904:GCAAGGC:GC	Deletion	frameshift variant	Pathogenic	Jun 13, 2023	criteria provided, single submitter
NM	003482.4(KMT2D):c.15061C>T (p.Arg5021Ter)	KMT2D	R5021*	not provided|Kabuki syndrome 1	VCV000158734	12	49420688	12	49026905	158734	168909	rs587783695	NC	000012.12:49026904:G:A	single nucleotide variant	nonsense	Pathogenic/Likely pathogenic	Mar 13, 2024	criteria provided, multiple submitters, no conflicts
NM	003482.4(KMT2D):c.15056C>T (p.Ala5019Val)	KMT2D	A5019V	KMT2D-related disorder	VCV003347124	12	49420693	12	49026910	3347124	3506779		NC	000012.12:49026909:G:A	single nucleotide variant	missense variant	Uncertain significance	Sep 3, 2024	no assertion criteria provided
NM	003482.4(KMT2D):c.15050dup (p.Thr5018fs)	KMT2D	T5018fs	Kabuki syndrome	VCV000661403	12	49420698 - 49420699	12	49026915 - 49026916	661403	641150	rs1592106062	NC	000012.12:49026915:CC:CCC	Duplication	frameshift variant	Pathogenic	Sep 5, 2018	criteria provided, single submitter
NM	003482.4(KMT2D):c.15047T>C (p.Leu5016Pro)	KMT2D	L5016P	Autism spectrum disorder	VCV002429859	12	49420702	12	49026919	2429859	2403362		NC	000012.12:49026918:A:G	single nucleotide variant	missense variant	Likely benign		criteria provided, single submitter
NM	003482.4(KMT2D):c.15045G>A (p.Gln5015=)	KMT2D		Kabuki syndrome	VCV001959381	12	49420704	12	49026921	1959381	2019515		NC	000012.12:49026920:C:T	single nucleotide variant	synonymous variant	Likely benign	Dec 10, 2021	criteria provided, single submitter
NM	003482.4(KMT2D):c.15042G>C (p.Glu5014Asp)	KMT2D	E5014D	Kabuki syndrome	VCV002109443	12	49420707	12	49026924	2109443	2167308		NC	000012.12:49026923:C:G	single nucleotide variant	missense variant	Likely benign	May 18, 2022	criteria provided, single submitter
NM	003482.4(KMT2D):c.15030dup (p.Glu5011fs)	KMT2D	E5011fs	not provided	VCV000094177	12	49420718 - 49420719	12	49026935 - 49026936	94177	100077	rs398123722	NC	000012.12:49026935:T:TT	Duplication	frameshift variant	Pathogenic	Aug 30, 2013	criteria provided, single submitter
NM	003482.4(KMT2D):c.15022G>A (p.Glu5008Lys)	KMT2D	E5008K	Kabuki syndrome 1|Choanal atresia-athelia-hypothyroidism-delayed puberty-short stature syndrome|Kabuki syndrome	VCV002022396	12	49420727	12	49026944	2022396	2080304		NC	000012.12:49026943:C:T	single nucleotide variant	missense variant	Conflicting classifications of pathogenicity	Jun 4, 2024	criteria provided, conflicting classifications
NM	003482.4(KMT2D):c.15019C>G (p.Arg5007Gly)	KMT2D	R5007G	Kabuki syndrome	VCV003677634	12	49420730	12	49026947	3677634	3813952		NC	000012.12:49026946:G:C	single nucleotide variant	missense variant	Uncertain significance	Aug 6, 2024	criteria provided, single submitter
NM	003482.4(KMT2D):c.15019C>T (p.Arg5007Trp)	KMT2D	R5007W	not provided|Kabuki syndrome	VCV000706633	12	49420730	12	49026947	706633	693212	rs201855029	NC	000012.12:49026946:G:A	single nucleotide variant	missense variant	Benign/Likely benign	Feb 3, 2025	criteria provided, multiple submitters, no conflicts
NM	003482.4(KMT2D):c.15016G>A (p.Glu5006Lys)	KMT2D	E5006K	Kabuki syndrome	VCV003616097	12	49420733	12	49026950	3616097	3745775		NC	000012.12:49026949:C:T	single nucleotide variant	missense variant	Uncertain significance	Jan 14, 2025	criteria provided, single submitter
NM	003482.4(KMT2D):c.15013del (p.Asp5005fs)	KMT2D	D5005fs	Kabuki syndrome	VCV000954072	12	49420736	12	49026953	954072	948047	rs1942625813	NC	000012.12:49026952:CC:C	Deletion	frameshift variant	Pathogenic	Sep 8, 2019	criteria provided, single submitter
NM	003482.4(KMT2D):c.15011A>T (p.Glu5004Val)	KMT2D	E5004V	not specified	VCV000134727	12	49420738	12	49026955	134727	138466	rs587778484	NC	000012.12:49026954:T:A	single nucleotide variant	missense variant	not provided	Sep 19, 2013	no classification provided
NM	003482.4(KMT2D):c.15005G>A (p.Arg5002Gln)	KMT2D	R5002Q	Kabuki syndrome 1|Choanal atresia-athelia-hypothyroidism-delayed puberty-short stature syndrome|Kabuki syndrome	VCV002897103	12	49420744	12	49026961	2897103	3060031		NC	000012.12:49026960:C:T	single nucleotide variant	missense variant	Conflicting classifications of pathogenicity	Jun 10, 2024	criteria provided, conflicting classifications
NM	003482.4(KMT2D):c.15004C>T (p.Arg5002Trp)	KMT2D	R5002W	Kabuki syndrome	VCV001038099	12	49420745	12	49026962	1038099	1030973	rs768594066	NC	000012.12:49026961:G:A	single nucleotide variant	missense variant	Benign	Sep 23, 2024	criteria provided, single submitter
NM	003482.4(KMT2D):c.14998A>G (p.Ser5000Gly)	KMT2D	S5000G	Kabuki syndrome	VCV003635087	12	49420751	12	49026968	3635087	3773973		NC	000012.12:49026967:T:C	single nucleotide variant	missense variant	Uncertain significance	May 16, 2024	criteria provided, single submitter
NM	003482.4(KMT2D):c.14998A>C (p.Ser5000Arg)	KMT2D	S5000R	Kabuki syndrome	VCV001521781	12	49420751	12	49026968	1521781	1343796	rs1942627009	NC	000012.12:49026967:T:G	single nucleotide variant	missense variant	Uncertain significance	Oct 12, 2021	criteria provided, single submitter
NM	003482.4(KMT2D):c.14996G>T (p.Gly4999Val)	KMT2D	G4999V	Kabuki syndrome	VCV003626220	12	49420753	12	49026970	3626220	3758051		NC	000012.12:49026969:C:A	single nucleotide variant	missense variant	Uncertain significance	Feb 8, 2024	criteria provided, single submitter
NM	003482.4(KMT2D):c.14993A>G (p.Lys4998Arg)	KMT2D	K4998R	Kabuki syndrome	VCV002961145	12	49420756	12	49026973	2961145	3119763		NC	000012.12:49026972:T:C	single nucleotide variant	missense variant	Uncertain significance	Nov 7, 2023	criteria provided, single submitter
NM	003482.4(KMT2D):c.14990A>T (p.Gln4997Leu)	KMT2D	Q4997L	not provided	VCV001314049	12	49420759	12	49026976	1314049	1304310	rs2120365550	NC	000012.12:49026975:T:A	single nucleotide variant	missense variant	Uncertain significance	Jan 13, 2021	criteria provided, single submitter
NM	003482.4(KMT2D):c.14989C>T (p.Gln4997Ter)	KMT2D	Q4997*	Kabuki syndrome 1	VCV001685916	12	49420760	12	49026977	1685916	1677929	rs2120365558	NC	000012.12:49026976:G:A	single nucleotide variant	nonsense	Pathogenic	May 4, 2022	criteria provided, single submitter
NM	003482.4(KMT2D):c.14984C>G (p.Thr4995Ser)	KMT2D	T4995S	Kabuki syndrome 1|Kabuki syndrome|not provided	VCV000281653	12	49420765	12	49026982	281653	265890	rs886042207	NC	000012.12:49026981:G:C	single nucleotide variant	missense variant	Uncertain significance	Sep 6, 2024	criteria provided, multiple submitters, no conflicts
NM	003482.4(KMT2D):c.14982G>A (p.Leu4994=)	KMT2D		Kabuki syndrome	VCV002993818	12	49420767	12	49026984	2993818	3145136		NC	000012.12:49026983:C:T	single nucleotide variant	synonymous variant	Likely benign	Mar 31, 2023	criteria provided, single submitter
NM	003482.4(KMT2D):c.14976del (p.Leu4993fs)	KMT2D	L4993fs	Kabuki syndrome 1	VCV000802847	12	49420773	12	49026990	802847	791244	rs1592106220	NC	000012.12:49026989:C:	Deletion	frameshift variant	Pathogenic	May 28, 2019	criteria provided, single submitter
NM	003482.4(KMT2D):c.14975del (p.Leu4992fs)	KMT2D	L4992fs	Kabuki syndrome 1	VCV000981665	12	49420774	12	49026991	981665	969803	rs1942629238	NC	000012.12:49026990:A:	Deletion	frameshift variant	Pathogenic	Apr 25, 2014	no assertion criteria provided
NM	003482.4(KMT2D):c.14974C>A (p.Leu4992Met)	KMT2D	L4992M	KMT2D-related disorder	VCV003351338	12	49420775	12	49026992	3351338	3510562		NC	000012.12:49026991:G:T	single nucleotide variant	missense variant	Uncertain significance	Jul 11, 2024	no assertion criteria provided
NM	003482.4(KMT2D):c.14971	14972insT (p.Arg4991fs)	KMT2D	R4991fs	Kabuki syndrome	VCV002028208	12	49420777 - 49420778	12	49026994 - 49026995	2028208	2088683		NC	000012.12:49026994::A	Insertion	frameshift variant	Pathogenic	Sep 14, 2022	criteria provided, single submitter
NM	003482.4(KMT2D):c.14972G>A (p.Arg4991Gln)	KMT2D	R4991Q	not provided|Kabuki syndrome|not specified	VCV000805011	12	49420777	12	49026994	805011	793426	rs761108868	NC	000012.12:49026993:C:T	single nucleotide variant	missense variant	Conflicting classifications of pathogenicity	Aug 5, 2024	criteria provided, conflicting classifications
NM	003482.4(KMT2D):c.14971C>T (p.Arg4991Trp)	KMT2D	R4991W	Choanal atresia-athelia-hypothyroidism-delayed puberty-short stature syndrome|Kabuki syndrome 1|Kabuki syndrome	VCV002732170	12	49420778	12	49026995	2732170	2887476		NC	000012.12:49026994:G:A	single nucleotide variant	missense variant	Uncertain significance	Jan 2, 2024	criteria provided, multiple submitters, no conflicts
NM	003482.4(KMT2D):c.14969T>C (p.Leu4990Pro)	KMT2D	L4990P	Intellectual disability	VCV000978898	12	49420780	12	49026997	978898	966990	rs1942629941	NC	000012.12:49026996:A:G	single nucleotide variant	missense variant	Uncertain significance	Apr 20, 2020	criteria provided, single submitter
NM	003482.4(KMT2D):c.14966G>A (p.Arg4989Gln)	KMT2D	R4989Q	Kabuki syndrome	VCV001410805	12	49420783	12	49027000	1410805	1510242	rs766918626	NC	000012.12:49026999:C:T	single nucleotide variant	missense variant	Benign	Nov 13, 2023	criteria provided, single submitter
NM	003482.4(KMT2D):c.14965C>T (p.Arg4989Trp)	KMT2D	R4989W	Kabuki syndrome	VCV002963577	12	49420784	12	49027001	2963577	3117443		NC	000012.12:49027000:G:A	single nucleotide variant	missense variant	Uncertain significance	Nov 27, 2024	criteria provided, single submitter
NM	003482.4(KMT2D):c.14961G>A (p.Trp4987Ter)	KMT2D	W4987*	Kabuki syndrome 1	VCV003377212	12	49420788	12	49027005	3377212	3536395		NC	000012.12:49027004:C:T	single nucleotide variant	nonsense	Pathogenic	Oct 9, 2024	criteria provided, single submitter
NM	003482.4(KMT2D):c.14957G>A (p.Arg4986His)	KMT2D	R4986H	Kabuki syndrome 1|Choanal atresia-athelia-hypothyroidism-delayed puberty-short stature syndrome|Kabuki syndrome	VCV001941203	12	49420792	12	49027009	1941203	2001364		NC	000012.12:49027008:C:T	single nucleotide variant	missense variant	Conflicting classifications of pathogenicity	Jun 1, 2024	criteria provided, conflicting classifications
NM	003482.4(KMT2D):c.14957G>T (p.Arg4986Leu)	KMT2D	R4986L	Kabuki syndrome	VCV001666331	12	49420792	12	49027009	1666331	1568642	rs777248822	NC	000012.12:49027008:C:A	single nucleotide variant	missense variant	Likely benign	Feb 17, 2024	criteria provided, single submitter
NM	003482.4(KMT2D):c.14956C>T (p.Arg4986Cys)	KMT2D	R4986C	Kabuki syndrome	VCV001942735	12	49420793	12	49027010	1942735	2001596		NC	000012.12:49027009:G:A	single nucleotide variant	missense variant	Likely benign	May 16, 2023	criteria provided, single submitter
NM	003482.4(KMT2D):c.14954T>C (p.Val4985Ala)	KMT2D	V4985A	Kabuki syndrome|not provided	VCV002007887	12	49420795	12	49027012	2007887	2069699		NC	000012.12:49027011:A:G	single nucleotide variant	missense variant	Uncertain significance	Feb 23, 2024	criteria provided, multiple submitters, no conflicts
NM	003482.4(KMT2D):c.14953G>A (p.Val4985Met)	KMT2D	V4985M	Kabuki syndrome|not provided	VCV002433234	12	49420796	12	49027013	2433234	2405861		NC	000012.12:49027012:C:T	single nucleotide variant	missense variant	Conflicting classifications of pathogenicity	Oct 23, 2023	criteria provided, conflicting classifications
NM	003482.4(KMT2D):c.14953G>C (p.Val4985Leu)	KMT2D	V4985L	Kabuki syndrome	VCV001958238	12	49420796	12	49027013	1958238	2015788		NC	000012.12:49027012:C:G	single nucleotide variant	missense variant	Benign	Aug 10, 2023	criteria provided, single submitter
NM	003482.4(KMT2D):c.14951G>A (p.Gly4984Glu)	KMT2D	G4984E	Kabuki syndrome	VCV002833336	12	49420798	12	49027015	2833336	3001663		NC	000012.12:49027014:C:T	single nucleotide variant	missense variant	Uncertain significance	Nov 29, 2022	criteria provided, single submitter
NM	003482.4(KMT2D):c.14945G>A (p.Trp4982Ter)	KMT2D	W4982*	Kabuki syndrome	VCV000948352	12	49420804	12	49027021	948352	926643	rs1942631986	NC	000012.12:49027020:C:T	single nucleotide variant	nonsense	Pathogenic	Aug 27, 2021	criteria provided, single submitter
NM	003482.4(KMT2D):c.14944del (p.Trp4982fs)	KMT2D	W4982fs	Kabuki syndrome	VCV002018544	12	49420805	12	49027022	2018544	2072627		NC	000012.12:49027021:A:	Deletion	frameshift variant	Pathogenic	Jul 21, 2022	criteria provided, single submitter
NM	003482.4(KMT2D):c.14935C>T (p.Leu4979Phe)	KMT2D	L4979F	Kabuki syndrome	VCV003635088	12	49420814	12	49027031	3635088	3773974		NC	000012.12:49027030:G:A	single nucleotide variant	missense variant	Likely benign	Jun 25, 2024	criteria provided, single submitter
NM	003482.4(KMT2D):c.14933G>A (p.Arg4978His)	KMT2D	R4978H	Kabuki syndrome 1|Choanal atresia-athelia-hypothyroidism-delayed puberty-short stature syndrome|Kabuki syndrome	VCV002046097	12	49420816	12	49027033	2046097	2096231		NC	000012.12:49027032:C:T	single nucleotide variant	missense variant	Uncertain significance	May 28, 2024	criteria provided, multiple submitters, no conflicts
NM	003482.4(KMT2D):c.14932C>T (p.Arg4978Cys)	KMT2D	R4978C	Kabuki syndrome	VCV003707160	12	49420817	12	49027034	3707160	3846646		NC	000012.12:49027033:G:A	single nucleotide variant	missense variant	Benign	Jan 17, 2025	criteria provided, single submitter
NM	003482.4(KMT2D):c.14925dup (p.Pro4976fs)	KMT2D	P4976fs	Kabuki syndrome	VCV002027463	12	49420823 - 49420824	12	49027040 - 49027041	2027463	2081535		NC	000012.12:49027040:A:AA	Duplication	frameshift variant	Pathogenic	Sep 14, 2022	criteria provided, single submitter
NM	003482.4(KMT2D):c.14926C>T (p.Pro4976Ser)	KMT2D	P4976S	Kabuki syndrome	VCV001395957	12	49420823	12	49027040	1395957	1350736	rs373072465	NC	000012.12:49027039:G:A	single nucleotide variant	missense variant	Benign	Apr 9, 2024	criteria provided, single submitter
NM	003482.4(KMT2D):c.14924G>A (p.Arg4975His)	KMT2D	R4975H	Kabuki syndrome	VCV003057842	12	49420825	12	49027042	3057842	3192956		NC	000012.12:49027041:C:T	single nucleotide variant	missense variant	Benign	Oct 10, 2024	criteria provided, single submitter
NM	003482.4(KMT2D):c.14923C>T (p.Arg4975Cys)	KMT2D	R4975C	Kabuki syndrome|Kabuki syndrome 1|Kabuki syndrome 1|Choanal atresia-athelia-hypothyroidism-delayed puberty-short stature syndrome	VCV001684272	12	49420826	12	49027043	1684272	1676202	rs781012274	NC	000012.12:49027042:G:A	single nucleotide variant	missense variant	Conflicting classifications of pathogenicity	Apr 1, 2024	criteria provided, conflicting classifications
NM	003482.4(KMT2D):c.14923del (p.Arg4975fs)	KMT2D	R4975fs	Kabuki syndrome 1	VCV001299667	12	49420826	12	49027043	1299667	1289720	rs2120366654	NC	000012.12:49027042:GGG:GG	Deletion	frameshift variant	Pathogenic	Oct 5, 2021	no assertion criteria provided
NM	003482.4(KMT2D):c.14905G>A (p.Glu4969Lys)	KMT2D	E4969K	Kabuki syndrome 1|Choanal atresia-athelia-hypothyroidism-delayed puberty-short stature syndrome|Kabuki syndrome 1|Kabuki syndrome	VCV001030671	12	49420844	12	49027061	1030671	1017617	rs1363299847	NC	000012.12:49027060:C:T	single nucleotide variant	missense variant	Uncertain significance	Apr 29, 2024	criteria provided, multiple submitters, no conflicts
NM	003482.4(KMT2D):c.14899C>T (p.Pro4967Ser)	KMT2D	P4967S	Kabuki syndrome	VCV002786333	12	49420850	12	49027067	2786333	2938838		NC	000012.12:49027066:G:A	single nucleotide variant	missense variant	Likely benign	Nov 14, 2022	criteria provided, single submitter
NM	003482.4(KMT2D):c.14897G>A (p.Arg4966Gln)	KMT2D	R4966Q	Kabuki syndrome|not provided	VCV001223400	12	49420852	12	49027069	1223400	1211221	rs2120367082	NC	000012.12:49027068:C:T	single nucleotide variant	missense variant	Uncertain significance	Feb 7, 2022	criteria provided, multiple submitters, no conflicts
NM	003482.4(KMT2D):c.14896C>T (p.Arg4966Trp)	KMT2D	R4966W	KMT2D-related disorder|Kabuki syndrome	VCV002169569	12	49420853	12	49027070	2169569	1903516		NC	000012.12:49027069:G:A	single nucleotide variant	missense variant	Conflicting classifications of pathogenicity	Oct 3, 2023	criteria provided, conflicting classifications
NM	003482.4(KMT2D):c.14893G>A (p.Ala4965Thr)	KMT2D	A4965T	not provided|Kabuki syndrome|Kabuki syndrome 1	VCV000802848	12	49420856	12	49027073	802848	791245	rs200747934	NC	000012.12:49027072:C:T	single nucleotide variant	missense variant	Conflicting classifications of pathogenicity	Feb 1, 2025	criteria provided, conflicting classifications
NM	003482.4(KMT2D):c.14891G>A (p.Arg4964His)	KMT2D	R4964H	not provided|Kabuki syndrome|Kabuki syndrome 1|Choanal atresia-athelia-hypothyroidism-delayed puberty-short stature syndrome	VCV001402369	12	49420858	12	49027075	1402369	1466496	rs777093715	NC	000012.12:49027074:C:T	single nucleotide variant	missense variant	Conflicting classifications of pathogenicity	Nov 8, 2024	criteria provided, conflicting classifications
NM	003482.4(KMT2D):c.14890C>T (p.Arg4964Cys)	KMT2D	R4964C	Choanal atresia-athelia-hypothyroidism-delayed puberty-short stature syndrome|Kabuki syndrome 1	VCV003574652	12	49420859	12	49027076	3574652	3714090		NC	000012.12:49027075:G:A	single nucleotide variant	missense variant	Uncertain significance	Jan 9, 2024	criteria provided, single submitter
NM	003482.4(KMT2D):c.14885dup (p.Pro4963fs)	KMT2D	P4963fs	not provided	VCV000197587	12	49420863 - 49420864	12	49027080 - 49027081	197587	194748	rs797044744	NC	000012.12:49027080:TT:TTT	Duplication	frameshift variant	Pathogenic	Jan 29, 2015	criteria provided, single submitter
NM	003482.4(KMT2D):c.14883C>T (p.Pro4961=)	KMT2D		Kabuki syndrome	VCV000309004	12	49420866	12	49027083	309004	317321	rs770276955	NC	000012.12:49027082:G:A	single nucleotide variant	synonymous variant	Likely benign	Nov 22, 2024	criteria provided, single submitter
NM	003482.4(KMT2D):c.14879G>T (p.Arg4960Leu)	KMT2D	R4960L	Inborn genetic diseases	VCV003865133	12	49420870	12	49027087	3865133	3983959		NC	000012.12:49027086:C:A	single nucleotide variant	missense variant	Uncertain significance	Feb 14, 2025	criteria provided, single submitter
NM	003482.4(KMT2D):c.14879G>A (p.Arg4960Gln)	KMT2D	R4960Q	Kabuki syndrome	VCV002163077	12	49420870	12	49027087	2163077	1891494		NC	000012.12:49027086:C:T	single nucleotide variant	missense variant	Benign	Oct 2, 2024	criteria provided, single submitter
NM	003482.4(KMT2D):c.14878C>T (p.Arg4960Ter)	KMT2D	R4960*	Inborn genetic diseases|Kabuki syndrome|Kabuki syndrome 1	VCV000547499	12	49420871	12	49027088	547499	537912	rs1555185969	NC	000012.12:49027087:G:A	single nucleotide variant	nonsense	Pathogenic	Mar 21, 2024	criteria provided, multiple submitters, no conflicts
NM	003482.4(KMT2D):c.14874A>G (p.Ser4958=)	KMT2D		Kabuki syndrome	VCV002827360	12	49420875	12	49027092	2827360	2983312		NC	000012.12:49027091:T:C	single nucleotide variant	synonymous variant	Uncertain significance	Jan 9, 2023	criteria provided, single submitter
NM	003482.4(KMT2D):c.14873C>T (p.Ser4958Leu)	KMT2D	S4958L	Kabuki syndrome|Kabuki syndrome 1|Choanal atresia-athelia-hypothyroidism-delayed puberty-short stature syndrome|not provided	VCV001803340	12	49420876	12	49027093	1803340	1860368		NC	000012.12:49027092:G:A	single nucleotide variant	missense variant	Uncertain significance	Jan 2, 2024	criteria provided, multiple submitters, no conflicts
NM	003482.4(KMT2D):c.14873C>G (p.Ser4958Ter)	KMT2D	S4958*	Kabuki syndrome 1	VCV000981793	12	49420876	12	49027093	981793	969804	rs1942637043	NC	000012.12:49027092:G:C	single nucleotide variant	nonsense	Likely pathogenic	Apr 4, 2014	no assertion criteria provided
NM	003482.4(KMT2D):c.14868del (p.Glu4957fs)	KMT2D	E4957fs	Kabuki syndrome 1	VCV002442338	12	49420881	12	49027098	2442338	2416051		NC	000012.12:49027097:A:	Deletion	frameshift variant	Pathogenic	Jan 1, 2023	no assertion criteria provided
NM	003482.4(KMT2D):c.14867del (p.Pro4956fs)	KMT2D	P4956fs	not provided	VCV000817144	12	49420882	12	49027099	817144	805744	rs1592106511	NC	000012.12:49027098:GGGG:GGG	Deletion	frameshift variant	Pathogenic	Jul 12, 2018	criteria provided, single submitter
NM	003482.4(KMT2D):c.14866C>T (p.Pro4956Ser)	KMT2D	P4956S	Kabuki syndrome	VCV003635089	12	49420883	12	49027100	3635089	3773975		NC	000012.12:49027099:G:A	single nucleotide variant	missense variant	Uncertain significance	May 23, 2024	criteria provided, single submitter
NM	003482.4(KMT2D):c.14865C>T (p.Ser4955=)	KMT2D		Kabuki syndrome	VCV002191513	12	49420884	12	49027101	2191513	1931956		NC	000012.12:49027100:G:A	single nucleotide variant	synonymous variant	Likely benign	Nov 22, 2022	criteria provided, single submitter
NM	003482.4(KMT2D):c.14865C>G (p.Ser4955=)	KMT2D		Kabuki syndrome	VCV002151740	12	49420884	12	49027101	2151740	1881907		NC	000012.12:49027100:G:C	single nucleotide variant	synonymous variant	Benign	Jul 1, 2024	criteria provided, single submitter
NM	003482.4(KMT2D):c.14864C>T (p.Ser4955Phe)	KMT2D	S4955F	not provided	VCV003257490	12	49420885	12	49027102	3257490	3416244		NC	000012.12:49027101:G:A	single nucleotide variant	missense variant	Uncertain significance	Aug 6, 2024	criteria provided, multiple submitters, no conflicts
NM	003482.4(KMT2D):c.14846C>T (p.Pro4949Leu)	KMT2D	P4949L	Kabuki syndrome	VCV002006658	12	49420903	12	49027120	2006658	2065893		NC	000012.12:49027119:G:A	single nucleotide variant	missense variant	Uncertain significance	Jun 14, 2022	criteria provided, single submitter
NM	003482.4(KMT2D):c.14844A>G (p.Ser4948=)	KMT2D		Kabuki syndrome	VCV001589944	12	49420905	12	49027122	1589944	1576490	rs763631585	NC	000012.12:49027121:T:C	single nucleotide variant	synonymous variant	Likely benign	Oct 15, 2023	criteria provided, single submitter
NM	003482.4(KMT2D):c.14843C>G (p.Ser4948Ter)	KMT2D	S4948*	Kabuki syndrome 1	VCV000433190	12	49420906	12	49027123	433190	426746	rs940178682	NC	000012.12:49027122:G:C	single nucleotide variant	nonsense	Pathogenic	Jun 6, 2017	criteria provided, single submitter
NM	003482.4(KMT2D):c.14841C>T (p.Pro4947=)	KMT2D		Kabuki syndrome	VCV002121696	12	49420908	12	49027125	2121696	2176890		NC	000012.12:49027124:G:A	single nucleotide variant	synonymous variant	Likely benign	Apr 4, 2022	criteria provided, single submitter
NM	003482.4(KMT2D):c.14840C>A (p.Pro4947His)	KMT2D	P4947H	Kabuki syndrome|Kabuki syndrome 1	VCV000158733	12	49420909	12	49027126	158733	168910	rs587783694	NC	000012.12:49027125:G:T	single nucleotide variant	missense variant	Conflicting classifications of pathogenicity	Nov 10, 2024	criteria provided, conflicting classifications
NM	003482.4(KMT2D):c.14839C>T (p.Pro4947Ser)	KMT2D	P4947S	Kabuki syndrome|not specified	VCV001336979	12	49420910	12	49027127	1336979	1327989	rs1406097470	NC	000012.12:49027126:G:A	single nucleotide variant	missense variant	Conflicting classifications of pathogenicity	Apr 12, 2023	criteria provided, conflicting classifications
NM	003482.4(KMT2D):c.14836G>A (p.Val4946Ile)	KMT2D	V4946I	not provided|Kabuki syndrome	VCV001521323	12	49420913	12	49027130	1521323	1446975	rs756017412	NC	000012.12:49027129:C:T	single nucleotide variant	missense variant	Conflicting classifications of pathogenicity	Oct 14, 2024	criteria provided, conflicting classifications
NM	003482.4(KMT2D):c.14835C>T (p.Pro4945=)	KMT2D		Kabuki syndrome	VCV002819436	12	49420914	12	49027131	2819436	2987791		NC	000012.12:49027130:G:A	single nucleotide variant	synonymous variant	Benign	Nov 5, 2024	criteria provided, single submitter
NM	003482.4(KMT2D):c.14833delinsAA (p.Pro4945fs)	KMT2D	P4945fs	Kabuki syndrome 1	VCV000547498	12	49420916	12	49027133	547498	537913	rs1555185978	NC	000012.12:49027132:G:TT	Indel	frameshift variant	Likely pathogenic	Nov 1, 2016	criteria provided, single submitter
NM	003482.4(KMT2D):c.14829G>A (p.Glu4943=)	KMT2D		not provided|Kabuki syndrome|not specified	VCV000447668	12	49420920	12	49027137	447668	441542	rs374958373	NC	000012.12:49027136:C:T	single nucleotide variant	synonymous variant	Benign/Likely benign	Nov 27, 2024	criteria provided, multiple submitters, no conflicts
NM	003482.4(KMT2D):c.14826dup (p.Glu4943Ter)	KMT2D	E4943*	Kabuki syndrome 1	VCV001012175	12	49420922 - 49420923	12	49027139 - 49027140	1012175	999932	rs1942639701	NC	000012.12:49027139:A:AA	Duplication	nonsense	Pathogenic	Mar 5, 2021	criteria provided, single submitter
NM	003482.4(KMT2D):c.14823	14825delinsTGTT (p.Leu4941fs)	KMT2D	L4941fs	Kabuki syndrome	VCV000643443	12	49420924 - 49420926	12	49027141 - 49027143	643443	641151	rs1592106640	NC	000012.12:49027140:GCC:AACA	Indel	frameshift variant	Pathogenic	Dec 21, 2018	criteria provided, single submitter
NM	003482.4(KMT2D):c.14824G>C (p.Ala4942Pro)	KMT2D	A4942P	Kabuki syndrome	VCV002192024	12	49420925	12	49027142	2192024	1928994		NC	000012.12:49027141:C:G	single nucleotide variant	missense variant	Benign	Sep 1, 2022	criteria provided, single submitter
NM	003482.4(KMT2D):c.14817A>G (p.Glu4939=)	KMT2D		Kabuki syndrome	VCV002192386	12	49420932	12	49027149	2192386	1925885		NC	000012.12:49027148:T:C	single nucleotide variant	synonymous variant	Benign	Jan 21, 2024	criteria provided, single submitter
NM	003482.4(KMT2D):c.14815G>A (p.Glu4939Lys)	KMT2D	E4939K	Kabuki syndrome	VCV001885379	12	49420934	12	49027151	1885379	1944487		NC	000012.12:49027150:C:T	single nucleotide variant	missense variant	Benign	Nov 5, 2024	criteria provided, single submitter
NM	003482.4(KMT2D):c.14814C>T (p.Thr4938=)	KMT2D		Kabuki syndrome	VCV001612654	12	49420935	12	49027152	1612654	1601737	rs758525205	NC	000012.12:49027151:G:A	single nucleotide variant	synonymous variant	Likely benign	Dec 7, 2023	criteria provided, single submitter
NM	003482.4(KMT2D):c.14812A>G (p.Thr4938Ala)	KMT2D	T4938A	Kabuki syndrome	VCV001477456	12	49420937	12	49027154	1477456	1413640	rs778051166	NC	000012.12:49027153:T:C	single nucleotide variant	missense variant	Uncertain significance	Mar 13, 2021	criteria provided, single submitter
NM	003482.4(KMT2D):c.14810C>T (p.Pro4937Leu)	KMT2D	P4937L	Kabuki syndrome	VCV002115734	12	49420939	12	49027156	2115734	2182673		NC	000012.12:49027155:G:A	single nucleotide variant	missense variant	Benign	Mar 22, 2022	criteria provided, single submitter
NM	003482.4(KMT2D):c.14803G>A (p.Glu4935Lys)	KMT2D	E4935K	not provided|Kabuki syndrome	VCV001694666	12	49420946	12	49027163	1694666	1687098	rs1404087769	NC	000012.12:49027162:C:T	single nucleotide variant	missense variant	Uncertain significance	Jul 1, 2022	criteria provided, multiple submitters, no conflicts
NM	003482.4(KMT2D):c.14803G>T (p.Glu4935Ter)	KMT2D	E4935*	Kabuki syndrome 1	VCV000981792	12	49420946	12	49027163	981792	969805	rs1404087769	NC	000012.12:49027162:C:A	single nucleotide variant	nonsense	Pathogenic	Sep 10, 2014	no assertion criteria provided
NM	003482.4(KMT2D):c.14801T>C (p.Val4934Ala)	KMT2D	V4934A	Inborn genetic diseases|Kabuki syndrome	VCV001915418	12	49420948	12	49027165	1915418	1970455		NC	000012.12:49027164:A:G	single nucleotide variant	missense variant	Benign/Likely benign	Jan 3, 2024	criteria provided, multiple submitters, no conflicts
NM	003482.4(KMT2D):c.14795C>G (p.Pro4932Arg)	KMT2D	P4932R	Kabuki syndrome	VCV003701303	12	49420954	12	49027171	3701303	3826551		NC	000012.12:49027170:G:C	single nucleotide variant	missense variant	Uncertain significance	Sep 18, 2024	criteria provided, single submitter
NM	003482.4(KMT2D):c.14795C>T (p.Pro4932Leu)	KMT2D	P4932L	Kabuki syndrome 1	VCV001804953	12	49420954	12	49027171	1804953	1861968		NC	000012.12:49027170:G:A	single nucleotide variant	missense variant	Likely benign	Feb 2, 2022	criteria provided, single submitter
NM	003482.4(KMT2D):c.14793G>T (p.Glu4931Asp)	KMT2D	E4931D	Kabuki syndrome	VCV001934463	12	49420956	12	49027173	1934463	1985588		NC	000012.12:49027172:C:A	single nucleotide variant	missense variant	Uncertain significance	Feb 24, 2022	criteria provided, single submitter
NM	003482.4(KMT2D):c.14788A>T (p.Thr4930Ser)	KMT2D	T4930S	Kabuki syndrome|not provided	VCV001367047	12	49420961	12	49027178	1367047	1404770	rs1942641823	NC	000012.12:49027177:T:A	single nucleotide variant	missense variant	Uncertain significance	Dec 1, 2024	criteria provided, multiple submitters, no conflicts
NM	003482.4(KMT2D):c.14785C>T (p.Pro4929Ser)	KMT2D	P4929S	Kabuki syndrome	VCV002088451	12	49420964	12	49027181	2088451	2151525		NC	000012.12:49027180:G:A	single nucleotide variant	missense variant	Uncertain significance	Feb 24, 2024	criteria provided, single submitter
NM	003482.4(KMT2D):c.14784C>T (p.Pro4928=)	KMT2D		Kabuki syndrome	VCV002913475	12	49420965	12	49027182	2913475	3076146		NC	000012.12:49027181:G:A	single nucleotide variant	synonymous variant	Benign	Mar 13, 2024	criteria provided, single submitter
NM	003482.4(KMT2D):c.14784C>G (p.Pro4928=)	KMT2D		Kabuki syndrome	VCV001581468	12	49420965	12	49027182	1581468	1534568	rs377379500	NC	000012.12:49027181:G:C	single nucleotide variant	synonymous variant	Likely benign	Oct 18, 2021	criteria provided, single submitter
NM	003482.4(KMT2D):c.14782C>A (p.Pro4928Thr)	KMT2D	P4928T	Kabuki syndrome	VCV001380948	12	49420967	12	49027184	1380948	1499791	rs1437445870	NC	000012.12:49027183:G:T	single nucleotide variant	missense variant	Likely benign	Sep 29, 2024	criteria provided, single submitter
NM	003482.4(KMT2D):c.14781T>C (p.Ser4927=)	KMT2D		Kabuki syndrome	VCV002108046	12	49420968	12	49027185	2108046	2163219		NC	000012.12:49027184:A:G	single nucleotide variant	synonymous variant	Likely benign	Sep 23, 2022	criteria provided, single submitter
NM	003482.4(KMT2D):c.14779A>C (p.Ser4927Arg)	KMT2D	S4927R	not provided	VCV001241598	12	49420970	12	49027187	1241598	1233655	rs1165012136	NC	000012.12:49027186:T:G	single nucleotide variant	missense variant	Benign	Jul 7, 2020	criteria provided, single submitter
NM	003482.4(KMT2D):c.14776G>T (p.Ala4926Ser)	KMT2D	A4926S	Kabuki syndrome	VCV002039730	12	49420973	12	49027190	2039730	2091192		NC	000012.12:49027189:C:A	single nucleotide variant	missense variant	Uncertain significance	Jul 5, 2022	criteria provided, single submitter
NM	003482.4(KMT2D):c.14771C>T (p.Ser4924Phe)	KMT2D	S4924F	Kabuki syndrome 1|Kabuki syndrome	VCV001341814	12	49420978	12	49027195	1341814	1333061	rs771209224	NC	000012.12:49027194:G:A	single nucleotide variant	missense variant	Conflicting classifications of pathogenicity	Jul 26, 2024	criteria provided, conflicting classifications
NM	003482.4(KMT2D):c.14766A>C (p.Ala4922=)	KMT2D		not provided	VCV001297904	12	49420983	12	49027200	1297904	1287691	rs746226267	NC	000012.12:49027199:T:G	single nucleotide variant	synonymous variant	Benign	Jan 17, 2020	criteria provided, single submitter
NM	003482.4(KMT2D):c.14765C>A (p.Ala4922Glu)	KMT2D	A4922E	Kabuki syndrome	VCV001347662	12	49420984	12	49027201	1347662	1391579	rs770123097	NC	000012.12:49027200:G:T	single nucleotide variant	missense variant	Uncertain significance	Jul 30, 2021	criteria provided, single submitter
NM	003482.4(KMT2D):c.14761T>C (p.Leu4921=)	KMT2D		not provided	VCV001287153	12	49420988	12	49027205	1287153	1276987	rs1167691910	NC	000012.12:49027204:A:G	single nucleotide variant	synonymous variant	Benign	Jan 17, 2020	criteria provided, single submitter
NM	003482.4(KMT2D):c.14753del (p.Pro4918fs)	KMT2D	P4918fs	Kabuki syndrome 1	VCV000692044	12	49420996	12	49027213	692044	679787	rs1592106879	NC	000012.12:49027212:GGGGG:GGGG	Deletion	frameshift variant	Pathogenic	Jul 19, 2018	criteria provided, single submitter
NM	003482.4(KMT2D):c.14749C>T (p.Pro4917Ser)	KMT2D	P4917S	not specified	VCV000134728	12	49421000	12	49027217	134728	138467	rs587778485	NC	000012.12:49027216:G:A	single nucleotide variant	missense variant	not provided	Sep 19, 2013	no classification provided
NM	003482.4(KMT2D):c.14748G>T (p.Pro4916=)	KMT2D		Kabuki syndrome	VCV003626269	12	49421001	12	49027218	3626269	3758100		NC	000012.12:49027217:C:A	single nucleotide variant	synonymous variant	Likely benign	Sep 2, 2024	criteria provided, single submitter
NM	003482.4(KMT2D):c.14748G>A (p.Pro4916=)	KMT2D		Kabuki syndrome	VCV002183962	12	49421001	12	49027218	2183962	1910193		NC	000012.12:49027217:C:T	single nucleotide variant	synonymous variant	Likely benign	Aug 3, 2024	criteria provided, single submitter
NM	003482.4(KMT2D):c.14748G>C (p.Pro4916=)	KMT2D		not provided	VCV001179863	12	49421001	12	49027218	1179863	1169523	rs769171629	NC	000012.12:49027217:C:G	single nucleotide variant	synonymous variant	Likely benign	Aug 20, 2019	criteria provided, multiple submitters, no conflicts
NM	003482.4(KMT2D):c.14747C>T (p.Pro4916Leu)	KMT2D	P4916L	not provided|Kabuki syndrome 1|Choanal atresia-athelia-hypothyroidism-delayed puberty-short stature syndrome|Kabuki syndrome	VCV001300591	12	49421002	12	49027219	1300591	1290874	rs529656123	NC	000012.12:49027218:G:A	single nucleotide variant	missense variant	Conflicting classifications of pathogenicity	Aug 6, 2024	criteria provided, conflicting classifications
NM	003482.4(KMT2D):c.14740C>T (p.Pro4914Ser)	KMT2D	P4914S	Kabuki syndrome	VCV002812268	12	49421009	12	49027226	2812268	2965660		NC	000012.12:49027225:G:A	single nucleotide variant	missense variant	Benign	Nov 5, 2022	criteria provided, single submitter
NM	003482.4(KMT2D):c.14740C>A (p.Pro4914Thr)	KMT2D	P4914T	not provided	VCV001302694	12	49421009	12	49027226	1302694	1292975	rs750101930	NC	000012.12:49027225:G:T	single nucleotide variant	missense variant	Uncertain significance	Apr 26, 2019	criteria provided, single submitter
NM	003482.4(KMT2D):c.14734G>C (p.Glu4912Gln)	KMT2D	E4912Q	not provided	VCV002433242	12	49421015	12	49027232	2433242	2405869		NC	000012.12:49027231:C:G	single nucleotide variant	missense variant	Uncertain significance	Jan 8, 2020	criteria provided, single submitter
NM	003482.4(KMT2D):c.14728CCT[1] (p.Pro4911del)	KMT2D	P4911del	Kabuki syndrome	VCV002145736	12	49421016 - 49421018	12	49027233 - 49027235	2145736	1880221		NC	000012.12:49027232:AGGAGG:AGG	Microsatellite	inframe	deletion	Uncertain significance	Sep 29, 2022	criteria provided, single submitter
NM	003482.4(KMT2D):c.14733T>C (p.Pro4911=)	KMT2D		Kabuki syndrome	VCV001666915	12	49421016	12	49027233	1666915	1622340	rs2120370066	NC	000012.12:49027232:A:G	single nucleotide variant	synonymous variant	Likely benign	Jun 27, 2023	criteria provided, single submitter
NM	003482.4(KMT2D):c.14732C>T (p.Pro4911Leu)	KMT2D	P4911L	not provided	VCV000183377	12	49421017	12	49027234	183377	181475	rs183347186	NC	000012.12:49027233:G:A	single nucleotide variant	missense variant	Uncertain significance	Nov 28, 2023	criteria provided, single submitter
NM	003482.4(KMT2D):c.14719	14731del (p.Ser4907fs)	KMT2D	S4907fs	Kabuki syndrome 1	VCV002577443	12	49421018 - 49421030	12	49027235 - 49027247	2577443	2742338		NC	000012.12:49027234:GAGGTGGGGCCGAGAG:GAG	Deletion	frameshift variant	Pathogenic	Feb 21, 2023	no assertion criteria provided
NM	003482.4(KMT2D):c.14726del (p.Pro4909fs)	KMT2D	P4909fs	Kabuki syndrome	VCV002102750	12	49421023	12	49027240	2102750	2161810		NC	000012.12:49027239:GGGG:GGG	Deletion	frameshift variant	Pathogenic	Feb 23, 2022	criteria provided, single submitter
NM	003482.4(KMT2D):c.14722del (p.Ala4908fs)	KMT2D	A4908fs	Kabuki syndrome 1	VCV000547497	12	49421027	12	49027244	547497	537914	rs1555186044	NC	000012.12:49027243:CC:C	Deletion	frameshift variant	Likely pathogenic	Nov 1, 2016	criteria provided, single submitter
NM	003482.4(KMT2D):c.14720C>T (p.Ser4907Leu)	KMT2D	S4907L	Kabuki syndrome	VCV002144823	12	49421029	12	49027246	2144823	1873225		NC	000012.12:49027245:G:A	single nucleotide variant	missense variant	Benign	Oct 26, 2024	criteria provided, single submitter
NM	003482.4(KMT2D):c.14713C>T (p.Gln4905Ter)	KMT2D	Q4905*	not provided|Kabuki syndrome 1	VCV000504375	12	49421036	12	49027253	504375	495537	rs1555186053	NC	000012.12:49027252:G:A	single nucleotide variant	nonsense	Pathogenic/Likely pathogenic	Feb 27, 2018	criteria provided, multiple submitters, no conflicts
NM	003482.4(KMT2D):c.14711G>A (p.Arg4904Gln)	KMT2D	R4904Q	Kabuki syndrome	VCV002956206	12	49421038	12	49027255	2956206	3118714		NC	000012.12:49027254:C:T	single nucleotide variant	missense variant	Benign	Jul 30, 2023	criteria provided, single submitter
NM	003482.4(KMT2D):c.14710C>T (p.Arg4904Ter)	KMT2D	R4904*	Kabuki syndrome|not provided|Kabuki syndrome 1	VCV000094176	12	49421039	12	49027256	94176	100076	rs398123721	NC	000012.12:49027255:G:A	single nucleotide variant	nonsense	Pathogenic	Feb 1, 2025	criteria provided, multiple submitters, no conflicts
NM	003482.4(KMT2D):c.14707G>A (p.Val4903Met)	KMT2D	V4903M	Kabuki syndrome	VCV002893359	12	49421042	12	49027259	2893359	3055865		NC	000012.12:49027258:C:T	single nucleotide variant	missense variant	Likely benign	Sep 17, 2024	criteria provided, single submitter
NM	003482.4(KMT2D):c.14704G>A (p.Asp4902Asn)	KMT2D	D4902N	Kabuki syndrome	VCV002754100	12	49421045	12	49027262	2754100	2916569		NC	000012.12:49027261:C:T	single nucleotide variant	missense variant	Uncertain significance	Aug 19, 2023	criteria provided, single submitter
NM	003482.4(KMT2D):c.14701C>A (p.Leu4901Met)	KMT2D	L4901M	not provided	VCV002433244	12	49421048	12	49027265	2433244	2405870		NC	000012.12:49027264:G:T	single nucleotide variant	missense variant	Uncertain significance	Jul 14, 2020	criteria provided, single submitter
NM	003482.4(KMT2D):c.14701C>G (p.Leu4901Val)	KMT2D	L4901V	Kabuki syndrome|not provided	VCV002085504	12	49421048	12	49027265	2085504	2136863		NC	000012.12:49027264:G:C	single nucleotide variant	missense variant	Conflicting classifications of pathogenicity	Nov 1, 2024	criteria provided, conflicting classifications
NM	003482.4(KMT2D):c.14700del (p.Leu4901fs)	KMT2D	L4901fs	Kabuki syndrome	VCV000531885	12	49421049	12	49027266	531885	527177	rs1555186066	NC	000012.12:49027265:A:	Deletion	frameshift variant	Pathogenic	Oct 10, 2017	criteria provided, single submitter
NM	003482.4(KMT2D):c.14699A>G (p.Asn4900Ser)	KMT2D	N4900S	Kabuki syndrome	VCV003671712	12	49421050	12	49027267	3671712	3805637		NC	000012.12:49027266:T:C	single nucleotide variant	missense variant	Benign	Sep 10, 2024	criteria provided, single submitter
NM	003482.4(KMT2D):c.14698A>G (p.Asn4900Asp)	KMT2D	N4900D	Kabuki syndrome	VCV002796061	12	49421051	12	49027268	2796061	2958480		NC	000012.12:49027267:T:C	single nucleotide variant	missense variant	Uncertain significance	Oct 4, 2023	criteria provided, single submitter
NM	003482.4(KMT2D):c.14695T>A (p.Ser4899Thr)	KMT2D	S4899T	Inborn genetic diseases	VCV002305624	12	49421054	12	49027271	2305624	2293677		NC	000012.12:49027270:A:T	single nucleotide variant	missense variant	Uncertain significance	Sep 12, 2022	criteria provided, single submitter
NM	003482.4(KMT2D):c.14690A>G (p.Asn4897Ser)	KMT2D	N4897S	Kabuki syndrome	VCV002159854	12	49421059	12	49027276	2159854	1886931		NC	000012.12:49027275:T:C	single nucleotide variant	missense variant	Benign	Feb 22, 2023	criteria provided, single submitter
NM	003482.4(KMT2D):c.14688C>A (p.Tyr4896Ter)	KMT2D	Y4896*	Kabuki syndrome	VCV000463010	12	49421061	12	49027278	463010	462191	rs1555186079	NC	000012.12:49027277:G:T	single nucleotide variant	nonsense	Pathogenic	Sep 1, 2016	criteria provided, single submitter
NM	003482.4(KMT2D):c.14684C>T (p.Thr4895Ile)	KMT2D	T4895I	not provided|Kabuki syndrome	VCV001391672	12	49421065	12	49027282	1391672	1386471	rs991956504	NC	000012.12:49027281:G:A	single nucleotide variant	missense variant	Conflicting classifications of pathogenicity	Sep 1, 2024	criteria provided, conflicting classifications
NM	003482.4(KMT2D):c.14681A>G (p.Tyr4894Cys)	KMT2D	Y4894C	Kabuki syndrome	VCV003710559	12	49421068	12	49027285	3710559	3847448		NC	000012.12:49027284:T:C	single nucleotide variant	missense variant	Likely benign	Jun 5, 2024	criteria provided, single submitter
NM	003482.4(KMT2D):c.14672A>G (p.Gln4891Arg)	KMT2D	Q4891R	KMT2D-related disorder	VCV002629025	12	49421077	12	49027294	2629025	2796093		NC	000012.12:49027293:T:C	single nucleotide variant	missense variant	Uncertain significance	Nov 24, 2022	criteria provided, single submitter
NM	003482.4(KMT2D):c.14669	14672del (p.Thr4890fs)	KMT2D	T4890fs	Kabuki syndrome 1	VCV000547496	12	49421077 - 49421080	12	49027294 - 49027297	547496	537915	rs1555186087	NC	000012.12:49027293:TGAGTG:TG	Deletion	frameshift variant	Likely pathogenic	Nov 1, 2016	criteria provided, single submitter
NM	003482.4(KMT2D):c.14669C>T (p.Thr4890Ile)	KMT2D	T4890I	Choanal atresia-athelia-hypothyroidism-delayed puberty-short stature syndrome|Kabuki syndrome 1	VCV003574654	12	49421080	12	49027297	3574654	3714091		NC	000012.12:49027296:G:A	single nucleotide variant	missense variant	Uncertain significance	Feb 10, 2024	criteria provided, single submitter
NM	003482.4(KMT2D):c.14668A>G (p.Thr4890Ala)	KMT2D	T4890A	Kabuki syndrome	VCV002072660	12	49421081	12	49027298	2072660	2130589		NC	000012.12:49027297:T:C	single nucleotide variant	missense variant	Uncertain significance	Aug 4, 2023	criteria provided, single submitter
NM	003482.4(KMT2D):c.14662C>T (p.Pro4888Ser)	KMT2D	P4888S	not provided	VCV002579826	12	49421087	12	49027304	2579826	2747336		NC	000012.12:49027303:G:A	single nucleotide variant	missense variant	Uncertain significance	Mar 13, 2023	criteria provided, single submitter
NM	003482.4(KMT2D):c.14659G>T (p.Glu4887Ter)	KMT2D	E4887*	Kabuki syndrome 1	VCV000183372	12	49421090	12	49027307	183372	181476	rs793888513	NC	000012.12:49027306:C:A	single nucleotide variant	nonsense	Likely pathogenic	Feb 4, 2015	no assertion criteria provided
NM	003482.4(KMT2D):c.14656C>T (p.Pro4886Ser)	KMT2D	P4886S	Kabuki syndrome	VCV002016879	12	49421093	12	49027310	2016879	2072239		NC	000012.12:49027309:G:A	single nucleotide variant	missense variant	Likely benign	Aug 22, 2022	criteria provided, single submitter
NM	003482.4(KMT2D):c.14653G>A (p.Ala4885Thr)	KMT2D	A4885T	Choanal atresia-athelia-hypothyroidism-delayed puberty-short stature syndrome|Kabuki syndrome 1|Kabuki syndrome	VCV002186985	12	49421096	12	49027313	2186985	1914395		NC	000012.12:49027312:C:T	single nucleotide variant	missense variant	Conflicting classifications of pathogenicity	Sep 6, 2024	criteria provided, conflicting classifications
NM	003482.4(KMT2D):c.14652C>T (p.Pro4884=)	KMT2D		Kabuki syndrome	VCV002035202	12	49421097	12	49027314	2035202	2100860		NC	000012.12:49027313:G:A	single nucleotide variant	synonymous variant	Likely benign	Oct 8, 2024	criteria provided, single submitter
NM	003482.4(KMT2D):c.14651C>T (p.Pro4884Leu)	KMT2D	P4884L	Kabuki syndrome	VCV003677813	12	49421098	12	49027315	3677813	3814131		NC	000012.12:49027314:G:A	single nucleotide variant	missense variant	Benign	May 25, 2024	criteria provided, single submitter
NM	003482.4(KMT2D):c.14650C>T (p.Pro4884Ser)	KMT2D	P4884S	Kabuki syndrome 1|Choanal atresia-athelia-hypothyroidism-delayed puberty-short stature syndrome|Kabuki syndrome	VCV001051963	12	49421099	12	49027316	1051963	1047978	rs1019876289	NC	000012.12:49027315:G:A	single nucleotide variant	missense variant	Conflicting classifications of pathogenicity	Apr 29, 2024	criteria provided, conflicting classifications
NM	003482.4(KMT2D):c.14644-1G>A	KMT2D		not provided	VCV001341398	12	49421106	12	49027323	1341398	1332604	rs2120371733	NC	000012.12:49027322:C:T	single nucleotide variant	splice acceptor variant	not provided		no classification provided
NM	003482.4(KMT2D):c.14644-3C>G	KMT2D		Kabuki syndrome|not provided	VCV000463009	12	49421108	12	49027325	463009	463000	rs1555186093	NC	000012.12:49027324:G:C	single nucleotide variant	intron variant	Conflicting classifications of pathogenicity	Aug 8, 2022	criteria provided, conflicting classifications
NM	003482.4(KMT2D):c.14644-11C>T	KMT2D		Kabuki syndrome	VCV001534045	12	49421116	12	49027333	1534045	1647613	rs570653051	NC	000012.12:49027332:G:A	single nucleotide variant	intron variant	Benign	Jun 9, 2024	criteria provided, single submitter
NM	003482.4(KMT2D):c.14644-12A>G	KMT2D		Kabuki syndrome	VCV002807359	12	49421117	12	49027334	2807359	2964594		NC	000012.12:49027333:T:C	single nucleotide variant	intron variant	Likely benign	Nov 8, 2022	criteria provided, single submitter
NM	003482.4(KMT2D):c.14644-13C>T	KMT2D		Kabuki syndrome	VCV002968252	12	49421118	12	49027335	2968252	3128640		NC	000012.12:49027334:G:A	single nucleotide variant	intron variant	Likely benign	Jan 14, 2025	criteria provided, single submitter
NM	003482.4(KMT2D):c.14644-74C>G	KMT2D		not specified|not provided	VCV001245004	12	49421179	12	49027396	1245004	1236241	rs833817	NC	000012.12:49027395:G:C	single nucleotide variant	intron variant	Benign	Jan 24, 2024	criteria provided, multiple submitters, no conflicts
NM	003482.4(KMT2D):c.14643+15G>C	KMT2D		Kabuki syndrome	VCV001662360	12	49421571	12	49027788	1662360	1642584	rs959216990	NC	000012.12:49027787:C:G	single nucleotide variant	intron variant	Likely benign	Jun 5, 2021	criteria provided, single submitter
NM	003482.4(KMT2D):c.14643+13G>C	KMT2D		Kabuki syndrome	VCV002911776	12	49421573	12	49027790	2911776	3075755		NC	000012.12:49027789:C:G	single nucleotide variant	intron variant	Likely benign	Aug 3, 2023	criteria provided, single submitter
NM	003482.4(KMT2D):c.14643+12G>A	KMT2D		not provided|Kabuki syndrome 1|Kabuki syndrome	VCV000289695	12	49421574	12	49027791	289695	273932	rs186670730	NC	000012.12:49027790:C:T	single nucleotide variant	intron variant	Conflicting classifications of pathogenicity	Jan 12, 2025	criteria provided, conflicting classifications
NM	003482.4(KMT2D):c.14643+11G>A	KMT2D		Kabuki syndrome	VCV001602270	12	49421575	12	49027792	1602270	1633396	rs1416746706	NC	000012.12:49027791:C:T	single nucleotide variant	intron variant	Likely benign	Jul 1, 2024	criteria provided, single submitter
NM	003482.4(KMT2D):c.14643+9G>T	KMT2D		Kabuki syndrome	VCV003610194	12	49421577	12	49027794	3610194	3741174		NC	000012.12:49027793:C:A	single nucleotide variant	intron variant	Likely benign	Aug 6, 2024	criteria provided, single submitter
NM	003482.4(KMT2D):c.14643+9G>A	KMT2D		Kabuki syndrome	VCV000729774	12	49421577	12	49027794	729774	744637	rs368565240	NC	000012.12:49027793:C:T	single nucleotide variant	intron variant	Likely benign	Jan 22, 2024	criteria provided, single submitter
NM	003482.4(KMT2D):c.14643+6T>C	KMT2D		Kabuki syndrome	VCV002995727	12	49421580	12	49027797	2995727	3166365		NC	000012.12:49027796:A:G	single nucleotide variant	intron variant	Uncertain significance	Jun 11, 2023	criteria provided, single submitter
NM	003482.4(KMT2D):c.14643+4G>T	KMT2D		KMT2D-related disorder	VCV003347952	12	49421582	12	49027799	3347952	3506304		NC	000012.12:49027798:C:A	single nucleotide variant	intron variant	Likely benign	Jul 29, 2024	no assertion criteria provided
NM	003482.4(KMT2D):c.14643+3A>G	KMT2D		Kabuki syndrome	VCV002194982	12	49421583	12	49027800	2194982	1932825		NC	000012.12:49027799:T:C	single nucleotide variant	intron variant	Uncertain significance	Jun 22, 2022	criteria provided, single submitter
NM	003482.4(KMT2D):c.14643+3A>T	KMT2D		Choanal atresia-athelia-hypothyroidism-delayed puberty-short stature syndrome|Kabuki syndrome 1|Kabuki syndrome|not provided	VCV001202526	12	49421583	12	49027800	1202526	1191422	rs374232950	NC	000012.12:49027799:T:A	single nucleotide variant	intron variant	Conflicting classifications of pathogenicity	Oct 21, 2024	criteria provided, conflicting classifications
NM	003482.4(KMT2D):c.14643G>A (p.Gln4881=)	KMT2D		Kabuki syndrome	VCV001911996	12	49421586	12	49027803	1911996	1969623		NC	000012.12:49027802:C:T	single nucleotide variant	synonymous variant	Uncertain significance	Mar 1, 2022	criteria provided, single submitter
NM	003482.4(KMT2D):c.14636T>G (p.Leu4879Arg)	KMT2D	L4879R	Kabuki syndrome	VCV001348188	12	49421593	12	49027810	1348188	1459419	rs1330027912	NC	000012.12:49027809:A:C	single nucleotide variant	missense variant	Likely benign	Feb 5, 2022	criteria provided, single submitter
NM	003482.4(KMT2D):c.14635C>T (p.Leu4879=)	KMT2D		not provided|Kabuki syndrome	VCV000805010	12	49421594	12	49027811	805010	793427	rs368094058	NC	000012.12:49027810:G:A	single nucleotide variant	synonymous variant	Benign/Likely benign	Jan 8, 2025	criteria provided, multiple submitters, no conflicts
NM	003482.4(KMT2D):c.14625C>G (p.Ile4875Met)	KMT2D	I4875M	Kabuki syndrome	VCV001397419	12	49421604	12	49027821	1397419	1437986	rs1942680573	NC	000012.12:49027820:G:C	single nucleotide variant	missense variant	Uncertain significance	Oct 9, 2021	criteria provided, single submitter
NM	003482.4(KMT2D):c.14623A>C (p.Ile4875Leu)	KMT2D	I4875L	KMT2D-related disorder	VCV002636070	12	49421606	12	49027823	2636070	2797891		NC	000012.12:49027822:T:G	single nucleotide variant	missense variant	Uncertain significance	Feb 9, 2023	criteria provided, single submitter
NM	003482.4(KMT2D):c.14620G>A (p.Asp4874Asn)	KMT2D	D4874N	Kabuki syndrome	VCV002892655	12	49421609	12	49027826	2892655	3045458		NC	000012.12:49027825:C:T	single nucleotide variant	missense variant	Uncertain significance	Oct 28, 2022	criteria provided, single submitter
NM	003482.4(KMT2D):c.14619A>G (p.Leu4873=)	KMT2D		Kabuki syndrome	VCV002880551	12	49421610	12	49027827	2880551	3034044		NC	000012.12:49027826:T:C	single nucleotide variant	synonymous variant	Likely benign	Feb 23, 2023	criteria provided, single submitter
NM	003482.4(KMT2D):c.14607G>A (p.Leu4869=)	KMT2D		Kabuki syndrome	VCV001623955	12	49421622	12	49027839	1623955	1594722	rs779388857	NC	000012.12:49027838:C:T	single nucleotide variant	synonymous variant	Likely benign	Jul 19, 2024	criteria provided, single submitter
NM	003482.4(KMT2D):c.14598C>T (p.Gly4866=)	KMT2D		Choanal atresia-athelia-hypothyroidism-delayed puberty-short stature syndrome|Kabuki syndrome 1	VCV003574655	12	49421631	12	49027848	3574655	3714092		NC	000012.12:49027847:G:A	single nucleotide variant	synonymous variant	Uncertain significance	Mar 8, 2024	criteria provided, single submitter
NM	003482.4(KMT2D):c.14594C>T (p.Pro4865Leu)	KMT2D	P4865L	not provided	VCV003392773	12	49421635	12	49027852	3392773	3551852		NC	000012.12:49027851:G:A	single nucleotide variant	missense variant	Uncertain significance	Jun 24, 2024	criteria provided, single submitter
NM	003482.4(KMT2D):c.14593C>T (p.Pro4865Ser)	KMT2D	P4865S	Kabuki syndrome	VCV001435660	12	49421636	12	49027853	1435660	1500656	rs1196841237	NC	000012.12:49027852:G:A	single nucleotide variant	missense variant	Uncertain significance	Oct 8, 2024	criteria provided, single submitter
NM	003482.4(KMT2D):c.14585C>T (p.Ala4862Val)	KMT2D	A4862V	Kabuki syndrome	VCV002809524	12	49421644	12	49027861	2809524	2975320		NC	000012.12:49027860:G:A	single nucleotide variant	missense variant	Likely benign	Oct 23, 2022	criteria provided, single submitter
NM	003482.4(KMT2D):c.14585C>G (p.Ala4862Gly)	KMT2D	A4862G	Kabuki syndrome	VCV001419846	12	49421644	12	49027861	1419846	1410064	rs746563322	NC	000012.12:49027860:G:C	single nucleotide variant	missense variant	Uncertain significance	Aug 10, 2023	criteria provided, single submitter
NM	003482.4(KMT2D):c.14581G>A (p.Asp4861Asn)	KMT2D	D4861N	Kabuki syndrome|Kabuki syndrome 1	VCV001597779	12	49421648	12	49027865	1597779	1570918	rs202167830	NC	000012.12:49027864:C:T	single nucleotide variant	missense variant	Likely benign	Feb 18, 2024	criteria provided, multiple submitters, no conflicts
NM	003482.4(KMT2D):c.14580dup (p.Asp4861Ter)	KMT2D	D4861*	not provided	VCV000094175	12	49421648 - 49421649	12	49027865 - 49027866	94175	100075	rs398123720	NC	000012.12:49027865:AAA:AAAA	Duplication	nonsense	Pathogenic	Dec 18, 2012	criteria provided, single submitter
NM	003482.4(KMT2D):c.14578T>C (p.Phe4860Leu)	KMT2D	F4860L	Kabuki syndrome	VCV002892063	12	49421651	12	49027868	2892063	3052204		NC	000012.12:49027867:A:G	single nucleotide variant	missense variant	Benign	Nov 25, 2023	criteria provided, single submitter
NM	003482.4(KMT2D):c.14575C>T (p.Gln4859Ter)	KMT2D	Q4859*	Kabuki syndrome 1	VCV000931395	12	49421654	12	49027871	931395	919439	rs1942683224	NC	000012.12:49027870:G:A	single nucleotide variant	nonsense	Pathogenic	Jan 1, 2016	criteria provided, single submitter
NM	003482.4(KMT2D):c.14574G>A (p.Lys4858=)	KMT2D		Kabuki syndrome 1|Kabuki syndrome	VCV001605311	12	49421655	12	49027872	1605311	1537638	rs562830182	NC	000012.12:49027871:C:T	single nucleotide variant	synonymous variant	Likely benign	Feb 24, 2024	criteria provided, multiple submitters, no conflicts
NM	003482.4(KMT2D):c.14570T>C (p.Leu4857Pro)	KMT2D	L4857P	Kabuki syndrome	VCV002854005	12	49421659	12	49027876	2854005	3010371		NC	000012.12:49027875:A:G	single nucleotide variant	missense variant	Uncertain significance	Dec 11, 2023	criteria provided, single submitter
NM	003482.4(KMT2D):c.14568G>A (p.Trp4856Ter)	KMT2D	W4856*	Kabuki syndrome 1	VCV000620058	12	49421661	12	49027878	620058	611412	rs1565763192	NC	000012.12:49027877:C:T	single nucleotide variant	nonsense	Pathogenic	Feb 10, 2017	criteria provided, single submitter
NM	003482.4(KMT2D):c.14565T>C (p.Asp4855=)	KMT2D		Kabuki syndrome	VCV001955361	12	49421664	12	49027881	1955361	2011629		NC	000012.12:49027880:A:G	single nucleotide variant	synonymous variant	Likely benign	Sep 26, 2024	criteria provided, single submitter
NM	003482.4(KMT2D):c.14564A>G (p.Asp4855Gly)	KMT2D	D4855G	Kabuki syndrome	VCV003635090	12	49421665	12	49027882	3635090	3773976		NC	000012.12:49027881:T:C	single nucleotide variant	missense variant	Uncertain significance	Dec 28, 2024	criteria provided, single submitter
NM	003482.4(KMT2D):c.14556T>A (p.Thr4852=)	KMT2D		Kabuki syndrome	VCV001994709	12	49421673	12	49027890	1994709	2053075		NC	000012.12:49027889:A:T	single nucleotide variant	synonymous variant	Likely benign	May 15, 2022	criteria provided, single submitter
NM	003482.4(KMT2D):c.14555C>T (p.Thr4852Ile)	KMT2D	T4852I	Kabuki syndrome 1|Choanal atresia-athelia-hypothyroidism-delayed puberty-short stature syndrome|KMT2D-related disorder|Kabuki syndrome	VCV001588015	12	49421674	12	49027891	1588015	1606037	rs201597771	NC	000012.12:49027890:G:A	single nucleotide variant	missense variant	Conflicting classifications of pathogenicity	Apr 21, 2024	criteria provided, conflicting classifications
NM	003482.4(KMT2D):c.14554A>G (p.Thr4852Ala)	KMT2D	T4852A	Kabuki syndrome|not provided	VCV001926753	12	49421675	12	49027892	1926753	1990818		NC	000012.12:49027891:T:C	single nucleotide variant	missense variant	Likely benign	Dec 1, 2024	criteria provided, multiple submitters, no conflicts
NM	003482.4(KMT2D):c.14549C>G (p.Pro4850Arg)	KMT2D	P4850R	Kabuki syndrome	VCV002908707	12	49421680	12	49027897	2908707	3066215		NC	000012.12:49027896:G:C	single nucleotide variant	missense variant	Benign	Aug 22, 2024	criteria provided, single submitter
NM	003482.4(KMT2D):c.14546G>A (p.Ser4849Asn)	KMT2D	S4849N	Kabuki syndrome 1|Choanal atresia-athelia-hypothyroidism-delayed puberty-short stature syndrome|Inborn genetic diseases|Kabuki syndrome	VCV002157142	12	49421683	12	49027900	2157142	1893330		NC	000012.12:49027899:C:T	single nucleotide variant	missense variant	Uncertain significance	Dec 8, 2024	criteria provided, multiple submitters, no conflicts
NM	003482.4(KMT2D):c.14545A>G (p.Ser4849Gly)	KMT2D	S4849G	Inborn genetic diseases	VCV002477895	12	49421684	12	49027901	2477895	2450518		NC	000012.12:49027900:T:C	single nucleotide variant	missense variant	Uncertain significance	Jan 23, 2023	criteria provided, single submitter
NM	003482.4(KMT2D):c.14543A>G (p.Lys4848Arg)	KMT2D	K4848R	Kabuki syndrome	VCV001439080	12	49421686	12	49027903	1439080	1349481	rs775546652	NC	000012.12:49027902:T:C	single nucleotide variant	missense variant	Benign	Mar 12, 2024	criteria provided, single submitter
NM	003482.4(KMT2D):c.14541C>T (p.Gly4847=)	KMT2D		Kabuki syndrome	VCV001945459	12	49421688	12	49027905	1945459	1995715		NC	000012.12:49027904:G:A	single nucleotide variant	synonymous variant	Likely benign	Jul 26, 2022	criteria provided, single submitter
NM	003482.4(KMT2D):c.14540G>A (p.Gly4847Asp)	KMT2D	G4847D	Kabuki syndrome	VCV002852429	12	49421689	12	49027906	2852429	3010073		NC	000012.12:49027905:C:T	single nucleotide variant	missense variant	Likely benign	Apr 12, 2023	criteria provided, single submitter
NM	003482.4(KMT2D):c.14530G>T (p.Gly4844Cys)	KMT2D	G4844C	Choanal atresia-athelia-hypothyroidism-delayed puberty-short stature syndrome	VCV002431859	12	49421699	12	49027916	2431859	2405363		NC	000012.12:49027915:C:A	single nucleotide variant	missense variant	Uncertain significance	Mar 10, 2022	criteria provided, single submitter
NM	003482.4(KMT2D):c.14530G>A (p.Gly4844Ser)	KMT2D	G4844S	Inborn genetic diseases	VCV002389467	12	49421699	12	49027916	2389467	2383748		NC	000012.12:49027915:C:T	single nucleotide variant	missense variant	Uncertain significance	Jan 8, 2021	criteria provided, single submitter
NM	003482.4(KMT2D):c.14529G>T (p.Lys4843Asn)	KMT2D	K4843N	Kabuki syndrome 1	VCV000802849	12	49421700	12	49027917	802849	791246	rs764121956	NC	000012.12:49027916:C:A	single nucleotide variant	missense variant	Uncertain significance	May 28, 2019	criteria provided, single submitter
NM	003482.4(KMT2D):c.14526A>G (p.Glu4842=)	KMT2D		Kabuki syndrome	VCV003616892	12	49421703	12	49027920	3616892	3749859		NC	000012.12:49027919:T:C	single nucleotide variant	synonymous variant	Benign	Nov 5, 2024	criteria provided, single submitter
NM	003482.4(KMT2D):c.14525A>G (p.Glu4842Gly)	KMT2D	E4842G	Kabuki syndrome	VCV001721522	12	49421704	12	49027921	1721522	1772856		NC	000012.12:49027920:T:C	single nucleotide variant	missense variant	Likely benign	Nov 28, 2022	criteria provided, single submitter
NM	003482.4(KMT2D):c.14523G>C (p.Lys4841Asn)	KMT2D	K4841N	Kabuki syndrome	VCV003633096	12	49421706	12	49027923	3633096	3773282		NC	000012.12:49027922:C:G	single nucleotide variant	missense variant	Uncertain significance	Jun 5, 2024	criteria provided, single submitter
NM	003482.4(KMT2D):c.14520G>A (p.Gly4840=)	KMT2D		Kabuki syndrome	VCV002818474	12	49421709	12	49027926	2818474	2984689		NC	000012.12:49027925:C:T	single nucleotide variant	synonymous variant	Benign	Mar 12, 2023	criteria provided, single submitter
NM	003482.4(KMT2D):c.14519G>A (p.Gly4840Glu)	KMT2D	G4840E	Kabuki syndrome 1|Kabuki syndrome	VCV000996857	12	49421710	12	49027927	996857	984595	rs1054025123	NC	000012.12:49027926:C:T	single nucleotide variant	missense variant	Conflicting classifications of pathogenicity	Sep 1, 2024	criteria provided, conflicting classifications
NM	003482.4(KMT2D):c.14517T>C (p.Gly4839=)	KMT2D		Kabuki syndrome	VCV002999892	12	49421712	12	49027929	2999892	3164015		NC	000012.12:49027928:A:G	single nucleotide variant	synonymous variant	Likely benign	Aug 19, 2023	criteria provided, single submitter
NM	003482.4(KMT2D):c.14516G>T (p.Gly4839Val)	KMT2D	G4839V	Inborn genetic diseases	VCV003116046	12	49421713	12	49027930	3116046	3272665		NC	000012.12:49027929:C:A	single nucleotide variant	missense variant	Uncertain significance	Jan 23, 2024	criteria provided, single submitter
NM	003482.4(KMT2D):c.14516-5T>C	KMT2D		Inborn genetic diseases	VCV002228560	12	49421718	12	49027935	2228560	2219302		NC	000012.12:49027934:A:G	single nucleotide variant	intron variant	Uncertain significance	Dec 31, 2020	criteria provided, single submitter
NM	003482.4(KMT2D):c.14516-6C>T	KMT2D		Kabuki syndrome	VCV002906547	12	49421719	12	49027936	2906547	3069444		NC	000012.12:49027935:G:A	single nucleotide variant	intron variant	Likely benign	Nov 7, 2023	criteria provided, single submitter
NM	003482.4(KMT2D):c.14516-8T>G	KMT2D		Kabuki syndrome	VCV001541104	12	49421721	12	49027938	1541104	1661598	rs536208201	NC	000012.12:49027937:A:C	single nucleotide variant	intron variant	Likely benign	Jan 29, 2024	criteria provided, single submitter
NM	003482.4(KMT2D):c.14516-10C>T	KMT2D		KMT2D-related disorder	VCV003054201	12	49421723	12	49027940	3054201	3219895		NC	000012.12:49027939:G:A	single nucleotide variant	intron variant	Likely benign	Apr 1, 2021	no assertion criteria provided
NM	003482.4(KMT2D):c.14516-19G>C	KMT2D		Kabuki syndrome	VCV001667144	12	49421732	12	49027949	1667144	1591082	rs2120377390	NC	000012.12:49027948:C:G	single nucleotide variant	intron variant	Likely benign	Dec 28, 2020	criteria provided, single submitter
NM	003482.4(KMT2D):c.14515+20C>T	KMT2D		Kabuki syndrome	VCV001667806	12	49421772	12	49027989	1667806	1657089	rs201029346	NC	000012.12:49027988:G:A	single nucleotide variant	intron variant	Benign	Dec 3, 2024	criteria provided, single submitter
NM	003482.4(KMT2D):c.14515+15G>A	KMT2D		Kabuki syndrome	VCV002048097	12	49421777	12	49027994	2048097	2107283		NC	000012.12:49027993:C:T	single nucleotide variant	intron variant	Likely benign	Jul 18, 2022	criteria provided, single submitter
NM	003482.4(KMT2D):c.14515+11C>T	KMT2D		Kabuki syndrome	VCV002075401	12	49421781	12	49027998	2075401	2134516		NC	000012.12:49027997:G:A	single nucleotide variant	intron variant	Likely benign	Oct 13, 2022	criteria provided, single submitter
NM	003482.4(KMT2D):c.14515+9G>A	KMT2D		KMT2D-related disorder	VCV003029698	12	49421783	12	49028000	3029698	3189564		NC	000012.12:49027999:C:T	single nucleotide variant	intron variant	Likely benign	Jun 3, 2021	no assertion criteria provided
NM	003482.4(KMT2D):c.14515+1del	KMT2D		Kabuki syndrome 1	VCV000981791	12	49421791	12	49028008	981791	969751	rs1942691966	NC	000012.12:49028007:CC:C	Deletion	splice donor variant	Pathogenic	May 15, 2015	no assertion criteria provided
NM	003482.4(KMT2D):c.14515+1G>A	KMT2D		Kabuki syndrome 1	VCV000547495	12	49421791	12	49028008	547495	537916	rs1555186232	NC	000012.12:49028007:C:T	single nucleotide variant	splice donor variant	Likely pathogenic	Nov 1, 2016	criteria provided, single submitter
NM	003482.4(KMT2D):c.14515+1G>T	KMT2D		Kabuki syndrome 1	VCV000430809	12	49421791	12	49028008	430809	424356	rs1555186232	NC	000012.12:49028007:C:A	single nucleotide variant	splice donor variant	Likely pathogenic		criteria provided, single submitter
NM	003482.4(KMT2D):c.14513C>T (p.Pro4838Leu)	KMT2D	P4838L	Kabuki syndrome	VCV003615920	12	49421794	12	49028011	3615920	3745598		NC	000012.12:49028010:G:A	single nucleotide variant	missense variant	Uncertain significance	May 2, 2024	criteria provided, single submitter
NM	003482.4(KMT2D):c.14512C>T (p.Pro4838Ser)	KMT2D	P4838S	Kabuki syndrome|not provided	VCV001897375	12	49421795	12	49028012	1897375	1962803		NC	000012.12:49028011:G:A	single nucleotide variant	missense variant	Uncertain significance	Jan 1, 2025	criteria provided, multiple submitters, no conflicts
NM	003482.4(KMT2D):c.14510G>A (p.Gly4837Asp)	KMT2D	G4837D	Choanal atresia-athelia-hypothyroidism-delayed puberty-short stature syndrome|Kabuki syndrome 1	VCV003574656	12	49421797	12	49028014	3574656	3714094		NC	000012.12:49028013:C:T	single nucleotide variant	missense variant	Uncertain significance	Mar 14, 2024	criteria provided, single submitter
NM	003482.4(KMT2D):c.14506G>A (p.Glu4836Lys)	KMT2D	E4836K	Kabuki syndrome	VCV001956349	12	49421801	12	49028018	1956349	2015195		NC	000012.12:49028017:C:T	single nucleotide variant	missense variant	Benign	Aug 22, 2022	criteria provided, single submitter
NM	003482.4(KMT2D):c.14505T>C (p.Ala4835=)	KMT2D		Kabuki syndrome	VCV001634082	12	49421802	12	49028019	1634082	1632170	rs1243297922	NC	000012.12:49028018:A:G	single nucleotide variant	synonymous variant	Likely benign	Feb 4, 2022	criteria provided, single submitter
NM	003482.4(KMT2D):c.14504C>A (p.Ala4835Asp)	KMT2D	A4835D	Kabuki syndrome	VCV003635091	12	49421803	12	49028020	3635091	3773977		NC	000012.12:49028019:G:T	single nucleotide variant	missense variant	Uncertain significance	Nov 6, 2024	criteria provided, single submitter
NM	003482.4(KMT2D):c.14503G>A (p.Ala4835Thr)	KMT2D	A4835T	Inborn genetic diseases|KMT2D-related disorder|Kabuki syndrome	VCV002181551	12	49421804	12	49028021	2181551	1916780		NC	000012.12:49028020:C:T	single nucleotide variant	missense variant	Conflicting classifications of pathogenicity	Jun 4, 2024	criteria provided, conflicting classifications
NM	003482.4(KMT2D):c.14502dup (p.Ala4835fs)	KMT2D	A4835fs	Kabuki syndrome 1	VCV001526176	12	49421804 - 49421805	12	49028021 - 49028022	1526176	1517580	rs2120378003	NC	000012.12:49028021:TT:TTT	Duplication	frameshift variant	Likely pathogenic	Mar 22, 2022	criteria provided, single submitter
NM	003482.4(KMT2D):c.14500G>A (p.Glu4834Lys)	KMT2D	E4834K	Choanal atresia-athelia-hypothyroidism-delayed puberty-short stature syndrome|Kabuki syndrome 1|Kabuki syndrome	VCV002788465	12	49421807	12	49028024	2788465	2949172		NC	000012.12:49028023:C:T	single nucleotide variant	missense variant	Uncertain significance	Apr 1, 2024	criteria provided, multiple submitters, no conflicts
NM	003482.4(KMT2D):c.14497G>C (p.Gly4833Arg)	KMT2D	G4833R	not provided|Kabuki syndrome	VCV002170883	12	49421810	12	49028027	2170883	1907414		NC	000012.12:49028026:C:G	single nucleotide variant	missense variant	Benign/Likely benign	Nov 1, 2024	criteria provided, multiple submitters, no conflicts
NM	003482.4(KMT2D):c.14496G>C (p.Lys4832Asn)	KMT2D	K4832N	Kabuki syndrome	VCV002728984	12	49421811	12	49028028	2728984	2883010		NC	000012.12:49028027:C:G	single nucleotide variant	missense variant	Uncertain significance	Jun 10, 2024	criteria provided, single submitter
NM	003482.4(KMT2D):c.14496G>T (p.Lys4832Asn)	KMT2D	K4832N	not provided|Kabuki syndrome|Inborn genetic diseases	VCV001326182	12	49421811	12	49028028	1326182	1316441	rs557710880	NC	000012.12:49028027:C:A	single nucleotide variant	missense variant	Likely benign	Nov 30, 2024	criteria provided, multiple submitters, no conflicts
NM	003482.4(KMT2D):c.14493G>A (p.Lys4831=)	KMT2D		Kabuki syndrome|not provided	VCV001915940	12	49421814	12	49028031	1915940	1967522		NC	000012.12:49028030:C:T	single nucleotide variant	synonymous variant	Likely benign	Aug 20, 2022	criteria provided, multiple submitters, no conflicts
NM	003482.4(KMT2D):c.14492A>C (p.Lys4831Thr)	KMT2D	K4831T	Choanal atresia-athelia-hypothyroidism-delayed puberty-short stature syndrome|Kabuki syndrome 1	VCV003574657	12	49421815	12	49028032	3574657	3714095		NC	000012.12:49028031:T:G	single nucleotide variant	missense variant	Uncertain significance	Jun 4, 2024	criteria provided, single submitter
NM	003482.4(KMT2D):c.14491A>C (p.Lys4831Gln)	KMT2D	K4831Q	KMT2D-related disorder|Kabuki syndrome	VCV002181851	12	49421816	12	49028033	2181851	1913145		NC	000012.12:49028032:T:G	single nucleotide variant	missense variant	Conflicting classifications of pathogenicity	Nov 5, 2024	criteria provided, conflicting classifications
NM	003482.4(KMT2D):c.14487G>A (p.Glu4829=)	KMT2D		Kabuki syndrome	VCV002022912	12	49421820	12	49028037	2022912	2087234		NC	000012.12:49028036:C:T	single nucleotide variant	synonymous variant	Likely benign	Aug 4, 2023	criteria provided, single submitter
NM	003482.4(KMT2D):c.14485G>A (p.Glu4829Lys)	KMT2D	E4829K	Kabuki syndrome	VCV001513549	12	49421822	12	49028039	1513549	1468738	rs760667471	NC	000012.12:49028038:C:T	single nucleotide variant	missense variant	Benign	Dec 30, 2024	criteria provided, single submitter
NM	003482.4(KMT2D):c.14481C>T (p.Gly4827=)	KMT2D		Kabuki syndrome	VCV002147023	12	49421826	12	49028043	2147023	1870672		NC	000012.12:49028042:G:A	single nucleotide variant	synonymous variant	Benign	Aug 4, 2023	criteria provided, single submitter
NM	003482.4(KMT2D):c.14476G>A (p.Ala4826Thr)	KMT2D	A4826T	Kabuki syndrome	VCV002987758	12	49421831	12	49028048	2987758	3150603		NC	000012.12:49028047:C:T	single nucleotide variant	missense variant	Uncertain significance	Oct 24, 2024	criteria provided, single submitter
NM	003482.4(KMT2D):c.14474G>A (p.Arg4825Gln)	KMT2D	R4825Q	Inborn genetic diseases|Kabuki syndrome|not provided	VCV000598159	12	49421833	12	49028050	598159	589220	rs758494772	NC	000012.12:49028049:C:T	single nucleotide variant	missense variant	Conflicting classifications of pathogenicity	Jan 20, 2025	criteria provided, conflicting classifications
NM	003482.4(KMT2D):c.14473C>G (p.Arg4825Gly)	KMT2D	R4825G	Kabuki syndrome	VCV003004964	12	49421834	12	49028051	3004964	3165206		NC	000012.12:49028050:G:C	single nucleotide variant	missense variant	Uncertain significance	Jan 24, 2023	criteria provided, single submitter
NM	003482.4(KMT2D):c.14473C>T (p.Arg4825Trp)	KMT2D	R4825W	Kabuki syndrome 1|Choanal atresia-athelia-hypothyroidism-delayed puberty-short stature syndrome|Kabuki syndrome	VCV001299274	12	49421834	12	49028051	1299274	1289135	rs117904191	NC	000012.12:49028050:G:A	single nucleotide variant	missense variant	Conflicting classifications of pathogenicity	Jan 12, 2025	criteria provided, conflicting classifications
NM	003482.4(KMT2D):c.14471C>T (p.Ala4824Val)	KMT2D	A4824V	Kabuki syndrome	VCV002705318	12	49421836	12	49028053	2705318	2860326		NC	000012.12:49028052:G:A	single nucleotide variant	missense variant	Uncertain significance	Dec 27, 2023	criteria provided, single submitter
NM	003482.4(KMT2D):c.14470G>C (p.Ala4824Pro)	KMT2D	A4824P	not provided	VCV002663001	12	49421837	12	49028054	2663001	2830451		NC	000012.12:49028053:C:G	single nucleotide variant	missense variant	Uncertain significance	Oct 16, 2023	criteria provided, single submitter
NM	003482.4(KMT2D):c.14470G>A (p.Ala4824Thr)	KMT2D	A4824T	Choanal atresia-athelia-hypothyroidism-delayed puberty-short stature syndrome|Kabuki syndrome 1|Kabuki syndrome	VCV001513256	12	49421837	12	49028054	1513256	1472311	rs759709365	NC	000012.12:49028053:C:T	single nucleotide variant	missense variant	Conflicting classifications of pathogenicity	Apr 12, 2024	criteria provided, conflicting classifications
NM	003482.4(KMT2D):c.14469C>T (p.Pro4823=)	KMT2D		Kabuki syndrome	VCV002849410	12	49421838	12	49028055	2849410	3009199		NC	000012.12:49028054:G:A	single nucleotide variant	synonymous variant	Benign	Sep 9, 2024	criteria provided, single submitter
NM	003482.4(KMT2D):c.14469del (p.Ala4824fs)	KMT2D	A4824fs	Kabuki syndrome 1	VCV000547494	12	49421838	12	49028055	547494	537917	rs1555186257	NC	000012.12:49028054:GGGG:GGG	Deletion	frameshift variant	Likely pathogenic	Nov 1, 2016	criteria provided, single submitter
NM	003482.4(KMT2D):c.14468C>T (p.Pro4823Leu)	KMT2D	P4823L	Kabuki syndrome 1	VCV000978110	12	49421839	12	49028056	978110	966277	rs1942697370	NC	000012.12:49028055:G:A	single nucleotide variant	missense variant	Uncertain significance	Dec 27, 2019	criteria provided, single submitter
NM	003482.4(KMT2D):c.14467C>T (p.Pro4823Ser)	KMT2D	P4823S	not provided	VCV002430661	12	49421840	12	49028057	2430661	2404168		NC	000012.12:49028056:G:A	single nucleotide variant	missense variant	Uncertain significance	Aug 22, 2022	criteria provided, single submitter
NM	003482.4(KMT2D):c.14465G>T (p.Ser4822Ile)	KMT2D	S4822I	Inborn genetic diseases	VCV002310975	12	49421842	12	49028059	2310975	2295145		NC	000012.12:49028058:C:A	single nucleotide variant	missense variant	Uncertain significance	Sep 7, 2022	criteria provided, single submitter
NM	003482.4(KMT2D):c.14462A>G (p.Glu4821Gly)	KMT2D	E4821G	Kabuki syndrome	VCV002920237	12	49421845	12	49028062	2920237	3081041		NC	000012.12:49028061:T:C	single nucleotide variant	missense variant	Likely benign	Jan 2, 2025	criteria provided, single submitter
NM	003482.4(KMT2D):c.14457C>G (p.Phe4819Leu)	KMT2D	F4819L	Kabuki syndrome	VCV001423760	12	49421850	12	49028067	1423760	1418819	rs1280697331	NC	000012.12:49028066:G:C	single nucleotide variant	missense variant	Uncertain significance	Sep 26, 2023	criteria provided, single submitter
NM	003482.4(KMT2D):c.14454G>A (p.Leu4818=)	KMT2D		Kabuki syndrome	VCV003624684	12	49421853	12	49028070	3624684	3757822		NC	000012.12:49028069:C:T	single nucleotide variant	synonymous variant	Benign	Feb 1, 2024	criteria provided, single submitter
NM	003482.4(KMT2D):c.14452C>T (p.Leu4818=)	KMT2D		Kabuki syndrome	VCV002055784	12	49421855	12	49028072	2055784	2116236		NC	000012.12:49028071:G:A	single nucleotide variant	synonymous variant	Likely benign	Jan 17, 2025	criteria provided, single submitter
NM	003482.4(KMT2D):c.14446G>A (p.Glu4816Lys)	KMT2D	E4816K	Kabuki syndrome	VCV001968698	12	49421861	12	49028078	1968698	2028706		NC	000012.12:49028077:C:T	single nucleotide variant	missense variant	Uncertain significance	Oct 4, 2022	criteria provided, single submitter
NM	003482.4(KMT2D):c.14446G>C (p.Glu4816Gln)	KMT2D	E4816Q	not provided	VCV001698282	12	49421861	12	49028078	1698282	1690661	rs1942699535	NC	000012.12:49028077:C:G	single nucleotide variant	missense variant	Uncertain significance	Jan 25, 2022	criteria provided, single submitter
NM	003482.4(KMT2D):c.14444A>G (p.Tyr4815Cys)	KMT2D	Y4815C	Kabuki syndrome 1|Choanal atresia-athelia-hypothyroidism-delayed puberty-short stature syndrome|Kabuki syndrome	VCV002893457	12	49421863	12	49028080	2893457	3048843		NC	000012.12:49028079:T:C	single nucleotide variant	missense variant	Conflicting classifications of pathogenicity	Feb 29, 2024	criteria provided, conflicting classifications
NM	003482.4(KMT2D):c.14442C>G (p.Ser4814=)	KMT2D		Choanal atresia-athelia-hypothyroidism-delayed puberty-short stature syndrome|Kabuki syndrome 1	VCV003574659	12	49421865	12	49028082	3574659	3714096		NC	000012.12:49028081:G:C	single nucleotide variant	synonymous variant	Uncertain significance	Mar 20, 2024	criteria provided, single submitter
NM	003482.4(KMT2D):c.14442C>T (p.Ser4814=)	KMT2D		Kabuki syndrome	VCV002984836	12	49421865	12	49028082	2984836	3142622		NC	000012.12:49028081:G:A	single nucleotide variant	synonymous variant	Likely benign	Oct 27, 2023	criteria provided, single submitter
NM	003482.4(KMT2D):c.14438A>G (p.Asn4813Ser)	KMT2D	N4813S	Kabuki syndrome	VCV003699601	12	49421869	12	49028086	3699601	3829886		NC	000012.12:49028085:T:C	single nucleotide variant	missense variant	Benign	Jan 31, 2024	criteria provided, single submitter
NM	003482.4(KMT2D):c.14436C>T (p.Pro4812=)	KMT2D		not provided|Kabuki syndrome	VCV000309005	12	49421871	12	49028088	309005	331262	rs369799687	NC	000012.12:49028087:G:A	single nucleotide variant	synonymous variant	Likely benign	Jan 1, 2025	criteria provided, multiple submitters, no conflicts
NM	003482.4(KMT2D):c.14431A>T (p.Ile4811Phe)	KMT2D	I4811F	Kabuki syndrome	VCV001722258	12	49421876	12	49028093	1722258	1777120		NC	000012.12:49028092:T:A	single nucleotide variant	missense variant	Uncertain significance	Jan 13, 2025	criteria provided, single submitter
NM	003482.4(KMT2D):c.14429A>G (p.Lys4810Arg)	KMT2D	K4810R	not provided	VCV001313594	12	49421878	12	49028095	1313594	1303855	rs2120379085	NC	000012.12:49028094:T:C	single nucleotide variant	missense variant	Uncertain significance	Oct 27, 2020	criteria provided, single submitter
NM	003482.4(KMT2D):c.14425A>T (p.Met4809Leu)	KMT2D	M4809L	Kabuki syndrome	VCV003704081	12	49421882	12	49028099	3704081	3842281		NC	000012.12:49028098:T:A	single nucleotide variant	missense variant	Benign	Jan 19, 2025	criteria provided, single submitter
NM	003482.4(KMT2D):c.14417	14424del (p.Leu4806fs)	KMT2D	L4806fs	not provided	VCV002690631	12	49421883 - 49421890	12	49028100 - 49028107	2690631	2851664		NC	000012.12:49028099:GCTCAGCAGCTC:GCTC	Deletion	frameshift variant	Likely pathogenic	Mar 15, 2023	criteria provided, single submitter
NM	003482.4(KMT2D):c.14413G>A (p.Glu4805Lys)	KMT2D	E4805K	not provided|not specified|Kabuki syndrome	VCV000805009	12	49421894	12	49028111	805009	793428	rs563335387	NC	000012.12:49028110:C:T	single nucleotide variant	missense variant	Conflicting classifications of pathogenicity	Feb 24, 2025	criteria provided, conflicting classifications
NM	003482.4(KMT2D):c.14412G>A (p.Ala4804=)	KMT2D		Kabuki syndrome	VCV002042718	12	49421895	12	49028112	2042718	2095443		NC	000012.12:49028111:C:T	single nucleotide variant	synonymous variant	Benign	Jan 22, 2025	criteria provided, single submitter
NM	003482.4(KMT2D):c.14409G>A (p.Val4803=)	KMT2D		Kabuki syndrome	VCV003726665	12	49421898	12	49028115	3726665	3851287		NC	000012.12:49028114:C:T	single nucleotide variant	synonymous variant	Benign	Dec 4, 2024	criteria provided, single submitter
NM	003482.4(KMT2D):c.14400G>A (p.Met4800Ile)	KMT2D	M4800I	Kabuki syndrome	VCV001474039	12	49421907	12	49028124	1474039	1388034	rs2120379530	NC	000012.12:49028123:C:T	single nucleotide variant	missense variant	Uncertain significance	Aug 31, 2022	criteria provided, single submitter
NM	003482.4(KMT2D):c.14395G>A (p.Val4799Met)	KMT2D	V4799M	Kabuki syndrome|not provided	VCV001409501	12	49421912	12	49028129	1409501	1340571	rs373731411	NC	000012.12:49028128:C:T	single nucleotide variant	missense variant	Conflicting classifications of pathogenicity	Dec 13, 2023	criteria provided, conflicting classifications
NM	003482.4(KMT2D):c.14394C>T (p.Gly4798=)	KMT2D		Kabuki syndrome	VCV001444759	12	49421913	12	49028130	1444759	1384849	rs761860093	NC	000012.12:49028129:G:A	single nucleotide variant	synonymous variant	Benign	Jan 23, 2025	criteria provided, single submitter
NM	003482.4(KMT2D):c.14383-1G>A	KMT2D		not provided	VCV001527837	12	49421925	12	49028142	1527837	1519326	rs2120379704	NC	000012.12:49028141:C:T	single nucleotide variant	splice acceptor variant	not provided		no classification provided
NM	003482.4(KMT2D):c.14383-8C>T	KMT2D		Kabuki syndrome	VCV002145677	12	49421932	12	49028149	2145677	1880162		NC	000012.12:49028148:G:A	single nucleotide variant	intron variant	Likely benign	Dec 6, 2024	criteria provided, single submitter
NM	003482.4(KMT2D):c.14383-9C>T	KMT2D		Choanal atresia-athelia-hypothyroidism-delayed puberty-short stature syndrome|Kabuki syndrome 1	VCV003574660	12	49421933	12	49028150	3574660	3714097		NC	000012.12:49028149:G:A	single nucleotide variant	intron variant	Uncertain significance	Feb 13, 2024	criteria provided, single submitter
NM	003482.4(KMT2D):c.14383-15C>T	KMT2D		Kabuki syndrome	VCV002128253	12	49421939	12	49028156	2128253	2182256		NC	000012.12:49028155:G:A	single nucleotide variant	intron variant	Likely benign	May 6, 2022	criteria provided, single submitter
NM	003482.4(KMT2D):c.14383-18C>G	KMT2D		Kabuki syndrome	VCV002175991	12	49421942	12	49028159	2175991	1908648		NC	000012.12:49028158:G:C	single nucleotide variant	intron variant	Likely benign	Aug 8, 2024	criteria provided, single submitter
NM	003482.4(KMT2D):c.14383-170T>C	KMT2D		not provided	VCV001227866	12	49422094	12	49028311	1227866	1215258	rs10875914	NC	000012.12:49028310:A:G	single nucleotide variant	intron variant	Benign	Jul 17, 2018	criteria provided, single submitter
NM	003482.4(KMT2D):c.14382+20C>T	KMT2D		Kabuki syndrome|not provided	VCV001266055	12	49422591	12	49028808	1266055	1257678	rs114500210	NC	000012.12:49028807:G:A	single nucleotide variant	intron variant	Benign	Jan 30, 2025	criteria provided, multiple submitters, no conflicts
NM	003482.4(KMT2D):c.14382+18C>T	KMT2D		Kabuki syndrome	VCV001656711	12	49422593	12	49028810	1656711	1562095	rs373804862	NC	000012.12:49028809:G:A	single nucleotide variant	intron variant	Likely benign	Aug 17, 2023	criteria provided, single submitter
NM	003482.4(KMT2D):c.14382+16A>C	KMT2D		Kabuki syndrome	VCV003680929	12	49422595	12	49028812	3680929	3818551		NC	000012.12:49028811:T:G	single nucleotide variant	intron variant	Likely benign	Oct 24, 2024	criteria provided, single submitter
NM	003482.4(KMT2D):c.14382+10del	KMT2D		Kabuki syndrome	VCV001965172	12	49422601	12	49028818	1965172	2027765		NC	000012.12:49028817:T:	Deletion	intron variant	Likely benign	Dec 2, 2024	criteria provided, single submitter
NM	003482.4(KMT2D):c.14382+9T>C	KMT2D		Kabuki syndrome	VCV002882261	12	49422602	12	49028819	2882261	3042864		NC	000012.12:49028818:A:G	single nucleotide variant	intron variant	Likely benign	Nov 23, 2022	criteria provided, single submitter
NM	003482.4(KMT2D):c.14382+7dup	KMT2D		Kabuki syndrome	VCV001128858	12	49422602 - 49422603	12	49028819 - 49028820	1128858	1122669	rs778251110	NC	000012.12:49028819:GG:GGG	Duplication	intron variant	Likely benign	Jan 6, 2025	criteria provided, single submitter
NM	003482.4(KMT2D):c.14382+5G>A	KMT2D		Kabuki syndrome	VCV000849564	12	49422606	12	49028823	849564	852479	rs1942743221	NC	000012.12:49028822:C:T	single nucleotide variant	intron variant	Uncertain significance	Apr 4, 2019	criteria provided, single submitter
NM	003482.4(KMT2D):c.14382+1G>A	KMT2D		Kabuki syndrome 1	VCV001687311	12	49422610	12	49028827	1687311	1679604	rs1555186428	NC	000012.12:49028826:C:T	single nucleotide variant	splice donor variant	Likely pathogenic	May 22, 2022	criteria provided, single submitter
NM	003482.4(KMT2D):c.14382+1G>C	KMT2D		not provided	VCV000546705	12	49422610	12	49028827	546705	537194	rs1555186428	NC	000012.12:49028826:C:G	single nucleotide variant	splice donor variant	Likely pathogenic	Mar 1, 2018	criteria provided, single submitter
NM	003482.4(KMT2D):c.14381A>G (p.Lys4794Arg)	KMT2D	K4794R	not provided	VCV002578233	12	49422612	12	49028829	2578233	2743123		NC	000012.12:49028828:T:C	single nucleotide variant	missense variant	Pathogenic	Mar 1, 2023	criteria provided, single submitter
NM	003482.4(KMT2D):c.14379C>T (p.Ala4793=)	KMT2D		Kabuki syndrome	VCV002903060	12	49422614	12	49028831	2903060	3068554		NC	000012.12:49028830:G:A	single nucleotide variant	synonymous variant	Likely benign	Dec 1, 2022	criteria provided, single submitter
NM	003482.4(KMT2D):c.14374G>T (p.Ala4792Ser)	KMT2D	A4792S	Kabuki syndrome	VCV003635092	12	49422619	12	49028836	3635092	3773978		NC	000012.12:49028835:C:A	single nucleotide variant	missense variant	Uncertain significance	Jul 31, 2024	criteria provided, single submitter
NM	003482.4(KMT2D):c.14371G>A (p.Ala4791Thr)	KMT2D	A4791T	Inborn genetic diseases|Kabuki syndrome	VCV002553603	12	49422622	12	49028839	2553603	2719057		NC	000012.12:49028838:C:T	single nucleotide variant	missense variant	Conflicting classifications of pathogenicity	Aug 20, 2024	criteria provided, conflicting classifications
NM	003482.4(KMT2D):c.14367T>C (p.Ser4789=)	KMT2D		Kabuki syndrome	VCV003641795	12	49422626	12	49028843	3641795	3772517		NC	000012.12:49028842:A:G	single nucleotide variant	synonymous variant	Likely benign	Oct 26, 2024	criteria provided, single submitter
NM	003482.4(KMT2D):c.14366C>G (p.Ser4789Cys)	KMT2D	S4789C	Kabuki syndrome	VCV002704834	12	49422627	12	49028844	2704834	2863246		NC	000012.12:49028843:G:C	single nucleotide variant	missense variant	Uncertain significance	Dec 22, 2023	criteria provided, single submitter
NM	003482.4(KMT2D):c.14360	14361del (p.Thr4787fs)	KMT2D	T4787fs	Kabuki syndrome	VCV000463008	12	49422632 - 49422633	12	49028849 - 49028850	463008	462194	rs1555186436	NC	000012.12:49028848:TGTG:TG	Microsatellite	frameshift variant	Pathogenic	Mar 25, 2017	criteria provided, single submitter
NM	003482.4(KMT2D):c.14354T>C (p.Met4785Thr)	KMT2D	M4785T	Kabuki syndrome 1	VCV001805616	12	49422639	12	49028856	1805616	1862627		NC	000012.12:49028855:A:G	single nucleotide variant	missense variant	Likely benign	Feb 2, 2022	criteria provided, single submitter
NM	003482.4(KMT2D):c.14353A>G (p.Met4785Val)	KMT2D	M4785V	Kabuki syndrome	VCV002002825	12	49422640	12	49028857	2002825	2058185		NC	000012.12:49028856:T:C	single nucleotide variant	missense variant	Uncertain significance	Jun 8, 2022	criteria provided, single submitter
NM	003482.4(KMT2D):c.14349A>G (p.Ser4783=)	KMT2D		Kabuki syndrome	VCV002870346	12	49422644	12	49028861	2870346	3031230		NC	000012.12:49028860:T:C	single nucleotide variant	synonymous variant	Likely benign	May 18, 2023	criteria provided, single submitter
NM	003482.4(KMT2D):c.14345T>C (p.Val4782Ala)	KMT2D	V4782A	not provided	VCV002501656	12	49422648	12	49028865	2501656	2524559		NC	000012.12:49028864:A:G	single nucleotide variant	missense variant	Uncertain significance	May 2, 2023	criteria provided, single submitter
NM	003482.4(KMT2D):c.14336G>A (p.Gly4779Glu)	KMT2D	G4779E	Kabuki syndrome 1|Choanal atresia-athelia-hypothyroidism-delayed puberty-short stature syndrome|Kabuki syndrome	VCV001984945	12	49422657	12	49028874	1984945	2046698		NC	000012.12:49028873:C:T	single nucleotide variant	missense variant	Conflicting classifications of pathogenicity	Feb 4, 2024	criteria provided, conflicting classifications
NM	003482.4(KMT2D):c.14333A>G (p.Lys4778Arg)	KMT2D	K4778R	Kabuki syndrome	VCV002716778	12	49422660	12	49028877	2716778	2876476		NC	000012.12:49028876:T:C	single nucleotide variant	missense variant	Uncertain significance	Jun 15, 2023	criteria provided, single submitter
NM	003482.4(KMT2D):c.14317A>G (p.Thr4773Ala)	KMT2D	T4773A	KMT2D-related disorder	VCV003348489	12	49422676	12	49028893	3348489	3507718		NC	000012.12:49028892:T:C	single nucleotide variant	missense variant	Uncertain significance	Mar 21, 2024	no assertion criteria provided
NM	003482.4(KMT2D):c.14314A>G (p.Thr4772Ala)	KMT2D	T4772A	Kabuki syndrome	VCV002195276	12	49422679	12	49028896	2195276	1929643		NC	000012.12:49028895:T:C	single nucleotide variant	missense variant	Uncertain significance	Oct 24, 2022	criteria provided, single submitter
NM	003482.4(KMT2D):c.14309C>T (p.Pro4770Leu)	KMT2D	P4770L	KMT2D-related disorder	VCV003061379	12	49422684	12	49028901	3061379	3193885		NC	000012.12:49028900:G:A	single nucleotide variant	missense variant	Uncertain significance	Feb 20, 2024	no assertion criteria provided
NM	003482.4(KMT2D):c.14302A>T (p.Lys4768Ter)	KMT2D	K4768*	Kabuki syndrome	VCV002850639	12	49422691	12	49028908	2850639	3012995		NC	000012.12:49028907:T:A	single nucleotide variant	nonsense	Pathogenic	Mar 29, 2023	criteria provided, single submitter
NM	003482.4(KMT2D):c.14300G>C (p.Gly4767Ala)	KMT2D	G4767A	Kabuki syndrome	VCV003699403	12	49422693	12	49028910	3699403	3833581		NC	000012.12:49028909:C:G	single nucleotide variant	missense variant	Uncertain significance	Dec 7, 2024	criteria provided, single submitter
NM	003482.4(KMT2D):c.14300G>A (p.Gly4767Glu)	KMT2D	G4767E	Kabuki syndrome	VCV002962816	12	49422693	12	49028910	2962816	3120136		NC	000012.12:49028909:C:T	single nucleotide variant	missense variant	Likely benign	Dec 3, 2024	criteria provided, single submitter
NM	003482.4(KMT2D):c.14295C>A (p.Val4765=)	KMT2D		Kabuki syndrome	VCV002153538	12	49422698	12	49028915	2153538	1882400		NC	000012.12:49028914:G:T	single nucleotide variant	synonymous variant	Benign	Jul 9, 2024	criteria provided, single submitter
NM	003482.4(KMT2D):c.14288T>C (p.Leu4763Pro)	KMT2D	L4763P	Kabuki syndrome	VCV001902289	12	49422705	12	49028922	1902289	1954328		NC	000012.12:49028921:A:G	single nucleotide variant	missense variant	Uncertain significance	Dec 29, 2021	criteria provided, single submitter
NM	003482.4(KMT2D):c.14283T>C (p.Leu4761=)	KMT2D		not provided	VCV000745132	12	49422710	12	49028927	745132	753407	rs1592110106	NC	000012.12:49028926:A:G	single nucleotide variant	synonymous variant	Likely benign	May 31, 2018	criteria provided, single submitter
NM	003482.4(KMT2D):c.14281C>T (p.Leu4761Phe)	KMT2D	L4761F	Kabuki syndrome	VCV001609847	12	49422712	12	49028929	1609847	1550803	rs777053146	NC	000012.12:49028928:G:A	single nucleotide variant	missense variant	Likely benign	Oct 17, 2022	criteria provided, single submitter
NM	003482.4(KMT2D):c.14280C>T (p.Ala4760=)	KMT2D		Kabuki syndrome	VCV002036532	12	49422713	12	49028930	2036532	2090588		NC	000012.12:49028929:G:A	single nucleotide variant	synonymous variant	Likely benign	Oct 22, 2022	criteria provided, single submitter
NM	003482.4(KMT2D):c.14277G>T (p.Gly4759=)	KMT2D		Kabuki syndrome	VCV002908040	12	49422716	12	49028933	2908040	3059738		NC	000012.12:49028932:C:A	single nucleotide variant	synonymous variant	Likely benign	Aug 17, 2023	criteria provided, single submitter
NM	003482.4(KMT2D):c.14274T>C (p.Tyr4758=)	KMT2D		Kabuki syndrome	VCV002825868	12	49422719	12	49028936	2825868	2979261		NC	000012.12:49028935:A:G	single nucleotide variant	synonymous variant	Likely benign	Oct 13, 2023	criteria provided, single submitter
NM	003482.4(KMT2D):c.14273A>G (p.Tyr4758Cys)	KMT2D	Y4758C	Kabuki syndrome 1|Choanal atresia-athelia-hypothyroidism-delayed puberty-short stature syndrome|Kabuki syndrome	VCV002760504	12	49422720	12	49028937	2760504	2921684		NC	000012.12:49028936:T:C	single nucleotide variant	missense variant	Conflicting classifications of pathogenicity	Feb 21, 2024	criteria provided, conflicting classifications
NM	003482.4(KMT2D):c.14272dup (p.Tyr4758fs)	KMT2D	Y4758fs	Kabuki syndrome	VCV001404995	12	49422720 - 49422721	12	49028937 - 49028938	1404995	1483793	rs2120388148	NC	000012.12:49028937:AA:AAA	Duplication	frameshift variant	Pathogenic	Nov 3, 2020	criteria provided, single submitter
NM	003482.4(KMT2D):c.14267A>G (p.Lys4756Arg)	KMT2D	K4756R	Kabuki syndrome	VCV002730890	12	49422726	12	49028943	2730890	2893512		NC	000012.12:49028942:T:C	single nucleotide variant	missense variant	Uncertain significance	Sep 21, 2023	criteria provided, single submitter
NM	003482.4(KMT2D):c.14266A>C (p.Lys4756Gln)	KMT2D	K4756Q	Kabuki syndrome	VCV002083084	12	49422727	12	49028944	2083084	2143596		NC	000012.12:49028943:T:G	single nucleotide variant	missense variant	Likely benign	Aug 19, 2022	criteria provided, single submitter
NM	003482.4(KMT2D):c.14264C>A (p.Thr4755Asn)	KMT2D	T4755N	Kabuki syndrome	VCV002727414	12	49422729	12	49028946	2727414	2882732		NC	000012.12:49028945:G:T	single nucleotide variant	missense variant	Uncertain significance	Aug 14, 2024	criteria provided, single submitter
NM	003482.4(KMT2D):c.14259A>G (p.Pro4753=)	KMT2D		Kabuki syndrome	VCV002992410	12	49422734	12	49028951	2992410	3155299		NC	000012.12:49028950:T:C	single nucleotide variant	synonymous variant	Likely benign	Jan 7, 2025	criteria provided, single submitter
NM	003482.4(KMT2D):c.14256C>T (p.Phe4752=)	KMT2D		Kabuki syndrome	VCV002076424	12	49422737	12	49028954	2076424	2138227		NC	000012.12:49028953:G:A	single nucleotide variant	synonymous variant	Likely benign	Sep 24, 2024	criteria provided, single submitter
NM	003482.4(KMT2D):c.14253C>T (p.Val4751=)	KMT2D		Kabuki syndrome	VCV001616075	12	49422740	12	49028957	1616075	1613795	rs754623221	NC	000012.12:49028956:G:A	single nucleotide variant	synonymous variant	Likely benign	Jan 6, 2025	criteria provided, single submitter
NM	003482.4(KMT2D):c.14252-4T>C	KMT2D		KMT2D-related disorder	VCV003346437	12	49422745	12	49028962	3346437	3504787		NC	000012.12:49028961:A:G	single nucleotide variant	intron variant	Likely benign	Aug 26, 2024	no assertion criteria provided
NM	003482.4(KMT2D):c.14252-12T>C	KMT2D		Kabuki syndrome	VCV003670712	12	49422753	12	49028970	3670712	3800119		NC	000012.12:49028969:A:G	single nucleotide variant	intron variant	Likely benign	May 10, 2024	criteria provided, single submitter
NM	003482.4(KMT2D):c.14252-13C>A	KMT2D		Kabuki syndrome	VCV002711251	12	49422754	12	49028971	2711251	2878703		NC	000012.12:49028970:G:T	single nucleotide variant	intron variant	Likely benign	Jan 25, 2024	criteria provided, single submitter
NM	003482.4(KMT2D):c.14252-16C>T	KMT2D		Kabuki syndrome	VCV001941280	12	49422757	12	49028974	1941280	1997567		NC	000012.12:49028973:G:A	single nucleotide variant	intron variant	Likely benign	Oct 30, 2024	criteria provided, single submitter
NM	003482.4(KMT2D):c.14252-17T>G	KMT2D		Kabuki syndrome	VCV002031012	12	49422758	12	49028975	2031012	2078654		NC	000012.12:49028974:A:C	single nucleotide variant	intron variant	Likely benign	Oct 22, 2024	criteria provided, single submitter
NM	003482.4(KMT2D):c.14252-20A>T	KMT2D		Kabuki syndrome	VCV001968858	12	49422761	12	49028978	1968858	2024996		NC	000012.12:49028977:T:A	single nucleotide variant	intron variant	Likely benign	Aug 31, 2022	criteria provided, single submitter
NM	003482.4(KMT2D):c.14252-20A>G	KMT2D		Kabuki syndrome	VCV001592543	12	49422761	12	49028978	1592543	1556589	rs777653986	NC	000012.12:49028977:T:C	single nucleotide variant	intron variant	Likely benign	Jan 7, 2025	criteria provided, single submitter
NM	003482.4(KMT2D):c.14251+49C>T	KMT2D		not provided	VCV001248820	12	49422795	12	49029012	1248820	1239189	rs11168828	NC	000012.12:49029011:G:A	single nucleotide variant	intron variant	Benign	Jul 26, 2018	criteria provided, multiple submitters, no conflicts
NM	003482.4(KMT2D):c.14251+35T>C	KMT2D		not provided	VCV001188677	12	49422809	12	49029026	1188677	1177628	rs370628102	NC	000012.12:49029025:A:G	single nucleotide variant	intron variant	Likely benign	Nov 26, 2020	criteria provided, single submitter
NM	003482.4(KMT2D):c.14251+18T>C	KMT2D		Kabuki syndrome|not provided|not specified	VCV000094173	12	49422826	12	49029043	94173	100073	rs74830946	NC	000012.12:49029042:A:G	single nucleotide variant	intron variant	Benign	Feb 2, 2025	criteria provided, multiple submitters, no conflicts
NM	003482.4(KMT2D):c.14251+17A>G	KMT2D		Kabuki syndrome	VCV002135674	12	49422827	12	49029044	2135674	2188929		NC	000012.12:49029043:T:C	single nucleotide variant	intron variant	Likely benign	Jun 12, 2022	criteria provided, single submitter
NM	003482.4(KMT2D):c.14251+11C>T	KMT2D		Kabuki syndrome	VCV003680720	12	49422833	12	49029050	3680720	3818342		NC	000012.12:49029049:G:A	single nucleotide variant	intron variant	Likely benign	Feb 2, 2025	criteria provided, single submitter
NM	003482.4(KMT2D):c.14251+7G>A	KMT2D		Kabuki syndrome	VCV002778788	12	49422837	12	49029054	2778788	2943825		NC	000012.12:49029053:C:T	single nucleotide variant	intron variant	Likely benign	Oct 31, 2022	criteria provided, single submitter
NM	003482.4(KMT2D):c.14251+5G>T	KMT2D		not provided	VCV003571987	12	49422839	12	49029056	3571987	3730892		NC	000012.12:49029055:C:A	single nucleotide variant	intron variant	Uncertain significance	Oct 30, 2024	criteria provided, single submitter
NM	003482.4(KMT2D):c.14251+1G>C	KMT2D		Kabuki syndrome 1	VCV002442328	12	49422843	12	49029060	2442328	2416041		NC	000012.12:49029059:C:G	single nucleotide variant	splice donor variant	Pathogenic	Jan 1, 2023	no assertion criteria provided
NM	003482.4(KMT2D):c.14251G>A (p.Val4751Ile)	KMT2D	V4751I	Kabuki syndrome	VCV002869890	12	49422844	12	49029061	2869890	3020899		NC	000012.12:49029060:C:T	single nucleotide variant	missense variant	Uncertain significance	Oct 9, 2023	criteria provided, single submitter
NM	003482.4(KMT2D):c.14250A>T (p.Pro4750=)	KMT2D		Kabuki syndrome|not provided	VCV001190735	12	49422845	12	49029062	1190735	1181010	rs766829760	NC	000012.12:49029061:T:A	single nucleotide variant	synonymous variant	Conflicting classifications of pathogenicity	Dec 1, 2024	criteria provided, conflicting classifications
NM	003482.4(KMT2D):c.14249del (p.Pro4750fs)	KMT2D	P4750fs	Kabuki syndrome 1	VCV000981765	12	49422846	12	49029063	981765	969806	rs1942753340	NC	000012.12:49029062:GGG:GG	Deletion	frameshift variant	Likely pathogenic	Jun 10, 2016	no assertion criteria provided
NM	003482.4(KMT2D):c.14239G>A (p.Ala4747Thr)	KMT2D	A4747T	Kabuki syndrome	VCV002012834	12	49422856	12	49029073	2012834	2074623		NC	000012.12:49029072:C:T	single nucleotide variant	missense variant	Uncertain significance	Jul 1, 2022	criteria provided, single submitter
NM	003482.4(KMT2D):c.14238G>A (p.Arg4746=)	KMT2D		not provided|Kabuki syndrome|not specified	VCV000094172	12	49422857	12	49029074	94172	100072	rs75340924	NC	000012.12:49029073:C:T	single nucleotide variant	synonymous variant	Benign	Feb 2, 2025	criteria provided, multiple submitters, no conflicts
NM	003482.4(KMT2D):c.14237G>A (p.Arg4746Gln)	KMT2D	R4746Q	Kabuki syndrome|Choanal atresia-athelia-hypothyroidism-delayed puberty-short stature syndrome|Kabuki syndrome 1	VCV002989353	12	49422858	12	49029075	2989353	3150900		NC	000012.12:49029074:C:T	single nucleotide variant	missense variant	Conflicting classifications of pathogenicity	Aug 12, 2024	criteria provided, conflicting classifications
NM	003482.4(KMT2D):c.14236C>T (p.Arg4746Trp)	KMT2D	R4746W	Kabuki syndrome|Kabuki syndrome 1|Choanal atresia-athelia-hypothyroidism-delayed puberty-short stature syndrome	VCV001437976	12	49422859	12	49029076	1437976	1510713	rs371377859	NC	000012.12:49029075:G:A	single nucleotide variant	missense variant	Conflicting classifications of pathogenicity	Nov 4, 2024	criteria provided, conflicting classifications
NM	003482.4(KMT2D):c.14229C>T (p.Leu4743=)	KMT2D		Kabuki syndrome	VCV001584377	12	49422866	12	49029083	1584377	1592014	rs899941032	NC	000012.12:49029082:G:A	single nucleotide variant	synonymous variant	Likely benign	Nov 23, 2021	criteria provided, single submitter
NM	003482.4(KMT2D):c.14223C>T (p.Ile4741=)	KMT2D		Kabuki syndrome	VCV003688141	12	49422872	12	49029089	3688141	3823350		NC	000012.12:49029088:G:A	single nucleotide variant	synonymous variant	Likely benign	Jul 17, 2024	criteria provided, single submitter
NM	003482.4(KMT2D):c.14216	14217del (p.Pro4739fs)	KMT2D	P4739fs	Kabuki syndrome 1	VCV002442342	12	49422878 - 49422879	12	49029095 - 49029096	2442342	2416055		NC	000012.12:49029094:AG:	Deletion	frameshift variant	Pathogenic	Jan 1, 2023	no assertion criteria provided
NM	003482.4(KMT2D):c.14216C>T (p.Pro4739Leu)	KMT2D	P4739L	not provided	VCV001697064	12	49422879	12	49029096	1697064	1689460	rs2120391629	NC	000012.12:49029095:G:A	single nucleotide variant	missense variant	Uncertain significance	Jan 14, 2022	criteria provided, single submitter
NM	003482.4(KMT2D):c.14206G>T (p.Ala4736Ser)	KMT2D	A4736S	Choanal atresia-athelia-hypothyroidism-delayed puberty-short stature syndrome|Kabuki syndrome 1	VCV003574661	12	49422889	12	49029106	3574661	3714099		NC	000012.12:49029105:C:A	single nucleotide variant	missense variant	Likely benign	Mar 23, 2024	criteria provided, single submitter
NM	003482.4(KMT2D):c.14204G>A (p.Arg4735Gln)	KMT2D	R4735Q	Kabuki syndrome|Choanal atresia-athelia-hypothyroidism-delayed puberty-short stature syndrome|Kabuki syndrome 1	VCV001903062	12	49422891	12	49029108	1903062	1961140		NC	000012.12:49029107:C:T	single nucleotide variant	missense variant	Conflicting classifications of pathogenicity	May 3, 2024	criteria provided, conflicting classifications
NM	003482.4(KMT2D):c.14202C>T (p.Asp4734=)	KMT2D		not provided|Kabuki syndrome	VCV000309008	12	49422893	12	49029110	309008	325132	rs200979074	NC	000012.12:49029109:G:A	single nucleotide variant	synonymous variant	Benign/Likely benign	Feb 2, 2025	criteria provided, multiple submitters, no conflicts
NM	003482.4(KMT2D):c.14197G>A (p.Glu4733Lys)	KMT2D	E4733K	Kabuki syndrome	VCV002170343	12	49422898	12	49029115	2170343	1896598		NC	000012.12:49029114:C:T	single nucleotide variant	missense variant	Benign	Apr 30, 2024	criteria provided, single submitter
NM	003482.4(KMT2D):c.14194C>T (p.Gln4732Ter)	KMT2D	Q4732*	not provided	VCV000451416	12	49422901	12	49029118	451416	445021	rs1555186520	NC	000012.12:49029117:G:A	single nucleotide variant	nonsense	Pathogenic	Aug 31, 2018	criteria provided, single submitter
NM	003482.4(KMT2D):c.14193G>A (p.Glu4731=)	KMT2D		not provided|Kabuki syndrome	VCV000586148	12	49422902	12	49029119	586148	577266	rs368920289	NC	000012.12:49029118:C:T	single nucleotide variant	synonymous variant	Benign/Likely benign	Oct 21, 2024	criteria provided, multiple submitters, no conflicts
NM	003482.4(KMT2D):c.14189G>A (p.Trp4730Ter)	KMT2D	W4730*	Kabuki syndrome 1|not provided	VCV000547493	12	49422906	12	49029123	547493	537918	rs1555186527	NC	000012.12:49029122:C:T	single nucleotide variant	nonsense	Pathogenic/Likely pathogenic	Oct 23, 2020	criteria provided, multiple submitters, no conflicts
NM	003482.4(KMT2D):c.14188T>G (p.Trp4730Gly)	KMT2D	W4730G	Kabuki syndrome	VCV003698819	12	49422907	12	49029124	3698819	3822615		NC	000012.12:49029123:A:C	single nucleotide variant	missense variant	Uncertain significance	Oct 4, 2024	criteria provided, single submitter
NM	003482.4(KMT2D):c.14188T>C (p.Trp4730Arg)	KMT2D	W4730R	Kabuki syndrome	VCV001522896	12	49422907	12	49029124	1522896	1460089	rs1942757257	NC	000012.12:49029123:A:G	single nucleotide variant	missense variant	Uncertain significance	Jul 19, 2022	criteria provided, single submitter
NM	003482.4(KMT2D):c.14186G>A (p.Arg4729Gln)	KMT2D	R4729Q	Kabuki syndrome	VCV001379328	12	49422909	12	49029126	1379328	1486557	rs551404784	NC	000012.12:49029125:C:T	single nucleotide variant	missense variant	Benign	Jan 6, 2025	criteria provided, single submitter
NM	003482.4(KMT2D):c.14185C>A (p.Arg4729=)	KMT2D		Kabuki syndrome	VCV002176716	12	49422910	12	49029127	2176716	1901563		NC	000012.12:49029126:G:T	single nucleotide variant	synonymous variant	Likely benign	Mar 5, 2024	criteria provided, single submitter
NM	003482.4(KMT2D):c.14185C>T (p.Arg4729Trp)	KMT2D	R4729W	not provided|Kabuki syndrome	VCV000094171	12	49422910	12	49029127	94171	100071	rs398123719	NC	000012.12:49029126:G:A	single nucleotide variant	missense variant	Conflicting classifications of pathogenicity	Jan 23, 2025	criteria provided, conflicting classifications
NM	003482.4(KMT2D):c.14178C>T (p.Gly4726=)	KMT2D		Kabuki syndrome	VCV001977344	12	49422917	12	49029134	1977344	2027463		NC	000012.12:49029133:G:A	single nucleotide variant	synonymous variant	Likely benign	Jul 20, 2023	criteria provided, single submitter
NM	003482.4(KMT2D):c.14177G>A (p.Gly4726Asp)	KMT2D	G4726D	not provided	VCV001696924	12	49422918	12	49029135	1696924	1689320	rs748432945	NC	000012.12:49029134:C:T	single nucleotide variant	missense variant	Uncertain significance	Jan 13, 2022	criteria provided, single submitter
NM	003482.4(KMT2D):c.14171A>C (p.His4724Pro)	KMT2D	H4724P	Kabuki syndrome	VCV003621641	12	49422924	12	49029141	3621641	3754191		NC	000012.12:49029140:T:G	single nucleotide variant	missense variant	Likely benign	Dec 2, 2024	criteria provided, single submitter
NM	003482.4(KMT2D):c.14169T>G (p.Pro4723=)	KMT2D		Kabuki syndrome	VCV003716904	12	49422926	12	49029143	3716904	3848609		NC	000012.12:49029142:A:C	single nucleotide variant	synonymous variant	Likely benign	Feb 23, 2024	criteria provided, single submitter
NM	003482.4(KMT2D):c.14167C>T (p.Pro4723Ser)	KMT2D	P4723S	not provided	VCV001706335	12	49422928	12	49029145	1706335	1704649		NC	000012.12:49029144:G:A	single nucleotide variant	missense variant	Uncertain significance	Mar 14, 2022	criteria provided, single submitter
NM	003482.4(KMT2D):c.14165T>G (p.Phe4722Cys)	KMT2D	F4722C	not provided|Kabuki syndrome	VCV002417993	12	49422930	12	49029147	2417993	1947936		NC	000012.12:49029146:A:C	single nucleotide variant	missense variant	Uncertain significance	Aug 3, 2024	criteria provided, multiple submitters, no conflicts
NM	003482.4(KMT2D):c.14161C>T (p.Arg4721Cys)	KMT2D	R4721C	Choanal atresia-athelia-hypothyroidism-delayed puberty-short stature syndrome|Kabuki syndrome 1|Kabuki syndrome	VCV000309009	12	49422934	12	49029151	309009	325134	rs777064703	NC	000012.12:49029150:G:A	single nucleotide variant	missense variant	Conflicting classifications of pathogenicity	Feb 24, 2024	criteria provided, conflicting classifications
NM	003482.4(KMT2D):c.14152G>A (p.Glu4718Lys)	KMT2D	E4718K	Kabuki syndrome 1	VCV000930308	12	49422943	12	49029160	930308	919440	rs1942759475	NC	000012.12:49029159:C:T	single nucleotide variant	missense variant	Uncertain significance	Jan 1, 2016	criteria provided, single submitter
NM	003482.4(KMT2D):c.14148	14149del (p.Glu4717fs)	KMT2D	E4717fs	Kabuki syndrome 1	VCV003768401	12	49422946 - 49422947	12	49029163 - 49029164	3768401	3884561		NC	000012.12:49029162:CCCCC:CCC	Deletion	frameshift variant	Pathogenic	Dec 26, 2024	criteria provided, single submitter
NM	003482.4(KMT2D):c.14148G>A (p.Gly4716=)	KMT2D		Kabuki syndrome	VCV003023961	12	49422947	12	49029164	3023961	3183779		NC	000012.12:49029163:C:T	single nucleotide variant	synonymous variant	Likely benign	Aug 14, 2023	criteria provided, single submitter
NM	003482.4(KMT2D):c.14146G>T (p.Gly4716Trp)	KMT2D	G4716W	Kabuki syndrome	VCV003657587	12	49422949	12	49029166	3657587	3779542		NC	000012.12:49029165:C:A	single nucleotide variant	missense variant	Benign	Jun 12, 2024	criteria provided, single submitter
NM	003482.4(KMT2D):c.14145G>A (p.Leu4715=)	KMT2D		Kabuki syndrome	VCV002730249	12	49422950	12	49029167	2730249	2886850		NC	000012.12:49029166:C:T	single nucleotide variant	synonymous variant	Likely benign	Apr 10, 2024	criteria provided, single submitter
NM	003482.4(KMT2D):c.14145G>T (p.Leu4715Phe)	KMT2D	L4715F	Kabuki syndrome	VCV002049966	12	49422950	12	49029167	2049966	2103970		NC	000012.12:49029166:C:A	single nucleotide variant	missense variant	Uncertain significance	Dec 20, 2021	criteria provided, single submitter
NM	003482.4(KMT2D):c.14140A>T (p.Ile4714Phe)	KMT2D	I4714F	Kabuki syndrome 1	VCV000802850	12	49422955	12	49029172	802850	791247	rs1592110609	NC	000012.12:49029171:T:A	single nucleotide variant	missense variant	Likely benign	May 28, 2019	criteria provided, single submitter
NM	003482.4(KMT2D):c.14139C>T (p.Ser4713=)	KMT2D		Kabuki syndrome	VCV002105222	12	49422956	12	49029173	2105222	2169574		NC	000012.12:49029172:G:A	single nucleotide variant	synonymous variant	Likely benign	Mar 1, 2022	criteria provided, single submitter
NM	003482.4(KMT2D):c.14138G>C (p.Ser4713Thr)	KMT2D	S4713T	Kabuki syndrome	VCV001422357	12	49422957	12	49029174	1422357	1416129	rs763740041	NC	000012.12:49029173:C:G	single nucleotide variant	missense variant	Likely benign	Apr 1, 2024	criteria provided, single submitter
NM	003482.4(KMT2D):c.14137A>G (p.Ser4713Gly)	KMT2D	S4713G	Kabuki syndrome	VCV001389347	12	49422958	12	49029175	1389347	1487199	rs1420061777	NC	000012.12:49029174:T:C	single nucleotide variant	missense variant	Benign	Mar 7, 2024	criteria provided, single submitter
NM	003482.4(KMT2D):c.14136G>A (p.Glu4712=)	KMT2D		KMT2D-related disorder	VCV003356382	12	49422959	12	49029176	3356382	3515602		NC	000012.12:49029175:C:T	single nucleotide variant	synonymous variant	Likely benign	Jul 15, 2024	no assertion criteria provided
NM	003482.4(KMT2D):c.14132C>T (p.Pro4711Leu)	KMT2D	P4711L	Kabuki syndrome	VCV001348813	12	49422963	12	49029180	1348813	1456201	rs1942760966	NC	000012.12:49029179:G:A	single nucleotide variant	missense variant	Uncertain significance	Mar 26, 2021	criteria provided, single submitter
NM	003482.4(KMT2D):c.14113	14123del (p.Ile4705fs)	KMT2D	I4705fs	Kabuki syndrome 1	VCV001175186	12	49422972 - 49422982	12	49029189 - 49029199	1175186	1164632	rs2120393512	NC	000012.12:49029188:GCTGGCACAATGCTG:GCTG	Deletion	frameshift variant	Pathogenic	Feb 28, 2020	criteria provided, single submitter
NM	003482.4(KMT2D):c.14122G>A (p.Ala4708Thr)	KMT2D	A4708T	Kabuki syndrome	VCV002966017	12	49422973	12	49029190	2966017	3121175		NC	000012.12:49029189:C:T	single nucleotide variant	missense variant	Benign	Jun 15, 2023	criteria provided, single submitter
NM	003482.4(KMT2D):c.14110A>T (p.Ser4704Cys)	KMT2D	S4704C	Kabuki syndrome 1	VCV001251947	12	49422985	12	49029202	1251947	1241896	rs1592110663	NC	000012.12:49029201:T:A	single nucleotide variant	missense variant	Uncertain significance	Apr 16, 2021	criteria provided, single submitter
NM	003482.4(KMT2D):c.14109C>T (p.Asp4703=)	KMT2D		Kabuki syndrome	VCV003649044	12	49422986	12	49029203	3649044	3781053		NC	000012.12:49029202:G:A	single nucleotide variant	synonymous variant	Likely benign	Apr 6, 2024	criteria provided, single submitter
NM	003482.4(KMT2D):c.14107G>T (p.Asp4703Tyr)	KMT2D	D4703Y	Kabuki syndrome	VCV001534308	12	49422988	12	49029205	1534308	1647876	rs2120393942	NC	000012.12:49029204:C:A	single nucleotide variant	missense variant	Benign	Feb 2, 2022	criteria provided, single submitter
NM	003482.4(KMT2D):c.14099	14105delinsGTTCTCT (p.Asp4700	Pro4702delinsGlySerLeu)	KMT2D		Kabuki syndrome 1	VCV001878497	12	49422990 - 49422996	12	49029207 - 49029213	1878497	1935262		NC	000012.12:49029206:GGAGAAT:AGAGAAC	Indel	missense variant	Uncertain significance	Jan 13, 2023	criteria provided, single submitter
NM	003482.4(KMT2D):c.14098G>A (p.Asp4700Asn)	KMT2D	D4700N	Kabuki syndrome	VCV002044368	12	49422997	12	49029214	2044368	2095793		NC	000012.12:49029213:C:T	single nucleotide variant	missense variant	Benign	Dec 8, 2024	criteria provided, single submitter
NM	003482.4(KMT2D):c.14097C>A (p.Ser4699Arg)	KMT2D	S4699R	Kabuki syndrome	VCV002766100	12	49422998	12	49029215	2766100	2932006		NC	000012.12:49029214:G:T	single nucleotide variant	missense variant	Uncertain significance	Oct 23, 2023	criteria provided, single submitter
NM	003482.4(KMT2D):c.14097C>T (p.Ser4699=)	KMT2D		Kabuki syndrome	VCV001536279	12	49422998	12	49029215	1536279	1618368	rs755065726	NC	000012.12:49029214:G:A	single nucleotide variant	synonymous variant	Likely benign	Apr 16, 2024	criteria provided, single submitter
NM	003482.4(KMT2D):c.14095A>G (p.Ser4699Gly)	KMT2D	S4699G	Kabuki syndrome	VCV002856738	12	49423000	12	49029217	2856738	3017637		NC	000012.12:49029216:T:C	single nucleotide variant	missense variant	Uncertain significance	Apr 15, 2023	criteria provided, single submitter
NM	003482.4(KMT2D):c.14093A>T (p.Asp4698Val)	KMT2D	D4698V	not provided	VCV001321576	12	49423002	12	49029219	1321576	1311858	rs2120394338	NC	000012.12:49029218:T:A	single nucleotide variant	missense variant	Uncertain significance	May 12, 2021	criteria provided, single submitter
NM	003482.4(KMT2D):c.14086G>A (p.Asp4696Asn)	KMT2D	D4696N	Kabuki syndrome	VCV001423826	12	49423009	12	49029226	1423826	1418885	rs2120394528	NC	000012.12:49029225:C:T	single nucleotide variant	missense variant	Uncertain significance	Aug 23, 2021	criteria provided, single submitter
NM	003482.4(KMT2D):c.14085T>A (p.Ser4695Arg)	KMT2D	S4695R	KMT2D-related disorder	VCV002631096	12	49423010	12	49029227	2631096	2803247		NC	000012.12:49029226:A:T	single nucleotide variant	missense variant	Uncertain significance	Sep 27, 2023	criteria provided, single submitter
NM	003482.4(KMT2D):c.14084G>A (p.Ser4695Asn)	KMT2D	S4695N	Inborn genetic diseases	VCV003865145	12	49423011	12	49029228	3865145	3983971		NC	000012.12:49029227:C:T	single nucleotide variant	missense variant	Uncertain significance	Mar 3, 2025	criteria provided, single submitter
NM	003482.4(KMT2D):c.14080G>C (p.Glu4694Gln)	KMT2D	E4694Q	Kabuki syndrome|not provided|not specified|Kabuki syndrome 1	VCV000134726	12	49423015	12	49029232	134726	138465	rs587778483	NC	000012.12:49029231:C:G	single nucleotide variant	missense variant	Conflicting classifications of pathogenicity	Jan 23, 2025	criteria provided, conflicting classifications
NM	003482.4(KMT2D):c.14076-1G>A	KMT2D		Kabuki syndrome 1	VCV000981790	12	49423020	12	49029237	981790	969752	rs1942763268	NC	000012.12:49029236:C:T	single nucleotide variant	splice acceptor variant	Pathogenic	Oct 1, 2013	no assertion criteria provided
NM	003482.4(KMT2D):c.14076-3dup	KMT2D		Kabuki syndrome	VCV002166790	12	49423021 - 49423022	12	49029238 - 49029239	2166790	1895633		NC	000012.12:49029238:GGGG:GGGGG	Duplication	intron variant	Benign	Nov 28, 2024	criteria provided, single submitter
NM	003482.4(KMT2D):c.14076-2A>C	KMT2D		Kabuki syndrome	VCV000660941	12	49423021	12	49029238	660941	652493	rs1592110749	NC	000012.12:49029237:T:G	single nucleotide variant	splice acceptor variant	Likely pathogenic	Aug 30, 2021	criteria provided, single submitter
NM	003482.4(KMT2D):c.14076-4C>G	KMT2D		Kabuki syndrome	VCV002862694	12	49423023	12	49029240	2862694	3022743		NC	000012.12:49029239:G:C	single nucleotide variant	intron variant	Likely benign	May 8, 2023	criteria provided, single submitter
NM	003482.4(KMT2D):c.14076-17C>T	KMT2D		Kabuki syndrome	VCV001927303	12	49423036	12	49029253	1927303	1987484		NC	000012.12:49029252:G:A	single nucleotide variant	intron variant	Likely benign	Sep 23, 2022	criteria provided, single submitter
NM	003482.4(KMT2D):c.14075+15A>C	KMT2D		Kabuki syndrome	VCV003710871	12	49423169	12	49029386	3710871	3843880		NC	000012.12:49029385:T:G	single nucleotide variant	intron variant	Likely benign	Feb 9, 2024	criteria provided, single submitter
NM	003482.4(KMT2D):c.14075+15A>G	KMT2D		Kabuki syndrome	VCV003648573	12	49423169	12	49029386	3648573	3784430		NC	000012.12:49029385:T:C	single nucleotide variant	intron variant	Likely benign	Aug 5, 2024	criteria provided, single submitter
NM	003482.4(KMT2D):c.14075+11	14075+12dup	KMT2D		Kabuki syndrome	VCV002791607	12	49423171 - 49423172	12	49029388 - 49029389	2791607	2950151		NC	000012.12:49029388:CCCC:CCCCCC	Duplication	intron variant	Likely benign	Jan 13, 2025	criteria provided, single submitter
NM	003482.4(KMT2D):c.14075+13C>T	KMT2D		Kabuki syndrome	VCV001508687	12	49423171	12	49029388	1508687	1439898	rs2120397382	NC	000012.12:49029387:G:A	single nucleotide variant	intron variant	Likely benign	Mar 19, 2022	criteria provided, single submitter
NM	003482.4(KMT2D):c.14075+11G>C	KMT2D		Kabuki syndrome	VCV001647135	12	49423173	12	49029390	1647135	331278	rs770360649	NC	000012.12:49029389:C:G	single nucleotide variant	intron variant	Benign	Nov 21, 2024	criteria provided, single submitter
NM	003482.4(KMT2D):c.14075+9G>A	KMT2D		Kabuki syndrome	VCV001592549	12	49423175	12	49029392	1592549	1556595	rs774910986	NC	000012.12:49029391:C:T	single nucleotide variant	intron variant	Likely benign	Nov 9, 2024	criteria provided, single submitter
NM	003482.4(KMT2D):c.14075+8C>T	KMT2D		Kabuki syndrome 1|Kabuki syndrome	VCV001030670	12	49423176	12	49029393	1030670	1017618	rs962057732	NC	000012.12:49029392:G:A	single nucleotide variant	intron variant	Conflicting classifications of pathogenicity	Oct 15, 2024	criteria provided, conflicting classifications
NM	003482.4(KMT2D):c.14069	14075+1del	KMT2D		Kabuki syndrome 1	VCV000559648	12	49423183 - 49423190	12	49029400 - 49029407	559648	550365	rs1555186619	NC	000012.12:49029399:CCTGACATCCT:CCT	Deletion	splice donor variant	Pathogenic	Apr 26, 2018	no assertion criteria provided
NM	003482.4(KMT2D):c.14075+1G>A	KMT2D		Kabuki syndrome 1|Kabuki syndrome|Inborn genetic diseases	VCV000369674	12	49423183	12	49029400	369674	353905	rs1057516039	NC	000012.12:49029399:C:T	single nucleotide variant	splice donor variant	Pathogenic/Likely pathogenic	May 2, 2022	criteria provided, multiple submitters, no conflicts
NM	003482.4(KMT2D):c.14075G>T (p.Arg4692Met)	KMT2D	R4692M	Kabuki syndrome 1	VCV001526058	12	49423184	12	49029401	1526058	1517462	rs1942774184	NC	000012.12:49029400:C:A	single nucleotide variant	missense variant	Uncertain significance	Mar 22, 2022	criteria provided, single submitter
NM	003482.4(KMT2D):c.14074A>G (p.Arg4692Gly)	KMT2D	R4692G	Kabuki syndrome	VCV002761536	12	49423185	12	49029402	2761536	2925301		NC	000012.12:49029401:T:C	single nucleotide variant	missense variant	Uncertain significance	Dec 20, 2023	criteria provided, single submitter
NM	003482.4(KMT2D):c.14071dup (p.Val4691fs)	KMT2D	V4691fs	Kabuki syndrome	VCV001401223	12	49423187 - 49423188	12	49029404 - 49029405	1401223	1379211	rs2120397732	NC	000012.12:49029404:C:CC	Duplication	frameshift variant	Pathogenic	Jul 29, 2021	criteria provided, single submitter
NM	003482.4(KMT2D):c.14071G>A (p.Val4691Ile)	KMT2D	V4691I	Inborn genetic diseases|Kabuki syndrome|not provided	VCV001197559	12	49423188	12	49029405	1197559	1187930	rs762462902	NC	000012.12:49029404:C:T	single nucleotide variant	missense variant	Conflicting classifications of pathogenicity	Feb 25, 2025	criteria provided, conflicting classifications
NM	003482.4(KMT2D):c.14069A>T (p.Asp4690Val)	KMT2D	D4690V	not provided	VCV002499283	12	49423190	12	49029407	2499283	2477259		NC	000012.12:49029406:T:A	single nucleotide variant	missense variant	Uncertain significance	Oct 12, 2022	criteria provided, single submitter
NM	003482.4(KMT2D):c.14068G>T (p.Asp4690Tyr)	KMT2D	D4690Y	Kabuki syndrome 1	VCV003235982	12	49423191	12	49029408	3235982	3395101		NC	000012.12:49029407:C:A	single nucleotide variant	missense variant	Uncertain significance	Sep 27, 2021	criteria provided, single submitter
NM	003482.4(KMT2D):c.14059C>T (p.Gln4687Ter)	KMT2D	Q4687*	Kabuki syndrome 1	VCV001806286	12	49423200	12	49029417	1806286	1863296		NC	000012.12:49029416:G:A	single nucleotide variant	nonsense	Pathogenic	May 25, 2020	criteria provided, single submitter
NM	003482.4(KMT2D):c.14057A>C (p.Asn4686Thr)	KMT2D	N4686T	Inborn genetic diseases|not provided|Kabuki syndrome 1|Kabuki syndrome	VCV000873526	12	49423202	12	49029419	873526	861641	rs1188206999	NC	000012.12:49029418:T:G	single nucleotide variant	missense variant	Conflicting classifications of pathogenicity	Nov 30, 2024	criteria provided, conflicting classifications
NM	003482.4(KMT2D):c.14055	14056del (p.His4685fs)	KMT2D	H4685fs	Kabuki syndrome 1	VCV000547492	12	49423203 - 49423204	12	49029420 - 49029421	547492	537919	rs1555186627	NC	000012.12:49029419:TGTG:TG	Microsatellite	frameshift variant	Likely pathogenic	Nov 1, 2016	criteria provided, single submitter
NM	003482.4(KMT2D):c.14047C>A (p.Pro4683Thr)	KMT2D	P4683T	Inborn genetic diseases	VCV003865146	12	49423212	12	49029429	3865146	3983972		NC	000012.12:49029428:G:T	single nucleotide variant	missense variant	Uncertain significance	Mar 10, 2025	criteria provided, single submitter
NM	003482.4(KMT2D):c.14047C>T (p.Pro4683Ser)	KMT2D	P4683S	Kabuki syndrome	VCV002749990	12	49423212	12	49029429	2749990	2918948		NC	000012.12:49029428:G:A	single nucleotide variant	missense variant	Uncertain significance	Aug 4, 2023	criteria provided, single submitter
NM	003482.4(KMT2D):c.14045C>T (p.Thr4682Ile)	KMT2D	T4682I	Kabuki syndrome	VCV003022998	12	49423214	12	49029431	3022998	3172902		NC	000012.12:49029430:G:A	single nucleotide variant	missense variant	Uncertain significance	Apr 12, 2023	criteria provided, single submitter
NM	003482.4(KMT2D):c.14035G>T (p.Ala4679Ser)	KMT2D	A4679S	not provided	VCV003377916	12	49423224	12	49029441	3377916	3537096		NC	000012.12:49029440:C:A	single nucleotide variant	missense variant	Uncertain significance	May 15, 2024	criteria provided, single submitter
NM	003482.4(KMT2D):c.14020	14030delinsA (p.Leu4674fs)	KMT2D	L4674fs	Kabuki syndrome 1	VCV000981764	12	49423229 - 49423239	12	49029446 - 49029456	981764	969807	rs1942777752	NC	000012.12:49029445:AGCAGGTCTAG:T	Indel	frameshift variant	Likely pathogenic	Nov 8, 2016	no assertion criteria provided
NM	003482.4(KMT2D):c.14028G>A (p.Leu4676=)	KMT2D		Kabuki syndrome	VCV001638736	12	49423231	12	49029448	1638736	1624422	rs1464807705	NC	000012.12:49029447:C:T	single nucleotide variant	synonymous variant	Likely benign	Apr 10, 2024	criteria provided, single submitter
NM	003482.4(KMT2D):c.14028G>T (p.Leu4676=)	KMT2D		Kabuki syndrome|not specified	VCV001337592	12	49423231	12	49029448	1337592	1328601	rs1464807705	NC	000012.12:49029447:C:A	single nucleotide variant	synonymous variant	Likely benign	Oct 26, 2023	criteria provided, multiple submitters, no conflicts
NM	003482.4(KMT2D):c.14016G>C (p.Lys4672Asn)	KMT2D	K4672N	Kabuki syndrome|Choanal atresia-athelia-hypothyroidism-delayed puberty-short stature syndrome|Kabuki syndrome 1	VCV002056112	12	49423243	12	49029460	2056112	2112695		NC	000012.12:49029459:C:G	single nucleotide variant	missense variant	Conflicting classifications of pathogenicity	Jan 13, 2025	criteria provided, conflicting classifications
NM	003482.4(KMT2D):c.14009A>T (p.Glu4670Val)	KMT2D	E4670V	not provided|Kabuki syndrome 1|Choanal atresia-athelia-hypothyroidism-delayed puberty-short stature syndrome|Kabuki syndrome	VCV001304728	12	49423250	12	49029467	1304728	1295003	rs2120398228	NC	000012.12:49029466:T:A	single nucleotide variant	missense variant	Uncertain significance	Feb 7, 2024	criteria provided, multiple submitters, no conflicts
NM	003482.4(KMT2D):c.14006C>G (p.Ser4669Ter)	KMT2D	S4669*	Kabuki syndrome 1	VCV001878495	12	49423253	12	49029470	1878495	1935260		NC	000012.12:49029469:G:C	single nucleotide variant	nonsense	Pathogenic	Jan 13, 2023	criteria provided, single submitter
NM	003482.4(KMT2D):c.14002A>T (p.Thr4668Ser)	KMT2D	T4668S	not provided|Kabuki syndrome 1	VCV000931409	12	49423257	12	49029474	931409	919441	rs946513897	NC	000012.12:49029473:T:A	single nucleotide variant	missense variant	Uncertain significance	Jan 1, 2023	criteria provided, multiple submitters, no conflicts
NM	003482.4(KMT2D):c.14000del (p.Asp4667fs)	KMT2D	D4667fs	not provided	VCV000986962	12	49423259	12	49029476	986962	975356	rs1942780608	NC	000012.12:49029475:T:	Deletion	frameshift variant	Pathogenic	Oct 23, 2020	criteria provided, single submitter
NM	003482.4(KMT2D):c.14000-3C>G	KMT2D		Kabuki syndrome 1	VCV000547491	12	49423262	12	49029479	547491	537920	rs1355372507	NC	000012.12:49029478:G:C	single nucleotide variant	intron variant	Likely pathogenic	Nov 1, 2016	criteria provided, single submitter
NM	003482.4(KMT2D):c.14000-5C>T	KMT2D		Kabuki syndrome	VCV002202324	12	49423264	12	49029481	2202324	1931447		NC	000012.12:49029480:G:A	single nucleotide variant	intron variant	Likely benign	May 17, 2024	criteria provided, single submitter
NM	003482.4(KMT2D):c.14000-10	14000-5del	KMT2D		Kabuki syndrome 1|Choanal atresia-athelia-hypothyroidism-delayed puberty-short stature syndrome|Kabuki syndrome	VCV001916356	12	49423264 - 49423269	12	49029481 - 49029486	1916356	1977866		NC	000012.12:49029480:GGGGTGGG:GG	Deletion	intron variant	Conflicting classifications of pathogenicity	Jan 16, 2024	criteria provided, conflicting classifications
NM	003482.4(KMT2D):c.14000-7C>T	KMT2D		Kabuki syndrome	VCV000757528	12	49423266	12	49029483	757528	776061	rs1280181006	NC	000012.12:49029482:G:A	single nucleotide variant	intron variant	Likely benign	May 11, 2023	criteria provided, single submitter
NM	003482.4(KMT2D):c.14000-9A>G	KMT2D		Kabuki syndrome	VCV001656699	12	49423268	12	49029485	1656699	1562084	rs749095096	NC	000012.12:49029484:T:C	single nucleotide variant	intron variant	Likely benign	Jul 13, 2024	criteria provided, single submitter
NM	003482.4(KMT2D):c.14000-11C>A	KMT2D		Kabuki syndrome	VCV001961578	12	49423270	12	49029487	1961578	2016547		NC	000012.12:49029486:G:T	single nucleotide variant	intron variant	Likely benign	Sep 26, 2022	criteria provided, single submitter
NM	003482.4(KMT2D):c.14000-12C>T	KMT2D		Kabuki syndrome	VCV001541945	12	49423271	12	49029488	1541945	1545699	rs755966895	NC	000012.12:49029487:G:A	single nucleotide variant	intron variant	Likely benign	Oct 1, 2024	criteria provided, single submitter
NM	003482.4(KMT2D):c.14000-15C>T	KMT2D		Kabuki syndrome	VCV001530062	12	49423274	12	49029491	1530062	1665418	rs2120398493	NC	000012.12:49029490:G:A	single nucleotide variant	intron variant	Likely benign	Feb 3, 2021	criteria provided, single submitter
NM	003482.4(KMT2D):c.14000-17C>T	KMT2D		Kabuki syndrome	VCV002990104	12	49423276	12	49029493	2990104	3144009		NC	000012.12:49029492:G:A	single nucleotide variant	intron variant	Likely benign	Dec 4, 2024	criteria provided, single submitter
NM	003482.4(KMT2D):c.14000-200dup	KMT2D		not provided	VCV001212921	12	49423451 - 49423452	12	49029668 - 49029669	1212921	1202915	rs796401408	NC	000012.12:49029668:TTTTTTTT:TTTTTTTTT	Duplication	intron variant	Likely benign	Nov 3, 2019	criteria provided, single submitter
NM	003482.4(KMT2D):c.14000-202del	KMT2D		not provided	VCV001262008	12	49423461	12	49029678	1262008	1250623	rs33963995	NC	000012.12:49029677:TTTTTTTTTTTTTTTT:TTTTTTTTTTTTTTT	Deletion	intron variant	Benign	Aug 18, 2019	criteria provided, single submitter
NM	003482.4(KMT2D):c.14000-203	14000-202del	KMT2D		not provided	VCV001260584	12	49423461 - 49423462	12	49029678 - 49029679	1260584	1253072	rs33963995	NC	000012.12:49029677:TTTTTTTTTTTTTTTT:TTTTTTTTTTTTTT	Deletion	intron variant	Benign	Aug 20, 2019	criteria provided, single submitter
NM	003482.4(KMT2D):c.14000-260C>T	KMT2D		not provided	VCV001180117	12	49423519	12	49029736	1180117	1169524	rs876333	NC	000012.12:49029735:G:A	single nucleotide variant	intron variant	Benign	Jul 26, 2018	criteria provided, multiple submitters, no conflicts
NM	003482.4(KMT2D):c.13999+13C>T	KMT2D		Kabuki syndrome	VCV003653885	12	49424050	12	49030267	3653885	3785888		NC	000012.12:49030266:G:A	single nucleotide variant	intron variant	Likely benign	May 19, 2024	criteria provided, single submitter
NM	003482.4(KMT2D):c.13999	13999+12del	KMT2D		Kabuki syndrome 1	VCV002442332	12	49424051 - 49424063	12	49030268 - 49030280	2442332	2416045		NC	000012.12:49030267:CTCTTGACTTACCC:C	Deletion	splice donor variant	Pathogenic	Jan 1, 2024	criteria provided, single submitter
NM	003482.4(KMT2D):c.13999+9A>G	KMT2D		Kabuki syndrome	VCV003672469	12	49424054	12	49030271	3672469	3805526		NC	000012.12:49030270:T:C	single nucleotide variant	intron variant	Likely benign	Sep 6, 2024	criteria provided, single submitter
NM	003482.4(KMT2D):c.13999+8	13999+9del	KMT2D		Kabuki syndrome	VCV001569474	12	49424054 - 49424055	12	49030271 - 49030272	1569474	1559445	rs1942830961	NC	000012.12:49030270:TT:	Deletion	intron variant	Likely benign	Nov 18, 2024	criteria provided, single submitter
NM	003482.4(KMT2D):c.13999+1G>A	KMT2D		not provided|Neoplasm	VCV000280605	12	49424062	12	49030279	280605	264685	rs886041779	NC	000012.12:49030278:C:T	single nucleotide variant	splice donor variant	Pathogenic	May 12, 2016	criteria provided, single submitter				Likely oncogenic	Mar 4, 2025	criteria provided, single submitter
NM	003482.4(KMT2D):c.13997G>A (p.Arg4666Lys)	KMT2D	R4666K	Kabuki syndrome	VCV002748305	12	49424065	12	49030282	2748305	2918559		NC	000012.12:49030281:C:T	single nucleotide variant	missense variant	Uncertain significance	May 23, 2023	criteria provided, single submitter
NM	003482.4(KMT2D):c.13997G>T (p.Arg4666Met)	KMT2D	R4666M	not provided|Choanal atresia-athelia-hypothyroidism-delayed puberty-short stature syndrome|Kabuki syndrome 1|Kabuki syndrome	VCV000594779	12	49424065	12	49030282	594779	585841	rs1044422721	NC	000012.12:49030281:C:A	single nucleotide variant	missense variant	Uncertain significance	Feb 25, 2024	criteria provided, multiple submitters, no conflicts
NM	003482.4(KMT2D):c.13996	13997del (p.Arg4666fs)	KMT2D		Kabuki syndrome 1	VCV000158732	12	49424065 - 49424066	12	49030282 - 49030283	158732	168911	rs587783693	NC	000012.12:49030281:CTC:C	Deletion	frameshift variant	Pathogenic/Likely pathogenic	Nov 1, 2016	criteria provided, multiple submitters, no conflicts
NM	003482.4(KMT2D):c.13995G>A (p.Leu4665=)	KMT2D		Kabuki syndrome	VCV001549524	12	49424067	12	49030284	1549524	1636991	rs757519195	NC	000012.12:49030283:C:T	single nucleotide variant	synonymous variant	Likely benign	Jul 12, 2022	criteria provided, single submitter
NM	003482.4(KMT2D):c.13986	13993dup (p.Leu4665fs)	KMT2D	L4665fs	Inborn genetic diseases	VCV000521654	12	49424068 - 49424069	12	49030285 - 49030286	521654	512005	rs1555186842	NC	000012.12:49030285:GTGCCCTT:GTGCCCTTGTGCCCTT	Duplication	frameshift variant	Pathogenic	Mar 27, 2017	criteria provided, single submitter
NM	003482.4(KMT2D):c.13991C>T (p.Ala4664Val)	KMT2D	A4664V	not provided	VCV002433249	12	49424071	12	49030288	2433249	2405875		NC	000012.12:49030287:G:A	single nucleotide variant	missense variant	Uncertain significance	Jun 1, 2022	criteria provided, single submitter
NM	003482.4(KMT2D):c.13990G>T (p.Ala4664Ser)	KMT2D	A4664S	Inborn genetic diseases	VCV003535535	12	49424072	12	49030289	3535535	3701079		NC	000012.12:49030288:C:A	single nucleotide variant	missense variant	Uncertain significance	Jul 2, 2024	criteria provided, single submitter
NM	003482.4(KMT2D):c.13987A>C (p.Arg4663=)	KMT2D		Kabuki syndrome	VCV001549500	12	49424075	12	49030292	1549500	1636967	rs2120402557	NC	000012.12:49030291:T:G	single nucleotide variant	synonymous variant	Likely benign	Apr 28, 2023	criteria provided, single submitter
NM	003482.4(KMT2D):c.13983T>C (p.Ser4661=)	KMT2D		Kabuki syndrome	VCV002760731	12	49424079	12	49030296	2760731	2921910		NC	000012.12:49030295:A:G	single nucleotide variant	synonymous variant	Likely benign	Oct 4, 2023	criteria provided, single submitter
NM	003482.4(KMT2D):c.13978G>C (p.Asp4660His)	KMT2D	D4660H	Kabuki syndrome	VCV001973486	12	49424084	12	49030301	1973486	2030052		NC	000012.12:49030300:C:G	single nucleotide variant	missense variant	Benign	May 15, 2024	criteria provided, single submitter
NM	003482.4(KMT2D):c.13976G>A (p.Arg4659Gln)	KMT2D	R4659Q	Kabuki syndrome 1|Choanal atresia-athelia-hypothyroidism-delayed puberty-short stature syndrome|Kabuki syndrome	VCV003355206	12	49424086	12	49030303	3355206	3514425		NC	000012.12:49030302:C:T	single nucleotide variant	missense variant	Uncertain significance	Apr 25, 2024	criteria provided, multiple submitters, no conflicts
NM	003482.4(KMT2D):c.13975C>T (p.Arg4659Trp)	KMT2D	R4659W	Kabuki syndrome	VCV001008234	12	49424087	12	49030304	1008234	995233	rs558561472	NC	000012.12:49030303:G:A	single nucleotide variant	missense variant	Benign	May 22, 2024	criteria provided, single submitter
NM	003482.4(KMT2D):c.13974C>T (p.Ala4658=)	KMT2D		Kabuki syndrome	VCV002776199	12	49424088	12	49030305	2776199	2936491		NC	000012.12:49030304:G:A	single nucleotide variant	synonymous variant	Likely benign	Oct 22, 2023	criteria provided, single submitter
NM	003482.4(KMT2D):c.13973C>T (p.Ala4658Val)	KMT2D	A4658V	Kabuki syndrome	VCV002732517	12	49424089	12	49030306	2732517	2883960		NC	000012.12:49030305:G:A	single nucleotide variant	missense variant	Benign	Oct 13, 2023	criteria provided, single submitter
NM	003482.4(KMT2D):c.13969T>C (p.Ser4657Pro)	KMT2D	S4657P	not specified	VCV000134725	12	49424093	12	49030310	134725	138464	rs587778482	NC	000012.12:49030309:A:G	single nucleotide variant	missense variant	not provided	Sep 19, 2013	no classification provided
NM	003482.4(KMT2D):c.13965T>C (p.Ala4655=)	KMT2D		Kabuki syndrome	VCV001954041	12	49424097	12	49030314	1954041	2008158		NC	000012.12:49030313:A:G	single nucleotide variant	synonymous variant	Likely benign	Feb 27, 2023	criteria provided, single submitter
NM	003482.4(KMT2D):c.13964C>T (p.Ala4655Val)	KMT2D	A4655V	not provided|Kabuki syndrome	VCV000934877	12	49424098	12	49030315	934877	936139	rs575126048	NC	000012.12:49030314:G:A	single nucleotide variant	missense variant	Conflicting classifications of pathogenicity	Nov 16, 2024	criteria provided, conflicting classifications
NM	003482.4(KMT2D):c.13961A>G (p.Asp4654Gly)	KMT2D	D4654G	Kabuki syndrome	VCV003635094	12	49424101	12	49030318	3635094	3773980		NC	000012.12:49030317:T:C	single nucleotide variant	missense variant	Uncertain significance	Aug 24, 2024	criteria provided, single submitter
NM	003482.4(KMT2D):c.13951C>G (p.His4651Asp)	KMT2D	H4651D	Kabuki syndrome 1|Choanal atresia-athelia-hypothyroidism-delayed puberty-short stature syndrome|Kabuki syndrome	VCV003574663	12	49424111	12	49030328	3574663	3714101		NC	000012.12:49030327:G:C	single nucleotide variant	missense variant	Uncertain significance	Sep 27, 2024	criteria provided, multiple submitters, no conflicts
NM	003482.4(KMT2D):c.13951C>T (p.His4651Tyr)	KMT2D	H4651Y	Kabuki syndrome|Kabuki syndrome 1	VCV001696758	12	49424111	12	49030328	1696758	1689160	rs767232021	NC	000012.12:49030327:G:A	single nucleotide variant	missense variant	Conflicting classifications of pathogenicity	May 28, 2024	criteria provided, conflicting classifications
NM	003482.4(KMT2D):c.13946G>A (p.Gly4649Glu)	KMT2D	G4649E	Inborn genetic diseases	VCV003289176	12	49424116	12	49030333	3289176	3448780		NC	000012.12:49030332:C:T	single nucleotide variant	missense variant	Likely benign	Jun 18, 2024	criteria provided, single submitter
NM	003482.4(KMT2D):c.13944G>A (p.Leu4648=)	KMT2D		Kabuki syndrome	VCV002125644	12	49424118	12	49030335	2125644	2174475		NC	000012.12:49030334:C:T	single nucleotide variant	synonymous variant	Likely benign	Oct 13, 2023	criteria provided, single submitter
NM	003482.4(KMT2D):c.13942C>T (p.Leu4648=)	KMT2D		Kabuki syndrome	VCV001125819	12	49424120	12	49030337	1125819	1122670	rs1408800479	NC	000012.12:49030336:G:A	single nucleotide variant	synonymous variant	Likely benign	Jul 28, 2023	criteria provided, single submitter
NM	003482.4(KMT2D):c.13933T>C (p.Ser4645Pro)	KMT2D	S4645P	not provided	VCV003767739	12	49424129	12	49030346	3767739	3883905		NC	000012.12:49030345:A:G	single nucleotide variant	missense variant	Uncertain significance	Sep 4, 2024	criteria provided, single submitter
NM	003482.4(KMT2D):c.13932A>C (p.Pro4644=)	KMT2D		not provided	VCV002642935	12	49424130	12	49030347	2642935	2806942		NC	000012.12:49030346:T:G	single nucleotide variant	synonymous variant	Likely benign	Mar 1, 2024	criteria provided, single submitter
NM	003482.4(KMT2D):c.13932A>G (p.Pro4644=)	KMT2D		Kabuki syndrome	VCV001539872	12	49424130	12	49030347	1539872	1630189	rs1287194328	NC	000012.12:49030346:T:C	single nucleotide variant	synonymous variant	Likely benign	Mar 10, 2021	criteria provided, single submitter
NM	003482.4(KMT2D):c.13931C>T (p.Pro4644Leu)	KMT2D	P4644L	Kabuki syndrome	VCV001517678	12	49424131	12	49030348	1517678	1420580	rs1369768097	NC	000012.12:49030347:G:A	single nucleotide variant	missense variant	Uncertain significance	Feb 24, 2024	criteria provided, single submitter
NM	003482.4(KMT2D):c.13930C>G (p.Pro4644Ala)	KMT2D	P4644A	Kabuki syndrome|Inborn genetic diseases	VCV001630756	12	49424132	12	49030349	1630756	1618908	rs760535684	NC	000012.12:49030348:G:C	single nucleotide variant	missense variant	Likely benign	Jun 7, 2023	criteria provided, multiple submitters, no conflicts
NM	003482.4(KMT2D):c.13929C>T (p.Thr4643=)	KMT2D		Kabuki syndrome	VCV002889185	12	49424133	12	49030350	2889185	3044588		NC	000012.12:49030349:G:A	single nucleotide variant	synonymous variant	Likely benign	Feb 27, 2023	criteria provided, single submitter
NM	003482.4(KMT2D):c.13925T>C (p.Val4642Ala)	KMT2D	V4642A	Kabuki syndrome	VCV001950997	12	49424137	12	49030354	1950997	2017600		NC	000012.12:49030353:A:G	single nucleotide variant	missense variant	Likely benign	Nov 28, 2022	criteria provided, single submitter
NM	003482.4(KMT2D):c.13924G>A (p.Val4642Ile)	KMT2D	V4642I	Kabuki syndrome 1|Choanal atresia-athelia-hypothyroidism-delayed puberty-short stature syndrome|Kabuki syndrome|not provided	VCV001423016	12	49424138	12	49030355	1423016	1425295	rs200638996	NC	000012.12:49030354:C:T	single nucleotide variant	missense variant	Conflicting classifications of pathogenicity	Apr 1, 2024	criteria provided, conflicting classifications
NM	003482.4(KMT2D):c.13923C>T (p.Gly4641=)	KMT2D		Kabuki syndrome	VCV001977949	12	49424139	12	49030356	1977949	2044922		NC	000012.12:49030355:G:A	single nucleotide variant	synonymous variant	Benign	Feb 19, 2022	criteria provided, single submitter
NM	003482.4(KMT2D):c.13916T>C (p.Val4639Ala)	KMT2D	V4639A	Kabuki syndrome	VCV002001441	12	49424146	12	49030363	2001441	2058081		NC	000012.12:49030362:A:G	single nucleotide variant	missense variant	Uncertain significance	Apr 8, 2024	criteria provided, single submitter
NM	003482.4(KMT2D):c.13912A>T (p.Met4638Leu)	KMT2D	M4638L	Kabuki syndrome	VCV002842566	12	49424150	12	49030367	2842566	2997272		NC	000012.12:49030366:T:A	single nucleotide variant	missense variant	Benign	May 21, 2023	criteria provided, single submitter
NM	003482.4(KMT2D):c.13910A>G (p.Lys4637Arg)	KMT2D	K4637R	Kabuki syndrome	VCV003703875	12	49424152	12	49030369	3703875	3842075		NC	000012.12:49030368:T:C	single nucleotide variant	missense variant	Uncertain significance	Jan 14, 2025	criteria provided, single submitter
NM	003482.4(KMT2D):c.13905G>A (p.Gln4635=)	KMT2D		Kabuki syndrome	VCV001663629	12	49424157	12	49030374	1663629	1588452	rs1942836641	NC	000012.12:49030373:C:T	single nucleotide variant	synonymous variant	Likely benign	Dec 20, 2020	criteria provided, single submitter
NM	003482.4(KMT2D):c.13898C>T (p.Ser4633Leu)	KMT2D	S4633L	not provided|Kabuki syndrome|Choanal atresia-athelia-hypothyroidism-delayed puberty-short stature syndrome|Kabuki syndrome 1	VCV000287689	12	49424164	12	49030381	287689	271926	rs373146997	NC	000012.12:49030380:G:A	single nucleotide variant	missense variant	Conflicting classifications of pathogenicity	Feb 2, 2024	criteria provided, conflicting classifications
NM	003482.4(KMT2D):c.13896A>G (p.Pro4632=)	KMT2D		Kabuki syndrome	VCV001964032	12	49424166	12	49030383	1964032	2013828		NC	000012.12:49030382:T:C	single nucleotide variant	synonymous variant	Likely benign	Sep 15, 2024	criteria provided, single submitter
NM	003482.4(KMT2D):c.13895dup (p.Ser4633fs)	KMT2D	S4633fs	Kabuki syndrome	VCV000664811	12	49424166 - 49424167	12	49030383 - 49030384	664811	641152	rs1592112854	NC	000012.12:49030383:GGGGG:GGGGGG	Duplication	frameshift variant	Pathogenic	Nov 6, 2018	criteria provided, single submitter
NM	003482.4(KMT2D):c.13893C>A (p.Pro4631=)	KMT2D		Kabuki syndrome	VCV001556845	12	49424169	12	49030386	1556845	1592989	rs1942837580	NC	000012.12:49030385:G:T	single nucleotide variant	synonymous variant	Likely benign	Mar 4, 2024	criteria provided, single submitter
NM	003482.4(KMT2D):c.13890A>C (p.Pro4630=)	KMT2D		not provided	VCV002642936	12	49424172	12	49030389	2642936	2806943		NC	000012.12:49030388:T:G	single nucleotide variant	synonymous variant	Likely benign	Aug 1, 2023	criteria provided, single submitter
NM	003482.4(KMT2D):c.13889dup (p.Pro4631fs)	KMT2D	P4631fs	Neurodevelopmental disorder	VCV001701843	12	49424172 - 49424173	12	49030389 - 49030390	1701843	1694231	rs2120403375	NC	000012.12:49030389:GGGG:GGGGG	Duplication	frameshift variant	Pathogenic	Dec 15, 2021	criteria provided, single submitter
NM	003482.4(KMT2D):c.13889del (p.Pro4630fs)	KMT2D	P4630fs	Kabuki syndrome|See cases	VCV002765908	12	49424173	12	49030390	2765908	2922782		NC	000012.12:49030389:GGGG:GGG	Deletion	frameshift variant	Pathogenic	Oct 5, 2023	criteria provided, multiple submitters, no conflicts
NM	003482.4(KMT2D):c.13884dup (p.Thr4629fs)	KMT2D	T4629fs	Kabuki syndrome	VCV000943636	12	49424177 - 49424178	12	49030394 - 49030395	943636	936140	rs886040960	NC	000012.12:49030394:GGGGGG:GGGGGGG	Duplication	frameshift variant	Pathogenic	Oct 16, 2019	criteria provided, single submitter
NM	003482.4(KMT2D):c.13884del (p.Thr4629fs)	KMT2D	T4629fs	Kabuki syndrome 1|not provided|Neoplasm	VCV000267267	12	49424178	12	49030395	267267	262270	rs886040960	NC	000012.12:49030394:GGGGGG:GGGGG	Deletion	frameshift variant	Pathogenic	Mar 15, 2023	criteria provided, multiple submitters, no conflicts				Likely oncogenic	Mar 4, 2025	criteria provided, single submitter
NM	003482.4(KMT2D):c.13881C>G (p.Pro4627=)	KMT2D		not provided	VCV001203144	12	49424181	12	49030398	1203144	1194686	rs757351847	NC	000012.12:49030397:G:C	single nucleotide variant	synonymous variant	Likely benign	Jul 10, 2020	criteria provided, single submitter
NM	003482.4(KMT2D):c.13880C>T (p.Pro4627Leu)	KMT2D	P4627L	KMT2D-related disorder	VCV002633922	12	49424182	12	49030399	2633922	2799249		NC	000012.12:49030398:G:A	single nucleotide variant	missense variant	Uncertain significance	Sep 29, 2023	criteria provided, single submitter
NM	003482.4(KMT2D):c.13872G>A (p.Ser4624=)	KMT2D		Kabuki syndrome	VCV001630595	12	49424190	12	49030407	1630595	1618747	rs1440232605	NC	000012.12:49030406:C:T	single nucleotide variant	synonymous variant	Likely benign	Sep 10, 2023	criteria provided, single submitter
NM	003482.4(KMT2D):c.13871C>T (p.Ser4624Leu)	KMT2D	S4624L	not provided|Kabuki syndrome|Kabuki syndrome 1	VCV000285849	12	49424191	12	49030408	285849	270086	rs886043233	NC	000012.12:49030407:G:A	single nucleotide variant	missense variant	Conflicting classifications of pathogenicity	Aug 23, 2022	criteria provided, conflicting classifications
NM	003482.4(KMT2D):c.13863A>G (p.Thr4621=)	KMT2D		Kabuki syndrome	VCV002873408	12	49424199	12	49030416	2873408	3032123		NC	000012.12:49030415:T:C	single nucleotide variant	synonymous variant	Likely benign	Jun 6, 2023	criteria provided, single submitter
NM	003482.4(KMT2D):c.13860G>T (p.Pro4620=)	KMT2D		Kabuki syndrome|not specified	VCV001529864	12	49424202	12	49030419	1529864	1665220	rs780507505	NC	000012.12:49030418:C:A	single nucleotide variant	synonymous variant	Likely benign	Nov 18, 2024	criteria provided, multiple submitters, no conflicts
NM	003482.4(KMT2D):c.13859C>T (p.Pro4620Leu)	KMT2D	P4620L	not provided	VCV001303350	12	49424203	12	49030420	1303350	1293628	rs769173788	NC	000012.12:49030419:G:A	single nucleotide variant	missense variant	Uncertain significance	Aug 29, 2019	criteria provided, single submitter
NM	003482.4(KMT2D):c.13855C>T (p.Pro4619Ser)	KMT2D	P4619S	not provided	VCV003371819	12	49424207	12	49030424	3371819	3531009		NC	000012.12:49030423:G:A	single nucleotide variant	missense variant	Uncertain significance	Apr 1, 2024	criteria provided, single submitter
NM	003482.4(KMT2D):c.13847T>G (p.Leu4616Arg)	KMT2D	L4616R	Choanal atresia-athelia-hypothyroidism-delayed puberty-short stature syndrome|Kabuki syndrome 1	VCV003574664	12	49424215	12	49030432	3574664	3714102		NC	000012.12:49030431:A:C	single nucleotide variant	missense variant	Uncertain significance	Jun 4, 2024	criteria provided, single submitter
NM	003482.4(KMT2D):c.13840-8dup	KMT2D		Kabuki syndrome|not provided	VCV001233594	12	49424226 - 49424227	12	49030443 - 49030444	1233594	1222714	rs746536071	NC	000012.12:49030443:GGGG:GGGGG	Duplication	intron variant	Benign	Jul 8, 2024	criteria provided, multiple submitters, no conflicts
NM	003482.4(KMT2D):c.13840-8C>G	KMT2D		Kabuki syndrome 1	VCV003363170	12	49424230	12	49030447	3363170	3522381		NC	000012.12:49030446:G:C	single nucleotide variant	intron variant	Uncertain significance	Oct 22, 2024	criteria provided, single submitter
NM	003482.4(KMT2D):c.13840-10dup	KMT2D		Kabuki syndrome	VCV002030022	12	49424231 - 49424232	12	49030448 - 49030449	2030022	2089214		NC	000012.12:49030448:GGGGGG:GGGGGGG	Duplication	intron variant	Benign	Aug 20, 2024	criteria provided, single submitter
NM	003482.4(KMT2D):c.13840-9A>G	KMT2D		Kabuki syndrome	VCV001574095	12	49424231	12	49030448	1574095	1539298	rs771568097	NC	000012.12:49030447:T:C	single nucleotide variant	intron variant	Likely benign	Jul 26, 2022	criteria provided, single submitter
NM	003482.4(KMT2D):c.13840-9A>C	KMT2D		not provided	VCV001269479	12	49424231	12	49030448	1269479	1260619	rs771568097	NC	000012.12:49030447:T:G	single nucleotide variant	intron variant	Benign	Nov 21, 2019	criteria provided, single submitter
NM	003482.4(KMT2D):c.13840-13C>T	KMT2D		Kabuki syndrome	VCV002981604	12	49424235	12	49030452	2981604	3135074		NC	000012.12:49030451:G:A	single nucleotide variant	intron variant	Likely benign	Dec 9, 2024	criteria provided, single submitter
NM	003482.4(KMT2D):c.13840-16A>G	KMT2D		Kabuki syndrome	VCV002696130	12	49424238	12	49030455	2696130	2860985		NC	000012.12:49030454:T:C	single nucleotide variant	intron variant	Likely benign	Nov 15, 2023	criteria provided, single submitter
NM	003482.4(KMT2D):c.13840-17C>T	KMT2D		Kabuki syndrome	VCV001582371	12	49424239	12	49030456	1582371	1662434	rs2120404019	NC	000012.12:49030455:G:A	single nucleotide variant	intron variant	Likely benign	Jul 19, 2022	criteria provided, single submitter
NM	003482.4(KMT2D):c.13840-20C>A	KMT2D		Kabuki syndrome	VCV001457017	12	49424242	12	49030459	1457017	1477756	rs1942842467	NC	000012.12:49030458:G:T	single nucleotide variant	intron variant	Likely benign	Feb 25, 2021	criteria provided, single submitter
NM	003482.4(KMT2D):c.13840-24A>C	KMT2D		not provided	VCV001233323	12	49424246	12	49030463	1233323	1222445	rs148365230	NC	000012.12:49030462:T:G	single nucleotide variant	intron variant	Benign	Dec 19, 2019	criteria provided, single submitter
NM	003482.4(KMT2D):c.13839+16A>G	KMT2D		Kabuki syndrome	VCV002156125	12	49424368	12	49030585	2156125	1889724		NC	000012.12:49030584:T:C	single nucleotide variant	intron variant	Likely benign	Mar 10, 2022	criteria provided, single submitter
NM	003482.4(KMT2D):c.13839+9A>G	KMT2D		Kabuki syndrome	VCV003715677	12	49424375	12	49030592	3715677	3845227		NC	000012.12:49030591:T:C	single nucleotide variant	intron variant	Likely benign	Nov 6, 2024	criteria provided, single submitter
NM	003482.4(KMT2D):c.13839+7A>G	KMT2D		Kabuki syndrome	VCV003023052	12	49424377	12	49030594	3023052	3172956		NC	000012.12:49030593:T:C	single nucleotide variant	intron variant	Likely benign	Jul 1, 2024	criteria provided, single submitter
NM	003482.4(KMT2D):c.13839+6A>G	KMT2D		Kabuki syndrome	VCV002884164	12	49424378	12	49030595	2884164	3043465		NC	000012.12:49030594:T:C	single nucleotide variant	intron variant	Uncertain significance	Mar 11, 2024	criteria provided, single submitter
NM	003482.4(KMT2D):c.13839+3C>A	KMT2D		not provided	VCV002433228	12	49424381	12	49030598	2433228	2405855		NC	000012.12:49030597:G:T	single nucleotide variant	intron variant	Uncertain significance	Aug 19, 2021	criteria provided, single submitter
NM	003482.4(KMT2D):c.13839+3C>T	KMT2D		Kabuki syndrome 1|Kabuki syndrome	VCV001033585	12	49424381	12	49030598	1033585	1021042	rs1218915669	NC	000012.12:49030597:G:A	single nucleotide variant	intron variant	Uncertain significance	Jan 30, 2024	criteria provided, multiple submitters, no conflicts
NM	003482.4(KMT2D):c.13833	13837dup (p.Lys4613fs)	KMT2D	K4613fs	Kabuki syndrome	VCV000463007	12	49424385 - 49424386	12	49030602 - 49030603	463007	462197	rs1555187105	NC	000012.12:49030602:TGGTA:TGGTATGGTA	Duplication	frameshift variant	Pathogenic	Jul 2, 2017	criteria provided, single submitter
NM	003482.4(KMT2D):c.13836C>T (p.Thr4612=)	KMT2D		Kabuki syndrome|not provided	VCV002725826	12	49424387	12	49030604	2725826	2892333		NC	000012.12:49030603:G:A	single nucleotide variant	synonymous variant	Benign/Likely benign	Aug 1, 2024	criteria provided, multiple submitters, no conflicts
NM	003482.4(KMT2D):c.13834A>T (p.Thr4612Ser)	KMT2D	T4612S	not provided|Kabuki syndrome	VCV001311096	12	49424389	12	49030606	1311096	1300477	rs747600863	NC	000012.12:49030605:T:A	single nucleotide variant	missense variant	Conflicting classifications of pathogenicity	Nov 15, 2023	criteria provided, conflicting classifications
NM	003482.4(KMT2D):c.13832T>G (p.Leu4611Arg)	KMT2D	L4611R	Kabuki syndrome	VCV003635095	12	49424391	12	49030608	3635095	3773981		NC	000012.12:49030607:A:C	single nucleotide variant	missense variant	Uncertain significance	Jan 23, 2025	criteria provided, single submitter
NM	003482.4(KMT2D):c.13831C>T (p.Leu4611Phe)	KMT2D	L4611F	KMT2D-related disorder	VCV003032092	12	49424392	12	49030609	3032092	3198015		NC	000012.12:49030608:G:A	single nucleotide variant	missense variant	Uncertain significance	Dec 26, 2023	no assertion criteria provided
NM	003482.4(KMT2D):c.13828C>T (p.Leu4610=)	KMT2D		Kabuki syndrome	VCV003698904	12	49424395	12	49030612	3698904	3822698		NC	000012.12:49030611:G:A	single nucleotide variant	synonymous variant	Benign	Jun 24, 2024	criteria provided, single submitter
NM	003482.4(KMT2D):c.13825C>G (p.Gln4609Glu)	KMT2D	Q4609E	Kabuki syndrome	VCV002898522	12	49424398	12	49030615	2898522	3063815		NC	000012.12:49030614:G:C	single nucleotide variant	missense variant	Uncertain significance	May 1, 2024	criteria provided, single submitter
NM	003482.4(KMT2D):c.13822T>C (p.Ser4608Pro)	KMT2D	S4608P	Choanal atresia-athelia-hypothyroidism-delayed puberty-short stature syndrome|Kabuki syndrome 1	VCV003574665	12	49424401	12	49030618	3574665	3714103		NC	000012.12:49030617:A:G	single nucleotide variant	missense variant	Uncertain significance	Jan 9, 2024	criteria provided, single submitter
NM	003482.4(KMT2D):c.13818C>G (p.Tyr4606Ter)	KMT2D	Y4606*	Kabuki syndrome 1|Kabuki syndrome	VCV000523017	12	49424405	12	49030622	523017	513611	rs1555187117	NC	000012.12:49030621:G:C	single nucleotide variant	nonsense	Pathogenic	Dec 6, 2022	criteria provided, multiple submitters, no conflicts
NM	003482.4(KMT2D):c.13817A>C (p.Tyr4606Ser)	KMT2D	Y4606S	Kabuki syndrome	VCV002097585	12	49424406	12	49030623	2097585	2150205		NC	000012.12:49030622:T:G	single nucleotide variant	missense variant	Uncertain significance	Dec 11, 2023	criteria provided, single submitter
NM	003482.4(KMT2D):c.13817A>G (p.Tyr4606Cys)	KMT2D	Y4606C	Inborn genetic diseases|Kabuki syndrome	VCV000134723	12	49424406	12	49030623	134723	138462	rs587778481	NC	000012.12:49030622:T:C	single nucleotide variant	missense variant	Uncertain significance	Sep 29, 2024	criteria provided, multiple submitters, no conflicts
NM	003482.4(KMT2D):c.13816T>C (p.Tyr4606His)	KMT2D	Y4606H	Kabuki syndrome	VCV003006335	12	49424407	12	49030624	3006335	3169207		NC	000012.12:49030623:A:G	single nucleotide variant	missense variant	Uncertain significance	Oct 11, 2023	criteria provided, single submitter
NM	003482.4(KMT2D):c.13804A>G (p.Thr4602Ala)	KMT2D	T4602A	not provided|Kabuki syndrome|Inborn genetic diseases	VCV001335102	12	49424419	12	49030636	1335102	1326076	rs1187814622	NC	000012.12:49030635:T:C	single nucleotide variant	missense variant	Conflicting classifications of pathogenicity	Jan 10, 2025	criteria provided, conflicting classifications
NM	003482.4(KMT2D):c.13802C>T (p.Pro4601Leu)	KMT2D	P4601L	KMT2D-related disorder	VCV003347653	12	49424421	12	49030638	3347653	3506007		NC	000012.12:49030637:G:A	single nucleotide variant	missense variant	Uncertain significance	May 6, 2024	no assertion criteria provided
NM	003482.4(KMT2D):c.13795	13802del (p.Ala4599fs)	KMT2D	A4599fs	Kabuki syndrome 1	VCV002663819	12	49424421 - 49424428	12	49030638 - 49030645	2663819	2831267		NC	000012.12:49030637:GGCAGCGC:	Deletion	frameshift variant	Pathogenic		criteria provided, single submitter
NM	003482.4(KMT2D):c.13800G>C (p.Leu4600=)	KMT2D		Kabuki syndrome	VCV003708490	12	49424423	12	49030640	3708490	3836767		NC	000012.12:49030639:C:G	single nucleotide variant	synonymous variant	Likely benign	Jan 29, 2024	criteria provided, single submitter
NM	003482.4(KMT2D):c.13798C>T (p.Leu4600=)	KMT2D		Kabuki syndrome|not provided	VCV001563596	12	49424425	12	49030642	1563596	1620100	rs759415551	NC	000012.12:49030641:G:A	single nucleotide variant	synonymous variant	Benign/Likely benign	Oct 1, 2024	criteria provided, multiple submitters, no conflicts
NM	003482.4(KMT2D):c.13797G>A (p.Ala4599=)	KMT2D		not provided|Kabuki syndrome	VCV000167219	12	49424426	12	49030643	167219	177795	rs727503980	NC	000012.12:49030642:C:T	single nucleotide variant	synonymous variant	Conflicting classifications of pathogenicity	Dec 9, 2024	criteria provided, conflicting classifications
NM	003482.4(KMT2D):c.13796C>T (p.Ala4599Val)	KMT2D	A4599V	Kabuki syndrome	VCV000134724	12	49424427	12	49030644	134724	138463	rs577303074	NC	000012.12:49030643:G:A	single nucleotide variant	missense variant	Likely benign	Jan 20, 2025	criteria provided, single submitter
NM	003482.4(KMT2D):c.13795G>A (p.Ala4599Thr)	KMT2D	A4599T	Kabuki syndrome|not provided	VCV001195722	12	49424428	12	49030645	1195722	1184710	rs201879072	NC	000012.12:49030644:C:T	single nucleotide variant	missense variant	Likely benign	Nov 11, 2024	criteria provided, multiple submitters, no conflicts
NM	003482.4(KMT2D):c.13793G>C (p.Gly4598Ala)	KMT2D	G4598A	KMT2D-related disorder	VCV003030708	12	49424430	12	49030647	3030708	3194467		NC	000012.12:49030646:C:G	single nucleotide variant	missense variant	Uncertain significance	Nov 2, 2023	no assertion criteria provided
NM	003482.4(KMT2D):c.13789A>G (p.Ser4597Gly)	KMT2D	S4597G	not provided	VCV002505982	12	49424434	12	49030651	2505982	2670945		NC	000012.12:49030650:T:C	single nucleotide variant	missense variant	Uncertain significance	Dec 12, 2022	criteria provided, single submitter
NM	003482.4(KMT2D):c.13784T>G (p.Phe4595Cys)	KMT2D	F4595C	Kabuki syndrome	VCV001505900	12	49424439	12	49030656	1505900	1339630	rs1942856594	NC	000012.12:49030655:A:C	single nucleotide variant	missense variant	Uncertain significance	Feb 17, 2024	criteria provided, single submitter
NM	003482.4(KMT2D):c.13780dup (p.Ala4594fs)	KMT2D	A4594fs	not provided	VCV000197432	12	49424442 - 49424443	12	49030659 - 49030660	197432	194593	rs797044740	NC	000012.12:49030659:CCCCCC:CCCCCCC	Duplication	frameshift variant	Pathogenic	Jun 6, 2014	criteria provided, single submitter
NM	003482.4(KMT2D):c.13780G>T (p.Ala4594Ser)	KMT2D	A4594S	not provided	VCV002662476	12	49424443	12	49030660	2662476	2829927		NC	000012.12:49030659:C:A	single nucleotide variant	missense variant	Uncertain significance	Apr 14, 2023	criteria provided, single submitter
NM	003482.4(KMT2D):c.13780G>C (p.Ala4594Pro)	KMT2D	A4594P	Kabuki syndrome|not provided	VCV001084762	12	49424443	12	49030660	1084762	1079451	rs545972414	NC	000012.12:49030659:C:G	single nucleotide variant	missense variant	Likely benign	Dec 5, 2024	criteria provided, multiple submitters, no conflicts
NM	003482.4(KMT2D):c.13780del (p.Ala4594fs)	KMT2D	A4594fs	not provided	VCV000981789	12	49424443	12	49030660	981789	969808	rs797044740	NC	000012.12:49030659:CCCCCC:CCCCC	Deletion	frameshift variant	Pathogenic	Jul 14, 2022	criteria provided, single submitter
NM	003482.4(KMT2D):c.13774A>C (p.Arg4592=)	KMT2D		Kabuki syndrome	VCV001615941	12	49424449	12	49030666	1615941	1613661	rs2120406499	NC	000012.12:49030665:T:G	single nucleotide variant	synonymous variant	Likely benign	Nov 22, 2022	criteria provided, single submitter
NM	003482.4(KMT2D):c.13764G>C (p.Gln4588His)	KMT2D	Q4588H	Inborn genetic diseases|Kabuki syndrome|not provided	VCV002077669	12	49424459	12	49030676	2077669	2142053		NC	000012.12:49030675:C:G	single nucleotide variant	missense variant	Conflicting classifications of pathogenicity	Dec 16, 2024	criteria provided, conflicting classifications
NM	003482.4(KMT2D):c.13763A>G (p.Gln4588Arg)	KMT2D	Q4588R	Kabuki syndrome	VCV001407052	12	49424460	12	49030677	1407052	1487110	rs760847881	NC	000012.12:49030676:T:C	single nucleotide variant	missense variant	Benign	Dec 6, 2022	criteria provided, single submitter
NM	003482.4(KMT2D):c.13761G>A (p.Gly4587=)	KMT2D		Kabuki syndrome	VCV002816983	12	49424462	12	49030679	2816983	2980641		NC	000012.12:49030678:C:T	single nucleotide variant	synonymous variant	Likely benign	Sep 5, 2023	criteria provided, single submitter
NM	003482.4(KMT2D):c.13759G>A (p.Gly4587Arg)	KMT2D	G4587R	Choanal atresia-athelia-hypothyroidism-delayed puberty-short stature syndrome|Kabuki syndrome 1	VCV003574666	12	49424464	12	49030681	3574666	3714104		NC	000012.12:49030680:C:T	single nucleotide variant	missense variant	Uncertain significance	May 25, 2024	criteria provided, single submitter
NM	003482.4(KMT2D):c.13756A>T (p.Asn4586Tyr)	KMT2D	N4586Y	Inborn genetic diseases	VCV002603111	12	49424467	12	49030684	2603111	2768174		NC	000012.12:49030683:T:A	single nucleotide variant	missense variant	Likely benign	Jun 26, 2023	criteria provided, single submitter
NM	003482.4(KMT2D):c.13751C>T (p.Pro4584Leu)	KMT2D	P4584L	Kabuki syndrome	VCV003635096	12	49424472	12	49030689	3635096	3773982		NC	000012.12:49030688:G:A	single nucleotide variant	missense variant	Likely benign	Jun 3, 2024	criteria provided, single submitter
NM	003482.4(KMT2D):c.13750C>T (p.Pro4584Ser)	KMT2D	P4584S	Kabuki syndrome	VCV002799033	12	49424473	12	49030690	2799033	2962310		NC	000012.12:49030689:G:A	single nucleotide variant	missense variant	Uncertain significance	Aug 8, 2024	criteria provided, single submitter
NM	003482.4(KMT2D):c.13750C>A (p.Pro4584Thr)	KMT2D	P4584T	Inborn genetic diseases	VCV002283345	12	49424473	12	49030690	2283345	2264518		NC	000012.12:49030689:G:T	single nucleotide variant	missense variant	Uncertain significance	Apr 12, 2022	criteria provided, single submitter
NM	003482.4(KMT2D):c.13740C>G (p.Gly4580=)	KMT2D		not provided	VCV000094170	12	49424483	12	49030700	94170	100070	rs398123718	NC	000012.12:49030699:G:C	single nucleotide variant	synonymous variant	Uncertain significance	Sep 14, 2012	criteria provided, single submitter
NM	003482.4(KMT2D):c.13738G>C (p.Gly4580Arg)	KMT2D	G4580R	Kabuki syndrome 1	VCV003381172	12	49424485	12	49030702	3381172	3540342		NC	000012.12:49030701:C:G	single nucleotide variant	missense variant	Uncertain significance	Apr 25, 2022	criteria provided, single submitter
NM	003482.4(KMT2D):c.13736T>C (p.Phe4579Ser)	KMT2D	F4579S	not provided|Kabuki syndrome	VCV001307593	12	49424487	12	49030704	1307593	1298863	rs376335760	NC	000012.12:49030703:A:G	single nucleotide variant	missense variant	Uncertain significance	Dec 30, 2022	criteria provided, multiple submitters, no conflicts
NM	003482.4(KMT2D):c.13735T>G (p.Phe4579Val)	KMT2D	F4579V	Kabuki syndrome	VCV002744076	12	49424488	12	49030705	2744076	2903553		NC	000012.12:49030704:A:C	single nucleotide variant	missense variant	Uncertain significance	May 20, 2024	criteria provided, single submitter
NM	003482.4(KMT2D):c.13735T>A (p.Phe4579Ile)	KMT2D	F4579I	Kabuki syndrome	VCV001486809	12	49424488	12	49030705	1486809	1406666	rs765658034	NC	000012.12:49030704:A:T	single nucleotide variant	missense variant	Uncertain significance	Jun 24, 2021	criteria provided, single submitter
NM	003482.4(KMT2D):c.13734C>G (p.Pro4578=)	KMT2D		Kabuki syndrome	VCV002743999	12	49424489	12	49030706	2743999	2903476		NC	000012.12:49030705:G:C	single nucleotide variant	synonymous variant	Likely benign	Nov 19, 2024	criteria provided, single submitter
NM	003482.4(KMT2D):c.13733C>G (p.Pro4578Arg)	KMT2D	P4578R	Kabuki syndrome	VCV003700734	12	49424490	12	49030707	3700734	3823222		NC	000012.12:49030706:G:C	single nucleotide variant	missense variant	Uncertain significance	May 12, 2024	criteria provided, single submitter
NM	003482.4(KMT2D):c.13732C>T (p.Pro4578Ser)	KMT2D	P4578S	Kabuki syndrome	VCV002747002	12	49424491	12	49030708	2747002	2907762		NC	000012.12:49030707:G:A	single nucleotide variant	missense variant	Uncertain significance	Apr 16, 2024	criteria provided, single submitter
NM	003482.4(KMT2D):c.13730C>T (p.Ala4577Val)	KMT2D	A4577V	not provided	VCV002433239	12	49424493	12	49030710	2433239	2405866		NC	000012.12:49030709:G:A	single nucleotide variant	missense variant	Uncertain significance	Mar 15, 2022	criteria provided, single submitter
NM	003482.4(KMT2D):c.13729G>T (p.Ala4577Ser)	KMT2D	A4577S	KMT2D-related disorder	VCV002632357	12	49424494	12	49030711	2632357	2796798		NC	000012.12:49030710:C:A	single nucleotide variant	missense variant	Uncertain significance	Jun 27, 2023	criteria provided, single submitter
NM	003482.4(KMT2D):c.13723C>T (p.Leu4575Phe)	KMT2D	L4575F	Kabuki syndrome	VCV002183665	12	49424500	12	49030717	2183665	1913664		NC	000012.12:49030716:G:A	single nucleotide variant	missense variant	Benign	Oct 16, 2024	criteria provided, single submitter
NM	003482.4(KMT2D):c.13723C>A (p.Leu4575Ile)	KMT2D	L4575I	Choanal atresia-athelia-hypothyroidism-delayed puberty-short stature syndrome|Kabuki syndrome 1|Kabuki syndrome	VCV001360245	12	49424500	12	49030717	1360245	1363689	rs776021061	NC	000012.12:49030716:G:T	single nucleotide variant	missense variant	Conflicting classifications of pathogenicity	Jan 24, 2024	criteria provided, conflicting classifications
NM	003482.4(KMT2D):c.13721G>A (p.Ser4574Asn)	KMT2D	S4574N	Kabuki syndrome	VCV002797912	12	49424502	12	49030719	2797912	2959031		NC	000012.12:49030718:C:T	single nucleotide variant	missense variant	Likely benign	Oct 3, 2023	criteria provided, single submitter
NM	003482.4(KMT2D):c.13715del (p.Asn4572fs)	KMT2D	N4572fs	not provided	VCV003257325	12	49424508	12	49030725	3257325	3416080		NC	000012.12:49030724:TT:T	Deletion	frameshift variant	Pathogenic	Jun 1, 2024	criteria provided, single submitter
NM	003482.4(KMT2D):c.13715A>G (p.Asn4572Ser)	KMT2D	N4572S	Kabuki syndrome 1	VCV000430811	12	49424508	12	49030725	430811	424357	rs777292389	NC	000012.12:49030724:T:C	single nucleotide variant	missense variant	Uncertain significance		criteria provided, single submitter
NM	003482.4(KMT2D):c.13714A>G (p.Asn4572Asp)	KMT2D	N4572D	Kabuki syndrome	VCV002753862	12	49424509	12	49030726	2753862	2916332		NC	000012.12:49030725:T:C	single nucleotide variant	missense variant	Uncertain significance	Aug 18, 2023	criteria provided, single submitter
NM	003482.4(KMT2D):c.13713C>A (p.Ala4571=)	KMT2D		KMT2D-related disorder	VCV003344021	12	49424510	12	49030727	3344021	3505007		NC	000012.12:49030726:G:T	single nucleotide variant	synonymous variant	Likely benign	Aug 17, 2024	no assertion criteria provided
NM	003482.4(KMT2D):c.13711G>A (p.Ala4571Thr)	KMT2D	A4571T	Kabuki syndrome	VCV001520794	12	49424512	12	49030729	1520794	1356153	rs756908474	NC	000012.12:49030728:C:T	single nucleotide variant	missense variant	Benign	Aug 9, 2022	criteria provided, single submitter
NM	003482.4(KMT2D):c.13710C>T (p.Thr4570=)	KMT2D		Kabuki syndrome|Kabuki syndrome 1|Choanal atresia-athelia-hypothyroidism-delayed puberty-short stature syndrome|not specified	VCV001337130	12	49424513	12	49030730	1337130	1328140	rs781047520	NC	000012.12:49030729:G:A	single nucleotide variant	synonymous variant	Conflicting classifications of pathogenicity	Sep 30, 2024	criteria provided, conflicting classifications
NM	003482.4(KMT2D):c.13703C>T (p.Ala4568Val)	KMT2D	A4568V	Kabuki syndrome 1|Choanal atresia-athelia-hypothyroidism-delayed puberty-short stature syndrome|Kabuki syndrome	VCV001038396	12	49424520	12	49030737	1038396	1030974	rs769668980	NC	000012.12:49030736:G:A	single nucleotide variant	missense variant	Conflicting classifications of pathogenicity	Oct 16, 2024	criteria provided, conflicting classifications
NM	003482.4(KMT2D):c.13702G>C (p.Ala4568Pro)	KMT2D	A4568P	Kabuki syndrome	VCV002776298	12	49424521	12	49030738	2776298	2936590		NC	000012.12:49030737:C:G	single nucleotide variant	missense variant	Likely benign	May 10, 2024	criteria provided, single submitter
NM	003482.4(KMT2D):c.13699C>A (p.Pro4567Thr)	KMT2D	P4567T	Kabuki syndrome	VCV003702263	12	49424524	12	49030741	3702263	3834863		NC	000012.12:49030740:G:T	single nucleotide variant	missense variant	Uncertain significance	Mar 19, 2024	criteria provided, single submitter
NM	003482.4(KMT2D):c.13694C>T (p.Thr4565Met)	KMT2D	T4565M	Kabuki syndrome	VCV001400573	12	49424529	12	49030746	1400573	1440800	rs749198835	NC	000012.12:49030745:G:A	single nucleotide variant	missense variant	Benign	Dec 10, 2024	criteria provided, single submitter
NM	003482.4(KMT2D):c.13689C>T (p.Pro4563=)	KMT2D		Kabuki syndrome|not provided|not specified	VCV000094169	12	49424534	12	49030751	94169	100069	rs11168830	NC	000012.12:49030750:G:A	single nucleotide variant	synonymous variant	Benign	Feb 3, 2025	criteria provided, multiple submitters, no conflicts
NM	003482.4(KMT2D):c.13687C>T (p.Pro4563Ser)	KMT2D	P4563S	not provided	VCV001304237	12	49424536	12	49030753	1304237	1294512	rs2120407841	NC	000012.12:49030752:G:A	single nucleotide variant	missense variant	Uncertain significance	Jul 14, 2022	criteria provided, single submitter
NM	003482.4(KMT2D):c.13685T>C (p.Leu4562Pro)	KMT2D	L4562P	not provided	VCV000493117	12	49424538	12	49030755	493117	486080	rs1555187179	NC	000012.12:49030754:A:G	single nucleotide variant	missense variant	Uncertain significance	Aug 1, 2017	criteria provided, single submitter
NM	003482.3(KMT2D):c.13672	13674dup	KMT2D		not provided	VCV001310385	12	49424548 - 49424549	12	49030765 - 49030766	1310385	1302235	rs938922279	NC	000012.12:49030765:CTCCT:CTCCTCCT	Duplication		Uncertain significance	Nov 12, 2019	criteria provided, single submitter
NM	003482.4(KMT2D):c.13674G>A (p.Glu4558=)	KMT2D		Kabuki syndrome	VCV001620831	12	49424549	12	49030766	1620831	1549303	rs561138169	NC	000012.12:49030765:C:T	single nucleotide variant	synonymous variant	Likely benign	Nov 11, 2024	criteria provided, single submitter
NM	003482.4(KMT2D):c.13673A>T (p.Glu4558Val)	KMT2D	E4558V	Kabuki syndrome	VCV002693001	12	49424550	12	49030767	2693001	2863828		NC	000012.12:49030766:T:A	single nucleotide variant	missense variant	Uncertain significance	Nov 3, 2023	criteria provided, single submitter
NM	003482.4(KMT2D):c.13673A>C (p.Glu4558Ala)	KMT2D	E4558A	not provided|Kabuki syndrome	VCV002103814	12	49424550	12	49030767	2103814	2169464		NC	000012.12:49030766:T:G	single nucleotide variant	missense variant	Uncertain significance	Jul 25, 2024	criteria provided, multiple submitters, no conflicts
NM	003482.4(KMT2D):c.13672-7C>T	KMT2D		Kabuki syndrome	VCV002710556	12	49424558	12	49030775	2710556	2871580		NC	000012.12:49030774:G:A	single nucleotide variant	intron variant	Likely benign	Jan 21, 2024	criteria provided, single submitter
NM	003482.4(KMT2D):c.13672-8C>T	KMT2D		Kabuki syndrome	VCV003705051	12	49424559	12	49030776	3705051	3835917		NC	000012.12:49030775:G:A	single nucleotide variant	intron variant	Likely benign	Sep 1, 2024	criteria provided, single submitter
NM	003482.4(KMT2D):c.13672-11G>A	KMT2D		Kabuki syndrome	VCV003667087	12	49424562	12	49030779	3667087	3799099		NC	000012.12:49030778:C:T	single nucleotide variant	intron variant	Likely benign	Jul 31, 2024	criteria provided, single submitter
NM	003482.4(KMT2D):c.13672-14C>T	KMT2D		Kabuki syndrome	VCV001899573	12	49424565	12	49030782	1899573	1960249		NC	000012.12:49030781:G:A	single nucleotide variant	intron variant	Likely benign	Apr 15, 2023	criteria provided, single submitter
NM	003482.4(KMT2D):c.13672-19G>C	KMT2D		Kabuki syndrome	VCV001095680	12	49424570	12	49030787	1095680	1079452	rs1224119014	NC	000012.12:49030786:C:G	single nucleotide variant	intron variant	Likely benign	Jan 13, 2025	criteria provided, single submitter
NM	003482.4(KMT2D):c.13671+60C>T	KMT2D		not provided|not specified	VCV001281437	12	49424616	12	49030833	1281437	1270432	rs11614738	NC	000012.12:49030832:G:A	single nucleotide variant	intron variant	Benign	Jan 24, 2024	criteria provided, multiple submitters, no conflicts
NM	003482.4(KMT2D):c.13671+21C>T	KMT2D		KMT2D-related disorder	VCV003028978	12	49424655	12	49030872	3028978	3194054		NC	000012.12:49030871:G:A	single nucleotide variant	intron variant	Likely benign	Jul 10, 2023	no assertion criteria provided
NM	003482.4(KMT2D):c.13671+17C>G	KMT2D		Kabuki syndrome	VCV003690835	12	49424659	12	49030876	3690835	3831511		NC	000012.12:49030875:G:C	single nucleotide variant	intron variant	Likely benign	Oct 5, 2024	criteria provided, single submitter
NM	003482.4(KMT2D):c.13671+14A>C	KMT2D		not provided|Kabuki syndrome	VCV000500703	12	49424662	12	49030879	500703	492127	rs775862454	NC	000012.12:49030878:T:G	single nucleotide variant	intron variant	Conflicting classifications of pathogenicity	Nov 3, 2024	criteria provided, conflicting classifications
NM	003482.4(KMT2D):c.13671+9	13671+10dup	KMT2D		KMT2D-related disorder	VCV003031846	12	49424665 - 49424666	12	49030882 - 49030883	3031846	3201678		NC	000012.12:49030882:GGGGGG:GGGGGGGG	Duplication	intron variant	Likely benign	May 18, 2023	no assertion criteria provided
NM	003482.4(KMT2D):c.13671+10dup	KMT2D		Kabuki syndrome 1|not specified|not provided|Kabuki syndrome	VCV000094168	12	49424665 - 49424666	12	49030882 - 49030883	94168	100068	rs147210845	NC	000012.12:49030882:GGGGGG:GGGGGGG	Duplication	intron variant	Conflicting classifications of pathogenicity	Feb 1, 2025	criteria provided, conflicting classifications
NM	003482.4(KMT2D):c.13654CTGAAACAG[1] (p.4552LKQ[1])	KMT2D		Kabuki syndrome|not provided	VCV001675492	12	49424676 - 49424684	12	49030893 - 49030901	1675492	1666876	rs767962797	NC	000012.12:49030892:CTGTTTCAGCTGTTTCAGC:CTGTTTCAGC	Microsatellite	inframe	deletion	Uncertain significance	Oct 2, 2023	criteria provided, multiple submitters, no conflicts
NM	003482.4(KMT2D):c.13670A>C (p.Gln4557Pro)	KMT2D	Q4557P	Kabuki syndrome 1	VCV003256913	12	49424677	12	49030894	3256913	3415669		NC	000012.12:49030893:T:G	single nucleotide variant	missense variant	Likely pathogenic	Aug 2, 2024	criteria provided, single submitter
NM	003482.4(KMT2D):c.13669C>A (p.Gln4557Lys)	KMT2D	Q4557K	Kabuki syndrome	VCV002041044	12	49424678	12	49030895	2041044	2095066		NC	000012.12:49030894:G:T	single nucleotide variant	missense variant	Uncertain significance	Dec 12, 2021	criteria provided, single submitter
NM	003482.4(KMT2D):c.13668A>T (p.Lys4556Asn)	KMT2D	K4556N	Kabuki syndrome	VCV002064615	12	49424679	12	49030896	2064615	2128598		NC	000012.12:49030895:T:A	single nucleotide variant	missense variant	Benign	Nov 11, 2024	criteria provided, single submitter
NM	003482.4(KMT2D):c.13666A>G (p.Lys4556Glu)	KMT2D	K4556E	Kabuki syndrome	VCV002981892	12	49424681	12	49030898	2981892	3152547		NC	000012.12:49030897:T:C	single nucleotide variant	missense variant	Uncertain significance	Nov 19, 2023	criteria provided, single submitter
NM	003482.4(KMT2D):c.13663C>A (p.Leu4555Met)	KMT2D	L4555M	Kabuki syndrome	VCV001977086	12	49424684	12	49030901	1977086	2027205		NC	000012.12:49030900:G:T	single nucleotide variant	missense variant	Uncertain significance	Feb 27, 2023	criteria provided, single submitter
NM	003482.4(KMT2D):c.13660C>T (p.Gln4554Ter)	KMT2D	Q4554*	Kabuki syndrome 1	VCV000981788	12	49424687	12	49030904	981788	969809	rs1942873615	NC	000012.12:49030903:G:A	single nucleotide variant	nonsense	Likely pathogenic	Feb 5, 2015	no assertion criteria provided
NM	003482.4(KMT2D):c.13652	13660del (p.Leu4551	Gln4554delinsTer)	KMT2D		not provided	VCV000423216	12	49424687 - 49424695	12	49030904 - 49030912	423216	408672	rs1064796300	NC	000012.12:49030903:GTTTCAGCA:	Deletion	nonsense	Pathogenic	Feb 11, 2017	criteria provided, single submitter
NM	003482.4(KMT2D):c.13655T>C (p.Leu4552Pro)	KMT2D	L4552P	Kabuki syndrome	VCV001503919	12	49424692	12	49030909	1503919	1424323	rs2120410953	NC	000012.12:49030908:A:G	single nucleotide variant	missense variant	Uncertain significance	Jul 26, 2022	criteria provided, single submitter
NM	003482.4(KMT2D):c.13654C>G (p.Leu4552Val)	KMT2D	L4552V	Choanal atresia-athelia-hypothyroidism-delayed puberty-short stature syndrome|Kabuki syndrome 1	VCV003574667	12	49424693	12	49030910	3574667	3714105		NC	000012.12:49030909:G:C	single nucleotide variant	missense variant	Uncertain significance	Jan 1, 2024	criteria provided, single submitter
NM	003482.4(KMT2D):c.13654C>T (p.Leu4552=)	KMT2D		Kabuki syndrome	VCV001895738	12	49424693	12	49030910	1895738	1952535		NC	000012.12:49030909:G:A	single nucleotide variant	synonymous variant	Benign	Dec 11, 2023	criteria provided, single submitter
NM	003482.4(KMT2D):c.13653G>A (p.Leu4551=)	KMT2D		Kabuki syndrome	VCV003681280	12	49424694	12	49030911	3681280	3815021		NC	000012.12:49030910:C:T	single nucleotide variant	synonymous variant	Likely benign	Aug 13, 2024	criteria provided, single submitter
NM	003482.4(KMT2D):c.13651T>A (p.Leu4551Met)	KMT2D	L4551M	Kabuki syndrome	VCV002116857	12	49424696	12	49030913	2116857	2172164		NC	000012.12:49030912:A:T	single nucleotide variant	missense variant	Likely benign	Aug 15, 2022	criteria provided, single submitter
NM	003482.4(KMT2D):c.13650del (p.Leu4551fs)	KMT2D	L4551fs	Kabuki syndrome 1	VCV000976072	12	49424697	12	49030914	976072	964384	rs1942874047	NC	000012.12:49030913:GG:G	Deletion	frameshift variant	Likely pathogenic	Jul 24, 2018	criteria provided, single submitter
NM	003482.4(KMT2D):c.13646A>C (p.Glu4549Ala)	KMT2D	E4549A	Kabuki syndrome	VCV003711884	12	49424701	12	49030918	3711884	3837566		NC	000012.12:49030917:T:G	single nucleotide variant	missense variant	Uncertain significance	Jul 23, 2024	criteria provided, single submitter
NM	003482.4(KMT2D):c.13645G>A (p.Glu4549Lys)	KMT2D	E4549K	Choanal atresia-athelia-hypothyroidism-delayed puberty-short stature syndrome|Kabuki syndrome 1|Kabuki syndrome	VCV001410170	12	49424702	12	49030919	1410170	1513478	rs1238014538	NC	000012.12:49030918:C:T	single nucleotide variant	missense variant	Likely benign	Apr 20, 2024	criteria provided, multiple submitters, no conflicts
NM	003482.4(KMT2D):c.13644C>T (p.Ser4548=)	KMT2D		Kabuki syndrome|not specified|not provided	VCV000094167	12	49424703	12	49030920	94167	100067	rs201119371	NC	000012.12:49030919:G:A	single nucleotide variant	synonymous variant	Benign/Likely benign	Mar 1, 2025	criteria provided, multiple submitters, no conflicts
NM	003482.4(KMT2D):c.13633G>T (p.Val4545Phe)	KMT2D	V4545F	Kabuki syndrome	VCV002166832	12	49424714	12	49030931	2166832	332749	rs753655111	NC	000012.12:49030930:C:A	single nucleotide variant	missense variant	Benign	May 26, 2024	criteria provided, single submitter
NM	003482.4(KMT2D):c.13633G>A (p.Val4545Ile)	KMT2D	V4545I	Inborn genetic diseases|Kabuki syndrome	VCV002062533	12	49424714	12	49030931	2062533	2127809		NC	000012.12:49030930:C:T	single nucleotide variant	missense variant	Benign/Likely benign	Jun 22, 2024	criteria provided, multiple submitters, no conflicts
NM	003482.4(KMT2D):c.13632G>A (p.Gly4544=)	KMT2D		Kabuki syndrome	VCV002993736	12	49424715	12	49030932	2993736	3145054		NC	000012.12:49030931:C:T	single nucleotide variant	synonymous variant	Benign	Jul 6, 2024	criteria provided, single submitter
NM	003482.4(KMT2D):c.13630G>A (p.Gly4544Arg)	KMT2D	G4544R	Kabuki syndrome	VCV002723087	12	49424717	12	49030934	2723087	317326	rs778793714	NC	000012.12:49030933:C:T	single nucleotide variant	missense variant	Benign	Oct 16, 2023	criteria provided, single submitter
NM	003482.4(KMT2D):c.13629C>T (p.Asp4543=)	KMT2D		not provided|not specified|Kabuki syndrome	VCV000740160	12	49424718	12	49030935	740160	753408	rs748135755	NC	000012.12:49030934:G:A	single nucleotide variant	synonymous variant	Likely benign	Feb 24, 2025	criteria provided, multiple submitters, no conflicts
NM	003482.4(KMT2D):c.13623GGA[1] (p.Glu4542del)	KMT2D	E4542del	Kabuki syndrome	VCV001392692	12	49424719 - 49424721	12	49030936 - 49030938	1392692	1502594	rs2120411716	NC	000012.12:49030935:TCCTCCT:TCCT	Microsatellite	inframe	deletion	Uncertain significance	Sep 29, 2021	criteria provided, single submitter
NM	003482.4(KMT2D):c.13626	13627delinsTT (p.Glu4542	Asp4543delinsAspTyr)	KMT2D		Choanal atresia-athelia-hypothyroidism-delayed puberty-short stature syndrome|Kabuki syndrome 1	VCV003574668	12	49424720 - 49424721	12	49030937 - 49030938	3574668	3714107		NC	000012.12:49030936:CC:AA	Indel	missense variant	Uncertain significance	Mar 1, 2024	criteria provided, single submitter
NM	003482.4(KMT2D):c.13627G>T (p.Asp4543Tyr)	KMT2D	D4543Y	Kabuki syndrome|not provided|KMT2D-related disorder	VCV000998422	12	49424720	12	49030937	998422	995234	rs772023360	NC	000012.12:49030936:C:A	single nucleotide variant	missense variant	Conflicting classifications of pathogenicity	Apr 1, 2023	criteria provided, conflicting classifications
NM	003482.4(KMT2D):c.13623G>A (p.Lys4541=)	KMT2D		Kabuki syndrome	VCV001556846	12	49424724	12	49030941	1556846	1592990	rs1942875570	NC	000012.12:49030940:C:T	single nucleotide variant	synonymous variant	Likely benign	Mar 4, 2024	criteria provided, single submitter
NM	003482.4(KMT2D):c.13622A>G (p.Lys4541Arg)	KMT2D	K4541R	Kabuki syndrome 1	VCV002687906	12	49424725	12	49030942	2687906	2848944		NC	000012.12:49030941:T:C	single nucleotide variant	missense variant	Likely pathogenic	Dec 31, 2023	criteria provided, single submitter
NM	003482.4(KMT2D):c.13618C>T (p.Arg4540Trp)	KMT2D	R4540W	KMT2D-related disorder	VCV003350151	12	49424729	12	49030946	3350151	3509378		NC	000012.12:49030945:G:A	single nucleotide variant	missense variant	Uncertain significance	Mar 26, 2024	no assertion criteria provided
NM	003482.4(KMT2D):c.13616del (p.Leu4539fs)	KMT2D	L4539fs	Kabuki syndrome	VCV003721640	12	49424731	12	49030948	3721640	3850140		NC	000012.12:49030947:A:	Deletion	frameshift variant	Pathogenic	Sep 27, 2024	criteria provided, single submitter
NM	003482.4(KMT2D):c.13615C>T (p.Leu4539=)	KMT2D		Kabuki syndrome	VCV001925765	12	49424732	12	49030949	1925765	1983366		NC	000012.12:49030948:G:A	single nucleotide variant	synonymous variant	Likely benign	May 26, 2024	criteria provided, single submitter
NM	003482.4(KMT2D):c.13610A>G (p.Lys4537Arg)	KMT2D	K4537R	Kabuki syndrome	VCV002121620	12	49424737	12	49030954	2121620	2176814		NC	000012.12:49030953:T:C	single nucleotide variant	missense variant	Benign	Oct 29, 2023	criteria provided, single submitter
NM	003482.4(KMT2D):c.13609A>G (p.Lys4537Glu)	KMT2D	K4537E	Choanal atresia-athelia-hypothyroidism-delayed puberty-short stature syndrome|Kabuki syndrome 1	VCV003574669	12	49424738	12	49030955	3574669	3714108		NC	000012.12:49030954:T:C	single nucleotide variant	missense variant	Uncertain significance	Mar 8, 2024	criteria provided, single submitter
NM	003482.4(KMT2D):c.13607G>A (p.Arg4536Gln)	KMT2D	R4536Q	Inborn genetic diseases	VCV003535545	12	49424740	12	49030957	3535545	3701089		NC	000012.12:49030956:C:T	single nucleotide variant	missense variant	Likely benign	Nov 25, 2024	criteria provided, single submitter
NM	003482.4(KMT2D):c.13606C>G (p.Arg4536Gly)	KMT2D	R4536G	Kabuki syndrome	VCV002789578	12	49424741	12	49030958	2789578	2953307		NC	000012.12:49030957:G:C	single nucleotide variant	missense variant	Uncertain significance	Jan 29, 2024	criteria provided, single submitter
NM	003482.4(KMT2D):c.13606C>T (p.Arg4536Ter)	KMT2D	R4536*	Kabuki syndrome 1|not provided|Kabuki syndrome	VCV000158731	12	49424741	12	49030958	158731	168912	rs587783692	NC	000012.12:49030957:G:A	single nucleotide variant	nonsense	Pathogenic	May 1, 2022	criteria provided, multiple submitters, no conflicts
NM	003482.4(KMT2D):c.13605C>T (p.Ser4535=)	KMT2D		Kabuki syndrome	VCV002174949	12	49424742	12	49030959	2174949	1901089		NC	000012.12:49030958:G:A	single nucleotide variant	synonymous variant	Likely benign	May 27, 2022	criteria provided, single submitter
NM	003482.4(KMT2D):c.13597G>C (p.Val4533Leu)	KMT2D	V4533L	Kabuki syndrome	VCV002867281	12	49424750	12	49030967	2867281	3027069		NC	000012.12:49030966:C:G	single nucleotide variant	missense variant	Likely benign	Oct 3, 2023	criteria provided, single submitter
NM	003482.4(KMT2D):c.13588G>A (p.Asp4530Asn)	KMT2D	D4530N	Kabuki syndrome|not provided|KMT2D-related disorder	VCV000197411	12	49424759	12	49030976	197411	194572	rs768143170	NC	000012.12:49030975:C:T	single nucleotide variant	missense variant	Conflicting classifications of pathogenicity	Oct 31, 2024	criteria provided, conflicting classifications
NM	003482.4(KMT2D):c.13587C>T (p.Ser4529=)	KMT2D		Kabuki syndrome|not provided	VCV001260019	12	49424760	12	49030977	1260019	1249503	rs398123717	NC	000012.12:49030976:G:A	single nucleotide variant	synonymous variant	Benign	Jan 29, 2025	criteria provided, multiple submitters, no conflicts
NM	003482.4(KMT2D):c.13587C>A (p.Ser4529Arg)	KMT2D	S4529R	not provided|Kabuki syndrome	VCV000094166	12	49424760	12	49030977	94166	100066	rs398123717	NC	000012.12:49030976:G:T	single nucleotide variant	missense variant	Conflicting classifications of pathogenicity	Jan 24, 2023	criteria provided, conflicting classifications
NM	003482.4(KMT2D):c.13586G>A (p.Ser4529Asn)	KMT2D	S4529N	Kabuki syndrome	VCV002051111	12	49424761	12	49030978	2051111	2111582		NC	000012.12:49030977:C:T	single nucleotide variant	missense variant	Benign	Oct 17, 2022	criteria provided, single submitter
NM	003482.4(KMT2D):c.13585A>G (p.Ser4529Gly)	KMT2D	S4529G	Kabuki syndrome	VCV002099290	12	49424762	12	49030979	2099290	2150611		NC	000012.12:49030978:T:C	single nucleotide variant	missense variant	Uncertain significance	Dec 25, 2021	criteria provided, single submitter
NM	003482.4(KMT2D):c.13582G>A (p.Ala4528Thr)	KMT2D	A4528T	Kabuki syndrome 1|Choanal atresia-athelia-hypothyroidism-delayed puberty-short stature syndrome|KMT2D-related disorder|Kabuki syndrome	VCV000134722	12	49424765	12	49030982	134722	138461	rs587778480	NC	000012.12:49030981:C:T	single nucleotide variant	missense variant	Conflicting classifications of pathogenicity	Oct 8, 2024	criteria provided, conflicting classifications
NM	003482.4(KMT2D):c.13581G>A (p.Lys4527=)	KMT2D		Kabuki syndrome|not specified	VCV001662975	12	49424766	12	49030983	1662975	1555781	rs753474840	NC	000012.12:49030982:C:T	single nucleotide variant	synonymous variant	Benign/Likely benign	Sep 17, 2024	criteria provided, multiple submitters, no conflicts
NM	003482.4(KMT2D):c.13579A>T (p.Lys4527Ter)	KMT2D	K4527*	Kabuki syndrome 1	VCV000007537	12	49424768	12	49030985	7537	22576	rs267607240	NC	000012.12:49030984:T:A	single nucleotide variant	nonsense	Pathogenic	Sep 1, 2010	no assertion criteria provided
NM	003482.4(KMT2D):c.13573G>T (p.Val4525Leu)	KMT2D	V4525L	KMT2D-related disorder	VCV003347873	12	49424774	12	49030991	3347873	3506226		NC	000012.12:49030990:C:A	single nucleotide variant	missense variant	Uncertain significance	May 22, 2024	no assertion criteria provided
NM	003482.4(KMT2D):c.13570C>T (p.Arg4524Trp)	KMT2D	R4524W	Kabuki syndrome|not specified|Choanal atresia-athelia-hypothyroidism-delayed puberty-short stature syndrome|Kabuki syndrome 1	VCV002703822	12	49424777	12	49030994	2703822	2856249		NC	000012.12:49030993:G:A	single nucleotide variant	missense variant	Conflicting classifications of pathogenicity	Dec 28, 2024	criteria provided, conflicting classifications
NM	003482.4(KMT2D):c.13568A>G (p.Lys4523Arg)	KMT2D	K4523R	not provided|Kabuki syndrome 1|Choanal atresia-athelia-hypothyroidism-delayed puberty-short stature syndrome|Kabuki syndrome	VCV001313360	12	49424779	12	49030996	1313360	1303621	rs752523300	NC	000012.12:49030995:T:C	single nucleotide variant	missense variant	Conflicting classifications of pathogenicity	Jun 18, 2024	criteria provided, conflicting classifications
NM	003482.4(KMT2D):c.13566C>T (p.Pro4522=)	KMT2D		KMT2D-related disorder	VCV003345143	12	49424781	12	49030998	3345143	3503494		NC	000012.12:49030997:G:A	single nucleotide variant	synonymous variant	Likely benign	Sep 3, 2024	no assertion criteria provided
NM	003482.4(KMT2D):c.13551	13565del (p.Leu4518	Pro4522del)	KMT2D		Kabuki syndrome	VCV002776783	12	49424782 - 49424796	12	49030999 - 49031013	2776783	2943119		NC	000012.12:49030998:GGCTTCGGTGTCAAAGGCTTC:GGCTTC	Deletion	inframe	deletion	Uncertain significance	Aug 14, 2023	criteria provided, single submitter
NM	003482.4(KMT2D):c.13564C>T (p.Pro4522Ser)	KMT2D	P4522S	Kabuki syndrome	VCV001523826	12	49424783	12	49031000	1523826	1347122	rs935977103	NC	000012.12:49030999:G:A	single nucleotide variant	missense variant	Uncertain significance	Feb 20, 2024	criteria provided, single submitter
NM	003482.4(KMT2D):c.13560G>A (p.Pro4520=)	KMT2D		not specified|Kabuki syndrome	VCV001336403	12	49424787	12	49031004	1336403	1327414	rs758268996	NC	000012.12:49031003:C:T	single nucleotide variant	synonymous variant	Likely benign	Dec 19, 2024	criteria provided, multiple submitters, no conflicts
NM	003482.4(KMT2D):c.13559C>G (p.Pro4520Arg)	KMT2D	P4520R	Choanal atresia-athelia-hypothyroidism-delayed puberty-short stature syndrome|Kabuki syndrome 1	VCV003574670	12	49424788	12	49031005	3574670	3714109		NC	000012.12:49031004:G:C	single nucleotide variant	missense variant	Uncertain significance	Feb 19, 2024	criteria provided, single submitter
NM	003482.4(KMT2D):c.13559C>T (p.Pro4520Leu)	KMT2D	P4520L	not specified|Kabuki syndrome 1|Choanal atresia-athelia-hypothyroidism-delayed puberty-short stature syndrome|Kabuki syndrome	VCV000511309	12	49424788	12	49031005	511309	504259	rs374531508	NC	000012.12:49031004:G:A	single nucleotide variant	missense variant	Benign/Likely benign	Apr 20, 2024	criteria provided, multiple submitters, no conflicts
NM	003482.4(KMT2D):c.13556C>T (p.Thr4519Ile)	KMT2D	T4519I	Kabuki syndrome	VCV003635098	12	49424791	12	49031008	3635098	3773984		NC	000012.12:49031007:G:A	single nucleotide variant	missense variant	Uncertain significance	Jun 3, 2024	criteria provided, single submitter
NM	003482.4(KMT2D):c.13551T>A (p.Pro4517=)	KMT2D		Kabuki syndrome	VCV002805048	12	49424796	12	49031013	2805048	2967432		NC	000012.12:49031012:A:T	single nucleotide variant	synonymous variant	Likely benign	Aug 8, 2023	criteria provided, single submitter
NM	003482.4(KMT2D):c.13549C>G (p.Pro4517Ala)	KMT2D	P4517A	Kabuki syndrome	VCV001597247	12	49424798	12	49031015	1597247	1664782	rs745951896	NC	000012.12:49031014:G:C	single nucleotide variant	missense variant	Likely benign	Nov 4, 2024	criteria provided, single submitter
NM	003482.4(KMT2D):c.13547A>G (p.Lys4516Arg)	KMT2D	K4516R	Kabuki syndrome	VCV002080987	12	49424800	12	49031017	2080987	2132458		NC	000012.12:49031016:T:C	single nucleotide variant	missense variant	Uncertain significance	Aug 12, 2024	criteria provided, single submitter
NM	003482.4(KMT2D):c.13546A>G (p.Lys4516Glu)	KMT2D	K4516E	Kabuki syndrome	VCV002699324	12	49424801	12	49031018	2699324	2865447		NC	000012.12:49031017:T:C	single nucleotide variant	missense variant	Uncertain significance	Nov 27, 2023	criteria provided, single submitter
NM	003482.4(KMT2D):c.13543dup (p.Arg4515fs)	KMT2D	R4515fs	Kabuki syndrome 1	VCV000987891	12	49424803 - 49424804	12	49031020 - 49031021	987891	975863	rs1942880441	NC	000012.12:49031020:TT:TTT	Duplication	frameshift variant	Pathogenic	Nov 11, 2020	criteria provided, single submitter
NM	003482.4(KMT2D):c.13531-4T>G	KMT2D		Kabuki syndrome	VCV002106777	12	49424820	12	49031037	2106777	2159486		NC	000012.12:49031036:A:C	single nucleotide variant	intron variant	Likely benign	Aug 9, 2022	criteria provided, single submitter
NM	003482.4(KMT2D):c.13531-5C>T	KMT2D		Kabuki syndrome	VCV003618389	12	49424821	12	49031038	3618389	3753520		NC	000012.12:49031037:G:A	single nucleotide variant	intron variant	Likely benign	Aug 28, 2024	criteria provided, single submitter
NM	003482.4(KMT2D):c.13531-5C>G	KMT2D		Kabuki syndrome	VCV003012380	12	49424821	12	49031038	3012380	3173969		NC	000012.12:49031037:G:C	single nucleotide variant	intron variant	Likely benign	Oct 24, 2023	criteria provided, single submitter
NM	003482.4(KMT2D):c.13531-9T>C	KMT2D		Kabuki syndrome	VCV001625767	12	49424825	12	49031042	1625767	1607327	rs749420724	NC	000012.12:49031041:A:G	single nucleotide variant	intron variant	Likely benign	Nov 25, 2024	criteria provided, single submitter
NM	003482.4(KMT2D):c.13531-10T>C	KMT2D		not provided|Kabuki syndrome 1|Kabuki syndrome	VCV000547490	12	49424826	12	49031043	547490	537921	rs769029919	NC	000012.12:49031042:A:G	single nucleotide variant	intron variant	Conflicting classifications of pathogenicity	Jan 11, 2025	criteria provided, conflicting classifications
NM	003482.4(KMT2D):c.13531-11A>C	KMT2D		not provided	VCV000668416	12	49424827	12	49031044	668416	666813	rs1592114684	NC	000012.12:49031043:T:G	single nucleotide variant	intron variant	Likely benign	May 31, 2018	criteria provided, single submitter
NM	003482.4(KMT2D):c.13531-12T>C	KMT2D		Kabuki syndrome	VCV003023385	12	49424828	12	49031045	3023385	3183988		NC	000012.12:49031044:A:G	single nucleotide variant	intron variant	Likely benign	Nov 5, 2024	criteria provided, single submitter
NM	003482.4(KMT2D):c.13531-19A>G	KMT2D		Kabuki syndrome	VCV002913118	12	49424835	12	49031052	2913118	3079158		NC	000012.12:49031051:T:C	single nucleotide variant	intron variant	Likely benign	Jan 22, 2024	criteria provided, single submitter
NM	003482.4(KMT2D):c.13531-49G>A	KMT2D		not provided	VCV001231265	12	49424865	12	49031082	1231265	1221227	rs77980064	NC	000012.12:49031081:C:T	single nucleotide variant	intron variant	Benign	Sep 26, 2018	criteria provided, multiple submitters, no conflicts
NM	003482.4(KMT2D):c.13531-61	13531-58del	KMT2D		not provided	VCV001242957	12	49424874 - 49424877	12	49031091 - 49031094	1242957	1231211	rs150012622	NC	000012.12:49031090:TCTGTCTG:TCTG	Microsatellite	intron variant	Benign	Jul 17, 2018	criteria provided, single submitter
NM	003482.4(KMT2D):c.13530+20T>C	KMT2D		Kabuki syndrome	VCV002160169	12	49424938	12	49031155	2160169	1883852		NC	000012.12:49031154:A:G	single nucleotide variant	intron variant	Likely benign	Jun 14, 2022	criteria provided, single submitter
NM	003482.4(KMT2D):c.13530+17G>C	KMT2D		Kabuki syndrome	VCV003001841	12	49424941	12	49031158	3001841	3160842		NC	000012.12:49031157:C:G	single nucleotide variant	intron variant	Likely benign	Nov 18, 2023	criteria provided, single submitter
NM	003482.4(KMT2D):c.13530+16A>G	KMT2D		Kabuki syndrome	VCV002883903	12	49424942	12	49031159	2883903	3043205		NC	000012.12:49031158:T:C	single nucleotide variant	intron variant	Likely benign	Jan 3, 2023	criteria provided, single submitter
NM	003482.4(KMT2D):c.13530+14G>A	KMT2D		Kabuki syndrome	VCV001937081	12	49424944	12	49031161	1937081	2003702		NC	000012.12:49031160:C:T	single nucleotide variant	intron variant	Likely benign	Jul 8, 2022	criteria provided, single submitter
NM	003482.4(KMT2D):c.13530+11dup	KMT2D		Kabuki syndrome	VCV002077687	12	49424946 - 49424947	12	49031163 - 49031164	2077687	2142071		NC	000012.12:49031163:A:AA	Duplication	intron variant	Likely benign	Dec 24, 2024	criteria provided, single submitter
NM	003482.4(KMT2D):c.13530+6T>C	KMT2D		Kabuki syndrome	VCV002158748	12	49424952	12	49031169	2158748	1883730		NC	000012.12:49031168:A:G	single nucleotide variant	intron variant	Uncertain significance	Oct 22, 2024	criteria provided, single submitter
NM	003482.4(KMT2D):c.13529A>G (p.Glu4510Gly)	KMT2D	E4510G	Kabuki syndrome	VCV003710597	12	49424959	12	49031176	3710597	3847486		NC	000012.12:49031175:T:C	single nucleotide variant	missense variant	Uncertain significance	Jun 17, 2024	criteria provided, single submitter
NM	003482.4(KMT2D):c.13528G>C (p.Glu4510Gln)	KMT2D	E4510Q	Kabuki syndrome|Kabuki syndrome 1|Choanal atresia-athelia-hypothyroidism-delayed puberty-short stature syndrome	VCV003574671	12	49424960	12	49031177	3574671	3714110		NC	000012.12:49031176:C:G	single nucleotide variant	missense variant	Uncertain significance	Aug 22, 2024	criteria provided, multiple submitters, no conflicts
NM	003482.4(KMT2D):c.13527G>A (p.Lys4509=)	KMT2D		Kabuki syndrome|not specified	VCV001673050	12	49424961	12	49031178	1673050	1531496	rs2120416853	NC	000012.12:49031177:C:T	single nucleotide variant	synonymous variant	Likely benign	Mar 24, 2025	criteria provided, multiple submitters, no conflicts
NM	003482.4(KMT2D):c.13524C>T (p.Asn4508=)	KMT2D		Kabuki syndrome|not specified|not provided	VCV001301508	12	49424964	12	49031181	1301508	1291794	rs199676066	NC	000012.12:49031180:G:A	single nucleotide variant	synonymous variant	Likely benign	Jul 4, 2024	criteria provided, multiple submitters, no conflicts
NM	003482.4(KMT2D):c.13523A>G (p.Asn4508Ser)	KMT2D	N4508S	Kabuki syndrome|not provided	VCV002101862	12	49424965	12	49031182	2101862	2168802		NC	000012.12:49031181:T:C	single nucleotide variant	missense variant	Likely benign	Oct 28, 2024	criteria provided, multiple submitters, no conflicts
NM	003482.4(KMT2D):c.13521C>T (p.Ser4507=)	KMT2D		KMT2D-related disorder	VCV003057078	12	49424967	12	49031184	3057078	3200004		NC	000012.12:49031183:G:A	single nucleotide variant	synonymous variant	Likely benign	Sep 1, 2021	no assertion criteria provided
NM	003482.4(KMT2D):c.13518del (p.Ser4507fs)	KMT2D	S4507fs	Kabuki syndrome 1	VCV000158730	12	49424970	12	49031187	158730	168913	rs587783691	NC	000012.12:49031186:GGGGG:GGGG	Deletion	frameshift variant	Pathogenic	Oct 10, 2013	criteria provided, single submitter
NM	003482.4(KMT2D):c.13516C>T (p.Pro4506Ser)	KMT2D	P4506S	Kabuki syndrome	VCV001917855	12	49424972	12	49031189	1917855	1968139		NC	000012.12:49031188:G:A	single nucleotide variant	missense variant	Benign	May 4, 2022	criteria provided, single submitter
NM	003482.4(KMT2D):c.13515C>T (p.Thr4505=)	KMT2D		Kabuki syndrome	VCV001924043	12	49424973	12	49031190	1924043	1982943		NC	000012.12:49031189:G:A	single nucleotide variant	synonymous variant	Likely benign	Aug 29, 2022	criteria provided, single submitter
NM	003482.4(KMT2D):c.13514C>A (p.Thr4505Asn)	KMT2D	T4505N	Choanal atresia-athelia-hypothyroidism-delayed puberty-short stature syndrome|Kabuki syndrome 1	VCV003574672	12	49424974	12	49031191	3574672	3714111		NC	000012.12:49031190:G:T	single nucleotide variant	missense variant	Uncertain significance	Feb 3, 2024	criteria provided, single submitter
NM	003482.4(KMT2D):c.13507C>T (p.Gln4503Ter)	KMT2D	Q4503*	Kabuki syndrome 1	VCV002687900	12	49424981	12	49031198	2687900	2848938		NC	000012.12:49031197:G:A	single nucleotide variant	nonsense	Pathogenic/Likely pathogenic	Mar 26, 2024	criteria provided, multiple submitters, no conflicts
NM	003482.4(KMT2D):c.13506A>G (p.Leu4502=)	KMT2D		not provided|Kabuki syndrome	VCV000778728	12	49424982	12	49031199	778728	702322	rs372508690	NC	000012.12:49031198:T:C	single nucleotide variant	synonymous variant	Likely benign	Jan 20, 2025	criteria provided, multiple submitters, no conflicts
NM	003482.4(KMT2D):c.13505T>C (p.Leu4502Pro)	KMT2D	L4502P	Kabuki syndrome	VCV002827429	12	49424983	12	49031200	2827429	2983381		NC	000012.12:49031199:A:G	single nucleotide variant	missense variant	Uncertain significance	Feb 24, 2023	criteria provided, single submitter
NM	003482.4(KMT2D):c.13501A>G (p.Lys4501Glu)	KMT2D	K4501E	Kabuki syndrome	VCV002805017	12	49424987	12	49031204	2805017	2967401		NC	000012.12:49031203:T:C	single nucleotide variant	missense variant	Uncertain significance	Sep 10, 2023	criteria provided, single submitter
NM	003482.4(KMT2D):c.13491	13495del (p.Leu4498fs)	KMT2D	L4498fs	Intellectual disability	VCV000978874	12	49424993 - 49424997	12	49031210 - 49031214	978874	966991	rs1942891632	NC	000012.12:49031209:CCAGCCCAGCC:CCAGCC	Microsatellite	frameshift variant	Pathogenic	Apr 20, 2020	criteria provided, single submitter
NM	003482.4(KMT2D):c.13492C>T (p.Leu4498=)	KMT2D		Kabuki syndrome	VCV002117565	12	49424996	12	49031213	2117565	2183206		NC	000012.12:49031212:G:A	single nucleotide variant	synonymous variant	Likely benign	Jan 19, 2024	criteria provided, single submitter
NM	003482.4(KMT2D):c.13487C>T (p.Ala4496Val)	KMT2D	A4496V	Kabuki syndrome	VCV000856639	12	49425001	12	49031218	856639	839975	rs764860964	NC	000012.12:49031217:G:A	single nucleotide variant	missense variant	Likely benign	Oct 28, 2024	criteria provided, single submitter
NM	003482.4(KMT2D):c.13486G>T (p.Ala4496Ser)	KMT2D	A4496S	Kabuki syndrome	VCV001398604	12	49425002	12	49031219	1398604	1427671	rs775160406	NC	000012.12:49031218:C:A	single nucleotide variant	missense variant	Benign	Dec 16, 2024	criteria provided, single submitter
NM	003482.4(KMT2D):c.13484T>C (p.Leu4495Pro)	KMT2D	L4495P	Kabuki syndrome	VCV002005026	12	49425004	12	49031221	2005026	2055654		NC	000012.12:49031220:A:G	single nucleotide variant	missense variant	Uncertain significance	Oct 18, 2022	criteria provided, single submitter
NM	003482.4(KMT2D):c.13483C>T (p.Leu4495=)	KMT2D		not provided	VCV000742877	12	49425005	12	49031222	742877	753409	rs762711533	NC	000012.12:49031221:G:A	single nucleotide variant	synonymous variant	Likely benign	Apr 12, 2018	criteria provided, single submitter
NM	003482.4(KMT2D):c.13481A>C (p.Lys4494Thr)	KMT2D	K4494T	Kabuki syndrome	VCV001479899	12	49425007	12	49031224	1479899	1364569	rs201048945	NC	000012.12:49031223:T:G	single nucleotide variant	missense variant	Benign	Mar 19, 2024	criteria provided, single submitter
NM	003482.4(KMT2D):c.13477A>G (p.Ser4493Gly)	KMT2D	S4493G	Kabuki syndrome	VCV002871576	12	49425011	12	49031228	2871576	3031594		NC	000012.12:49031227:T:C	single nucleotide variant	missense variant	Uncertain significance	Oct 13, 2023	criteria provided, single submitter
NM	003482.4(KMT2D):c.13476C>T (p.Asp4492=)	KMT2D		Kabuki syndrome	VCV001926555	12	49425012	12	49031229	1926555	1980703		NC	000012.12:49031228:G:A	single nucleotide variant	synonymous variant	Benign	Mar 13, 2022	criteria provided, single submitter
NM	003482.4(KMT2D):c.13475A>G (p.Asp4492Gly)	KMT2D	D4492G	Kabuki syndrome	VCV003705727	12	49425013	12	49031230	3705727	3842627		NC	000012.12:49031229:T:C	single nucleotide variant	missense variant	Uncertain significance	Sep 29, 2024	criteria provided, single submitter
NM	003482.4(KMT2D):c.13472T>C (p.Ile4491Thr)	KMT2D	I4491T	Choanal atresia-athelia-hypothyroidism-delayed puberty-short stature syndrome|Kabuki syndrome 1	VCV003574673	12	49425016	12	49031233	3574673	3714113		NC	000012.12:49031232:A:G	single nucleotide variant	missense variant	Uncertain significance	Mar 6, 2024	criteria provided, single submitter
NM	003482.4(KMT2D):c.13467G>A (p.Gly4489=)	KMT2D		not provided	VCV000751986	12	49425021	12	49031238	751986	769150	rs1592115280	NC	000012.12:49031237:C:T	single nucleotide variant	synonymous variant	Likely benign	Jun 13, 2018	criteria provided, single submitter
NM	003482.4(KMT2D):c.13465G>C (p.Gly4489Arg)	KMT2D	G4489R	Kabuki syndrome	VCV003635099	12	49425023	12	49031240	3635099	3773985		NC	000012.12:49031239:C:G	single nucleotide variant	missense variant	Uncertain significance	May 6, 2024	criteria provided, single submitter
NM	003482.4(KMT2D):c.13465G>A (p.Gly4489Arg)	KMT2D	G4489R	Kabuki syndrome|not specified	VCV000447666	12	49425023	12	49031240	447666	441543	rs200574556	NC	000012.12:49031239:C:T	single nucleotide variant	missense variant	Conflicting classifications of pathogenicity	Jul 20, 2024	criteria provided, conflicting classifications
NM	003482.4(KMT2D):c.13464C>T (p.Asn4488=)	KMT2D		Kabuki syndrome	VCV001637208	12	49425024	12	49031241	1637208	1525236	rs755175905	NC	000012.12:49031240:G:A	single nucleotide variant	synonymous variant	Likely benign	May 15, 2024	criteria provided, single submitter
NM	003482.4(KMT2D):c.13463A>G (p.Asn4488Ser)	KMT2D	N4488S	Kabuki syndrome 1|not provided|Kabuki syndrome	VCV001033584	12	49425025	12	49031242	1033584	1021043	rs779247029	NC	000012.12:49031241:T:C	single nucleotide variant	missense variant	Conflicting classifications of pathogenicity	Dec 24, 2024	criteria provided, conflicting classifications
NM	003482.4(KMT2D):c.13461C>G (p.Ile4487Met)	KMT2D	I4487M	Kabuki syndrome|Kabuki syndrome 1|Choanal atresia-athelia-hypothyroidism-delayed puberty-short stature syndrome	VCV003000262	12	49425027	12	49031244	3000262	3160557		NC	000012.12:49031243:G:C	single nucleotide variant	missense variant	Conflicting classifications of pathogenicity	May 27, 2024	criteria provided, conflicting classifications
NM	003482.4(KMT2D):c.13460T>A (p.Ile4487Asn)	KMT2D	I4487N	Kabuki syndrome	VCV003635100	12	49425028	12	49031245	3635100	3773986		NC	000012.12:49031244:A:T	single nucleotide variant	missense variant	Uncertain significance	May 16, 2024	criteria provided, single submitter
NM	003482.4(KMT2D):c.13458G>T (p.Glu4486Asp)	KMT2D	E4486D	Kabuki syndrome	VCV001417016	12	49425030	12	49031247	1417016	1377384	rs758671900	NC	000012.12:49031246:C:A	single nucleotide variant	missense variant	Uncertain significance	Nov 28, 2021	criteria provided, single submitter
NM	003482.4(KMT2D):c.13457A>G (p.Glu4486Gly)	KMT2D	E4486G	Kabuki syndrome	VCV001915909	12	49425031	12	49031248	1915909	325135	rs886049473	NC	000012.12:49031247:T:C	single nucleotide variant	missense variant	Uncertain significance	Mar 21, 2022	criteria provided, single submitter
NM	003482.4(KMT2D):c.13455T>G (p.Ala4485=)	KMT2D		Kabuki syndrome	VCV001583764	12	49425033	12	49031250	1583764	1528210	rs2120417905	NC	000012.12:49031249:A:C	single nucleotide variant	synonymous variant	Likely benign	Apr 4, 2021	criteria provided, single submitter
NM	003482.4(KMT2D):c.13454C>G (p.Ala4485Gly)	KMT2D	A4485G	Kabuki syndrome	VCV002739711	12	49425034	12	49031251	2739711	2895762		NC	000012.12:49031250:G:C	single nucleotide variant	missense variant	Benign	Jan 18, 2024	criteria provided, single submitter
NM	003482.4(KMT2D):c.13454C>T (p.Ala4485Val)	KMT2D	A4485V	Kabuki syndrome	VCV001046304	12	49425034	12	49031251	1046304	1030975	rs980315263	NC	000012.12:49031250:G:A	single nucleotide variant	missense variant	Uncertain significance	Feb 11, 2022	criteria provided, single submitter
NM	003482.4(KMT2D):c.13451G>A (p.Arg4484Gln)	KMT2D	R4484Q	not provided|Kabuki syndrome	VCV001196006	12	49425037	12	49031254	1196006	1187931	rs1480605988	NC	000012.12:49031253:C:T	single nucleotide variant	missense variant	Benign/Likely benign	Jun 29, 2024	criteria provided, multiple submitters, no conflicts
NM	003482.4(KMT2D):c.13450C>T (p.Arg4484Ter)	KMT2D	R4484*	Kabuki syndrome 1|Inborn genetic diseases|Kabuki syndrome|Neoplasm	VCV000158729	12	49425038	12	49031255	158729	168914	rs587783690	NC	000012.12:49031254:G:A	single nucleotide variant	nonsense	Pathogenic	Feb 21, 2023	criteria provided, multiple submitters, no conflicts				Likely oncogenic	Mar 4, 2025	criteria provided, single submitter
NM	003482.4(KMT2D):c.13449G>A (p.Leu4483=)	KMT2D		Kabuki syndrome	VCV003727227	12	49425039	12	49031256	3727227	3861452		NC	000012.12:49031255:C:T	single nucleotide variant	synonymous variant	Likely benign	Mar 1, 2024	criteria provided, single submitter
NM	003482.4(KMT2D):c.13446G>A (p.Gly4482=)	KMT2D		Kabuki syndrome	VCV002877863	12	49425042	12	49031259	2877863	3039035		NC	000012.12:49031258:C:T	single nucleotide variant	synonymous variant	Benign	Aug 8, 2023	criteria provided, single submitter
NM	003482.4(KMT2D):c.13441G>A (p.Glu4481Lys)	KMT2D	E4481K	Kabuki syndrome	VCV002147022	12	49425047	12	49031264	2147022	1870671		NC	000012.12:49031263:C:T	single nucleotide variant	missense variant	Benign	Mar 27, 2024	criteria provided, single submitter
NM	003482.4(KMT2D):c.13441G>T (p.Glu4481Ter)	KMT2D	E4481*	Kabuki syndrome	VCV002001877	12	49425047	12	49031264	2001877	2055078		NC	000012.12:49031263:C:A	single nucleotide variant	nonsense	Pathogenic	Jun 1, 2022	criteria provided, single submitter
NM	003482.4(KMT2D):c.13440C>A (p.Ser4480=)	KMT2D		Kabuki syndrome	VCV002092812	12	49425048	12	49031265	2092812	2145555		NC	000012.12:49031264:G:T	single nucleotide variant	synonymous variant	Likely benign	Jul 16, 2022	criteria provided, single submitter
NM	003482.4(KMT2D):c.13440C>T (p.Ser4480=)	KMT2D		Kabuki syndrome|not provided	VCV001620516	12	49425048	12	49031265	1620516	1581342	rs771288307	NC	000012.12:49031264:G:A	single nucleotide variant	synonymous variant	Likely benign	Mar 7, 2024	criteria provided, multiple submitters, no conflicts
NM	003482.4(KMT2D):c.13438T>G (p.Ser4480Ala)	KMT2D	S4480A	Inborn genetic diseases	VCV003289173	12	49425050	12	49031267	3289173	3448777		NC	000012.12:49031266:A:C	single nucleotide variant	missense variant	Uncertain significance	May 23, 2024	criteria provided, single submitter
NM	003482.4(KMT2D):c.13437G>A (p.Gly4479=)	KMT2D		Kabuki syndrome	VCV002919948	12	49425051	12	49031268	2919948	3080752		NC	000012.12:49031267:C:T	single nucleotide variant	synonymous variant	Benign	Feb 13, 2024	criteria provided, single submitter
NM	003482.4(KMT2D):c.13437G>T (p.Gly4479=)	KMT2D		not provided	VCV000167220	12	49425051	12	49031268	167220	177796	rs727503981	NC	000012.12:49031267:C:A	single nucleotide variant	synonymous variant	Conflicting classifications of pathogenicity	Oct 19, 2020	criteria provided, conflicting classifications
NM	003482.4(KMT2D):c.13435G>A (p.Gly4479Arg)	KMT2D	G4479R	Kabuki syndrome	VCV002712117	12	49425053	12	49031270	2712117	2871843		NC	000012.12:49031269:C:T	single nucleotide variant	missense variant	Uncertain significance	Oct 2, 2023	criteria provided, single submitter
NM	003482.4(KMT2D):c.13434G>A (p.Arg4478=)	KMT2D		Kabuki syndrome	VCV003625458	12	49425054	12	49031271	3625458	3751945		NC	000012.12:49031270:C:T	single nucleotide variant	synonymous variant	Benign	Jul 30, 2024	criteria provided, single submitter
NM	003482.4(KMT2D):c.13433G>A (p.Arg4478Gln)	KMT2D	R4478Q	not provided|Inborn genetic diseases|Kabuki syndrome	VCV001218748	12	49425055	12	49031272	1218748	1208728	rs200156008	NC	000012.12:49031271:C:T	single nucleotide variant	missense variant	Benign/Likely benign	Dec 11, 2024	criteria provided, multiple submitters, no conflicts
NM	003482.4(KMT2D):c.13433G>C (p.Arg4478Pro)	KMT2D	R4478P	Intellectual disability	VCV000975278	12	49425055	12	49031272	975278	963753	rs200156008	NC	000012.12:49031271:C:G	single nucleotide variant	missense variant	Likely benign	Jan 1, 2019	no assertion criteria provided
NM	003482.4(KMT2D):c.13432C>T (p.Arg4478Trp)	KMT2D	R4478W	Kabuki syndrome	VCV002960848	12	49425056	12	49031273	2960848	3123350		NC	000012.12:49031272:G:A	single nucleotide variant	missense variant	Benign	Jun 21, 2023	criteria provided, single submitter
NM	003482.4(KMT2D):c.13429G>A (p.Gly4477Arg)	KMT2D	G4477R	Kabuki syndrome	VCV003703884	12	49425059	12	49031276	3703884	3842084		NC	000012.12:49031275:C:T	single nucleotide variant	missense variant	Uncertain significance	Aug 3, 2024	criteria provided, single submitter
NM	003482.4(KMT2D):c.13423A>G (p.Ser4475Gly)	KMT2D	S4475G	Kabuki syndrome	VCV002795833	12	49425065	12	49031282	2795833	2958252		NC	000012.12:49031281:T:C	single nucleotide variant	missense variant	Benign	Oct 22, 2023	criteria provided, single submitter
NM	003482.4(KMT2D):c.13421T>G (p.Leu4474Arg)	KMT2D	L4474R	Inborn genetic diseases|Kabuki syndrome	VCV002081726	12	49425067	12	49031284	2081726	2139661		NC	000012.12:49031283:A:C	single nucleotide variant	missense variant	Benign/Likely benign	Sep 12, 2024	criteria provided, multiple submitters, no conflicts
NM	003482.4(KMT2D):c.13420C>T (p.Leu4474Phe)	KMT2D	L4474F	KMT2D-related disorder	VCV003358628	12	49425068	12	49031285	3358628	3517845		NC	000012.12:49031284:G:A	single nucleotide variant	missense variant	Uncertain significance	May 15, 2024	no assertion criteria provided
NM	003482.4(KMT2D):c.13414G>T (p.Val4472Leu)	KMT2D	V4472L	Kabuki syndrome	VCV001467142	12	49425074	12	49031291	1467142	1346769	rs2120418458	NC	000012.12:49031290:C:A	single nucleotide variant	missense variant	Uncertain significance	Apr 14, 2021	criteria provided, single submitter
NM	003482.4(KMT2D):c.13413T>G (p.Asn4471Lys)	KMT2D	N4471K	Kabuki syndrome	VCV003635101	12	49425075	12	49031292	3635101	3773987		NC	000012.12:49031291:A:C	single nucleotide variant	missense variant	Likely benign	Aug 30, 2024	criteria provided, single submitter
NM	003482.4(KMT2D):c.13411	13412del (p.Asn4471fs)	KMT2D	N4471fs	Inborn genetic diseases	VCV000521231	12	49425076 - 49425077	12	49031293 - 49031294	521231	512006	rs1555187440	NC	000012.12:49031292:TT:	Deletion	frameshift variant	Pathogenic	Aug 17, 2016	criteria provided, single submitter
NM	003482.4(KMT2D):c.13407A>G (p.Ala4469=)	KMT2D		Kabuki syndrome	VCV001611929	12	49425081	12	49031298	1611929	1535557	rs1194227363	NC	000012.12:49031297:T:C	single nucleotide variant	synonymous variant	Likely benign	Feb 2, 2022	criteria provided, single submitter
NM	003482.4(KMT2D):c.13406C>A (p.Ala4469Glu)	KMT2D	A4469E	Kabuki syndrome	VCV001487638	12	49425082	12	49031299	1487638	1481672	rs1942897601	NC	000012.12:49031298:G:T	single nucleotide variant	missense variant	Uncertain significance	Apr 13, 2021	criteria provided, single submitter
NM	003482.4(KMT2D):c.13403G>A (p.Arg4468Gln)	KMT2D	R4468Q	Kabuki syndrome	VCV002703950	12	49425085	12	49031302	2703950	2856376		NC	000012.12:49031301:C:T	single nucleotide variant	missense variant	Benign	Jan 6, 2025	criteria provided, single submitter
NM	003482.4(KMT2D):c.13402C>T (p.Arg4468Trp)	KMT2D	R4468W	not provided|Kabuki syndrome	VCV001302916	12	49425086	12	49031303	1302916	1293196	rs761717148	NC	000012.12:49031302:G:A	single nucleotide variant	missense variant	Conflicting classifications of pathogenicity	Jul 10, 2023	criteria provided, conflicting classifications
NM	003482.4(KMT2D):c.13398A>T (p.Leu4466=)	KMT2D		Kabuki syndrome	VCV003686345	12	49425090	12	49031307	3686345	3812488		NC	000012.12:49031306:T:A	single nucleotide variant	synonymous variant	Likely benign	Jan 24, 2025	criteria provided, single submitter
NM	003482.4(KMT2D):c.13375	13397del (p.Gly4459fs)	KMT2D	G4459fs	Kabuki syndrome	VCV002009489	12	49425091 - 49425113	12	49031308 - 49031330	2009489	2073853		NC	000012.12:49031307:AGCTTCTGCAAGAGCAGATGCCCAGCTTCTG:AGCTTCTG	Deletion	frameshift variant	Pathogenic	Jun 22, 2022	criteria provided, single submitter
NM	003482.4(KMT2D):c.13395G>A (p.Lys4465=)	KMT2D		Kabuki syndrome	VCV001140091	12	49425093	12	49031310	1140091	1122671	rs750452391	NC	000012.12:49031309:C:T	single nucleotide variant	synonymous variant	Likely benign	Jul 29, 2019	criteria provided, single submitter
NM	003482.4(KMT2D):c.13390C>A (p.Gln4464Lys)	KMT2D	Q4464K	Kabuki syndrome|not specified	VCV003339922	12	49425098	12	49031315	3339922	3499185		NC	000012.12:49031314:G:T	single nucleotide variant	missense variant	Uncertain significance	Jun 20, 2024	criteria provided, multiple submitters, no conflicts
NM	003482.4(KMT2D):c.13390C>T (p.Gln4464Ter)	KMT2D	Q4464*	KMT2D-related disorder	VCV002636232	12	49425098	12	49031315	2636232	2798051		NC	000012.12:49031314:G:A	single nucleotide variant	nonsense	Pathogenic	Aug 21, 2022	criteria provided, single submitter
NM	003482.4(KMT2D):c.13390C>G (p.Gln4464Glu)	KMT2D	Q4464E	Kabuki syndrome	VCV002027399	12	49425098	12	49031315	2027399	2081472		NC	000012.12:49031314:G:C	single nucleotide variant	missense variant	Benign	Aug 27, 2022	criteria provided, single submitter
NM	003482.4(KMT2D):c.13386C>T (p.Leu4462=)	KMT2D		Kabuki syndrome	VCV002878732	12	49425102	12	49031319	2878732	332757	rs759673318	NC	000012.12:49031318:G:A	single nucleotide variant	synonymous variant	Benign	Nov 18, 2024	criteria provided, single submitter
NM	003482.4(KMT2D):c.13384C>G (p.Leu4462Val)	KMT2D	L4462V	Kabuki syndrome	VCV001375722	12	49425104	12	49031321	1375722	1470110	rs2120418710	NC	000012.12:49031320:G:C	single nucleotide variant	missense variant	Uncertain significance	Oct 15, 2021	criteria provided, single submitter
NM	003482.4(KMT2D):c.13378	13379insCA (p.His4460fs)	KMT2D	H4460fs	Kabuki syndrome 1	VCV000488540	12	49425109 - 49425110	12	49031326 - 49031327	488540	481408	rs1555187452	NC	000012.12:49031326::TG	Insertion	frameshift variant	Likely pathogenic	Dec 9, 2017	criteria provided, single submitter
NM	003482.4(KMT2D):c.13378del (p.His4460fs)	KMT2D	H4460fs	Kabuki syndrome 1	VCV000981763	12	49425110	12	49031327	981763	969810	rs1942899021	NC	000012.12:49031326:G:	Deletion	frameshift variant	Pathogenic	Apr 3, 2018	no assertion criteria provided
NM	003482.4(KMT2D):c.13377G>A (p.Gly4459=)	KMT2D		Kabuki syndrome	VCV002159864	12	49425111	12	49031328	2159864	1886941		NC	000012.12:49031327:C:T	single nucleotide variant	synonymous variant	Benign	Dec 19, 2024	criteria provided, single submitter
NM	003482.4(KMT2D):c.13373C>T (p.Ala4458Val)	KMT2D	A4458V	not provided	VCV002574837	12	49425115	12	49031332	2574837	2739773		NC	000012.12:49031331:G:A	single nucleotide variant	missense variant	Uncertain significance	Feb 2, 2023	criteria provided, single submitter
NM	003482.4(KMT2D):c.13367C>G (p.Ser4456Ter)	KMT2D	S4456*	Kabuki syndrome 1	VCV000547489	12	49425121	12	49031338	547489	537922	rs1555187461	NC	000012.12:49031337:G:C	single nucleotide variant	nonsense	Likely pathogenic	Nov 1, 2016	criteria provided, single submitter
NM	003482.4(KMT2D):c.13364G>T (p.Arg4455Leu)	KMT2D	R4455L	Kabuki syndrome 1|Choanal atresia-athelia-hypothyroidism-delayed puberty-short stature syndrome|Kabuki syndrome	VCV003574674	12	49425124	12	49031341	3574674	3714114		NC	000012.12:49031340:C:A	single nucleotide variant	missense variant	Conflicting classifications of pathogenicity	Jan 22, 2025	criteria provided, conflicting classifications
NM	003482.4(KMT2D):c.13364G>C (p.Arg4455Pro)	KMT2D	R4455P	Kabuki syndrome	VCV002828890	12	49425124	12	49031341	2828890	2983556		NC	000012.12:49031340:C:G	single nucleotide variant	missense variant	Uncertain significance	Jan 15, 2023	criteria provided, single submitter
NM	003482.4(KMT2D):c.13364G>A (p.Arg4455His)	KMT2D	R4455H	Kabuki syndrome	VCV001380239	12	49425124	12	49031341	1380239	1506288	rs372839823	NC	000012.12:49031340:C:T	single nucleotide variant	missense variant	Likely benign	Dec 24, 2024	criteria provided, single submitter
NM	003482.4(KMT2D):c.13363C>T (p.Arg4455Cys)	KMT2D	R4455C	Kabuki syndrome	VCV003707112	12	49425125	12	49031342	3707112	3846598		NC	000012.12:49031341:G:A	single nucleotide variant	missense variant	Benign	Sep 25, 2024	criteria provided, single submitter
NM	003482.4(KMT2D):c.13361C>G (p.Pro4454Arg)	KMT2D	P4454R	Kabuki syndrome	VCV002894633	12	49425127	12	49031344	2894633	3056273		NC	000012.12:49031343:G:C	single nucleotide variant	missense variant	Likely benign	Apr 24, 2023	criteria provided, single submitter
NM	003482.4(KMT2D):c.13361C>T (p.Pro4454Leu)	KMT2D	P4454L	Inborn genetic diseases	VCV002303074	12	49425127	12	49031344	2303074	2299328		NC	000012.12:49031343:G:A	single nucleotide variant	missense variant	Uncertain significance	Jul 26, 2022	criteria provided, single submitter
NM	003482.4(KMT2D):c.13361C>A (p.Pro4454His)	KMT2D	P4454H	Kabuki syndrome	VCV001381877	12	49425127	12	49031344	1381877	1341836	rs778075211	NC	000012.12:49031343:G:T	single nucleotide variant	missense variant	Uncertain significance	Sep 21, 2021	criteria provided, single submitter
NM	003482.4(KMT2D):c.13361del (p.Pro4454fs)	KMT2D	P4454fs	Kabuki syndrome	VCV000580374	12	49425127	12	49031344	580374	565488	rs1565771606	NC	000012.12:49031343:GGG:GG	Deletion	frameshift variant	Pathogenic	Apr 21, 2022	criteria provided, single submitter
NM	003482.4(KMT2D):c.13355C>G (p.Ala4452Gly)	KMT2D	A4452G	Kabuki syndrome	VCV002838839	12	49425133	12	49031350	2838839	2999941		NC	000012.12:49031349:G:C	single nucleotide variant	missense variant	Benign	Apr 8, 2023	criteria provided, single submitter
NM	003482.4(KMT2D):c.13354G>T (p.Ala4452Ser)	KMT2D	A4452S	Kabuki syndrome	VCV003635103	12	49425134	12	49031351	3635103	3773989		NC	000012.12:49031350:C:A	single nucleotide variant	missense variant	Uncertain significance	Jul 19, 2024	criteria provided, single submitter
NM	003482.4(KMT2D):c.13352T>A (p.Leu4451Gln)	KMT2D	L4451Q	Kabuki syndrome	VCV003000271	12	49425136	12	49031353	3000271	3160566		NC	000012.12:49031352:A:T	single nucleotide variant	missense variant	Uncertain significance	Feb 22, 2024	criteria provided, single submitter
NM	003482.4(KMT2D):c.13347C>A (p.Leu4449=)	KMT2D		KMT2D-related disorder	VCV003345916	12	49425141	12	49031358	3345916	3505585		NC	000012.12:49031357:G:T	single nucleotide variant	synonymous variant	Likely benign	May 22, 2024	no assertion criteria provided
NM	003482.4(KMT2D):c.13346T>A (p.Leu4449His)	KMT2D	L4449H	Kabuki syndrome 1	VCV000996969	12	49425142	12	49031359	996969	984687	rs757710580	NC	000012.12:49031358:A:T	single nucleotide variant	missense variant	Uncertain significance	May 1, 2020	criteria provided, single submitter
NM	003482.4(KMT2D):c.13346del (p.Leu4449fs)	KMT2D	L4449fs	Kabuki syndrome 1	VCV000547488	12	49425142	12	49031359	547488	537923	rs1555187485	NC	000012.12:49031358:A:	Deletion	frameshift variant	Likely pathogenic	Nov 1, 2016	criteria provided, single submitter
NM	003482.4(KMT2D):c.13345C>T (p.Leu4449Phe)	KMT2D	L4449F	Kabuki syndrome|not specified	VCV001960936	12	49425143	12	49031360	1960936	2009877		NC	000012.12:49031359:G:A	single nucleotide variant	missense variant	Uncertain significance	Nov 6, 2024	criteria provided, multiple submitters, no conflicts
NM	003482.4(KMT2D):c.13344C>T (p.His4448=)	KMT2D		Kabuki syndrome	VCV002779975	12	49425144	12	49031361	2779975	2947171		NC	000012.12:49031360:G:A	single nucleotide variant	synonymous variant	Likely benign	Jun 22, 2023	criteria provided, single submitter
NM	003482.4(KMT2D):c.13340A>G (p.Asn4447Ser)	KMT2D	N4447S	Kabuki syndrome	VCV002059032	12	49425148	12	49031365	2059032	2116893		NC	000012.12:49031364:T:C	single nucleotide variant	missense variant	Benign	Sep 5, 2024	criteria provided, single submitter
NM	003482.4(KMT2D):c.13339A>G (p.Asn4447Asp)	KMT2D	N4447D	Kabuki syndrome	VCV003635104	12	49425149	12	49031366	3635104	3773990		NC	000012.12:49031365:T:C	single nucleotide variant	missense variant	Benign	May 22, 2024	criteria provided, single submitter
NM	003482.4(KMT2D):c.13335C>G (p.Thr4445=)	KMT2D		Kabuki syndrome	VCV002839115	12	49425153	12	49031370	2839115	2996386		NC	000012.12:49031369:G:C	single nucleotide variant	synonymous variant	Likely benign	Dec 2, 2023	criteria provided, single submitter
NM	003482.4(KMT2D):c.13332A>G (p.Gly4444=)	KMT2D		Kabuki syndrome	VCV002871977	12	49425156	12	49031373	2871977	3031995		NC	000012.12:49031372:T:C	single nucleotide variant	synonymous variant	Likely benign	Jan 8, 2024	criteria provided, single submitter
NM	003482.4(KMT2D):c.13331G>C (p.Gly4444Ala)	KMT2D	G4444A	Choanal atresia-athelia-hypothyroidism-delayed puberty-short stature syndrome|Kabuki syndrome 1|Kabuki syndrome|not provided|Inborn genetic diseases	VCV001220380	12	49425157	12	49031374	1220380	1210356	rs748820389	NC	000012.12:49031373:C:G	single nucleotide variant	missense variant	Conflicting classifications of pathogenicity	Oct 29, 2024	criteria provided, conflicting classifications
NM	003482.4(KMT2D):c.13324G>A (p.Ala4442Thr)	KMT2D	A4442T	Kabuki syndrome 1|Kabuki syndrome	VCV002441803	12	49425164	12	49031381	2441803	2415518		NC	000012.12:49031380:C:T	single nucleotide variant	missense variant	Conflicting classifications of pathogenicity	Oct 13, 2023	criteria provided, conflicting classifications
NM	003482.4(KMT2D):c.13324del (p.Ala4442fs)	KMT2D	A4442fs	not provided	VCV000286874	12	49425164	12	49031381	286874	271111	rs886043505	NC	000012.12:49031380:CCCC:CCC	Deletion	frameshift variant	Pathogenic	Mar 22, 2016	criteria provided, single submitter
NM	003482.4(KMT2D):c.13321G>T (p.Gly4441Trp)	KMT2D	G4441W	not provided	VCV001312349	12	49425167	12	49031384	1312349	1301731	rs1276622338	NC	000012.12:49031383:C:A	single nucleotide variant	missense variant	Uncertain significance	Sep 12, 2019	criteria provided, single submitter
NM	003482.4(KMT2D):c.13320del (p.Ile4440fs)	KMT2D	I4440fs	Kabuki syndrome 1|Kabuki syndrome	VCV000917880	12	49425168	12	49031385	917880	906200	rs1845429019	NC	000012.12:49031384:T:	Deletion	frameshift variant	Pathogenic	Feb 2, 2022	criteria provided, multiple submitters, no conflicts
NM	003482.4(KMT2D):c.13319T>G (p.Ile4440Arg)	KMT2D	I4440R	Kabuki syndrome	VCV003635105	12	49425169	12	49031386	3635105	3773991		NC	000012.12:49031385:A:C	single nucleotide variant	missense variant	Uncertain significance	Sep 19, 2024	criteria provided, single submitter
NM	003482.4(KMT2D):c.13309	13319del (p.Gly4437fs)	KMT2D	G4437fs	not provided	VCV003390104	12	49425169 - 49425179	12	49031386 - 49031396	3390104	3549227		NC	000012.12:49031385:ATTGGCTCCCCATTGGC:ATTGGC	Deletion	frameshift variant	Pathogenic	Nov 1, 2024	criteria provided, single submitter
NM	003482.4(KMT2D):c.13318A>G (p.Ile4440Val)	KMT2D	I4440V	Kabuki syndrome	VCV003707075	12	49425170	12	49031387	3707075	3846561		NC	000012.12:49031386:T:C	single nucleotide variant	missense variant	Likely benign	Jun 2, 2024	criteria provided, single submitter
NM	003482.4(KMT2D):c.13318del (p.Pro4439	Ile4440insTer)	KMT2D		Kabuki syndrome	VCV002798746	12	49425170	12	49031387	2798746	2952101		NC	000012.12:49031386:TT:T	Deletion	nonsense	Pathogenic	Dec 13, 2022	criteria provided, single submitter
NM	003482.4(KMT2D):c.13316C>T (p.Pro4439Leu)	KMT2D	P4439L	Choanal atresia-athelia-hypothyroidism-delayed puberty-short stature syndrome|Kabuki syndrome 1|not provided|Kabuki syndrome	VCV002573915	12	49425172	12	49031389	2573915	2738857		NC	000012.12:49031388:G:A	single nucleotide variant	missense variant	Conflicting classifications of pathogenicity	Jul 15, 2024	criteria provided, conflicting classifications
NM	003482.4(KMT2D):c.13315C>T (p.Pro4439Ser)	KMT2D	P4439S	Kabuki syndrome	VCV003635106	12	49425173	12	49031390	3635106	3773992		NC	000012.12:49031389:G:A	single nucleotide variant	missense variant	Uncertain significance	May 28, 2024	criteria provided, single submitter
NM	003482.4(KMT2D):c.13312G>A (p.Glu4438Lys)	KMT2D	E4438K	Kabuki syndrome	VCV001590344	12	49425176	12	49031393	1590344	1642237	rs1356221709	NC	000012.12:49031392:C:T	single nucleotide variant	missense variant	Benign	Nov 24, 2020	criteria provided, single submitter
NM	003482.4(KMT2D):c.13309G>A (p.Gly4437Arg)	KMT2D	G4437R	Kabuki syndrome	VCV002878893	12	49425179	12	49031396	2878893	3033692		NC	000012.12:49031395:C:T	single nucleotide variant	missense variant	Uncertain significance	Sep 4, 2023	criteria provided, single submitter
NM	003482.4(KMT2D):c.13304C>A (p.Ala4435Asp)	KMT2D	A4435D	Kabuki syndrome	VCV003623992	12	49425184	12	49031401	3623992	3751791		NC	000012.12:49031400:G:T	single nucleotide variant	missense variant	Uncertain significance	May 24, 2024	criteria provided, single submitter
NM	003482.4(KMT2D):c.13302G>A (p.Glu4434=)	KMT2D		Kabuki syndrome	VCV002880952	12	49425186	12	49031403	2880952	3042550		NC	000012.12:49031402:C:T	single nucleotide variant	synonymous variant	Benign	Apr 27, 2023	criteria provided, single submitter
NM	003482.4(KMT2D):c.13297dup (p.Arg4433fs)	KMT2D	R4433fs	Kabuki syndrome 1	VCV000981786	12	49425190 - 49425191	12	49031407 - 49031408	981786	969811	rs1942904418	NC	000012.12:49031407:T:TT	Duplication	frameshift variant	Pathogenic	Oct 1, 2013	no assertion criteria provided
NM	003482.4(KMT2D):c.13295A>C (p.Lys4432Thr)	KMT2D	K4432T	Kabuki syndrome	VCV001486371	12	49425193	12	49031410	1486371	1491472	rs2120419890	NC	000012.12:49031409:T:G	single nucleotide variant	missense variant	Uncertain significance	Apr 10, 2021	criteria provided, single submitter
NM	003482.4(KMT2D):c.13293del (p.Lys4432fs)	KMT2D	K4432fs	Kabuki syndrome 1	VCV000982031	12	49425195	12	49031412	982031	970141	rs1942904526	NC	000012.12:49031411:C:	Deletion	frameshift variant	Likely pathogenic		criteria provided, single submitter
NM	003482.4(KMT2D):c.13286A>G (p.Gln4429Arg)	KMT2D	Q4429R	Kabuki syndrome	VCV001957464	12	49425202	12	49031419	1957464	2008993		NC	000012.12:49031418:T:C	single nucleotide variant	missense variant	Uncertain significance	May 30, 2022	criteria provided, single submitter
NM	003482.4(KMT2D):c.13285del (p.Gln4429fs)	KMT2D	Q4429fs	Kabuki syndrome	VCV001076824	12	49425203	12	49031420	1076824	1062651	rs2120419993	NC	000012.12:49031419:GGG:GG	Deletion	frameshift variant	Pathogenic	Feb 12, 2020	criteria provided, single submitter
NM	003482.4(KMT2D):c.13280G>C (p.Gly4427Ala)	KMT2D	G4427A	Inborn genetic diseases	VCV002485534	12	49425208	12	49031425	2485534	2459416		NC	000012.12:49031424:C:G	single nucleotide variant	missense variant	Uncertain significance	Feb 16, 2023	criteria provided, single submitter
NM	003482.4(KMT2D):c.13274C>T (p.Ala4425Val)	KMT2D	A4425V	not specified|Kabuki syndrome	VCV001373056	12	49425214	12	49031431	1373056	1440434	rs752531267	NC	000012.12:49031430:G:A	single nucleotide variant	missense variant	Conflicting classifications of pathogenicity	Jan 6, 2025	criteria provided, conflicting classifications
NM	003482.4(KMT2D):c.13271G>A (p.Cys4424Tyr)	KMT2D	C4424Y	Kabuki syndrome	VCV002739838	12	49425217	12	49031434	2739838	2895888		NC	000012.12:49031433:C:T	single nucleotide variant	missense variant	Benign	May 7, 2023	criteria provided, single submitter
NM	003482.4(KMT2D):c.13268C>T (p.Pro4423Leu)	KMT2D	P4423L	not provided	VCV003367734	12	49425220	12	49031437	3367734	3526933		NC	000012.12:49031436:G:A	single nucleotide variant	missense variant	Uncertain significance	Jan 16, 2024	criteria provided, single submitter
NM	003482.4(KMT2D):c.13259G>A (p.Arg4420Gln)	KMT2D	R4420Q	Inborn genetic diseases|not specified|Kabuki syndrome	VCV000309015	12	49425229	12	49031446	309015	332759	rs375999143	NC	000012.12:49031445:C:T	single nucleotide variant	missense variant	Conflicting classifications of pathogenicity	Feb 2, 2025	criteria provided, conflicting classifications
NM	003482.4(KMT2D):c.13258C>T (p.Arg4420Trp)	KMT2D	R4420W	Kabuki syndrome	VCV001350722	12	49425230	12	49031447	1350722	1492310	rs199797812	NC	000012.12:49031446:G:A	single nucleotide variant	missense variant	Likely benign	Jan 6, 2025	criteria provided, single submitter
NM	003482.4(KMT2D):c.13250A>G (p.Gln4417Arg)	KMT2D	Q4417R	Kabuki syndrome	VCV002731243	12	49425238	12	49031455	2731243	2893864		NC	000012.12:49031454:T:C	single nucleotide variant	missense variant	Uncertain significance	Aug 28, 2023	criteria provided, single submitter
NM	003482.4(KMT2D):c.13249C>G (p.Gln4417Glu)	KMT2D	Q4417E	Inborn genetic diseases|Kabuki syndrome 1|Choanal atresia-athelia-hypothyroidism-delayed puberty-short stature syndrome	VCV002280435	12	49425239	12	49031456	2280435	2272844		NC	000012.12:49031455:G:C	single nucleotide variant	missense variant	Uncertain significance	May 14, 2024	criteria provided, multiple submitters, no conflicts
NM	003482.4(KMT2D):c.13247A>G (p.Lys4416Arg)	KMT2D	K4416R	Kabuki syndrome	VCV002065904	12	49425241	12	49031458	2065904	2118592		NC	000012.12:49031457:T:C	single nucleotide variant	missense variant	Benign	Oct 20, 2024	criteria provided, single submitter
NM	003482.4(KMT2D):c.13241G>A (p.Ser4414Asn)	KMT2D	S4414N	Kabuki syndrome	VCV001666525	12	49425247	12	49031464	1666525	1568836	rs2120420427	NC	000012.12:49031463:C:T	single nucleotide variant	missense variant	Likely benign	Aug 23, 2022	criteria provided, single submitter
NM	003482.4(KMT2D):c.13240A>G (p.Ser4414Gly)	KMT2D	S4414G	Kabuki syndrome	VCV003022199	12	49425248	12	49031465	3022199	3179801		NC	000012.12:49031464:T:C	single nucleotide variant	missense variant	Benign	Oct 17, 2023	criteria provided, single submitter
NM	003482.4(KMT2D):c.13239	13240insT (p.Ser4414Ter)	KMT2D	S4414*	Kabuki syndrome	VCV001456908	12	49425248 - 49425249	12	49031465 - 49031466	1456908	1455010	rs2120420448	NC	000012.12:49031465::A	Insertion	nonsense	Pathogenic	Aug 20, 2021	criteria provided, single submitter
NM	003482.4(KMT2D):c.13225G>T (p.Glu4409Ter)	KMT2D	E4409*	Kabuki syndrome	VCV000968082	12	49425263	12	49031480	968082	956891	rs1942907207	NC	000012.12:49031479:C:A	single nucleotide variant	nonsense	Pathogenic	Oct 18, 2019	criteria provided, single submitter
NM	003482.4(KMT2D):c.13223C>T (p.Pro4408Leu)	KMT2D	P4408L	KMT2D-related disorder	VCV003348072	12	49425265	12	49031482	3348072	3507302		NC	000012.12:49031481:G:A	single nucleotide variant	missense variant	Uncertain significance	Mar 22, 2024	no assertion criteria provided
NM	003482.4(KMT2D):c.13221G>A (p.Val4407=)	KMT2D		Kabuki syndrome	VCV002141114	12	49425267	12	49031484	2141114	1872105		NC	000012.12:49031483:C:T	single nucleotide variant	synonymous variant	Benign	Feb 24, 2024	criteria provided, single submitter
NM	003482.4(KMT2D):c.13220T>C (p.Val4407Ala)	KMT2D	V4407A	Kabuki syndrome	VCV000134721	12	49425268	12	49031485	134721	138460	rs185126345	NC	000012.12:49031484:A:G	single nucleotide variant	missense variant	Benign	Nov 16, 2024	criteria provided, single submitter
NM	003482.4(KMT2D):c.13213C>T (p.Gln4405Ter)	KMT2D	Q4405*	Kabuki syndrome 1	VCV000547487	12	49425275	12	49031492	547487	537924	rs1555187575	NC	000012.12:49031491:G:A	single nucleotide variant	nonsense	Likely pathogenic	Nov 1, 2016	criteria provided, single submitter
NM	003482.4(KMT2D):c.13211G>C (p.Gly4404Ala)	KMT2D	G4404A	Kabuki syndrome	VCV001414140	12	49425277	12	49031494	1414140	1358163	rs1942908145	NC	000012.12:49031493:C:G	single nucleotide variant	missense variant	Uncertain significance	Aug 27, 2021	criteria provided, single submitter
NM	003482.4(KMT2D):c.13207	13208del (p.Asn4403fs)	KMT2D	N4403fs	Kabuki syndrome 1	VCV000430815	12	49425280 - 49425281	12	49031497 - 49031498	430815	424358	rs1555187577	NC	000012.12:49031496:TT:	Deletion	frameshift variant	Pathogenic		criteria provided, single submitter
NM	003482.4(KMT2D):c.13204G>A (p.Val4402Met)	KMT2D	V4402M	Kabuki syndrome	VCV002869402	12	49425284	12	49031501	2869402	3024283		NC	000012.12:49031500:C:T	single nucleotide variant	missense variant	Uncertain significance	Aug 8, 2024	criteria provided, single submitter
NM	003482.4(KMT2D):c.13201C>T (p.Gln4401Ter)	KMT2D	Q4401*	Kabuki syndrome 1	VCV000981762	12	49425287	12	49031504	981762	969812	rs1942908701	NC	000012.12:49031503:G:A	single nucleotide variant	nonsense	Pathogenic	Jul 3, 2018	no assertion criteria provided
NM	003482.4(KMT2D):c.13200C>A (p.Asp4400Glu)	KMT2D	D4400E	Kabuki syndrome	VCV002095343	12	49425288	12	49031505	2095343	2153249		NC	000012.12:49031504:G:T	single nucleotide variant	missense variant	Uncertain significance	Feb 28, 2022	criteria provided, single submitter
NM	003482.4(KMT2D):c.13190G>A (p.Gly4397Glu)	KMT2D	G4397E	Choanal atresia-athelia-hypothyroidism-delayed puberty-short stature syndrome|Kabuki syndrome 1	VCV003574676	12	49425298	12	49031515	3574676	3714115		NC	000012.12:49031514:C:T	single nucleotide variant	missense variant	Uncertain significance	Jan 24, 2024	criteria provided, single submitter
NM	003482.4(KMT2D):c.13183G>T (p.Val4395Leu)	KMT2D	V4395L	Kabuki syndrome	VCV002115287	12	49425305	12	49031522	2115287	2161523		NC	000012.12:49031521:C:A	single nucleotide variant	missense variant	Likely benign	Aug 19, 2022	criteria provided, single submitter
NM	003482.4(KMT2D):c.13182G>A (p.Leu4394=)	KMT2D		Kabuki syndrome	VCV002909218	12	49425306	12	49031523	2909218	3063071		NC	000012.12:49031522:C:T	single nucleotide variant	synonymous variant	Likely benign	Mar 18, 2023	criteria provided, single submitter
NM	003482.4(KMT2D):c.13180C>T (p.Leu4394=)	KMT2D		Kabuki syndrome|not provided	VCV003026660	12	49425308	12	49031525	3026660	3186970		NC	000012.12:49031524:G:A	single nucleotide variant	synonymous variant	Likely benign	May 23, 2024	criteria provided, multiple submitters, no conflicts
NM	003482.4(KMT2D):c.13177	13178del (p.Ser4393fs)	KMT2D	S4393fs	Kabuki syndrome	VCV002134554	12	49425310 - 49425311	12	49031527 - 49031528	2134554	2192112		NC	000012.12:49031526:CT:	Deletion	frameshift variant	Pathogenic	May 6, 2022	criteria provided, single submitter
NM	003482.4(KMT2D):c.13177dup (p.Ser4393fs)	KMT2D	S4393fs	Kabuki syndrome	VCV000940873	12	49425310 - 49425311	12	49031527 - 49031528	940873	936141	rs1942910047	NC	000012.12:49031527:T:TT	Duplication	frameshift variant	Pathogenic	Jul 23, 2019	criteria provided, single submitter
NM	003482.4(KMT2D):c.13172A>G (p.Gln4391Arg)	KMT2D	Q4391R	Kabuki syndrome	VCV001544795	12	49425316	12	49031533	1544795	1525071	rs2120420981	NC	000012.12:49031532:T:C	single nucleotide variant	missense variant	Benign	Jul 13, 2021	criteria provided, single submitter
NM	003482.4(KMT2D):c.13165C>G (p.Pro4389Ala)	KMT2D	P4389A	Inborn genetic diseases	VCV003535534	12	49425323	12	49031540	3535534	3701078		NC	000012.12:49031539:G:C	single nucleotide variant	missense variant	Uncertain significance	Nov 9, 2024	criteria provided, single submitter
NM	003482.4(KMT2D):c.13156	13163del (p.Thr4386fs)	KMT2D	T4386fs	not provided	VCV002577943	12	49425325 - 49425332	12	49031542 - 49031549	2577943	2742833		NC	000012.12:49031541:TTCTGGGTTTCTG:TTCTG	Deletion	frameshift variant	Likely pathogenic	Dec 14, 2022	no assertion criteria provided
NM	003482.4(KMT2D):c.13161G>A (p.Gln4387=)	KMT2D		Kabuki syndrome	VCV003659350	12	49425327	12	49031544	3659350	3790290		NC	000012.12:49031543:C:T	single nucleotide variant	synonymous variant	Likely benign	Jul 12, 2024	criteria provided, single submitter
NM	003482.4(KMT2D):c.13158C>T (p.Thr4386=)	KMT2D		Kabuki syndrome	VCV003719467	12	49425330	12	49031547	3719467	3853151		NC	000012.12:49031546:G:A	single nucleotide variant	synonymous variant	Likely benign	Sep 3, 2024	criteria provided, single submitter
NM	003482.4(KMT2D):c.13157C>T (p.Thr4386Ile)	KMT2D	T4386I	Kabuki syndrome	VCV001414499	12	49425331	12	49031548	1414499	1369703	rs778416089	NC	000012.12:49031547:G:A	single nucleotide variant	missense variant	Benign	Sep 23, 2024	criteria provided, single submitter
NM	003482.4(KMT2D):c.13141G>A (p.Asp4381Asn)	KMT2D	D4381N	Kabuki syndrome	VCV003635107	12	49425347	12	49031564	3635107	3773993		NC	000012.12:49031563:C:T	single nucleotide variant	missense variant	Uncertain significance	May 21, 2024	criteria provided, single submitter
NM	003482.4(KMT2D):c.13141G>T (p.Asp4381Tyr)	KMT2D	D4381Y	not provided	VCV001693072	12	49425347	12	49031564	1693072	1685512	rs2120421241	NC	000012.12:49031563:C:A	single nucleotide variant	missense variant	Uncertain significance	Dec 23, 2021	criteria provided, single submitter
NM	003482.4(KMT2D):c.13137	13139dup (p.Pro4380dup)	KMT2D		Kabuki syndrome	VCV001470244	12	49425348 - 49425349	12	49031565 - 49031566	1470244	1372206	rs756684775	NC	000012.12:49031565:GGGGG:GGGGGGGG	Duplication	inframe	insertion	Uncertain significance	Nov 11, 2024	criteria provided, single submitter
NM	003482.4(KMT2D):c.13139C>A (p.Pro4380Gln)	KMT2D	P4380Q	Kabuki syndrome	VCV002981639	12	49425349	12	49031566	2981639	3135109		NC	000012.12:49031565:G:T	single nucleotide variant	missense variant	Uncertain significance	Jan 21, 2024	criteria provided, single submitter
NM	003482.4(KMT2D):c.13139C>T (p.Pro4380Leu)	KMT2D	P4380L	Kabuki syndrome	VCV002068581	12	49425349	12	49031566	2068581	2122553		NC	000012.12:49031565:G:A	single nucleotide variant	missense variant	Benign	Jan 22, 2025	criteria provided, single submitter
NM	003482.4(KMT2D):c.13138C>T (p.Pro4380Ser)	KMT2D	P4380S	not provided	VCV003252835	12	49425350	12	49031567	3252835	3411629		NC	000012.12:49031566:G:A	single nucleotide variant	missense variant	Uncertain significance	Dec 15, 2023	criteria provided, single submitter
NM	003482.4(KMT2D):c.13138C>A (p.Pro4380Thr)	KMT2D	P4380T	not provided|Kabuki syndrome	VCV000852881	12	49425350	12	49031567	852881	839976	rs369009384	NC	000012.12:49031566:G:T	single nucleotide variant	missense variant	Likely benign	Dec 16, 2024	criteria provided, multiple submitters, no conflicts
NM	003482.4(KMT2D):c.13133A>G (p.Asp4378Gly)	KMT2D	D4378G	Kabuki syndrome|Inborn genetic diseases	VCV002475932	12	49425355	12	49031572	2475932	2449873		NC	000012.12:49031571:T:C	single nucleotide variant	missense variant	Uncertain significance	Dec 24, 2024	criteria provided, multiple submitters, no conflicts
NM	003482.4(KMT2D):c.13129T>C (p.Trp4377Arg)	KMT2D	W4377R	Kabuki syndrome	VCV002998186	12	49425359	12	49031576	2998186	3159778		NC	000012.12:49031575:A:G	single nucleotide variant	missense variant	Uncertain significance	Oct 28, 2024	criteria provided, single submitter
NM	003482.4(KMT2D):c.13118G>T (p.Gly4373Val)	KMT2D	G4373V	Kabuki syndrome	VCV002972533	12	49425370	12	49031587	2972533	3136313		NC	000012.12:49031586:C:A	single nucleotide variant	missense variant	Uncertain significance	Feb 4, 2023	criteria provided, single submitter
NM	003482.4(KMT2D):c.13118G>A (p.Gly4373Asp)	KMT2D	G4373D	Kabuki syndrome|not provided	VCV000586147	12	49425370	12	49031587	586147	577267	rs770966197	NC	000012.12:49031586:C:T	single nucleotide variant	missense variant	Conflicting classifications of pathogenicity	Apr 25, 2024	criteria provided, conflicting classifications
NM	003482.4(KMT2D):c.13117G>A (p.Gly4373Ser)	KMT2D	G4373S	Kabuki syndrome	VCV002151052	12	49425371	12	49031588	2151052	1874273		NC	000012.12:49031587:C:T	single nucleotide variant	missense variant	Benign	Dec 4, 2022	criteria provided, single submitter
NM	003482.4(KMT2D):c.13103C>A (p.Thr4368Asn)	KMT2D	T4368N	not provided|Kabuki syndrome	VCV001169636	12	49425385	12	49031602	1169636	1156993	rs200789125	NC	000012.12:49031601:G:T	single nucleotide variant	missense variant	Benign/Likely benign	Jan 30, 2025	criteria provided, multiple submitters, no conflicts
NM	003482.4(KMT2D):c.13102A>G (p.Thr4368Ala)	KMT2D	T4368A	Kabuki syndrome|not provided	VCV000463005	12	49425386	12	49031603	463005	462204	rs189357192	NC	000012.12:49031602:T:C	single nucleotide variant	missense variant	Benign/Likely benign	Jan 30, 2025	criteria provided, multiple submitters, no conflicts
NM	003482.4(KMT2D):c.13100A>G (p.Asp4367Gly)	KMT2D	D4367G	Kabuki syndrome 1|Choanal atresia-athelia-hypothyroidism-delayed puberty-short stature syndrome|Kabuki syndrome	VCV001949860	12	49425388	12	49031605	1949860	2003561		NC	000012.12:49031604:T:C	single nucleotide variant	missense variant	Conflicting classifications of pathogenicity	Jun 17, 2024	criteria provided, conflicting classifications
NM	003482.4(KMT2D):c.13097C>T (p.Ala4366Val)	KMT2D	A4366V	Kabuki syndrome	VCV001489036	12	49425391	12	49031608	1489036	1498528	rs2120421772	NC	000012.12:49031607:G:A	single nucleotide variant	missense variant	Uncertain significance	Nov 14, 2021	criteria provided, single submitter
NM	003482.4(KMT2D):c.13095T>C (p.Leu4365=)	KMT2D		not specified|Kabuki syndrome	VCV000514748	12	49425393	12	49031610	514748	503943	rs767751775	NC	000012.12:49031609:A:G	single nucleotide variant	synonymous variant	Likely benign	May 1, 2024	criteria provided, multiple submitters, no conflicts
NM	003482.4(KMT2D):c.13091del (p.Gln4364fs)	KMT2D	Q4364fs	Kabuki syndrome	VCV002101560	12	49425397	12	49031614	2101560	2147818		NC	000012.12:49031613:T:	Deletion	frameshift variant	Pathogenic	Feb 22, 2022	criteria provided, single submitter
NM	003482.4(KMT2D):c.13090C>T (p.Gln4364Ter)	KMT2D	Q4364*	not provided	VCV001809766	12	49425398	12	49031615	1809766	1866769		NC	000012.12:49031614:G:A	single nucleotide variant	nonsense	Pathogenic	Aug 20, 2019	criteria provided, single submitter
NM	003482.4(KMT2D):c.13086T>C (p.Ala4362=)	KMT2D		Kabuki syndrome	VCV003658757	12	49425402	12	49031619	3658757	3797178		NC	000012.12:49031618:A:G	single nucleotide variant	synonymous variant	Likely benign	Jul 4, 2024	criteria provided, single submitter
NM	003482.4(KMT2D):c.13081G>A (p.Ala4361Thr)	KMT2D	A4361T	not specified	VCV000134720	12	49425407	12	49031624	134720	138459	rs201938646	NC	000012.12:49031623:C:T	single nucleotide variant	missense variant	not provided	Sep 19, 2013	no classification provided
NM	003482.4(KMT2D):c.13076C>T (p.Ser4359Leu)	KMT2D	S4359L	Kabuki syndrome	VCV003675915	12	49425412	12	49031629	3675915	3813531		NC	000012.12:49031628:G:A	single nucleotide variant	missense variant	Uncertain significance	Sep 14, 2024	criteria provided, single submitter
NM	003482.4(KMT2D):c.13074C>G (p.Val4358=)	KMT2D		Kabuki syndrome	VCV003011993	12	49425414	12	49031631	3011993	3173582		NC	000012.12:49031630:G:C	single nucleotide variant	synonymous variant	Likely benign	Feb 17, 2023	criteria provided, single submitter
NM	003482.4(KMT2D):c.13072G>A (p.Val4358Ile)	KMT2D	V4358I	Kabuki syndrome	VCV002808734	12	49425416	12	49031633	2808734	2964685		NC	000012.12:49031632:C:T	single nucleotide variant	missense variant	Uncertain significance	Aug 17, 2023	criteria provided, single submitter
NM	003482.4(KMT2D):c.13071G>C (p.Arg4357Ser)	KMT2D	R4357S	KMT2D-related disorder|Kabuki syndrome	VCV002636802	12	49425417	12	49031634	2636802	332769	rs533214351	NC	000012.12:49031633:C:G	single nucleotide variant	missense variant	Conflicting classifications of pathogenicity	Jun 22, 2024	criteria provided, conflicting classifications
NM	003482.4(KMT2D):c.13062T>C (p.Pro4354=)	KMT2D		Kabuki syndrome	VCV003615384	12	49425426	12	49031643	3615384	3739452		NC	000012.12:49031642:A:G	single nucleotide variant	synonymous variant	Likely benign	Apr 15, 2024	criteria provided, single submitter
NM	003482.4(KMT2D):c.13060C>T (p.Pro4354Ser)	KMT2D	P4354S	Kabuki syndrome	VCV003628032	12	49425428	12	49031645	3628032	3758556		NC	000012.12:49031644:G:A	single nucleotide variant	missense variant	Benign	Aug 1, 2024	criteria provided, single submitter
NM	003482.4(KMT2D):c.13059G>A (p.Pro4353=)	KMT2D		not provided|Kabuki syndrome	VCV001670061	12	49425429	12	49031646	1670061	1582738	rs989061149	NC	000012.12:49031645:C:T	single nucleotide variant	synonymous variant	Likely benign	Apr 5, 2024	criteria provided, multiple submitters, no conflicts
NM	003482.4(KMT2D):c.13058C>T (p.Pro4353Leu)	KMT2D	P4353L	Inborn genetic diseases|not provided|Kabuki syndrome	VCV000235559	12	49425430	12	49031647	235559	237240	rs778418522	NC	000012.12:49031646:G:A	single nucleotide variant	missense variant	Benign/Likely benign	Dec 24, 2024	criteria provided, multiple submitters, no conflicts
NM	003482.4(KMT2D):c.13052T>G (p.Leu4351Trp)	KMT2D	L4351W	Kabuki syndrome|Kabuki syndrome 1|Choanal atresia-athelia-hypothyroidism-delayed puberty-short stature syndrome	VCV002765365	12	49425436	12	49031653	2765365	2926112		NC	000012.12:49031652:A:C	single nucleotide variant	missense variant	Uncertain significance	Jan 29, 2024	criteria provided, multiple submitters, no conflicts
NM	003482.4(KMT2D):c.13050C>T (p.Thr4350=)	KMT2D		Kabuki syndrome	VCV002101237	12	49425438	12	49031655	2101237	2151257		NC	000012.12:49031654:G:A	single nucleotide variant	synonymous variant	Likely benign	Feb 21, 2022	criteria provided, single submitter
NM	003482.4(KMT2D):c.13049C>T (p.Thr4350Ile)	KMT2D	T4350I	Choanal atresia-athelia-hypothyroidism-delayed puberty-short stature syndrome|Kabuki syndrome 1|Kabuki syndrome	VCV002772564	12	49425439	12	49031656	2772564	2933716		NC	000012.12:49031655:G:A	single nucleotide variant	missense variant	Uncertain significance	Feb 2, 2024	criteria provided, multiple submitters, no conflicts
NM	003482.4(KMT2D):c.13047A>G (p.Pro4349=)	KMT2D		Kabuki syndrome	VCV002741110	12	49425441	12	49031658	2741110	2900168		NC	000012.12:49031657:T:C	single nucleotide variant	synonymous variant	Likely benign	Jul 10, 2023	criteria provided, single submitter
NM	003482.4(KMT2D):c.13045C>A (p.Pro4349Thr)	KMT2D	P4349T	Kabuki syndrome	VCV001577565	12	49425443	12	49031660	1577565	1553601	rs181733689	NC	000012.12:49031659:G:T	single nucleotide variant	missense variant	Benign	Jan 19, 2025	criteria provided, single submitter
NM	003482.4(KMT2D):c.13045C>G (p.Pro4349Ala)	KMT2D	P4349A	not provided|not specified|Kabuki syndrome|Kabuki syndrome 1	VCV000094165	12	49425443	12	49031660	94165	100065	rs181733689	NC	000012.12:49031659:G:C	single nucleotide variant	missense variant	Benign/Likely benign	Jan 27, 2025	criteria provided, multiple submitters, no conflicts
NM	003482.4(KMT2D):c.13041G>A (p.Gln4347=)	KMT2D		Kabuki syndrome	VCV001644167	12	49425447	12	49031664	1644167	1564209	rs1942917415	NC	000012.12:49031663:C:T	single nucleotide variant	synonymous variant	Likely benign	Oct 10, 2022	criteria provided, single submitter
NM	003482.4(KMT2D):c.13036C>T (p.Pro4346Ser)	KMT2D	P4346S	Kabuki syndrome	VCV003608952	12	49425452	12	49031669	3608952	3747540		NC	000012.12:49031668:G:A	single nucleotide variant	missense variant	Benign	Oct 10, 2024	criteria provided, single submitter
NM	003482.4(KMT2D):c.13034A>T (p.Lys4345Ile)	KMT2D	K4345I	Kabuki syndrome	VCV002106096	12	49425454	12	49031671	2106096	2162563		NC	000012.12:49031670:T:A	single nucleotide variant	missense variant	Uncertain significance	Apr 9, 2022	criteria provided, single submitter
NM	003482.4(KMT2D):c.13034A>G (p.Lys4345Arg)	KMT2D	K4345R	Kabuki syndrome|Choanal atresia-athelia-hypothyroidism-delayed puberty-short stature syndrome|Kabuki syndrome 1	VCV001369338	12	49425454	12	49031671	1369338	1414352	rs777630263	NC	000012.12:49031670:T:C	single nucleotide variant	missense variant	Conflicting classifications of pathogenicity	Jun 14, 2024	criteria provided, conflicting classifications
NM	003482.4(KMT2D):c.13032del (p.Lys4345fs)	KMT2D	K4345fs	not provided	VCV000094164	12	49425456	12	49031673	94164	100064	rs398123716	NC	000012.12:49031672:GGGGG:GGGG	Deletion	frameshift variant	Pathogenic/Likely pathogenic	Oct 1, 2016	criteria provided, multiple submitters, no conflicts
NM	003482.4(KMT2D):c.13026	13027dup (p.Thr4343fs)	KMT2D	T4343fs	Kabuki syndrome 1	VCV000547486	12	49425460 - 49425461	12	49031677 - 49031678	547486	537925	rs1555187741	NC	000012.12:49031677:TC:TCTC	Duplication	frameshift variant	Likely pathogenic	Nov 1, 2016	criteria provided, single submitter
NM	003482.4(KMT2D):c.13022C>T (p.Pro4341Leu)	KMT2D	P4341L	Kabuki syndrome|Inborn genetic diseases	VCV002186984	12	49425466	12	49031683	2186984	1914394		NC	000012.12:49031682:G:A	single nucleotide variant	missense variant	Conflicting classifications of pathogenicity	Jul 1, 2024	criteria provided, conflicting classifications
NM	003482.4(KMT2D):c.13019A>T (p.His4340Leu)	KMT2D	H4340L	Kabuki syndrome 1|Choanal atresia-athelia-hypothyroidism-delayed puberty-short stature syndrome|Kabuki syndrome|not provided	VCV001310784	12	49425469	12	49031686	1310784	1301488	rs770911238	NC	000012.12:49031685:T:A	single nucleotide variant	missense variant	Conflicting classifications of pathogenicity	Jan 20, 2024	criteria provided, conflicting classifications
NM	003482.4(KMT2D):c.13018C>T (p.His4340Tyr)	KMT2D	H4340Y	Inborn genetic diseases|Kabuki syndrome	VCV002155406	12	49425470	12	49031687	2155406	1892887		NC	000012.12:49031686:G:A	single nucleotide variant	missense variant	Uncertain significance	Dec 19, 2024	criteria provided, multiple submitters, no conflicts
NM	003482.4(KMT2D):c.13016C>T (p.Thr4339Ile)	KMT2D	T4339I	Choanal atresia-athelia-hypothyroidism-delayed puberty-short stature syndrome|Kabuki syndrome 1	VCV003574677	12	49425472	12	49031689	3574677	3714117		NC	000012.12:49031688:G:A	single nucleotide variant	missense variant	Uncertain significance	May 31, 2024	criteria provided, single submitter
NM	003482.4(KMT2D):c.13014del (p.Thr4339fs)	KMT2D	T4339fs	Kabuki syndrome 1	VCV000981785	12	49425474	12	49031691	981785	969813	rs1942919472	NC	000012.12:49031690:GGG:GG	Deletion	frameshift variant	Pathogenic	May 21, 2015	no assertion criteria provided
NM	003482.4(KMT2D):c.13012C>T (p.Pro4338Ser)	KMT2D	P4338S	not provided	VCV001722820	12	49425476	12	49031693	1722820	1780323		NC	000012.12:49031692:G:A	single nucleotide variant	missense variant	Uncertain significance	May 2, 2022	criteria provided, single submitter
NM	003482.4(KMT2D):c.13010C>G (p.Pro4337Arg)	KMT2D	P4337R	Kabuki syndrome|KMT2D-related disorder	VCV001346506	12	49425478	12	49031695	1346506	1456468	rs369802222	NC	000012.12:49031694:G:C	single nucleotide variant	missense variant	Conflicting classifications of pathogenicity	Jun 3, 2024	criteria provided, conflicting classifications
NM	003482.4(KMT2D):c.13009C>G (p.Pro4337Ala)	KMT2D	P4337A	not provided|not specified|Kabuki syndrome	VCV000134714	12	49425479	12	49031696	134714	138453	rs587778475	NC	000012.12:49031695:G:C	single nucleotide variant	missense variant	Conflicting classifications of pathogenicity	Dec 12, 2024	criteria provided, conflicting classifications
NM	003482.4(KMT2D):c.13004	13007del (p.Gln4335fs)	KMT2D	Q4335fs	Kabuki syndrome	VCV002822639	12	49425481 - 49425484	12	49031698 - 49031701	2822639	2978598		NC	000012.12:49031697:AGCT:	Deletion	frameshift variant	Pathogenic	Dec 22, 2022	criteria provided, single submitter
NM	003482.4(KMT2D):c.13005G>T (p.Gln4335His)	KMT2D	Q4335H	Inborn genetic diseases	VCV000521224	12	49425483	12	49031700	521224	512007	rs1555187752	NC	000012.12:49031699:C:A	single nucleotide variant	missense variant	Uncertain significance	May 17, 2017	criteria provided, single submitter
NM	003482.4(KMT2D):c.13001C>A (p.Ala4334Asp)	KMT2D	A4334D	Kabuki syndrome	VCV001370757	12	49425487	12	49031704	1370757	1430825	rs183702050	NC	000012.12:49031703:G:T	single nucleotide variant	missense variant	Uncertain significance	Sep 19, 2022	criteria provided, single submitter
NM	003482.4(KMT2D):c.13001C>T (p.Ala4334Val)	KMT2D	A4334V	not specified|Kabuki syndrome|not provided	VCV000158727	12	49425487	12	49031704	158727	168915	rs183702050	NC	000012.12:49031703:G:A	single nucleotide variant	missense variant	Benign/Likely benign	Dec 16, 2024	criteria provided, multiple submitters, no conflicts
NM	003482.4(KMT2D):c.12999G>C (p.Glu4333Asp)	KMT2D	E4333D	Kabuki syndrome 1|Choanal atresia-athelia-hypothyroidism-delayed puberty-short stature syndrome|Kabuki syndrome	VCV002911786	12	49425489	12	49031706	2911786	3075765		NC	000012.12:49031705:C:G	single nucleotide variant	missense variant	Conflicting classifications of pathogenicity	May 13, 2024	criteria provided, conflicting classifications
NM	003482.4(KMT2D):c.12999G>T (p.Glu4333Asp)	KMT2D	E4333D	not provided|Kabuki syndrome	VCV000510078	12	49425489	12	49031706	510078	503947	rs767696694	NC	000012.12:49031705:C:A	single nucleotide variant	missense variant	Benign/Likely benign	Jan 6, 2025	criteria provided, multiple submitters, no conflicts
NM	003482.4(KMT2D):c.12995C>G (p.Thr4332Ser)	KMT2D	T4332S	Kabuki syndrome	VCV001482584	12	49425493	12	49031710	1482584	1441949	rs2120423171	NC	000012.12:49031709:G:C	single nucleotide variant	missense variant	Uncertain significance	Nov 10, 2020	criteria provided, single submitter
NM	003482.4(KMT2D):c.12995C>T (p.Thr4332Ile)	KMT2D	T4332I	Kabuki syndrome	VCV001464282	12	49425493	12	49031710	1464282	1435953	rs2120423171	NC	000012.12:49031709:G:A	single nucleotide variant	missense variant	Uncertain significance	Jan 6, 2021	criteria provided, single submitter
NM	003482.4(KMT2D):c.12993C>T (p.Pro4331=)	KMT2D		Kabuki syndrome	VCV001573899	12	49425495	12	49031712	1573899	1539103	rs1942920820	NC	000012.12:49031711:G:A	single nucleotide variant	synonymous variant	Likely benign	Jun 26, 2024	criteria provided, single submitter
NM	003482.4(KMT2D):c.12992C>A (p.Pro4331His)	KMT2D	P4331H	Kabuki syndrome 1	VCV001709972	12	49425496	12	49031713	1709972	1708325		NC	000012.12:49031712:G:T	single nucleotide variant	missense variant	Uncertain significance	May 2, 2022	criteria provided, single submitter
NM	003482.4(KMT2D):c.12991C>T (p.Pro4331Ser)	KMT2D	P4331S	Kabuki syndrome	VCV002771952	12	49425497	12	49031714	2771952	2927938		NC	000012.12:49031713:G:A	single nucleotide variant	missense variant	Uncertain significance	Oct 26, 2023	criteria provided, single submitter
NM	003482.4(KMT2D):c.12987G>C (p.Gln4329His)	KMT2D	Q4329H	Kabuki syndrome	VCV003616124	12	49425501	12	49031718	3616124	3745802		NC	000012.12:49031717:C:G	single nucleotide variant	missense variant	Uncertain significance	Jun 30, 2024	criteria provided, single submitter
NM	003482.4(KMT2D):c.12986A>G (p.Gln4329Arg)	KMT2D	Q4329R	Kabuki syndrome|not provided	VCV003367244	12	49425502	12	49031719	3367244	3526443		NC	000012.12:49031718:T:C	single nucleotide variant	missense variant	Conflicting classifications of pathogenicity	Nov 27, 2024	criteria provided, conflicting classifications
NM	003482.4(KMT2D):c.12985C>T (p.Gln4329Ter)	KMT2D	Q4329*	Kabuki syndrome	VCV000463004	12	49425503	12	49031720	463004	462482	rs1555187758	NC	000012.12:49031719:G:A	single nucleotide variant	nonsense	Pathogenic	Mar 21, 2017	criteria provided, single submitter
NM	003482.4(KMT2D):c.12980G>A (p.Ser4327Asn)	KMT2D	S4327N	Kabuki syndrome	VCV000134719	12	49425508	12	49031725	134719	138458	rs587778479	NC	000012.12:49031724:C:T	single nucleotide variant	missense variant	Benign	Sep 18, 2024	criteria provided, single submitter
NM	003482.4(KMT2D):c.12979A>T (p.Ser4327Cys)	KMT2D	S4327C	Kabuki syndrome	VCV001351517	12	49425509	12	49031726	1351517	1485905	rs571038616	NC	000012.12:49031725:T:A	single nucleotide variant	missense variant	Benign	Oct 23, 2024	criteria provided, single submitter
NM	003482.4(KMT2D):c.12977C>G (p.Pro4326Arg)	KMT2D	P4326R	Kabuki syndrome|Choanal atresia-athelia-hypothyroidism-delayed puberty-short stature syndrome|Kabuki syndrome 1|not provided	VCV001004792	12	49425511	12	49031728	1004792	995235	rs1038898344	NC	000012.12:49031727:G:C	single nucleotide variant	missense variant	Conflicting classifications of pathogenicity	Mar 30, 2024	criteria provided, conflicting classifications
NM	003482.4(KMT2D):c.12974C>T (p.Ser4325Phe)	KMT2D	S4325F	not provided	VCV001810030	12	49425514	12	49031731	1810030	1867034		NC	000012.12:49031730:G:A	single nucleotide variant	missense variant	Likely benign	Feb 22, 2023	criteria provided, single submitter
[truncated: 5,225 more rows]
[truncated: 1 more columns]
