# Supplementary material for: Role of histone-lysine N-methyltransferase 2D (KMT2D) in MEK-ERK signaling-mediated epigenetic regulation: a phosphoproteomics perspective
Source: Front Bioinform. 2025 Nov 18;5:1683469. doi: 10.3389/fbinf.2025.1683469 (PMC12669113; doi:10.3389/fbinf.2025.1683469)
Supplement: Supplementary file 7 [file Table1.xlsx]

## Sheet: Supplementary Information
Comprehensive phosphoregulatory profiling of Histone-lysine N-methyltransferase 2D (KMT2D) uncovers its MEK-ERK signaling mediated epigenetic regulation
Sreeshma Ravindran Kammarambath1, Leona Dcunha1, Amal Fahma1, Altaf Mahin1, Athira Perunelly Gopalakrishnan1, Samseera Ummar1, Prathik Basthikoppa Shivamurthy1, Inamul Hasan Madar1, Rajesh Raju1*
1Centre for Integrative Omics Data Science, Yenepoya (Deemed to be University), Mangalore, Karnataka- 575018, India.
Table of contents
Supplementary Table 1: Human cellular Profiling Datasets
Supplementary Table 2: Human cellular Differential Datasets

## Sheet: Supplementary Table 1 
Human cellular Profiling Datasets
PMID	Profile	Mapped accession	Mapped gene	Species	Cell tissue	Quantification	Mass spectrometry	Enrichment	Intensities	Peptide sequence	Modified Sequence	Mapped phosphosite	Localization Probability	Experimental condition	Disease
23836654	Profiling	O14686	KMT2D	H	C	SILAC	LTQ-Orbitrap	IMAC	['Present', 'Present', 'Present', 'Present']	HQPSTPDPFLKPR	HQPST(ph)PDPFLKPR		0.849	sh-TBK1@A549 cell line	Lung cancer
23836654	Profiling	O14686	KMT2D	H	C	SILAC	LTQ-Orbitrap	IMAC	['Present', 'Present', 'Present', 'Present']	HQPSTPDPFLKPR	HQPST(ph)PDPFLKPR		0.849	Untreated@A549 cell line	Lung cancer
23898821	Profiling	O14686	KMT2D	H	C	SILAC	Q Exactive	IMAC	[]	ASEPLLSPPPFGE	ASEPLLS(ph)PPPFGESRK	S2274	0.999981	Crizotinib@H3122 cell line	Lung cancer
23898821	Profiling	O14686	KMT2D	H	C	mTRAQ	Q Exactive	IMAC	[]	KGLEGKSPDTGPD	GLEGKS(ph)PDTGPDWLK	S4849	0.999997	Crizotinib@H3122 cell line	Lung cancer
23898821	Profiling	O14686	KMT2D	H	C	mTRAQ	Q Exactive	IMAC	[]	PPPGRVSPAAAQL	PQGPTLEPPPGRVS(ph)PAAAQLADTLFSK	S4359	0.999988	Crizotinib@H3122 cell line	Lung cancer
24961811	Profiling	O14686	KMT2D	H	C	Label free	LTQ-Orbitrap Velos	Ti4+-IMAC	['Present', 'Present', 'Present', 'Present', 'Present', 'Present']	SQRSGITSPVEKRED	SGITS(ph)PVEK	S2640	99.4	BRAFV600E+OISb(9d)@HDF cells	Cancer
24961811	Profiling	O14686	KMT2D	H	C	Label free	LTQ-Orbitrap Velos	Ti4+-IMAC	['Present', 'Present', 'Present', 'Present', 'Present', 'Present']	SQRSGITSPVEKRED	SGITS(ph)PVEK	S2640	99.4	BRAFV600E+OIS(9d)@HDF cells	Cancer
24961811	Profiling	O14686	KMT2D	H	C	Label free	LTQ-Orbitrap Velos	Ti4+-IMAC	['Present', 'Present', 'Present', 'Present', 'Present', 'Present']	SQRSGITSPVEKRED	SGITS(ph)PVEK	S2640	99.4	Cycling control(9d)@HDF cells	Cancer
25002506	Profiling	O14686	KMT2D	H	C	SILAC	Orbitrap	TiO2	['Present', 'Present', 'Present', 'Present', 'Present']		ETAAAAAGAVGPPGSWGAEPS(ph)SPAFEQLSR	S 2725	0.845064	PD184352+ PMA(30min)@HEK293 cells	skin cancer
25002506	Profiling	O14686	KMT2D	H	C	SILAC	Orbitrap	TiO2	['Present', 'Present', 'Present', 'Present', 'Present']		LAGEDKDSEPAADGPAASEDPSATESDLPNPHVGEVSVLSSGS(ph)PR	S 48	0.766871	PD184352+ PMA(30min)@HEK293 cells	skin cancer
25002506	Profiling	O14686	KMT2D	H	C	SILAC	Orbitrap	TiO2	['Present', 'Present', 'Present', 'Present', 'Present']		ETAAAAAGAVGPPGSWGAEPS(ph)SPAFEQLSR	S 2725	0.845064	BI-D1870+ PMA(30min)@HEK293 cells	skin cancer
25002506	Profiling	O14686	KMT2D	H	C	SILAC	Orbitrap	TiO2	['Present', 'Present', 'Present', 'Present', 'Present']		LAGEDKDSEPAADGPAASEDPSATESDLPNPHVGEVSVLSSGS(ph)PR	S 48	0.766871	BI-D1870+ PMA(30min)@HEK293 cells	skin cancer
25002506	Profiling	O14686	KMT2D	H	C	SILAC	Orbitrap	TiO2	['Present', 'Present', 'Present', 'Present', 'Present']		ETAAAAAGAVGPPGSWGAEPS(ph)SPAFEQLSR	S 2725	0.845064	BI-D1870(2h)@A375 cells	skin cancer
25002506	Profiling	O14686	KMT2D	H	C	SILAC	Orbitrap	TiO2	['Present', 'Present', 'Present', 'Present', 'Present']		LAGEDKDSEPAADGPAASEDPSATESDLPNPHVGEVSVLSSGS(ph)PR	S 48	0.766871	BI-D1870(2h)@A375 cells	skin cancer
25002506	Profiling	O14686	KMT2D	H	C	SILAC	Orbitrap	TiO2	['Present', 'Present', 'Present', 'Present', 'Present']		ETAAAAAGAVGPPGSWGAEPS(ph)SPAFEQLSR	S 2725	0.845064	Control RNAi@A375 cells	skin cancer
25002506	Profiling	O14686	KMT2D	H	C	SILAC	Orbitrap	TiO2	['Present', 'Present', 'Present', 'Present', 'Present']		LAGEDKDSEPAADGPAASEDPSATESDLPNPHVGEVSVLSSGS(ph)PR	S 48	0.766871	Control RNAi@A375 cells	skin cancer
25002506	Profiling	O14686	KMT2D	H	C	SILAC	Orbitrap	TiO2	['Present', 'Present', 'Present', 'Present', 'Present']		ETAAAAAGAVGPPGSWGAEPS(ph)SPAFEQLSR	S 2725	0.845064	Control RNAi + PMA(30min)@HEK293 cells	skin cancer
25002506	Profiling	O14686	KMT2D	H	C	SILAC	Orbitrap	TiO2	['Present', 'Present', 'Present', 'Present', 'Present']		LAGEDKDSEPAADGPAASEDPSATESDLPNPHVGEVSVLSSGS(ph)PR	S 48	0.766871	Control RNAi + PMA(30min)@HEK293 cells	skin cancer
25002506	Profiling	O14686	KMT2D	H	C	SILAC	Orbitrap	TiO2	['Present', 'Present', 'Present', 'Present', 'Present']		ETAAAAAGAVGPPGSWGAEPS(ph)SPAFEQLSR	S 2725	0.845064	DMSO@A375 cells	skin cancer
25002506	Profiling	O14686	KMT2D	H	C	SILAC	Orbitrap	TiO2	['Present', 'Present', 'Present', 'Present', 'Present']		LAGEDKDSEPAADGPAASEDPSATESDLPNPHVGEVSVLSSGS(ph)PR	S 48	0.766871	DMSO@A375 cells	skin cancer
25002506	Profiling	O14686	KMT2D	H	C	SILAC	Orbitrap	TiO2	['Present', 'Present', 'Present', 'Present', 'Present']		ETAAAAAGAVGPPGSWGAEPS(ph)SPAFEQLSR	S 2725	0.845064	PD184352(2h)@A375 cells	skin cancer
25002506	Profiling	O14686	KMT2D	H	C	SILAC	Orbitrap	TiO2	['Present', 'Present', 'Present', 'Present', 'Present']		LAGEDKDSEPAADGPAASEDPSATESDLPNPHVGEVSVLSSGS(ph)PR	S 48	0.766871	PD184352(2h)@A375 cells	skin cancer
25002506	Profiling	O14686	KMT2D	H	C	SILAC	Orbitrap	TiO2	['Present', 'Present', 'Present', 'Present', 'Present']		ETAAAAAGAVGPPGSWGAEPS(ph)SPAFEQLSR	S 2725	0.845064	PMA(30min)@HEK293 cells	skin cancer
25002506	Profiling	O14686	KMT2D	H	C	SILAC	Orbitrap	TiO2	['Present', 'Present', 'Present', 'Present', 'Present']		LAGEDKDSEPAADGPAASEDPSATESDLPNPHVGEVSVLSSGS(ph)PR	S 48	0.766871	PMA(30min)@HEK293 cells	skin cancer
25002506	Profiling	O14686	KMT2D	H	C	SILAC	Orbitrap	TiO2	['Present', 'Present', 'Present', 'Present', 'Present']		ETAAAAAGAVGPPGSWGAEPS(ph)SPAFEQLSR	S 2725	0.845064	RSK1/2 RNAi@A375 cells	skin cancer
25002506	Profiling	O14686	KMT2D	H	C	SILAC	Orbitrap	TiO2	['Present', 'Present', 'Present', 'Present', 'Present']		LAGEDKDSEPAADGPAASEDPSATESDLPNPHVGEVSVLSSGS(ph)PR	S 48	0.766871	RSK1/2 RNAi@A375 cells	skin cancer
25002506	Profiling	O14686	KMT2D	H	C	SILAC	Orbitrap	TiO2	['Present', 'Present', 'Present', 'Present', 'Present']		ETAAAAAGAVGPPGSWGAEPS(ph)SPAFEQLSR	S 2725	0.845064	RSK1/2 RNAi + PMA (30min)@HEK293 cells	skin cancer
25002506	Profiling	O14686	KMT2D	H	C	SILAC	Orbitrap	TiO2	['Present', 'Present', 'Present', 'Present', 'Present']		LAGEDKDSEPAADGPAASEDPSATESDLPNPHVGEVSVLSSGS(ph)PR	S 48	0.766871	RSK1/2 RNAi + PMA (30min)@HEK293 cells	skin cancer
25003641	Profiling	O14686	KMT2D	H	C	SILAC	Q Exactive	TiO2	['Present', 'Present', 'Present', 'Present', 'Present', 'Present']	LPYLSHGASQRSGITSPVEKREDPGTGMGSS	SGITS(ph)PVEKR	S 2640	0.999616	DMSO@HL-60 cells	leukemia
25003641	Profiling	O14686	KMT2D	H	C	SILAC	Q Exactive	TiO2	['Present', 'Present', 'Present', 'Present', 'Present', 'Present']	LPYLSHGASQRSGITSPVEKREDPGTGMGSS	SGITS(ph)PVEKR	S 2640	0.999616	VE-821@HL-60 cells	leukemia
25056879	Profiling	O14686	KMT2D	H	C	SILAC	Q Exactive	TiO2	['Present', 'Present', 'Present', 'Present']	ESPGVGGGKASEPLLSPPPFGESRKALEVKK		S2274	0.999993	TGF-b(10min)@HaCaT cell line	TGF-beta signaling
25056879	Profiling	O14686	KMT2D	H	C	SILAC	Q Exactive	TiO2	['Present', 'Present', 'Present', 'Present']	GKADTPGPEDGGVKASPVPSDPEKPGTPGEG		S1854	0.999967	TGF-b(10min)@HaCaT cell line	TGF-beta signaling
25056879	Profiling	O14686	KMT2D	H	C	SILAC	Q Exactive	TiO2	['Present', 'Present', 'Present', 'Present']	SFGATGGPPAHLLTPSPLSGPGGSSLLEKFE		S3199	0.951862	TGF-b(10min)@HaCaT cell line	TGF-beta signaling
25056879	Profiling	O14686	KMT2D	H	C	SILAC	Q Exactive	TiO2	['Present', 'Present', 'Present', 'Present']	EFHTTPPGTPRHQPSTPDPFLKPRCPSLDNL		T2240	0.831583	TGF-b(10min)@HaCaT cell line	TGF-beta signaling
25056879	Profiling	O14686	KMT2D	H	C	SILAC	Q Exactive	TiO2	['Present', 'Present', 'Present', 'Present']	PMEVYPECKQTAGQGSPCEEQEEPRAPVAPT		S1180	0.999724	TGF-b(10min)@HaCaT cell line	TGF-beta signaling
25056879	Profiling	O14686	KMT2D	H	C	SILAC	Q Exactive	TiO2	['Present', 'Present', 'Present', 'Present']	ESPGVGGGKASEPLLSPPPFGESRKALEVKK		S2274	0.999993	TGF-b(15min)@HaCaT cell line	TGF-beta signaling
25056879	Profiling	O14686	KMT2D	H	C	SILAC	Q Exactive	TiO2	['Present', 'Present', 'Present', 'Present']	GKADTPGPEDGGVKASPVPSDPEKPGTPGEG		S1854	0.999967	TGF-b(15min)@HaCaT cell line	TGF-beta signaling
25056879	Profiling	O14686	KMT2D	H	C	SILAC	Q Exactive	TiO2	['Present', 'Present', 'Present', 'Present']	SFGATGGPPAHLLTPSPLSGPGGSSLLEKFE		S3199	0.951862	TGF-b(15min)@HaCaT cell line	TGF-beta signaling
25056879	Profiling	O14686	KMT2D	H	C	SILAC	Q Exactive	TiO2	['Present', 'Present', 'Present', 'Present']	EFHTTPPGTPRHQPSTPDPFLKPRCPSLDNL		T2240	0.831583	TGF-b(15min)@HaCaT cell line	TGF-beta signaling
25056879	Profiling	O14686	KMT2D	H	C	SILAC	Q Exactive	TiO2	['Present', 'Present', 'Present', 'Present']	PMEVYPECKQTAGQGSPCEEQEEPRAPVAPT		S1180	0.999724	TGF-b(15min)@HaCaT cell line	TGF-beta signaling
25056879	Profiling	O14686	KMT2D	H	C	SILAC	Q Exactive	TiO2	['Present', 'Present', 'Present', 'Present']	ESPGVGGGKASEPLLSPPPFGESRKALEVKK		S2274	0.999993	TGF-b(20min)@HaCaT cell line	TGF-beta signaling
25056879	Profiling	O14686	KMT2D	H	C	SILAC	Q Exactive	TiO2	['Present', 'Present', 'Present', 'Present']	GKADTPGPEDGGVKASPVPSDPEKPGTPGEG		S1854	0.999967	TGF-b(20min)@HaCaT cell line	TGF-beta signaling
25056879	Profiling	O14686	KMT2D	H	C	SILAC	Q Exactive	TiO2	['Present', 'Present', 'Present', 'Present']	SFGATGGPPAHLLTPSPLSGPGGSSLLEKFE		S3199	0.951862	TGF-b(20min)@HaCaT cell line	TGF-beta signaling
25056879	Profiling	O14686	KMT2D	H	C	SILAC	Q Exactive	TiO2	['Present', 'Present', 'Present', 'Present']	EFHTTPPGTPRHQPSTPDPFLKPRCPSLDNL		T2240	0.831583	TGF-b(20min)@HaCaT cell line	TGF-beta signaling
25056879	Profiling	O14686	KMT2D	H	C	SILAC	Q Exactive	TiO2	['Present', 'Present', 'Present', 'Present']	PMEVYPECKQTAGQGSPCEEQEEPRAPVAPT		S1180	0.999724	TGF-b(20min)@HaCaT cell line	TGF-beta signaling
25056879	Profiling	O14686	KMT2D	H	C	SILAC	Q Exactive	TiO2	['Present', 'Present', 'Present', 'Present']	ESPGVGGGKASEPLLSPPPFGESRKALEVKK		S2274	0.999993	TGF-b(5min)@HaCaT cell line	TGF-beta signaling
25056879	Profiling	O14686	KMT2D	H	C	SILAC	Q Exactive	TiO2	['Present', 'Present', 'Present', 'Present']	GKADTPGPEDGGVKASPVPSDPEKPGTPGEG		S1854	0.999967	TGF-b(5min)@HaCaT cell line	TGF-beta signaling
25056879	Profiling	O14686	KMT2D	H	C	SILAC	Q Exactive	TiO2	['Present', 'Present', 'Present', 'Present']	SFGATGGPPAHLLTPSPLSGPGGSSLLEKFE		S3199	0.951862	TGF-b(5min)@HaCaT cell line	TGF-beta signaling
25056879	Profiling	O14686	KMT2D	H	C	SILAC	Q Exactive	TiO2	['Present', 'Present', 'Present', 'Present']	EFHTTPPGTPRHQPSTPDPFLKPRCPSLDNL		T2240	0.831583	TGF-b(5min)@HaCaT cell line	TGF-beta signaling
25056879	Profiling	O14686	KMT2D	H	C	SILAC	Q Exactive	TiO2	['Present', 'Present', 'Present', 'Present']	PMEVYPECKQTAGQGSPCEEQEEPRAPVAPT		S1180	0.999724	TGF-b(5min)@HaCaT cell line	TGF-beta signaling
25404012	Profiling	O14686	KMT2D	H	C	SILAC	LTQ Orbitrap XL	TiO2	['Present', 'Present', 'Present', 'Present']		VEEGGRHPS(ph)PCQFTIATPK	S3130	0.961379	EGF@H3255cell line	lung cancer
25404012	Profiling	O14686	KMT2D	H	C	SILAC	LTQ Orbitrap XL	TiO2	['Present', 'Present', 'Present', 'Present']		LS(ph)PLPVVSR	S-654	0.999998	EGF+Erlotinib@H1975 cell line	lung cancer
25404012	Profiling	O14686	KMT2D	H	C	SILAC	LTQ Orbitrap XL	TiO2	['Present', 'Present', 'Present', 'Present']		VEEGGRHPS(ph)PCQFTIATPK	S-3130	0.984381	EGF+Erlotinib@H1975 cell line	lung cancer
25404012	Profiling	O14686	KMT2D	H	C	SILAC	LTQ Orbitrap XL	TiO2	['Present', 'Present', 'Present', 'Present']		LS(ph)PLPVVSR	S-654	0.999998	Erlotinib@H1975 cell line_25404012	lung cancer
25404012	Profiling	O14686	KMT2D	H	C	SILAC	LTQ Orbitrap XL	TiO2	['Present', 'Present', 'Present', 'Present']		VEEGGRHPS(ph)PCQFTIATPK	S-3130	0.984381	Erlotinib@H1975 cell line_25404012	lung cancer
25404012	Profiling	O14686	KMT2D	H	C	SILAC	LTQ Orbitrap XL	TiO2	['Present', 'Present', 'Present', 'Present']		VEEGGRHPS(ph)PCQFTIATPK	S3130	0.961379	EGF+Erlotinib@H3255cell line	lung cancer
25404012	Profiling	O14686	KMT2D	H	C	SILAC	LTQ Orbitrap XL	TiO2	['Present', 'Present', 'Present', 'Present']		VEEGGRHPS(ph)PCQFTIATPK	S3130	0.961379	Untreated@H3255cell line	lung cancer
25404012	Profiling	O14686	KMT2D	H	C	SILAC	LTQ Orbitrap XL	TiO2	['Present', 'Present', 'Present', 'Present']		LS(ph)PLPVVSR	S-654	0.999998	Untreated@H1975 cell line	lung cancer
25404012	Profiling	O14686	KMT2D	H	C	SILAC	LTQ Orbitrap XL	TiO2	['Present', 'Present', 'Present', 'Present']		VEEGGRHPS(ph)PCQFTIATPK	S-3130	0.984381	Untreated@H1975 cell line	lung cancer
25849741	Profiling	O14686	KMT2D	H	C	SILAC	Q Exactive	TiO2	['Present', 'Present', 'Present', 'Present']	LPYLSHGASQRSGITSPVEKREDPGTGMGSS		S2640	0.999779	IKKb(K44M)+TNF-alpha@MCF7 cells	Breast cancer
25849741	Profiling	O14686	KMT2D	H	C	SILAC	Q Exactive	TiO2	['Present', 'Present', 'Present', 'Present']	LPYLSHGASQRSGITSPVEKREDPGTGMGSS		S2640	0.999779	TNF-alpha@MCF7 cells	Breast cancer
25849741	Profiling	O14686	KMT2D	H	C	SILAC	Q Exactive	TiO2	['Present', 'Present', 'Present', 'Present']	LPYLSHGASQRSGITSPVEKREDPGTGMGSS		S2640	0.999779	TNF-alpha+SC-514 IKK@MCF7 cells	Breast cancer
25849741	Profiling	O14686	KMT2D	H	C	SILAC	Q Exactive	TiO2	['Present', 'Present', 'Present', 'Present']	LPYLSHGASQRSGITSPVEKREDPGTGMGSS		S2640	0.999779	TNF-alpha+IKKb@MCF7 cells	Breast cancer
25850435	Profiling	O14686	KMT2D	H	C	SILAC	LTQ Orbitrap Velos	TiO2	[11967000]	KALEVKKEELGASSPSYGPPNLGFVDSPSSG	TFSVYS(ph)SSR	S2298	0.800167	Selumetinib(10Î¼m)@WM239A cells	Melanoma
25850435	Profiling	O14686	KMT2D	H	C	SILAC	LTQ Orbitrap Velos	TiO2	[119640000]	SFGATGGPPAHLLTPSPLSGPGGSSLLEKFE	NFEDSS(ph)PETLEAHK	S3199	0.940536	Selumetinib(10Î¼m)@WM239A cells	Melanoma
25850435	Profiling	O14686	KMT2D	H	C	SILAC	LTQ Orbitrap Velos	TiO2	[12658000]	DTSEVKSLDLLAALPTPPHNQTEDVRMESDE	LPSSSS(ph)EMGSQDGSPLR	T4682	0.99713	Selumetinib(10Î¼m)@WM239A cells	Melanoma
25850435	Profiling	O14686	KMT2D	H	C	SILAC	LTQ Orbitrap Velos	TiO2	[11967000]	KALEVKKEELGASSPSYGPPNLGFVDSPSSG	TFSVYS(ph)SSR	S2298	0.800167	Vemurafenib(10Î¼m)@WM239A cells	Melanoma
25850435	Profiling	O14686	KMT2D	H	C	SILAC	LTQ Orbitrap Velos	TiO2	[119640000]	SFGATGGPPAHLLTPSPLSGPGGSSLLEKFE	NFEDSS(ph)PETLEAHK	S3199	0.940536	Vemurafenib(10Î¼m)@WM239A cells	Melanoma
25850435	Profiling	O14686	KMT2D	H	C	SILAC	LTQ Orbitrap Velos	TiO2	[12658000]	DTSEVKSLDLLAALPTPPHNQTEDVRMESDE	LPSSSS(ph)EMGSQDGSPLR	T4682	0.99713	Vemurafenib(10Î¼m)@WM239A cells	Melanoma
26378887	Profiling	O14686	KMT2D	H	C	Label Free	Orbitrap Q-Exactive	Fe-IMAC	[25.1792]		ASEPLLS(ph)PPPFGESR	S2274	0.999976	Pervanadate@SK-N-BE cell line	Kinase activity
26378887	Profiling	O14686	KMT2D	H	C	Label Free	Orbitrap Q-Exactive	Fe-IMAC	[26.6415]		NLTMS(ph)PLHK	S1606	0.996671	Pervanadate@SK-N-BE cell line	Kinase activity
26378887	Profiling	O14686	KMT2D	H	C	Label Free	Orbitrap Q-Exactive	Fe-IMAC	[25.1792]		ASEPLLS(ph)PPPFGESR	S2274	0.999976	Untreated@SK-N-BE cell line	Kinase activity
26378887	Profiling	O14686	KMT2D	H	C	Label Free	Orbitrap Q-Exactive	Fe-IMAC	[26.6415]		NLTMS(ph)PLHK	S1606	0.996671	Untreated@SK-N-BE cell line	Kinase activity
26853621	Profiling	O14686	KMT2D	H	C	TMT	LTQ-Orbitrap Velos	TiO2	['Present']	RSSPARSR	RSsPARSR	S1294	S(3): 99.9	JHU-O22 HNSCC cell line	Head and neck squamous cell carcinoma
26853621	Profiling	O14686	KMT2D	H	C	TMT	LTQ-Orbitrap Velos	TiO2	['Present']	RSSPARSR	RSsPARSR	S1294	S(3): 99.9	JHU-O29 HNSCC cell line	Head and neck squamous cell carcinoma
26853621	Profiling	O14686	KMT2D	H	C	TMT	LTQ-Orbitrap Velos	TiO2	['Present']	RSSPARSR	RSsPARSR	S1294	S(3): 99.9	CAL27 HNSCC cell line	Head and neck squamous cell carcinoma
26853621	Profiling	O14686	KMT2D	H	C	TMT	LTQ-Orbitrap Velos	TiO2	['Present']	RSSPARSR	RSsPARSR	S1294	S(3): 99.9	FADU HNSCC cell line	Head and neck squamous cell carcinoma
26853621	Profiling	O14686	KMT2D	H	C	TMT	LTQ-Orbitrap Velos	TiO2	['Present']	RSSPARSR	RSsPARSR	S1294	S(3): 99.9	JHU-O11 HNSCC cell line	Head and neck squamous cell carcinoma
26853621	Profiling	O14686	KMT2D	H	C	TMT	LTQ-Orbitrap Velos	TiO2	['Present']	RSSPARSR	RSsPARSR	S1294	S(3): 99.9	JHU-O28 HNSCC cell line	Head and neck squamous cell carcinoma
26853621	Profiling	O14686	KMT2D	H	C	TMT	LTQ-Orbitrap Velos	TiO2	['Present']	RSSPARSR	RSsPARSR	S1294	S(3): 99.9	OKF6/TERT1 Normal cell line	Head and neck squamous cell carcinoma
27050516	Profiling	O14686	KMT2D	H	C	SILAC	Orbitrap LTQ	TiO2	[11721000]	PPRSLPSDPFSRVPASPQSQSSSQSPLTPRP	VPAS(ph)PQSQSSSQSPLTPR	S2414	0.999988	Cortistatin A@HCT116 cells	Inflammation
27050516	Profiling	O14686	KMT2D	H	C	SILAC	Orbitrap LTQ	TiO2	[11721000]	PPRSLPSDPFSRVPASPQSQSSSQSPLTPRP	VPAS(ph)PQSQSSSQSPLTPR	S2414	0.999988	DMSO@HCT116 cells_27050516	Inflammation
27135362	Profiling	O14686	KMT2D	H	C	Label free	Q Exactive	TiO2	[23.59104, 24.09217]	IRSVAEQHTPVCSRFSPPEPGDTPTDEPDAL		S373	0.997684	Metformin@MCF7 cells	Breast Cancer
27135362	Profiling	O14686	KMT2D	H	C	Label free	Q Exactive	TiO2	[24.71335, 24.2438, 24.54975]	GVKASPVPSDPEKPGTPGEGMLSSDLDRIST		T1865	0.999389	Metformin@MCF7 cells	Breast Cancer
27135362	Profiling	O14686	KMT2D	H	C	Label free	Q Exactive	TiO2	[24.49082, 24.79198]	GVKASPVPSDPEKPGTPGEGMLSSDLDRIST		T1865	0.999389	Metformin@MCF7 cells	Breast Cancer
27135362	Profiling	O14686	KMT2D	H	C	Label free	Q Exactive	TiO2	[23.40665, 24.22634]	GVEHMECEIKLEGPVSPDVEPGKEETEESKK		S1671	0.982613	Metformin@MCF7 cells	Breast Cancer
27135362	Profiling	O14686	KMT2D	H	C	Label free	Q Exactive	TiO2	[23.39257, 23.16575]	IRSVAEQHTPVCSRFSPPEPGDTPTDEPDAL		S373	0.997684	Untreated@MCF7 cells	Breast Cancer
27135362	Profiling	O14686	KMT2D	H	C	Label free	Q Exactive	TiO2	[]	GVKASPVPSDPEKPGTPGEGMLSSDLDRIST		T1865	0.999389	Untreated@MCF7 cells	Breast Cancer
27135362	Profiling	O14686	KMT2D	H	C	Label free	Q Exactive	TiO2	[23.78277, 23.39715, 23.44342]	GVKASPVPSDPEKPGTPGEGMLSSDLDRIST		T1865	0.999389	Untreated@MCF7 cells	Breast Cancer
27135362	Profiling	O14686	KMT2D	H	C	Label free	Q Exactive	TiO2	[22.68335]	GVEHMECEIKLEGPVSPDVEPGKEETEESKK		S1671	0.982613	Untreated@MCF7 cells	Breast Cancer
27155012	Profiling	O14686	KMT2D	H	C	SILAC	LTQ Orbitrap Velos	TiO2	['Present', 'Present', 'Present', 'Present', 'Present', 'Present']	EAEGPGGKEKGLEGKSPDTGPDWLKQFDAVL		S4849	0.999479	BCR(10min)@DG75 cells	Burkitt's lymphoma
27155012	Profiling	O14686	KMT2D	H	C	SILAC	LTQ Orbitrap Velos	TiO2	['Present', 'Present', 'Present', 'Present', 'Present', 'Present']	EFHTTPPGTPRHQPSTPDPFLKPRCPSLDNL		T2240	0.957255	BCR(10min)@DG75 cells	Burkitt's lymphoma
27155012	Profiling	O14686	KMT2D	H	C	SILAC	LTQ Orbitrap Velos	TiO2	['Present', 'Present', 'Present', 'Present', 'Present', 'Present']	SFGATGGPPAHLLTPSPLSGPGGSSLLEKFE		S3199	0.973971	BCR(10min)@DG75 cells	Burkitt's lymphoma
27155012	Profiling	O14686	KMT2D	H	C	SILAC	LTQ Orbitrap Velos	TiO2	['Present', 'Present', 'Present', 'Present', 'Present', 'Present']	DTSEVKSLDLLAALPTPPHNQTEDVRMESDE		T4682	0.999571	BCR(10min)@DG75 cells	Burkitt's lymphoma
27155012	Profiling	O14686	KMT2D	H	C	SILAC	LTQ Orbitrap Velos	TiO2	['Present', 'Present', 'Present', 'Present', 'Present', 'Present']	WLTETGMALLRNLTMSPLHKRRQRRGRLGLP		S1606	0.999997	BCR(10min)@DG75 cells	Burkitt's lymphoma
27155012	Profiling	O14686	KMT2D	H	C	SILAC	LTQ Orbitrap Velos	TiO2	['Present', 'Present', 'Present', 'Present', 'Present', 'Present']	EAEGPGGKEKGLEGKSPDTGPDWLKQFDAVL		S4849	0.999479	BCR(10min)@Daudi cells	Burkitt's lymphoma
27155012	Profiling	O14686	KMT2D	H	C	SILAC	LTQ Orbitrap Velos	TiO2	['Present', 'Present', 'Present', 'Present', 'Present', 'Present']	EFHTTPPGTPRHQPSTPDPFLKPRCPSLDNL		T2240	0.957255	BCR(10min)@Daudi cells	Burkitt's lymphoma
27155012	Profiling	O14686	KMT2D	H	C	SILAC	LTQ Orbitrap Velos	TiO2	['Present', 'Present', 'Present', 'Present', 'Present', 'Present']	SFGATGGPPAHLLTPSPLSGPGGSSLLEKFE		S3199	0.973971	BCR(10min)@Daudi cells	Burkitt's lymphoma
27155012	Profiling	O14686	KMT2D	H	C	SILAC	LTQ Orbitrap Velos	TiO2	['Present', 'Present', 'Present', 'Present', 'Present', 'Present']	DTSEVKSLDLLAALPTPPHNQTEDVRMESDE		T4682	0.999571	BCR(10min)@Daudi cells	Burkitt's lymphoma
27155012	Profiling	O14686	KMT2D	H	C	SILAC	LTQ Orbitrap Velos	TiO2	['Present', 'Present', 'Present', 'Present', 'Present', 'Present']	WLTETGMALLRNLTMSPLHKRRQRRGRLGLP		S1606	0.999997	BCR(10min)@Daudi cells	Burkitt's lymphoma
27155012	Profiling	O14686	KMT2D	H	C	SILAC	LTQ Orbitrap Velos	TiO2	['Present', 'Present', 'Present', 'Present', 'Present', 'Present']	EAEGPGGKEKGLEGKSPDTGPDWLKQFDAVL		S4849	0.999479	BCR(20min)@DG75 cells	Burkitt's lymphoma
27155012	Profiling	O14686	KMT2D	H	C	SILAC	LTQ Orbitrap Velos	TiO2	['Present', 'Present', 'Present', 'Present', 'Present', 'Present']	EFHTTPPGTPRHQPSTPDPFLKPRCPSLDNL		T2240	0.957255	BCR(20min)@DG75 cells	Burkitt's lymphoma
27155012	Profiling	O14686	KMT2D	H	C	SILAC	LTQ Orbitrap Velos	TiO2	['Present', 'Present', 'Present', 'Present', 'Present', 'Present']	SFGATGGPPAHLLTPSPLSGPGGSSLLEKFE		S3199	0.973971	BCR(20min)@DG75 cells	Burkitt's lymphoma
27155012	Profiling	O14686	KMT2D	H	C	SILAC	LTQ Orbitrap Velos	TiO2	['Present', 'Present', 'Present', 'Present', 'Present', 'Present']	DTSEVKSLDLLAALPTPPHNQTEDVRMESDE		T4682	0.999571	BCR(20min)@DG75 cells	Burkitt's lymphoma
27155012	Profiling	O14686	KMT2D	H	C	SILAC	LTQ Orbitrap Velos	TiO2	['Present', 'Present', 'Present', 'Present', 'Present', 'Present']	WLTETGMALLRNLTMSPLHKRRQRRGRLGLP		S1606	0.999997	BCR(20min)@DG75 cells	Burkitt's lymphoma
27155012	Profiling	O14686	KMT2D	H	C	SILAC	LTQ Orbitrap Velos	TiO2	['Present', 'Present', 'Present', 'Present', 'Present', 'Present']	EAEGPGGKEKGLEGKSPDTGPDWLKQFDAVL		S4849	0.999479	BCR(2min)@DG75 cells	Burkitt's lymphoma
27155012	Profiling	O14686	KMT2D	H	C	SILAC	LTQ Orbitrap Velos	TiO2	['Present', 'Present', 'Present', 'Present', 'Present', 'Present']	EFHTTPPGTPRHQPSTPDPFLKPRCPSLDNL		T2240	0.957255	BCR(2min)@DG75 cells	Burkitt's lymphoma
27155012	Profiling	O14686	KMT2D	H	C	SILAC	LTQ Orbitrap Velos	TiO2	['Present', 'Present', 'Present', 'Present', 'Present', 'Present']	SFGATGGPPAHLLTPSPLSGPGGSSLLEKFE		S3199	0.973971	BCR(2min)@DG75 cells	Burkitt's lymphoma
27155012	Profiling	O14686	KMT2D	H	C	SILAC	LTQ Orbitrap Velos	TiO2	['Present', 'Present', 'Present', 'Present', 'Present', 'Present']	DTSEVKSLDLLAALPTPPHNQTEDVRMESDE		T4682	0.999571	BCR(2min)@DG75 cells	Burkitt's lymphoma
27155012	Profiling	O14686	KMT2D	H	C	SILAC	LTQ Orbitrap Velos	TiO2	['Present', 'Present', 'Present', 'Present', 'Present', 'Present']	WLTETGMALLRNLTMSPLHKRRQRRGRLGLP		S1606	0.999997	BCR(2min)@DG75 cells	Burkitt's lymphoma
27155012	Profiling	O14686	KMT2D	H	C	SILAC	LTQ Orbitrap Velos	TiO2	['Present', 'Present', 'Present', 'Present', 'Present', 'Present']	EAEGPGGKEKGLEGKSPDTGPDWLKQFDAVL		S4849	0.999479	BCR(2min)@Daudi cells	Burkitt's lymphoma
27155012	Profiling	O14686	KMT2D	H	C	SILAC	LTQ Orbitrap Velos	TiO2	['Present', 'Present', 'Present', 'Present', 'Present', 'Present']	EFHTTPPGTPRHQPSTPDPFLKPRCPSLDNL		T2240	0.957255	BCR(2min)@Daudi cells	Burkitt's lymphoma
27155012	Profiling	O14686	KMT2D	H	C	SILAC	LTQ Orbitrap Velos	TiO2	['Present', 'Present', 'Present', 'Present', 'Present', 'Present']	SFGATGGPPAHLLTPSPLSGPGGSSLLEKFE		S3199	0.973971	BCR(2min)@Daudi cells	Burkitt's lymphoma
27155012	Profiling	O14686	KMT2D	H	C	SILAC	LTQ Orbitrap Velos	TiO2	['Present', 'Present', 'Present', 'Present', 'Present', 'Present']	DTSEVKSLDLLAALPTPPHNQTEDVRMESDE		T4682	0.999571	BCR(2min)@Daudi cells	Burkitt's lymphoma
27155012	Profiling	O14686	KMT2D	H	C	SILAC	LTQ Orbitrap Velos	TiO2	['Present', 'Present', 'Present', 'Present', 'Present', 'Present']	WLTETGMALLRNLTMSPLHKRRQRRGRLGLP		S1606	0.999997	BCR(2min)@Daudi cells	Burkitt's lymphoma
27155012	Profiling	O14686	KMT2D	H	C	SILAC	LTQ Orbitrap Velos	TiO2	['Present', 'Present', 'Present', 'Present', 'Present', 'Present']	EAEGPGGKEKGLEGKSPDTGPDWLKQFDAVL		S4849	0.999479	BCR(5min)@DG75 cells	Burkitt's lymphoma
27155012	Profiling	O14686	KMT2D	H	C	SILAC	LTQ Orbitrap Velos	TiO2	['Present', 'Present', 'Present', 'Present', 'Present', 'Present']	EFHTTPPGTPRHQPSTPDPFLKPRCPSLDNL		T2240	0.957255	BCR(5min)@DG75 cells	Burkitt's lymphoma
27155012	Profiling	O14686	KMT2D	H	C	SILAC	LTQ Orbitrap Velos	TiO2	['Present', 'Present', 'Present', 'Present', 'Present', 'Present']	SFGATGGPPAHLLTPSPLSGPGGSSLLEKFE		S3199	0.973971	BCR(5min)@DG75 cells	Burkitt's lymphoma
27155012	Profiling	O14686	KMT2D	H	C	SILAC	LTQ Orbitrap Velos	TiO2	['Present', 'Present', 'Present', 'Present', 'Present', 'Present']	DTSEVKSLDLLAALPTPPHNQTEDVRMESDE		T4682	0.999571	BCR(5min)@DG75 cells	Burkitt's lymphoma
27155012	Profiling	O14686	KMT2D	H	C	SILAC	LTQ Orbitrap Velos	TiO2	['Present', 'Present', 'Present', 'Present', 'Present', 'Present']	WLTETGMALLRNLTMSPLHKRRQRRGRLGLP		S1606	0.999997	BCR(5min)@DG75 cells	Burkitt's lymphoma
27155012	Profiling	O14686	KMT2D	H	C	SILAC	LTQ Orbitrap Velos	TiO2	['Present', 'Present', 'Present', 'Present', 'Present', 'Present']	IRSVAEQHTPVCSRFSPPEPGDTPTDEPDAL		S373	0.976585	CD79a KD@DG75 cells	Burkitt's lymphoma
27155012	Profiling	O14686	KMT2D	H	C	SILAC	LTQ Orbitrap Velos	TiO2	['Present', 'Present', 'Present', 'Present', 'Present', 'Present']	EAEGPGGKEKGLEGKSPDTGPDWLKQFDAVL		S4849	0.999479	CD79a KD@DG75 cells	Burkitt's lymphoma
27155012	Profiling	O14686	KMT2D	H	C	SILAC	LTQ Orbitrap Velos	TiO2	['Present', 'Present', 'Present', 'Present', 'Present', 'Present']	EFHTTPPGTPRHQPSTPDPFLKPRCPSLDNL		T2240	0.957255	CD79a KD@DG75 cells	Burkitt's lymphoma
27155012	Profiling	O14686	KMT2D	H	C	SILAC	LTQ Orbitrap Velos	TiO2	['Present', 'Present', 'Present', 'Present', 'Present', 'Present']	DTSEVKSLDLLAALPTPPHNQTEDVRMESDE		T4682	0.999571	CD79a KD@DG75 cells	Burkitt's lymphoma
27155012	Profiling	O14686	KMT2D	H	C	SILAC	LTQ Orbitrap Velos	TiO2	['Present', 'Present', 'Present', 'Present', 'Present', 'Present']	WLTETGMALLRNLTMSPLHKRRQRRGRLGLP		S1606	0.999997	CD79a KD@DG75 cells	Burkitt's lymphoma
27155012	Profiling	O14686	KMT2D	H	C	SILAC	LTQ Orbitrap Velos	TiO2	['Present', 'Present', 'Present', 'Present', 'Present', 'Present']	IRSVAEQHTPVCSRFSPPEPGDTPTDEPDAL		S373	0.976585	SYK inhibition@DG75 cells	Burkitt's lymphoma
27155012	Profiling	O14686	KMT2D	H	C	SILAC	LTQ Orbitrap Velos	TiO2	['Present', 'Present', 'Present', 'Present', 'Present', 'Present']	EAEGPGGKEKGLEGKSPDTGPDWLKQFDAVL		S4849	0.999479	SYK inhibition@DG75 cells	Burkitt's lymphoma
27155012	Profiling	O14686	KMT2D	H	C	SILAC	LTQ Orbitrap Velos	TiO2	['Present', 'Present', 'Present', 'Present', 'Present', 'Present']	EFHTTPPGTPRHQPSTPDPFLKPRCPSLDNL		T2240	0.957255	SYK inhibition@DG75 cells	Burkitt's lymphoma
27155012	Profiling	O14686	KMT2D	H	C	SILAC	LTQ Orbitrap Velos	TiO2	['Present', 'Present', 'Present', 'Present', 'Present', 'Present']	DTSEVKSLDLLAALPTPPHNQTEDVRMESDE		T4682	0.999571	SYK inhibition@DG75 cells	Burkitt's lymphoma
27155012	Profiling	O14686	KMT2D	H	C	SILAC	LTQ Orbitrap Velos	TiO2	['Present', 'Present', 'Present', 'Present', 'Present', 'Present']	WLTETGMALLRNLTMSPLHKRRQRRGRLGLP		S1606	0.999997	SYK inhibition@DG75 cells	Burkitt's lymphoma
27155012	Profiling	O14686	KMT2D	H	C	SILAC	LTQ Orbitrap Velos	TiO2	['Present', 'Present', 'Present', 'Present', 'Present', 'Present']	EAEGPGGKEKGLEGKSPDTGPDWLKQFDAVL		S4849	0.999479	Unstimulated@DG75 cells	Burkitt's lymphoma
27155012	Profiling	O14686	KMT2D	H	C	SILAC	LTQ Orbitrap Velos	TiO2	['Present', 'Present', 'Present', 'Present', 'Present', 'Present']	EFHTTPPGTPRHQPSTPDPFLKPRCPSLDNL		T2240	0.957255	Unstimulated@DG75 cells	Burkitt's lymphoma
27155012	Profiling	O14686	KMT2D	H	C	SILAC	LTQ Orbitrap Velos	TiO2	['Present', 'Present', 'Present', 'Present', 'Present', 'Present']	SFGATGGPPAHLLTPSPLSGPGGSSLLEKFE		S3199	0.973971	Unstimulated@DG75 cells	Burkitt's lymphoma
27155012	Profiling	O14686	KMT2D	H	C	SILAC	LTQ Orbitrap Velos	TiO2	['Present', 'Present', 'Present', 'Present', 'Present', 'Present']	DTSEVKSLDLLAALPTPPHNQTEDVRMESDE		T4682	0.999571	Unstimulated@DG75 cells	Burkitt's lymphoma
27155012	Profiling	O14686	KMT2D	H	C	SILAC	LTQ Orbitrap Velos	TiO2	['Present', 'Present', 'Present', 'Present', 'Present', 'Present']	WLTETGMALLRNLTMSPLHKRRQRRGRLGLP		S1606	0.999997	Unstimulated@DG75 cells	Burkitt's lymphoma
27155012	Profiling	O14686	KMT2D	H	C	SILAC	LTQ Orbitrap Velos	TiO2	['Present', 'Present', 'Present', 'Present', 'Present', 'Present']	EAEGPGGKEKGLEGKSPDTGPDWLKQFDAVL		S4849	0.999479	Unstimulated@Daudi cells	Burkitt's lymphoma
27155012	Profiling	O14686	KMT2D	H	C	SILAC	LTQ Orbitrap Velos	TiO2	['Present', 'Present', 'Present', 'Present', 'Present', 'Present']	EFHTTPPGTPRHQPSTPDPFLKPRCPSLDNL		T2240	0.957255	Unstimulated@Daudi cells	Burkitt's lymphoma
27155012	Profiling	O14686	KMT2D	H	C	SILAC	LTQ Orbitrap Velos	TiO2	['Present', 'Present', 'Present', 'Present', 'Present', 'Present']	SFGATGGPPAHLLTPSPLSGPGGSSLLEKFE		S3199	0.973971	Unstimulated@Daudi cells	Burkitt's lymphoma
27155012	Profiling	O14686	KMT2D	H	C	SILAC	LTQ Orbitrap Velos	TiO2	['Present', 'Present', 'Present', 'Present', 'Present', 'Present']	DTSEVKSLDLLAALPTPPHNQTEDVRMESDE		T4682	0.999571	Unstimulated@Daudi cells	Burkitt's lymphoma
27155012	Profiling	O14686	KMT2D	H	C	SILAC	LTQ Orbitrap Velos	TiO2	['Present', 'Present', 'Present', 'Present', 'Present', 'Present']	WLTETGMALLRNLTMSPLHKRRQRRGRLGLP		S1606	0.999997	Unstimulated@Daudi cells	Burkitt's lymphoma
27301801	Profiling	O14686	KMT2D	H	C	Label free	Orbitrap fusion	TiO2	[18408780, 22143324, 19360624]	SGITSPVEK		S5	99.8	EGF(20min)@HeLa cells	EGF stimulation
27301801	Profiling	O14686	KMT2D	H	C	Label free	Orbitrap fusion	TiO2	[18408780, 22143324, 19360624]	LAGEDKDSEPAADGPAASEDPSATESDLPNPHVGEVSVLSSGSPR		S37	84.8	EGF(20min)@HeLa cells	EGF stimulation
27301801	Profiling	O14686	KMT2D	H	C	Label free	Orbitrap fusion	TiO2	[21532118, 22645330, 21749008]	SGITSPVEK		S5	99.8	EGF(5min)@HeLa cells	EGF stimulation
27301801	Profiling	O14686	KMT2D	H	C	Label free	Orbitrap fusion	TiO2	[21532118, 22645330, 21749008]	LAGEDKDSEPAADGPAASEDPSATESDLPNPHVGEVSVLSSGSPR		S37	84.8	EGF(5min)@HeLa cells	EGF stimulation
27301801	Profiling	O14686	KMT2D	H	C	Label free	Orbitrap fusion	TiO2	[18502026, 14097724, 19767974]	SGITSPVEK		S5	99.8	Unstimulated@HeLa cells	EGF stimulation
27301801	Profiling	O14686	KMT2D	H	C	Label free	Orbitrap fusion	TiO2	[18502026, 14097724, 19767974]	LAGEDKDSEPAADGPAASEDPSATESDLPNPHVGEVSVLSSGSPR		S37	84.8	Unstimulated@HeLa cells	EGF stimulation
27732954	Profiling	O14686	KMT2D	H	C	SILAC	LTQ-Orbitrap Elite	IMAC	[0, 29685000]	GASSRPGAGQPGEFHTTPPGTPRHQPSTPDP	_PGAGQPGEFHT(ph)TPPGTPR_	T11	0.971965	Crizotinib@NB1 cell-line	Inhibition
27732954	Profiling	O14686	KMT2D	H	C	SILAC	LTQ-Orbitrap Elite	IMAC	[1796946.511, 3531943.221]	KGSPVLLDPEELAPVTPMEVYPECKQTAGQG	_GS(ph)PVLLDPEELAPVT(ph)PMEVYPECK_	T15	0.772649	Crizotinib@NB1643 cell-line	Inhibition
27732954	Profiling	O14686	KMT2D	H	C	SILAC	LTQ-Orbitrap Elite	IMAC	[14594754.09, 14073686.25]	PEASRLFPPFEESPLSPPPEESPLSPPPEAS	_LFPPFEESPLS(ph)PPPEESPLS(ph)PPPEASR_	S11	0.995068	Crizotinib@NB1643 cell-line	Inhibition
27732954	Profiling	O14686	KMT2D	H	C	SILAC	LTQ-Orbitrap Elite	IMAC	[545613.9063, 571620.8688]	LSMKIPNSYEVLFPESPARAGTEPKKGEAEG	_IPNSYEVLFPES(ph)PAR_	S12	0.999766	Crizotinib@NB1643 cell-line	Inhibition
27732954	Profiling	O14686	KMT2D	H	C	SILAC	LTQ-Orbitrap Elite	IMAC	[11587629.89, 35333511.71]	PGAGQPGEFHTTPPGTPRHQPSTPDPFLKPR	_PGAGQPGEFHTT(ph)PPGT(ph)PR_	T16	0.999981	Crizotinib@NB1643 cell-line	Inhibition
27732954	Profiling	O14686	KMT2D	H	C	SILAC	LTQ-Orbitrap Elite	IMAC	[2494235, 2874770]	WLTETGMALLRNLTMSPLHKRRQRRGRLGLP	_NLTMS(ph)PLHK_	S5	0.998866	Crizotinib@NB1643 cell-line	Inhibition
27732954	Profiling	O14686	KMT2D	H	C	SILAC	LTQ-Orbitrap Elite	IMAC	[10370699.31, 0]	TGPDYYSQLLTKNNLSNPPTPPSSLPPTPPP	_NNLS(ph)NPPT(ph)PPS(ph)SLPPT(ph)PPPSVQQK_	S4	0.997187	Crizotinib@NB1643 cell-line	Inhibition
27732954	Profiling	O14686	KMT2D	H	C	SILAC	LTQ-Orbitrap Elite	IMAC	[30315175.53, 5623352.425]	TPGPEDGGVKASPVPSDPEKPGTPGEGMLSS	_AS(ph)PVPS(ph)DPEKPGT(ph)PGEGMLSSDLDR_	S6	0.999997	Crizotinib@NB1643 cell-line	Inhibition
27732954	Profiling	O14686	KMT2D	H	C	SILAC	LTQ-Orbitrap Elite	IMAC	[0, 0]	PPRSLPSDPFSRVPASPQSQSSSQSPLTPRP	VPAS(ph)PQSQSSSQS(ph)PLTPR	S4	0.99713	Crizotinib@NB1643 cell-line	Inhibition
27732954	Profiling	O14686	KMT2D	H	C	SILAC	LTQ-Orbitrap Elite	IMAC	[14863460.03, 17451585.37]	PEDSPMSPPPEESPMSPPPEVSRLSPLPVVS	LS(ph)PPPEDSPMS(ph)PPPEESPMS(ph)PPPEVSR	S20	0.969426	Crizotinib@NB1643 cell-line	Inhibition
27732954	Profiling	O14686	KMT2D	H	C	SILAC	LTQ-Orbitrap Elite	IMAC	[26542000, 26488000]	IRSVAEQHTPVCSRFSPPEPGDTPTDEPDAL	_FS(ph)PPEPGDTPTDEPDALYVACQGQPK_	S2	0.997324	Crizotinib@SHSY5Y cell-line	Inhibition
27732954	Profiling	O14686	KMT2D	H	C	SILAC	LTQ-Orbitrap Elite	IMAC	[6790700, 0]	KDVLGSEREQHLGCGTPGLEGSRTPLQRPFL	_EQHLGCGT(ph)PGLEGSR_	T8	0.999998	Crizotinib@SHSY5Y cell-line	Inhibition
27732954	Profiling	O14686	KMT2D	H	C	SILAC	LTQ-Orbitrap Elite	IMAC	[16434000, 14606000]	NNLSNPPTPPSSLPPTPPPSVQQKMVNGVTP	_NNLS(ph)NPPT(ph)PPS(ph)SLPPT(ph)PPPSVQQK_	T16	0.993587	Crizotinib@SHSY5Y cell-line	Inhibition
27732954	Profiling	O14686	KMT2D	H	C	SILAC	LTQ-Orbitrap Elite	IMAC	[5012700, 0]	GKADTPGPEDGGVKASPVPSDPEKPGTPGEG	_AS(ph)PVPSDPEKPGT(ph)PGEGMLSSDLDR_	S2	0.995233	Crizotinib@SHSY5Y cell-line	Inhibition
27732954	Profiling	O14686	KMT2D	H	C	SILAC	LTQ-Orbitrap Elite	IMAC	[0, 0]	GEVSVLSSGSPRLQETPQDCSGGPVRRCALC	_LQET(ph)PQDCSGGPVR_	T4	0.999997	Crizotinib@SHSY5Y cell-line	Inhibition
27732954	Profiling	O14686	KMT2D	H	C	SILAC	LTQ-Orbitrap Elite	IMAC	[16434000, 14606000]	YYSQLLTKNNLSNPPTPPSSLPPTPPPSVQQ	_NNLS(ph)NPPT(ph)PPS(ph)SLPPT(ph)PPPSVQQK_	T8	0.946046	Crizotinib@SHSY5Y cell-line	Inhibition
27732954	Profiling	O14686	KMT2D	H	C	SILAC	LTQ-Orbitrap Elite	IMAC	[56915000, 57324000]	GVKASPVPSDPEKPGTPGEGMLSSDLDRIST	_ASPVPSDPEKPGT(ph)PGEGMLSSDLDR_	T13	0.997756	Crizotinib@SHSY5Y cell-line	Inhibition
27732954	Profiling	O14686	KMT2D	H	C	SILAC	LTQ-Orbitrap Elite	IMAC	[82217000, 88506000]	PEASRLSPPPEELPASPLPEALHLSRPLEES	_LS(ph)PPPEELPAS(ph)PLPEALHLSR_	S11	0.999998	Crizotinib@SHSY5Y cell-line	Inhibition
27732954	Profiling	O14686	KMT2D	H	C	SILAC	LTQ-Orbitrap Elite	IMAC	[51261000, 38612000]	WLTETGMALLRNLTMSPLHKRRQRRGRLGLP	_NLTMS(ph)PLHK_	S5	0.999993	Crizotinib@SHSY5Y cell-line	Inhibition
27732954	Profiling	O14686	KMT2D	H	C	SILAC	LTQ-Orbitrap Elite	IMAC	[16434000, 14606000]	TGPDYYSQLLTKNNLSNPPTPPSSLPPTPPP	_NNLS(ph)NPPT(ph)PPS(ph)SLPPT(ph)PPPSVQQK_	S4	0.999553	Crizotinib@SHSY5Y cell-line	Inhibition
27732954	Profiling	O14686	KMT2D	H	C	SILAC	LTQ-Orbitrap Elite	IMAC	[0, 34054288.54]	GASSRPGAGQPGEFHTTPPGTPRHQPSTPDP	_PGAGQPGEFHT(ph)TPPGTPR_	T11	0.971965	DMSO@NB1 cell-line	Inhibition
27732954	Profiling	O14686	KMT2D	H	C	SILAC	LTQ-Orbitrap Elite	IMAC	[852060, 1549400]	KGSPVLLDPEELAPVTPMEVYPECKQTAGQG	_GS(ph)PVLLDPEELAPVT(ph)PMEVYPECK_	T15	0.772649	DMSO@NB1643 cell-line	Inhibition
27732954	Profiling	O14686	KMT2D	H	C	SILAC	LTQ-Orbitrap Elite	IMAC	[3417700, 3682600]	PEASRLFPPFEESPLSPPPEESPLSPPPEAS	_LFPPFEESPLS(ph)PPPEESPLS(ph)PPPEASR_	S11	0.995068	DMSO@NB1643 cell-line	Inhibition
27732954	Profiling	O14686	KMT2D	H	C	SILAC	LTQ-Orbitrap Elite	IMAC	[424850, 653370]	LSMKIPNSYEVLFPESPARAGTEPKKGEAEG	_IPNSYEVLFPES(ph)PAR_	S12	0.999766	DMSO@NB1643 cell-line	Inhibition
27732954	Profiling	O14686	KMT2D	H	C	SILAC	LTQ-Orbitrap Elite	IMAC	[8443600, 24508000]	PGAGQPGEFHTTPPGTPRHQPSTPDPFLKPR	_PGAGQPGEFHTT(ph)PPGT(ph)PR_	T16	0.999981	DMSO@NB1643 cell-line	Inhibition
27732954	Profiling	O14686	KMT2D	H	C	SILAC	LTQ-Orbitrap Elite	IMAC	[2460200, 2535800]	WLTETGMALLRNLTMSPLHKRRQRRGRLGLP	_NLTMS(ph)PLHK_	S5	0.998866	DMSO@NB1643 cell-line	Inhibition
27732954	Profiling	O14686	KMT2D	H	C	SILAC	LTQ-Orbitrap Elite	IMAC	[4378100, 0]	TGPDYYSQLLTKNNLSNPPTPPSSLPPTPPP	_NNLS(ph)NPPT(ph)PPS(ph)SLPPT(ph)PPPSVQQK_	S4	0.997187	DMSO@NB1643 cell-line	Inhibition
27732954	Profiling	O14686	KMT2D	H	C	SILAC	LTQ-Orbitrap Elite	IMAC	[16692000, 2826500]	TPGPEDGGVKASPVPSDPEKPGTPGEGMLSS	_AS(ph)PVPS(ph)DPEKPGT(ph)PGEGMLSSDLDR_	S6	0.999997	DMSO@NB1643 cell-line	Inhibition
27732954	Profiling	O14686	KMT2D	H	C	SILAC	LTQ-Orbitrap Elite	IMAC	[0, 0]	PPRSLPSDPFSRVPASPQSQSSSQSPLTPRP	VPAS(ph)PQSQSSSQS(ph)PLTPR	S4	0.99713	DMSO@NB1643 cell-line	Inhibition
27732954	Profiling	O14686	KMT2D	H	C	SILAC	LTQ-Orbitrap Elite	IMAC	[4950100, 3621100]	PEDSPMSPPPEESPMSPPPEVSRLSPLPVVS	LS(ph)PPPEDSPMS(ph)PPPEESPMS(ph)PPPEVSR	S20	0.969426	DMSO@NB1643 cell-line	Inhibition
27732954	Profiling	O14686	KMT2D	H	C	SILAC	LTQ-Orbitrap Elite	IMAC	[42090766.75, 46208014.91]	IRSVAEQHTPVCSRFSPPEPGDTPTDEPDAL	_FS(ph)PPEPGDTPTDEPDALYVACQGQPK_	S2	0.997324	DMSO@SHSY5Y cell-line	Inhibition
27732954	Profiling	O14686	KMT2D	H	C	SILAC	LTQ-Orbitrap Elite	IMAC	[2356695, 0]	KDVLGSEREQHLGCGTPGLEGSRTPLQRPFL	_EQHLGCGT(ph)PGLEGSR_	T8	0.999998	DMSO@SHSY5Y cell-line	Inhibition
27732954	Profiling	O14686	KMT2D	H	C	SILAC	LTQ-Orbitrap Elite	IMAC	[23005855.59, 34993722.63]	NNLSNPPTPPSSLPPTPPPSVQQKMVNGVTP	_NNLS(ph)NPPT(ph)PPS(ph)SLPPT(ph)PPPSVQQK_	T16	0.993587	DMSO@SHSY5Y cell-line	Inhibition
27732954	Profiling	O14686	KMT2D	H	C	SILAC	LTQ-Orbitrap Elite	IMAC	[10176461.69, 14060593.55]	GKADTPGPEDGGVKASPVPSDPEKPGTPGEG	_AS(ph)PVPSDPEKPGT(ph)PGEGMLSSDLDR_	S2	0.995233	DMSO@SHSY5Y cell-line	Inhibition
27732954	Profiling	O14686	KMT2D	H	C	SILAC	LTQ-Orbitrap Elite	IMAC	[0, 0]	GEVSVLSSGSPRLQETPQDCSGGPVRRCALC	_LQET(ph)PQDCSGGPVR_	T4	0.999997	DMSO@SHSY5Y cell-line	Inhibition
27732954	Profiling	O14686	KMT2D	H	C	SILAC	LTQ-Orbitrap Elite	IMAC	[23005855.59, 34993722.63]	YYSQLLTKNNLSNPPTPPSSLPPTPPPSVQQ	_NNLS(ph)NPPT(ph)PPS(ph)SLPPT(ph)PPPSVQQK_	T8	0.946046	DMSO@SHSY5Y cell-line	Inhibition
27732954	Profiling	O14686	KMT2D	H	C	SILAC	LTQ-Orbitrap Elite	IMAC	[99355010.99, 82707007.55]	GVKASPVPSDPEKPGTPGEGMLSSDLDRIST	_ASPVPSDPEKPGT(ph)PGEGMLSSDLDR_	T13	0.997756	DMSO@SHSY5Y cell-line	Inhibition
27732954	Profiling	O14686	KMT2D	H	C	SILAC	LTQ-Orbitrap Elite	IMAC	[144193895.1, 148102967.8]	PEASRLSPPPEELPASPLPEALHLSRPLEES	_LS(ph)PPPEELPAS(ph)PLPEALHLSR_	S11	0.999998	DMSO@SHSY5Y cell-line	Inhibition
27732954	Profiling	O14686	KMT2D	H	C	SILAC	LTQ-Orbitrap Elite	IMAC	[40853750, 29674600]	WLTETGMALLRNLTMSPLHKRRQRRGRLGLP	_NLTMS(ph)PLHK_	S5	0.999993	DMSO@SHSY5Y cell-line	Inhibition
27732954	Profiling	O14686	KMT2D	H	C	SILAC	LTQ-Orbitrap Elite	IMAC	[23005855.59, 34993722.63]	TGPDYYSQLLTKNNLSNPPTPPSSLPPTPPP	_NNLS(ph)NPPT(ph)PPS(ph)SLPPT(ph)PPPSVQQK_	S4	0.999553	DMSO@SHSY5Y cell-line	Inhibition
27762562	Profiling	O14686	KMT2D	H	C	SILAC	LTQ Orbitrap Velos Pro hybrid	TiO2+P-Tyr-100	['Present ', 'Present', 'Present', 'Present']	GVEHMECEIKLEGPVSPDVEPGKEETEESKK		S1671	â‰¥75%	S. aureus@16HBE14o-cell line	Infection
27794612	Profiling	O14686	KMT2D	H	C	TMT	Q Exactive	Fe IMAC	[15.7059, 15.6967, 15.7298]		LEGPVS(ph)PDVEPGKEETEESK	S1671	0.999998	Gefitinib+FGF2@A431cell line	Squamous cell carcinoma
27794612	Profiling	O14686	KMT2D	H	C	TMT	Q Exactive	Fe IMAC	[14.5818, 14.6876, 14.5333]		LS(ph)PLPVVSR	S654	0.999986	Gefitinib+FGF2@A431cell line	Squamous cell carcinoma
27794612	Profiling	O14686	KMT2D	H	C	TMT	Q Exactive	Fe IMAC	[15.4351, 15.4256, 15.4393]		LEGPVS(ph)PDVEPGKEETEESK	S1671	0.999998	Gefitinib@A431cell line	Squamous cell carcinoma
27794612	Profiling	O14686	KMT2D	H	C	TMT	Q Exactive	Fe IMAC	[14.678, 14.5772, 14.7788]		LS(ph)PLPVVSR	S654	0.999986	Gefitinib@A431cell line	Squamous cell carcinoma
27794612	Profiling	O14686	KMT2D	H	C	TMT	Q Exactive	Fe IMAC	[15.6487, 15.4715, 15.6771, 'Na']		LEGPVS(ph)PDVEPGKEETEESK	S1671	0.999998	DMSO@A431cell line	Squamous cell carcinoma
27794612	Profiling	O14686	KMT2D	H	C	TMT	Q Exactive	Fe IMAC	[14.725, 14.7594, 14.6332, 'Na']		LS(ph)PLPVVSR	S654	0.999986	DMSO@A431cell line	Squamous cell carcinoma
28209619	Profiling	O14686	KMT2D	H	C	dimethyl labeling	Q Exactive	IMAC	[239226000, 278169000, 166875000]	ESPGVGGGKASEPLLSPPPFGESRKALEVKK	_ASEPLLS(ph)PPPFGESR_	S2274	0.999787	Lapatinib@BT-474 cell Parental	Breast cancer
28209619	Profiling	O14686	KMT2D	H	C	dimethyl labeling	Q Exactive	IMAC	[88916300, 127504000, 63841800, 62582300]	LPEVKPKVEEGGRHPSPCQFTIATPKVEPAP	_HPS(ph)PCQFTIATPK_	S3130	0.999997	Lapatinib@BT-474 cell Parental	Breast cancer
28209619	Profiling	O14686	KMT2D	H	C	dimethyl labeling	Q Exactive	IMAC	[231419000, 249643000, 212763000, 221468000]	WLTETGMALLRNLTMSPLHKRRQRRGRLGLP	_NLTMS(ph)PLHK_	S1606	0.997775	Lapatinib@BT-474 cell Parental	Breast cancer
28209619	Profiling	O14686	KMT2D	H	C	dimethyl labeling	Q Exactive	IMAC	[69057800, 43929500, 237014000]	ESPGVGGGKASEPLLSPPPFGESRKALEVKK	_ASEPLLS(ph)PPPFGESR_	S2274	0.999787	Lapatinib@BT-474 cell Resistant	Breast cancer
28209619	Profiling	O14686	KMT2D	H	C	dimethyl labeling	Q Exactive	IMAC	[75383500, 54758200, 65445800, 124128000]	LPEVKPKVEEGGRHPSPCQFTIATPKVEPAP	_HPS(ph)PCQFTIATPK_	S3130	0.999997	Lapatinib@BT-474 cell Resistant	Breast cancer
28209619	Profiling	O14686	KMT2D	H	C	dimethyl labeling	Q Exactive	IMAC	[236413000, 220896000, 228255000, 246536000]	WLTETGMALLRNLTMSPLHKRRQRRGRLGLP	_NLTMS(ph)PLHK_	S1606	0.997775	Lapatinib@BT-474 cell Resistant	Breast cancer
28209619	Profiling	O14686	KMT2D	H	C	dimethyl labeling	Q Exactive	IMAC	[285260000, 271445000, 189654000]	ESPGVGGGKASEPLLSPPPFGESRKALEVKK	_ASEPLLS(ph)PPPFGESR_	S2274	0.999787	Untreated@BT-474 cells Parental	Breast cancer
28209619	Profiling	O14686	KMT2D	H	C	dimethyl labeling	Q Exactive	IMAC	[94633300, 76670600, 129646000, 72222900]	LPEVKPKVEEGGRHPSPCQFTIATPKVEPAP	_HPS(ph)PCQFTIATPK_	S3130	0.999997	Untreated@BT-474 cells Parental	Breast cancer
28209619	Profiling	O14686	KMT2D	H	C	dimethyl labeling	Q Exactive	IMAC	[223847000, 221141000, 250662000, 223674000]	WLTETGMALLRNLTMSPLHKRRQRRGRLGLP	_NLTMS(ph)PLHK_	S1606	0.997775	Untreated@BT-474 cells Parental	Breast cancer
28634298	Profiling	O14686	KMT2D	H	C	label free	Orbitrap Elite	IMAC	[0.4510931, 0.2504036, 0.0, 0.2519872, 0.3412368, 0.0, 0.365272, 0.0, 0.3359903]	KASFGATGGPPAHLLTPSPLSGPGGSSLLEK		T3197	0.999805	IBMX (200ÂµM)+ PF-04957325@Jurkat cell line	Signaling events
28634298	Profiling	O14686	KMT2D	H	C	label free	Orbitrap Elite	IMAC	[0.2839908, 0.0, 0.0, 0.4834668, 0.4130993, 0.0, 0.38147, 0.0, 0.4023993]	KASFGATGGPPAHLLTPSPLSGPGGSSLLEK		T3197	0.999805	IC78+BRL50481+PF-04957325@Jurkat cell line	Signaling events
29083192	Profile	O14686	KMT2D	H	C	TMT	LTQ Orbitrap Velos	TiO2	[1135400.0, '-', '-', '-']	EAEGPGGKEKGLEGKSPDTGPDWLKQFDAVL	GLEGKS(ph)PDTGPDWLK	S4849	0.999762	Unfractionated HeLa cell lysate digest(2mg)	Fractionation-study
29083192	Profile	O14686	KMT2D	H	C	TMT	LTQ Orbitrap Velos	TiO2	[13282000.0, '-', '-', '-']	EFHTTPPGTPRHQPSTPDPFLKPRCPSLDNL	HQPST(ph)PDPFLKPR	T(2240)	0.763921	BRP fractionation@HeLa cell line R1	Fractionation-study
29083192	Profile	O14686	KMT2D	H	C	TMT	LTQ Orbitrap Velos	TiO2	[13554000.0, '-', '-', '-']	EAEGPGGKEKGLEGKSPDTGPDWLKQFDAVL	GLEGKS(ph)PDTGPDWLK	S4849	0.999997	CSCX@HeLa cell line R1	Fractionation-study
29083192	Profile	O14686	KMT2D	H	C	TMT	LTQ Orbitrap Velos	TiO2	[236800.0, '-', '-', '-']	DTSEVKSLDLLAALPTPPHNQTEDVRMESDE	SLDLLAALPT(ph)PPHNQTEDVR	T4682	0.978344	CSCX@HeLa cell line R2	Fractionation-study
29083192	Profile	O14686	KMT2D	H	C	TMT	LTQ Orbitrap Velos	TiO2	[18897000.0, '-', '-', '-']	LPEVKPKVEEGGRHPSPCQFTIATPKVEPAP	VEEGGRHPS(ph)PCQFTIATPK	S3130	0.966887	CSCX@HeLa cell line R2	Fractionation-study
29083192	Profile	O14686	KMT2D	H	C	TMT	LTQ Orbitrap Velos	TiO2	[3582200.0, '-', '-', '-']	WLTETGMALLRNLTMSPLHKRRQRRGRLGLP	NLTMS(ph)PLHK	S1606	0.999909	CSCX@HeLa cell line R2	Fractionation-study
29083192	Profile	O14686	KMT2D	H	C	TMT	LTQ Orbitrap Velos	TiO2	[95922.0, '-', '-', '-']	DTSEVKSLDLLAALPTPPHNQTEDVRMESDE	SLDLLAALPT(ph)PPHNQTEDVR	T4682	0.999617	CSCX@HeLa cell line R2	Fractionation-study
29083192	Profile	O14686	KMT2D	H	C	TMT	LTQ Orbitrap Velos	TiO2	[564010.0, '-', '-', '-']	ASSPSYGPPNLGFVDSPSSGTHLGGLELKTP	KEELGASSPSYGPPNLGFVDS(ph)PSSGTHLGGLELK	S2309	0.902416	CSCX-TiO2@HeLa cell line	Fractionation-study
29083192	Profile	O14686	KMT2D	H	C	TMT	LTQ Orbitrap Velos	TiO2	[685420.0, '-', '-', '-']	EFHTTPPGTPRHQPSTPDPFLKPRCPSLDNL	HQPST(ph)PDPFLKPR	T2240	0.772572	SCX@HeLa cell line R1	Fractionation-study
29083192	Profile	O14686	KMT2D	H	C	TMT	LTQ Orbitrap Velos	TiO2	[234180.0, '-', '-', '-']	RRSSPARSRIKQGRSSSFPGRRRPRGGAHGG	SS(ph)SFPGR	S1306	0.92374	SCX@HeLa cell line R1	Fractionation-study
29083192	Profile	O14686	KMT2D	H	C	TMT	LTQ Orbitrap Velos	TiO2	[13304000.0, '-', '-', '-']	EAEGPGGKEKGLEGKSPDTGPDWLKQFDAVL	GLEGKS(ph)PDTGPDWLK	S4849	0.998755	SCX@HeLa cell line R3	Fractionation-study
29507054	Profiling	O14686	KMT2D	H	C	TMT 10plex	HF Q-Exactive Orbitrap	TiO2	[0.8931122, 0.6638966]	LPNPHVGEVSVLSSGSPRLQETPQDCSGGPV		S48	0.825246	DMSO@SK-Mel24 cells	melanomas
29507054	Profiling	O14686	KMT2D	H	C	TMT 10plex	HF Q-Exactive Orbitrap	TiO2	[]	LPNPHVGEVSVLSSGSPRLQETPQDCSGGPV		S48	0.825246	DMSO@SK-Mel24 cells	melanomas
29507054	Profiling	O14686	KMT2D	H	C	TMT 10plex	HF Q-Exactive Orbitrap	TiO2	[1.185396, 0.8193302, 1.348814]	LPNPHVGEVSVLSSGSPRLQETPQDCSGGPV		S48	0.825246	DMSO@SK-Mel28 cells	melanomas
29507054	Profiling	O14686	KMT2D	H	C	TMT 10plex	HF Q-Exactive Orbitrap	TiO2	[]	LPNPHVGEVSVLSSGSPRLQETPQDCSGGPV		S48	0.825246	DMSO@SK-Mel28 cells	melanomas
29507054	Profiling	O14686	KMT2D	H	C	TMT 10plex	HF Q-Exactive Orbitrap	TiO2	[2.285065]	LPNPHVGEVSVLSSGSPRLQETPQDCSGGPV		S48	0.825246	Dabra+XL888@SK-Mel28 cells	melanomas
29507054	Profiling	O14686	KMT2D	H	C	TMT 10plex	HF Q-Exactive Orbitrap	TiO2	[]	LPNPHVGEVSVLSSGSPRLQETPQDCSGGPV		S48	0.825246	Dabra+XL888@SK-Mel28 cells	melanomas
29507054	Profiling	O14686	KMT2D	H	C	TMT 10plex	HF Q-Exactive Orbitrap	TiO2	[0.06019974]	LPNPHVGEVSVLSSGSPRLQETPQDCSGGPV		S48	0.825246	Dabra+XL888@SK-Mel24 cells	melanomas
29507054	Profiling	O14686	KMT2D	H	C	TMT 10plex	HF Q-Exactive Orbitrap	TiO2	[]	LPNPHVGEVSVLSSGSPRLQETPQDCSGGPV		S48	0.825246	Dabra+XL888@SK-Mel24 cells	melanomas
29507054	Profiling	O14686	KMT2D	H	C	TMT 10plex	HF Q-Exactive Orbitrap	TiO2	[-2.320351, 1.988539, 1.497721]	LPNPHVGEVSVLSSGSPRLQETPQDCSGGPV		S48	0.825246	Dabra@SK-Mel28 cells	melanomas
29507054	Profiling	O14686	KMT2D	H	C	TMT 10plex	HF Q-Exactive Orbitrap	TiO2	[]	LPNPHVGEVSVLSSGSPRLQETPQDCSGGPV		S48	0.825246	Dabra@SK-Mel28 cells	melanomas
29507054	Profiling	O14686	KMT2D	H	C	TMT 10plex	HF Q-Exactive Orbitrap	TiO2	[0.09861946, 0.6124153, -0.6515694]	LPNPHVGEVSVLSSGSPRLQETPQDCSGGPV		S48	0.825246	Dabra@SK-Mel24 cells	melanomas
29507054	Profiling	O14686	KMT2D	H	C	TMT 10plex	HF Q-Exactive Orbitrap	TiO2	[]	LPNPHVGEVSVLSSGSPRLQETPQDCSGGPV		S48	0.825246	Dabra@SK-Mel24 cells	melanomas
29507054	Profiling	O14686	KMT2D	H	C	TMT 10plex	HF Q-Exactive Orbitrap	TiO2	[-2.919626, -1.240231, 1.034094]	LPNPHVGEVSVLSSGSPRLQETPQDCSGGPV		S48	0.825246	XL888@SK-Mel28 cells	melanomas
29507054	Profiling	O14686	KMT2D	H	C	TMT 10plex	HF Q-Exactive Orbitrap	TiO2	[]	LPNPHVGEVSVLSSGSPRLQETPQDCSGGPV		S48	0.825246	XL888@SK-Mel28 cells	melanomas
29507054	Profiling	O14686	KMT2D	H	C	TMT 10plex	HF Q-Exactive Orbitrap	TiO2	[-0.9615288, -2.257723, 0.4630108]	LPNPHVGEVSVLSSGSPRLQETPQDCSGGPV		S48	0.825246	XL888@SK-Mel24 cells	melanomas
29507054	Profiling	O14686	KMT2D	H	C	TMT 10plex	HF Q-Exactive Orbitrap	TiO2	[]	LPNPHVGEVSVLSSGSPRLQETPQDCSGGPV		S48	0.825246	XL888@SK-Mel24 cells	melanomas
29523821	Profiling	O14686	KMT2D	H	C	SILAC	Q Exactive or Q Exactive Plus	TiO2	['Present', 'Present', 'Present', 'Present']	KAKGDGGSERKELPTSQKGDDGPDIADEESR	ELPTS(ph)QKGDDGPDIADEESR	S1820	0.948301	PF-3644022+IR-UV@U2OS cells	Stimuli
29523821	Profiling	O14686	KMT2D	H	C	SILAC	Q Exactive or Q Exactive Plus	TiO2	['Present', 'Present', 'Present', 'Present']	ASSPSYGPPNLGFVDSPSSGTHLGGLELKTP	ALEVKKEELGASS(ph)PSYGPPNLGFVDS(ph)PSSGTHLGGLELK	S2309	0.932156	PF-3644022+IR-UV@U2OS cells	Stimuli
29523821	Profiling	O14686	KMT2D	H	C	SILAC	Q Exactive or Q Exactive Plus	TiO2	['Present', 'Present', 'Present', 'Present']	SFGATGGPPAHLLTPSPLSGPGGSSLLEKFE	ASFGATGGPPAHLLT(ph)PS(ph)PLSGPGGSSLLEK	S3199	0.999983	PF-3644022+IR-UV@U2OS cells	Stimuli
29523821	Profiling	O14686	KMT2D	H	C	SILAC	Q Exactive or Q Exactive Plus	TiO2	['Present', 'Present', 'Present', 'Present']	KAKGDGGSERKELPTSQKGDDGPDIADEESR	ELPTS(ph)QKGDDGPDIADEESR	S1820	0.948301	SB203580+IR-UV@U2OS cells	Stimuli
29523821	Profiling	O14686	KMT2D	H	C	SILAC	Q Exactive or Q Exactive Plus	TiO2	['Present', 'Present', 'Present', 'Present']	SRKALEVKKEELGASSPSYGPPNLGFVDSPS	KEELGASS(ph)PSYGPPNLGFVDSPSSGTHLGGLELK	S2296	0.754405	SB203580+IR-UV@U2OS cells	Stimuli
29523821	Profiling	O14686	KMT2D	H	C	SILAC	Q Exactive or Q Exactive Plus	TiO2	['Present', 'Present', 'Present', 'Present']	KAKGDGGSERKELPTSQKGDDGPDIADEESR	ELPTS(ph)QKGDDGPDIADEESR	S1820	0.774041	SB203580+IR-UV@U2OS cells	Stimuli
29523821	Profiling	O14686	KMT2D	H	C	SILAC	Q Exactive or Q Exactive Plus	TiO2	['Present', 'Present', 'Present', 'Present']	ELESGALTLPGGPAASGDELDKMESSLVASE	FELESGALTLPGGPAAS(ph)GDELDK	S3229	0.999993	SB203580+IR-UV@U2OS cells	Stimuli
29523821	Profiling	O14686	KMT2D	H	C	SILAC	Q Exactive or Q Exactive Plus	TiO2	['Present', 'Present', 'Present', 'Present']	PEESPMSPPPEVSRLSPLPVVSRLSPPPEES	LS(ph)PLPVVSR	S654	0.999988	SB203580+IR-UV@U2OS cells	Stimuli
29523821	Profiling	O14686	KMT2D	H	C	SILAC	Q Exactive or Q Exactive Plus	TiO2	['Present', 'Present', 'Present', 'Present']	ALGPGMPAKPLQHFSSPGALGPTLLLTGKEQ	PLQHFSS(ph)PGALGPTLLLTGK	S4011	0.889942	SB203580+IR-UV@U2OS cells	Stimuli
29523821	Profiling	O14686	KMT2D	H	C	SILAC	Q Exactive or Q Exactive Plus	TiO2	['Present', 'Present', 'Present', 'Present']	ASSPSYGPPNLGFVDSPSSGTHLGGLELKTP	ALEVKKEELGASS(ph)PSYGPPNLGFVDS(ph)PSSGTHLGGLELK	S2309	0.932156	SB203580+IR-UV@U2OS cells	Stimuli
29523821	Profiling	O14686	KMT2D	H	C	SILAC	Q Exactive or Q Exactive Plus	TiO2	['Present', 'Present', 'Present', 'Present']	SFGATGGPPAHLLTPSPLSGPGGSSLLEKFE	ASFGATGGPPAHLLT(ph)PS(ph)PLSGPGGSSLLEK	S3199	0.999983	SB203580+IR-UV@U2OS cells	Stimuli
29523821	Profiling	O14686	KMT2D	H	C	SILAC	Q Exactive or Q Exactive Plus	TiO2	['Present', 'Present', 'Present', 'Present']	SFGATGGPPAHLLTPSPLSGPGGSSLLEKFE	ASFGATGGPPAHLLT(ph)PS(ph)PLSGPGGSSLLEK	S3199	0.999998	SB203580+IR-UV@U2OS cells	Stimuli
29523821	Profiling	O14686	KMT2D	H	C	SILAC	Q Exactive or Q Exactive Plus	TiO2	['Present', 'Present', 'Present', 'Present']	SRKALEVKKEELGASSPSYGPPNLGFVDSPS	KEELGASS(ph)PSYGPPNLGFVDSPSSGTHLGGLELK	S2296	0.754405	DMSO@U2OS cells_29523821	Stimuli
29523821	Profiling	O14686	KMT2D	H	C	SILAC	Q Exactive or Q Exactive Plus	TiO2	['Present', 'Present', 'Present', 'Present']	KAKGDGGSERKELPTSQKGDDGPDIADEESR	ELPTS(ph)QKGDDGPDIADEESR	S1820	0.774041	DMSO@U2OS cells_29523821	Stimuli
29523821	Profiling	O14686	KMT2D	H	C	SILAC	Q Exactive or Q Exactive Plus	TiO2	['Present', 'Present', 'Present', 'Present']	ELESGALTLPGGPAASGDELDKMESSLVASE	FELESGALTLPGGPAAS(ph)GDELDK	S3229	0.999993	DMSO@U2OS cells_29523821	Stimuli
29523821	Profiling	O14686	KMT2D	H	C	SILAC	Q Exactive or Q Exactive Plus	TiO2	['Present', 'Present', 'Present', 'Present']	PEESPMSPPPEVSRLSPLPVVSRLSPPPEES	LS(ph)PLPVVSR	S654	0.999988	DMSO@U2OS cells_29523821	Stimuli
29523821	Profiling	O14686	KMT2D	H	C	SILAC	Q Exactive or Q Exactive Plus	TiO2	['Present', 'Present', 'Present', 'Present']	ALGPGMPAKPLQHFSSPGALGPTLLLTGKEQ	PLQHFSS(ph)PGALGPTLLLTGK	S4011	0.889942	DMSO@U2OS cells_29523821	Stimuli
29523821	Profiling	O14686	KMT2D	H	C	SILAC	Q Exactive or Q Exactive Plus	TiO2	['Present', 'Present', 'Present', 'Present']	SFGATGGPPAHLLTPSPLSGPGGSSLLEKFE	ASFGATGGPPAHLLT(ph)PS(ph)PLSGPGGSSLLEK	S3199	0.999998	DMSO@U2OS cells_29523821	Stimuli
29622655	Profiling	O14686	KMT2D	H	C	not mentioned	Q-Exactive Plus	IMAC	[1182624.1121794728]	LPEVKPKVEEGGRHPSPCQFTIATPKVEPAP	VEEGGRHPS(ph)PCQFTIATPK	S3130	0.994257	Tofactinib (1.5h)@MM.1S cells	Multiple myeloma
29622655	Profiling	O14686	KMT2D	H	C	not mentioned	Q-Exactive Plus	IMAC	[2214756.692324995]	ESPGVGGGKASEPLLSPPPFGESRKALEVKK	ASEPLLS(ph)PPPFGESR	S2274	0.999997	Tofactinib (24h)@MM.1S cells	Multiple myeloma
29622655	Profiling	O14686	KMT2D	H	C	not mentioned	Q-Exactive Plus	IMAC	[1076951.8666499013]	LSMKIPNSYEVLFPESPARAGTEPKKGEAEG	IPNSYEVLFPES(ph)PAR	S4822	0.999758	Monoculture@MM.1S cells	Multiple myeloma
29967110	Profiling	O14686	KMT2D	H	C	Label free	Orbitrap Q-Exactive HF	Fe3+-IMAC	[-3.271069, -4.445827]	EFHTTPPGTPRHQPSTPDPFLKPRCPSLDNL		T2240	0.88674	DMSO@PC9 cell line	Lung Cancer
29967110	Profiling	O14686	KMT2D	H	C	Label free	Orbitrap Q-Exactive HF	Fe3+-IMAC	[]	EFHTTPPGTPRHQPSTPDPFLKPRCPSLDNL		T2240	0.88674	Afatinib (30min)@PC9 cell line	Lung Cancer
29967110	Profiling	O14686	KMT2D	H	C	Label free	Orbitrap Q-Exactive HF	Fe3+-IMAC	[]	EFHTTPPGTPRHQPSTPDPFLKPRCPSLDNL		T2240	0.88674	Afatinib (2d)@PC9 cell line	Lung Cancer
29967110	Profiling	O14686	KMT2D	H	C	Label free	Orbitrap Q-Exactive HF	Fe3+-IMAC	[]	EFHTTPPGTPRHQPSTPDPFLKPRCPSLDNL		T2240	0.88674	Afatinib (5d)@PC9 cell line	Lung Cancer
30061712	Profiling	O14686	KMT2D	H	C	TMT	Q Exactive	IMAC	[1.225282]			S 1180	0.999998	2D cultured HCT116 spheroids-R1	Colorectal Cancer
30061712	Profiling	O14686	KMT2D	H	C	TMT	Q Exactive	IMAC	[]			S 1180	0.999947	2D cultured HCT116 spheroids-R2	Colorectal Cancer
30061712	Profiling	O14686	KMT2D	H	C	TMT	Q Exactive	IMAC	[-2.018642]			T 1195	0.95686	2D cultured HCT116 spheroids-R2	Colorectal Cancer
30061712	Profiling	O14686	KMT2D	H	C	TMT	Q Exactive	IMAC	[-0.0429554]			T 2229	0.847089	2D cultured HCT116 spheroids-R2	Colorectal Cancer
30061712	Profiling	O14686	KMT2D	H	C	TMT	Q Exactive	IMAC	[-3.060118]			S 654	0.999993	2D cultured HCT116 spheroids-R3	Colorectal Cancer
30061712	Profiling	O14686	KMT2D	H	C	TMT	Q Exactive	IMAC	[-2.174253]			S 2640	0.950498	2D cultured HCT116 spheroids-R3	Colorectal Cancer
30061712	Profiling	O14686	KMT2D	H	C	TMT	Q Exactive	IMAC	[0.005170822]			T 2240	0.990515	2D cultured HCT116 spheroids-R3	Colorectal Cancer
30061712	Profiling	O14686	KMT2D	H	C	TMT	Q Exactive	IMAC	[-2.121443]			S 2274	0.994929	2D cultured(Acetone)HCT116 spheroids-R1	Colorectal Cancer
30061712	Profiling	O14686	KMT2D	H	C	TMT	Q Exactive	IMAC	[0.3286095]			S 1180	0.999949	2D cultured(Acetone)HCT116 spheroids-R1	Colorectal Cancer
30061712	Profiling	O14686	KMT2D	H	C	TMT	Q Exactive	IMAC	[-2.303761]			S 4849	0.775609	2D cultured(Acetone)HCT116 spheroids-R2	Colorectal Cancer
30061712	Profiling	O14686	KMT2D	H	C	TMT	Q Exactive	IMAC	[-0.3836231]			S 4822	0.999982	2D cultured(Acetone)HCT116 spheroids-R2	Colorectal Cancer
30061712	Profiling	O14686	KMT2D	H	C	TMT	Q Exactive	IMAC	[0.2953396]			S 1180	0.999848	2D cultured(Acetone)HCT116 spheroids-R2	Colorectal Cancer
30061712	Profiling	O14686	KMT2D	H	C	TMT	Q Exactive	IMAC	[]			S 3130	0.998801	2D cultured(Acetone)HCT116 spheroids-R2	Colorectal Cancer
30061712	Profiling	O14686	KMT2D	H	C	TMT	Q Exactive	IMAC	[-1.555319]			S 1671	0.999126	2D cultured(Acetone)HCT116 spheroids-R3	Colorectal Cancer
30061712	Profiling	O14686	KMT2D	H	C	TMT	Q Exactive	IMAC	[0.2482624]			S 1180	0.999998	2D cultured(Acetone)HCT116 spheroids-R3	Colorectal Cancer
30061712	Profiling	O14686	KMT2D	H	C	TMT	Q Exactive	IMAC	[]			S 2274	0.999997	3D cultured(CR)HCT116 spheroids-R1	Colorectal Cancer
30061712	Profiling	O14686	KMT2D	H	C	TMT	Q Exactive	IMAC	[-4.110577]			S 1606	0.987865	3D cultured(CR)HCT116 spheroids-R1	Colorectal Cancer
30061712	Profiling	O14686	KMT2D	H	C	TMT	Q Exactive	IMAC	[1.266209]			S 3130	0.981779	3D cultured(CR)HCT116 spheroids-R1	Colorectal Cancer
30061712	Profiling	O14686	KMT2D	H	C	TMT	Q Exactive	IMAC	[-0.6927757]			S 4359	0.999997	3D cultured(CR)HCT116 spheroids-R1	Colorectal Cancer
30061712	Profiling	O14686	KMT2D	H	C	TMT	Q Exactive	IMAC	[-2.694305]			T 1195	0.962978	3D cultured(CR)HCT116 spheroids-R1	Colorectal Cancer
30061712	Profiling	O14686	KMT2D	H	C	TMT	Q Exactive	IMAC	[]			S 4822	0.999998	3D cultured(CR)HCT116 spheroids-R2	Colorectal Cancer
30061712	Profiling	O14686	KMT2D	H	C	TMT	Q Exactive	IMAC	[-0.6374626]			S 1180	0.999998	3D cultured(CR)HCT116 spheroids-R2	Colorectal Cancer
30061712	Profiling	O14686	KMT2D	H	C	TMT	Q Exactive	IMAC	[-0.1279545]			S 4822	0.999632	3D cultured(Dispase)HCT116 spheroids-R1	Colorectal Cancer
30061712	Profiling	O14686	KMT2D	H	C	TMT	Q Exactive	IMAC	[0.2337189]			S 2640	0.997697	3D cultured(Dispase)HCT116 spheroids-R1	Colorectal Cancer
30061712	Profiling	O14686	KMT2D	H	C	TMT	Q Exactive	IMAC	[0.7969608]			S 2640	0.995356	3D cultured(Dispase)HCT116 spheroids-R2	Colorectal Cancer
30061712	Profiling	O14686	KMT2D	H	C	TMT	Q Exactive	IMAC	[-0.360136]			S 4849	0.999805	3D cultured(Dispase)HCT116 spheroids-R3	Colorectal Cancer
30061712	Profiling	O14686	KMT2D	H	C	TMT	Q Exactive	IMAC	[]			S 1180	0.999265	3D cultured(Dispase)HCT116 spheroids-R3	Colorectal Cancer
30061712	Profiling	O14686	KMT2D	H	C	TMT	Q Exactive	IMAC	[1.04088]			S 2640	0.998529	3D cultured(Dispase)HCT116 spheroids-R3	Colorectal Cancer
30157440	Profiling	O14686	KMT2D	H	C	Label free	Q Exactive HF-X	TiO2	[27.71034, 27.9558, 28.0048, 27.45316]			T2240	0.945558	H2O2+olaparib@HeLa cells	PARP inhibition
30157440	Profiling	O14686	KMT2D	H	C	Label free	Q Exactive HF-X	TiO2	[27.41143, 27.40692, 27.26548, 26.9593]			S2296	0.976851	H2O2+olaparib@HeLa cells	PARP inhibition
30157440	Profiling	O14686	KMT2D	H	C	Label free	Q Exactive HF-X	TiO2	[25.66434, 23.44129, 27.34085, 24.56473]			T1865	0.999714	H2O2+olaparib@HeLa cells	PARP inhibition
30157440	Profiling	O14686	KMT2D	H	C	Label free	Q Exactive HF-X	TiO2	[25.92694, 25.67215, 25.70067, 25.73546]			S4849	0.999997	H2O2+olaparib@HeLa cells	PARP inhibition
30157440	Profiling	O14686	KMT2D	H	C	Label free	Q Exactive HF-X	TiO2	[]			S373	0.834143	H2O2+olaparib@HeLa cells	PARP inhibition
30157440	Profiling	O14686	KMT2D	H	C	Label free	Q Exactive HF-X	TiO2	[27.68719, 27.50148, 25.27727, 28.0862]			T2240	0.945558	H2O2@HeLa cells	PARP inhibition
30157440	Profiling	O14686	KMT2D	H	C	Label free	Q Exactive HF-X	TiO2	[]			S373	0.834143	H2O2@HeLa cells	PARP inhibition
30157440	Profiling	O14686	KMT2D	H	C	Label free	Q Exactive HF-X	TiO2	[26.91032, 26.67511, 25.54606, 26.09212]			T1865	0.999714	H2O2@HeLa cells	PARP inhibition
30157440	Profiling	O14686	KMT2D	H	C	Label free	Q Exactive HF-X	TiO2	[27.28519, 22.93293, 26.59734, 27.52851]			S2296	0.976851	H2O2@HeLa cells	PARP inhibition
30157440	Profiling	O14686	KMT2D	H	C	Label free	Q Exactive HF-X	TiO2	[26.26869, 25.57863, 25.76639, 26.29537]			S4849	0.999997	H2O2@HeLa cells	PARP inhibition
30157440	Profiling	O14686	KMT2D	H	C	Label free	Q Exactive HF-X	TiO2	[26.2838, 27.42093, 25.85866, 25.97423]			S4849	0.999997	Untreated@HeLa cells_30157440	PARP inhibition
30157440	Profiling	O14686	KMT2D	H	C	Label free	Q Exactive HF-X	TiO2	[26.33918, 26.86779, 23.56146, 26.62568]			S2296	0.976851	Untreated@HeLa cells_30157440	PARP inhibition
30157440	Profiling	O14686	KMT2D	H	C	Label free	Q Exactive HF-X	TiO2	[23.67883, 22.35475, 22.36254, 26.16164]			T2240	0.945558	Untreated@HeLa cells_30157440	PARP inhibition
30157440	Profiling	O14686	KMT2D	H	C	Label free	Q Exactive HF-X	TiO2	[]			S373	0.834143	Untreated@HeLa cells_30157440	PARP inhibition
30157440	Profiling	O14686	KMT2D	H	C	Label free	Q Exactive HF-X	TiO2	[26.90862, 23.79452, 26.83423, 24.69769]			T1865	0.999714	Untreated@HeLa cells_30157440	PARP inhibition
30206219	Profiling	O14686	KMT2D	H	C	SILAC	Orbitrap Fusion Tribrid	TiO2	[7359500.0]	PEASRLSPPPEELPASPLPEALHLSRPLEES		S477;477	0.999947	IAV(15min)@A549 cell line	Infection
30206219	Profiling	O14686	KMT2D	H	C	SILAC	Orbitrap Fusion Tribrid	TiO2	[6674500.0]	PEASRLSPPPEELPASPLPEALHLSRPLEES		S477;477	0.999947	IAV(5min)@A549 cell line	Infection
30206219	Profiling	O14686	KMT2D	H	C	SILAC	Orbitrap Fusion Tribrid	TiO2	[7858100.0]	PEASRLSPPPEELPASPLPEALHLSRPLEES		S477;477	0.999947	Mock@A549 cell line	Infection
30459283	Profiling	O14686	KMT2D	H	C	SILAC	Q Exactive HF-X	TiO2	['Present', 'Present']	EGGRHPSPCQFTI		S3130	0.968564	DMSO@NB1 cell line	Neuroblastoma cancer
30459283	Profiling	O14686	KMT2D	H	C	SILAC	Q Exactive HF-X	TiO2	['Present', 'Present']	QRSGITSPVEKRE		S2640	0.997247	DMSO@NB1 cell line	Neuroblastoma cancer
30459283	Profiling	O14686	KMT2D	H	C	SILAC	Q Exactive HF-X	TiO2	['Present', 'Present']	EGGRHPSPCQFTI		S3130	0.968564	LDK378@NB1 cell line	Neuroblastoma cancer
30459283	Profiling	O14686	KMT2D	H	C	SILAC	Q Exactive HF-X	TiO2	['Present', 'Present']	QRSGITSPVEKRE		S2640	0.997247	LDK378@NB1 cell line	Neuroblastoma cancer
30459283	Profiling	O14686	KMT2D	H	C	SILAC	Q Exactive HF-X	TiO2	['Present', 'Present']	EGGRHPSPCQFTI		S3130	0.968564	TAE684@NB1 cell line	Neuroblastoma cancer
30459283	Profiling	O14686	KMT2D	H	C	SILAC	Q Exactive HF-X	TiO2	['Present', 'Present']	QRSGITSPVEKRE		S2640	0.997247	TAE684@NB1 cell line	Neuroblastoma cancer
30459283	Profiling	O14686	KMT2D	H	C	SILAC	Q Exactive HF-X	TiO2	['Present', 'Present']	EGGRHPSPCQFTI		S3130	0.968564	Crizotinib@NB1 cell line	Neuroblastoma cancer
30459283	Profiling	O14686	KMT2D	H	C	SILAC	Q Exactive HF-X	TiO2	['Present', 'Present']	QRSGITSPVEKRE		S2640	0.997247	Crizotinib@NB1 cell line	Neuroblastoma cancer
30833379	profiling	O14686	KMT2D	H	C	SILAC	Q-Exactive HF-X	Ti-IMAC	[0, 0, 0, 0]	ASSPSYGPPNLGFVDSPSSGTHLGGLELKTP	KEELGASSPSYGPPNLGFVDS(ph)PSSGTHLGGLELK	S2309	0.785312	In-Solution digestion@Hela cells	cervix carcinoma
30833379	profiling	O14686	KMT2D	H	C	SILAC	Q-Exactive HF-X	Ti-IMAC	[0, 0, 0, 0]	SRKALEVKKEELGASSPSYGPPNLGFVDSPS	KEELGASS(ph)PSYGPPNLGFVDS(ph)PSSGTHLGGLELK	S2296	0.809624	In-Solution digestion@Hela cells	cervix carcinoma
30833379	profiling	O14686	KMT2D	H	C	SILAC	Q-Exactive HF-X	Ti-IMAC	[0, 0, 11637000, 0]	ASSPSYGPPNLGFVDSPSSGTHLGGLELKTP	KEELGASSPSYGPPNLGFVDS(ph)PSSGTHLGGLELK	S2309	0.785312	PAC digestion@Hela cells	cervix carcinoma
30833379	profiling	O14686	KMT2D	H	C	SILAC	Q-Exactive HF-X	Ti-IMAC	[0, 0, 11637000, 0]	SRKALEVKKEELGASSPSYGPPNLGFVDSPS	KEELGASS(ph)PSYGPPNLGFVDS(ph)PSSGTHLGGLELK	S2296	0.809624	PAC digestion@Hela cells	cervix carcinoma
30843680	Profiling	O14686	KMT2D	H	C	TMT	Orbitrap fusion lumos tribrid	IMAC-Fe3+	[12.7037, 13.2994, 13.0204, 13.6833, 12.1518, 13.1621, 12.0474, 14.5413, 13.4037]	LPEVKPKVEEGGRHPSPCQFTIATPKVEPAP		S3130	0.999977	With boosting channel@AML cells	breast cancer
30843680	Profiling	O14686	KMT2D	H	C	TMT	Orbitrap fusion lumos tribrid	IMAC-Fe3+	[13.0112, 13.3995, 13.1631, 13.6571, 13.1067, 13.1807, 12.8894, 13.2373, 13.3287]	LPEVKPKVEEGGRHPSPCQFTIATPKVEPAP		S3130	0.999586	Without boosting channel@AML cells	breast cancer
30890564	Profiling	O14686	KMT2D	H	C	SILAC	Q Exactive HF	TiO2	['Present ']	GVEHMECEIKLEGPVSPDVEPGKEETEESKK	LEGPVS(ph)PDVEPGKEETEESK	S1671;1671	0.937243	Vemurafenib R@A375 cell line BR1	Skin cancer
30890564	Profiling	O14686	KMT2D	H	C	SILAC	Q Exactive HF	TiO2	['Present ']	WLTETGMALLRNLTMSPLHKRRQRRGRLGLP	NLTMS(ph)PLHK	S1606;1606	0.999993	Vemurafenib R@A375 cell line BR2	Skin cancer
30890564	Profiling	O14686	KMT2D	H	C	SILAC	Q Exactive HF	TiO2	['Present ']	GVEHMECEIKLEGPVSPDVEPGKEETEESKK	LEGPVS(ph)PDVEPGKEETEESK	S1671;1671	0.937243	Vemurafenib S@A375 cell line BR1	Skin cancer
30890564	Profiling	O14686	KMT2D	H	C	SILAC	Q Exactive HF	TiO2	['Present ']	WLTETGMALLRNLTMSPLHKRRQRRGRLGLP	NLTMS(ph)PLHK	S1606;1606	0.999993	Vemurafenib S@A375 cell line BR2	Skin cancer
31205498	Profiling	O14686	KMT2D	H	C	label free	Q Exactive	TiO2	[0, 0]	CPSLDNLAVPESPGVGGGK		S2260;2263	0.999993	Gemcitabine R@PANC1 cell line	Pancreatic ductal carcinoma
31205498	Profiling	O14686	KMT2D	H	C	label free	Q Exactive	TiO2	[0, 0]	HQPSTPDPFLKPR		T2240;2243	0.785846	Gemcitabine R@PANC1 cell line	Pancreatic ductal carcinoma
31205498	Profiling	O14686	KMT2D	H	C	label free	Q Exactive	TiO2	[1742919.58837993, 1784937.64700661]	HQPSTPDPFLKPR		T2240;2243	0.785846	Gemcitabine S@PANC1 cell line	Pancreatic ductal carcinoma
31205498	Profiling	O14686	KMT2D	H	C	label free	Q Exactive	TiO2	[1639923.50423459, 1743753.60582257]	CPSLDNLAVPESPGVGGGK		S2260;2263	0.999993	Gemcitabine S@PANC1 cell line	Pancreatic ductal carcinoma
31350469	Profiling	O14686	KMT2D	H	C	SILAC	Q Exactive	TiO2	[0.0, 0.0, -0.19024]		ALS(ph)PVIPLIPR	S4738	Class 1	Dabrafenib@A375 cell line	Skin cancer
31350469	Profiling	O14686	KMT2D	H	C	SILAC	Q Exactive	TiO2	[0.0, 0.11463, 0.0509]		GLEGKS(ph)PDTGPDWLK	S4849	Class 1	Dabrafenib@A375 cell line	Skin cancer
31350469	Profiling	O14686	KMT2D	H	C	SILAC	Q Exactive	TiO2	[0.0, 0.20917, 0.05898]		NLTMS(ph)PLHK	S1606	Class 1	Dabrafenib@A375 cell line	Skin cancer
31350469	Profiling	O14686	KMT2D	H	C	SILAC	Q Exactive	TiO2	[0.0, -0.66557, 0.0]		SGITS(ph)PVEKR	S2640	Class 1	Dabrafenib@A375 cell line	Skin cancer
31350469	Profiling	O14686	KMT2D	H	C	SILAC	Q Exactive	TiO2	[0.0, 0.0, -0.46715]		SSS(ph)FPGR	S1307	Class 1	Dabrafenib@A375 cell line	Skin cancer
31350469	Profiling	O14686	KMT2D	H	C	SILAC	Q Exactive	TiO2	[0.27113, -0.31709, -0.10819]		ALS(ph)PVIPLIPR	S4738	Class 1	SCH772984@A375 cell line	Skin cancer
31350469	Profiling	O14686	KMT2D	H	C	SILAC	Q Exactive	TiO2	[0.0, 0.07856, 0.08798]		GLEGKS(ph)PDTGPDWLK	S4849	Class 1	SCH772984@A375 cell line	Skin cancer
31350469	Profiling	O14686	KMT2D	H	C	SILAC	Q Exactive	TiO2	[1.0782, 0.22423, 0.0]		NLTMS(ph)PLHK	S1606	Class 1	SCH772984@A375 cell line	Skin cancer
31350469	Profiling	O14686	KMT2D	H	C	SILAC	Q Exactive	TiO2	[0.0, -0.83593, 0.0]		HQPST(ph)PDPFLKPR	T2240	Class 1	SCH772984@A375 cell line	Skin cancer
31350469	Profiling	O14686	KMT2D	H	C	SILAC	Q Exactive	TiO2	[0.0, -0.22214, -0.15247]		ALS(ph)PVIPLIPR	S4738	Class 1	Trametinib@A375 cell line	Skin cancer
31350469	Profiling	O14686	KMT2D	H	C	SILAC	Q Exactive	TiO2	[0.0, 0.21842, 0.41942]		GLEGKS(ph)PDTGPDWLK	S4849	Class 1	Trametinib@A375 cell line	Skin cancer
31350469	Profiling	O14686	KMT2D	H	C	SILAC	Q Exactive	TiO2	[0.0, 0.0, 0.38206]		NLTMS(ph)PLHK	S1606	Class 1	Trametinib@A375 cell line	Skin cancer
31350469	Profiling	O14686	KMT2D	H	C	SILAC	Q Exactive	TiO2	[0.0, -0.5507, 0.56418]		SGITS(ph)PVEKR	S2640	Class 1	Trametinib@A375 cell line	Skin cancer
31350469	Profiling	O14686	KMT2D	H	C	SILAC	Q Exactive	TiO2	[0.0, -0.72748, 0.0]		HQPST(ph)PDPFLKPR	T2240	Class 1	Trametinib@A375 cell line	Skin cancer
31665227	Profiling	O14686	KMT2D	H	C	TMT	Orbitrap Fusion Tribrid	TiO2	[18.56815, 18.33948, 18.52707]	EAEGPGGKEKGLEGKSPDTGPDWLKQFDAVL		S 4849	0.955028	14H@HEK293 cells	Cancer
31665227	Profiling	O14686	KMT2D	H	C	TMT	Orbitrap Fusion Tribrid	TiO2	[16.13101, 15.53233, 15.90999]	WLTETGMALLRNLTMSPLHKRRQRRGRLGLP		S 1606	0.999381	14H@HEK293 cells	Cancer
31665227	Profiling	O14686	KMT2D	H	C	TMT	Orbitrap Fusion Tribrid	TiO2	[19.25854, 19.327, 19.4199]	GVEHMECEIKLEGPVSPDVEPGKEETEESKK		S 1671	0.999997	14H@HEK293 cells	Cancer
31665227	Profiling	O14686	KMT2D	H	C	TMT	Orbitrap Fusion Tribrid	TiO2	[20.00731, 20.1135, 19.94135]	TPGPEDGGVKASPVPSDPEKPGTPGEGMLSS		S 1858	0.999899	14H@HEK293 cells	Cancer
31665227	Profiling	O14686	KMT2D	H	C	TMT	Orbitrap Fusion Tribrid	TiO2	[19.71324, 19.98524, 19.68416]	TPGPEDGGVKASPVPSDPEKPGTPGEGMLSS		S 1858	0.999899	14H@HEK293 cells	Cancer
31665227	Profiling	O14686	KMT2D	H	C	TMT	Orbitrap Fusion Tribrid	TiO2	[18.26893, 18.25714, 18.22496]	EAEGPGGKEKGLEGKSPDTGPDWLKQFDAVL		S 4849	0.955028	DMSO@HEK293 cells	Cancer
31665227	Profiling	O14686	KMT2D	H	C	TMT	Orbitrap Fusion Tribrid	TiO2	[16.09597, 15.9782, 15.88486]	WLTETGMALLRNLTMSPLHKRRQRRGRLGLP		S 1606	0.999381	DMSO@HEK293 cells	Cancer
31665227	Profiling	O14686	KMT2D	H	C	TMT	Orbitrap Fusion Tribrid	TiO2	[19.24982, 19.24859, 19.1445]	GVEHMECEIKLEGPVSPDVEPGKEETEESKK		S 1671	0.999997	DMSO@HEK293 cells	Cancer
31665227	Profiling	O14686	KMT2D	H	C	TMT	Orbitrap Fusion Tribrid	TiO2	[19.87216, 20.20955, 20.22506]	TPGPEDGGVKASPVPSDPEKPGTPGEGMLSS		S 1858	0.999899	DMSO@HEK293 cells	Cancer
31665227	Profiling	O14686	KMT2D	H	C	TMT	Orbitrap Fusion Tribrid	TiO2	[19.76421, 19.87062, 19.81151]	TPGPEDGGVKASPVPSDPEKPGTPGEGMLSS		S 1858	0.999899	DMSO@HEK293 cells	Cancer
31665227	Profiling	O14686	KMT2D	H	C	TMT	Orbitrap Fusion Tribrid	TiO2	[14.85331, 15.19845, 15.11146, 15.31981]	KDVLGSEREQHLGCGTPGLEGSRTPLQRPFL		T 1911	0.999998	KO-SGK3@HEK293	Cancer
31665227	Profiling	O14686	KMT2D	H	C	TMT	Orbitrap Fusion Tribrid	TiO2	[16.79867, 16.81127, 16.77314, 16.88465]	LPYLSHGASQRSGITSPVEKREDPGTGMGSS		S 2640	0.991715	KO-SGK3@HEK293	Cancer
31665227	Profiling	O14686	KMT2D	H	C	TMT	Orbitrap Fusion Tribrid	TiO2	[14.05325, 13.87267, 13.84353, 13.92926]	QQQQQQQQHSAVLALSPSQSPRLLTKLPGQL		S 3620	0.929339	KO-SGK3@HEK293	Cancer
31665227	Profiling	O14686	KMT2D	H	C	TMT	Orbitrap Fusion Tribrid	TiO2	[14.15165, 14.0189, 14.33036, 14.3581]	ASSRPGAGQPGEFHTTPPGTPRHQPSTPDPF		T 2229	0.792501	KO-SGK3@HEK293	Cancer
31665227	Profiling	O14686	KMT2D	H	C	TMT	Orbitrap Fusion Tribrid	TiO2	[14.94764, 14.89178, 14.88226, 14.71532]	LKPRCPSLDNLAVPESPGVGGGKASEPLLSP		S 2260	0.999887	KO-SGK3@HEK293	Cancer
31665227	Profiling	O14686	KMT2D	H	C	TMT	Orbitrap Fusion Tribrid	TiO2	[18.23519, 18.66369, 18.29979]	EAEGPGGKEKGLEGKSPDTGPDWLKQFDAVL		S 4849	0.955028	MK2206@HEK293	Cancer
31665227	Profiling	O14686	KMT2D	H	C	TMT	Orbitrap Fusion Tribrid	TiO2	[16.00126, 16.50291, 15.96887]	WLTETGMALLRNLTMSPLHKRRQRRGRLGLP		S 1606	0.999381	MK2206@HEK293	Cancer
31665227	Profiling	O14686	KMT2D	H	C	TMT	Orbitrap Fusion Tribrid	TiO2	[19.29643, 19.39509, 19.29311]	GVEHMECEIKLEGPVSPDVEPGKEETEESKK		S 1671	0.999997	MK2206@HEK293	Cancer
31665227	Profiling	O14686	KMT2D	H	C	TMT	Orbitrap Fusion Tribrid	TiO2	[19.91978, 19.78298, 20.15672]	TPGPEDGGVKASPVPSDPEKPGTPGEGMLSS		S 1858	0.999899	MK2206@HEK293	Cancer
31665227	Profiling	O14686	KMT2D	H	C	TMT	Orbitrap Fusion Tribrid	TiO2	[19.68721, 19.70222, 19.94278]	TPGPEDGGVKASPVPSDPEKPGTPGEGMLSS		S 1858	0.999899	MK2206@HEK293	Cancer
31665227	Profiling	O14686	KMT2D	H	C	TMT	Orbitrap Fusion Tribrid	TiO2	[14.88703, 14.86786, 15.08265, 15.03617]	KDVLGSEREQHLGCGTPGLEGSRTPLQRPFL		T 1911	0.999998	WT-SGK3@HEK293	Cancer
31665227	Profiling	O14686	KMT2D	H	C	TMT	Orbitrap Fusion Tribrid	TiO2	[16.8606, 16.83615, 16.7602, 16.78596]	LPYLSHGASQRSGITSPVEKREDPGTGMGSS		S 2640	0.991715	WT-SGK3@HEK293	Cancer
31665227	Profiling	O14686	KMT2D	H	C	TMT	Orbitrap Fusion Tribrid	TiO2	[13.7936, 13.69914, 13.65508, 13.86302]	QQQQQQQQHSAVLALSPSQSPRLLTKLPGQL		S 3620	0.929339	WT-SGK3@HEK293	Cancer
31665227	Profiling	O14686	KMT2D	H	C	TMT	Orbitrap Fusion Tribrid	TiO2	[14.37857, 14.01018, 14.41204, 14.50184]	ASSRPGAGQPGEFHTTPPGTPRHQPSTPDPF		T 2229	0.792501	WT-SGK3@HEK293	Cancer
31665227	Profiling	O14686	KMT2D	H	C	TMT	Orbitrap Fusion Tribrid	TiO2	[14.62114, 14.58049, 14.71532, 14.70455]	LKPRCPSLDNLAVPESPGVGGGKASEPLLSP		S 2260	0.999887	WT-SGK3@HEK293	Cancer
31697643	Profiling	O14686	KMT2D	H	C	not mentioned	Orbitrap Fusion	not mentioned	[1.082, 0.933]			S4849	0.995647	DMSO@KYSE150 cells_31697643	Esophageal Cancer
31697643	Profiling	O14686	KMT2D	H	C	not mentioned	Orbitrap Fusion	not mentioned	[0.887, 0.681]			S609	0.789727	DMSO@KYSE150 cells_31697643	Esophageal Cancer
31697643	Profiling	O14686	KMT2D	H	C	not mentioned	Orbitrap Fusion	not mentioned	[0.985]			S4849	0.995647	DMSO@KYSE150 cells_31697643	Esophageal Cancer
31697643	Profiling	O14686	KMT2D	H	C	not mentioned	Orbitrap Fusion	not mentioned	[0.841, 0.643]			S468	0.999982	DMSO@KYSE150 cells_31697643	Esophageal Cancer
31697643	Profiling	O14686	KMT2D	H	C	not mentioned	Orbitrap Fusion	not mentioned	[1.128]			T2240	0.80685	DMSO@KYSE150 cells_31697643	Esophageal Cancer
31697643	Profiling	O14686	KMT2D	H	C	not mentioned	Orbitrap Fusion	not mentioned	[0.934, 0.938]			T2240	0.80685	DMSO@KYSE150 cells_31697643	Esophageal Cancer
31697643	Profiling	O14686	KMT2D	H	C	not mentioned	Orbitrap Fusion	not mentioned	[1.543, 0.804]			S1180	0.999988	DMSO@KYSE150 cells_31697643	Esophageal Cancer
31697643	Profiling	O14686	KMT2D	H	C	not mentioned	Orbitrap Fusion	not mentioned	[1.092, 1.34]			S609	0.789727	DMSO@KYSE150 cells_31697643	Esophageal Cancer
31697643	Profiling	O14686	KMT2D	H	C	not mentioned	Orbitrap Fusion	not mentioned	[1.181, 1.335]			S468	0.999982	DMSO@KYSE150 cells_31697643	Esophageal Cancer
31697643	Profiling	O14686	KMT2D	H	C	not mentioned	Orbitrap Fusion	not mentioned	[0.697, 0.91, 1.047]			S1180	0.999988	DMSO@KYSE150 cells_31697643	Esophageal Cancer
32156701	Profiling	O14686	KMT2D	H	C	TMT	QExactive HF	Ti-MAC	[8478.795063]	LPEVKPKVEEGGRHPSPCQFTIATPKVEPAP		S3130	0.996994	Dox +isoproterenol@RE cell line	Dephosphorylation
32156701	Profiling	O14686	KMT2D	H	C	TMT	QExactive HF	Ti-MAC	[5846.470588]	LPEVKPKVEEGGRHPSPCQFTIATPKVEPAP		S3130	0.996994	Dox basal@OE cell line	Dephosphorylation
32156701	Profiling	O14686	KMT2D	H	C	TMT	QExactive HF	Ti-MAC	[7729.156862]	LPEVKPKVEEGGRHPSPCQFTIATPKVEPAP		S3130	0.996994	Dox basal@RE cell line	Dephosphorylation
32156701	Profiling	O14686	KMT2D	H	C	TMT	QExactive HF	Ti-MAC	[6694.877811]	LPEVKPKVEEGGRHPSPCQFTIATPKVEPAP		S3130	0.996994	Dox+isoproterenol@OE cell line	Dephosphorylation
32156701	Profiling	O14686	KMT2D	H	C	TMT	QExactive HF	Ti-MAC	[6523.600098]	LPEVKPKVEEGGRHPSPCQFTIATPKVEPAP		S3130	0.996994	Isoproterenol@OE cell line	Dephosphorylation
32156701	Profiling	O14686	KMT2D	H	C	TMT	QExactive HF	Ti-MAC	[6415.714131]	LPEVKPKVEEGGRHPSPCQFTIATPKVEPAP		S3130	0.996994	Basal@OE cell line	Dephosphorylation
32156701	Profiling	O14686	KMT2D	H	C	TMT	QExactive HF	Ti-MAC	[5803.690592]	LPEVKPKVEEGGRHPSPCQFTIATPKVEPAP		S3130	0.996994	Isoproterenol@RE cell line	Dephosphorylation
32156701	Profiling	O14686	KMT2D	H	C	TMT	QExactive HF	Ti-MAC	[8248.850575]	LPEVKPKVEEGGRHPSPCQFTIATPKVEPAP		S3130	0.996994	Basal@RE cell line	Dephosphorylation
32314919	Profiling	O14686	KMT2D	H	C	SILAC	Orbitrap Elite MS	TiO2	[12956.0]	GVKASPVPSDPEKPGTPGEGMLSSDLDRIST	ASPVPSDPEKPGT(ph)PGEGMLSSDLDR	T1865	0.997566	HU+SCH 900776 CF2@HEK293A cell	Inhibitors of checkpoint kinase 1 (CHK1)
32314919	Profiling	O14686	KMT2D	H	C	SILAC	Orbitrap Elite MS	TiO2	[2215.0]	ASSRPGAGQPGEFHTTPPGTPRHQPSTPDPF	PGAGQPGEFHTT(ph)PPGTPR	T2229	0.96873	HU+SCH 900776 CF2@HEK293A cell	Inhibitors of checkpoint kinase 1 (CHK1)
32314919	Profiling	O14686	KMT2D	H	C	SILAC	Orbitrap Elite MS	TiO2	[26972.0]	LKPRCPSLDNLAVPESPGVGGGKASEPLLSP	CPSLDNLAVPES(ph)PGVGGGK	S226	0.999997	HU+SCH 900776 CF2@HEK293A cell	Inhibitors of checkpoint kinase 1 (CHK1)
32314919	Profiling	O14686	KMT2D	H	C	SILAC	Orbitrap Elite MS	TiO2	[261.0]	QQQQQQQQHSAVLALSPSQSPRLLTKLPGQL	QQQQQQQQQQQQQQHSAVLALS(ph)PSQSPR	S362	0.95819	HU+SCH 900776 CF2@HEK293A cell	Inhibitors of checkpoint kinase 1 (CHK1)
32314919	Profiling	O14686	KMT2D	H	C	SILAC	Orbitrap Elite MS	TiO2	[23794.0]	LLTKNNLSNPPTPPSSLPPTPPPSVQQKMVN	NNLS(ph)NPPTPPSS(ph)LPPT(ph)PPPSVQQK	S4625	0.928168	HU+SCH 900776 CF2@HEK293A cell	Inhibitors of checkpoint kinase 1 (CHK1)
32314919	Profiling	O14686	KMT2D	H	C	SILAC	Orbitrap Elite MS	TiO2	[21329.0]	PPRSLPSDPFSRVPASPQSQSSSQSPLTPRP	VPAS(ph)PQSQSSSQSPLTPR	S2414	0.999745	HU+SCH 900776 CF2@HEK293A cell	Inhibitors of checkpoint kinase 1 (CHK1)
32314919	Profiling	O14686	KMT2D	H	C	SILAC	Orbitrap Elite MS	TiO2	[15818000.0]	ESPGVGGGKASEPLLSPPPFGESRKALEVKK	ASEPLLS(ph)PPPFGESR	S2274	0.999988	HU+SCH 900776 SF2@HEK293A cell	Inhibitors of checkpoint kinase 1 (CHK1)
32314919	Profiling	O14686	KMT2D	H	C	SILAC	Orbitrap Elite MS	TiO2	[13560000.0]	GVKASPVPSDPEKPGTPGEGMLSSDLDRIST	ASPVPSDPEKPGT(ph)PGEGMLSSDLDR	T1865	0.995209	HU+SCH 900776 SF2@HEK293A cell	Inhibitors of checkpoint kinase 1 (CHK1)
32314919	Profiling	O14686	KMT2D	H	C	SILAC	Orbitrap Elite MS	TiO2	[1969.0]	GVKASPVPSDPEKPGTPGEGMLSSDLDRIST	ASPVPSDPEKPGT(ph)PGEGMLSSDLDR	T1865	0.997566	HU CF2@HEK293A cell	Inhibitors of checkpoint kinase 1 (CHK1)
32314919	Profiling	O14686	KMT2D	H	C	SILAC	Orbitrap Elite MS	TiO2	[434.0]	ASSRPGAGQPGEFHTTPPGTPRHQPSTPDPF	PGAGQPGEFHTT(ph)PPGTPR	T2229	0.96873	HU CF2@HEK293A cell	Inhibitors of checkpoint kinase 1 (CHK1)
32314919	Profiling	O14686	KMT2D	H	C	SILAC	Orbitrap Elite MS	TiO2	[35612.0]	LKPRCPSLDNLAVPESPGVGGGKASEPLLSP	CPSLDNLAVPES(ph)PGVGGGK	S226	0.999997	HU CF2@HEK293A cell	Inhibitors of checkpoint kinase 1 (CHK1)
32314919	Profiling	O14686	KMT2D	H	C	SILAC	Orbitrap Elite MS	TiO2	[37421.0]	QQQQQQQQHSAVLALSPSQSPRLLTKLPGQL	QQQQQQQQQQQQQQHSAVLALS(ph)PSQSPR	S362	0.95819	HU CF2@HEK293A cell	Inhibitors of checkpoint kinase 1 (CHK1)
32314919	Profiling	O14686	KMT2D	H	C	SILAC	Orbitrap Elite MS	TiO2	[3458.0]	LLTKNNLSNPPTPPSSLPPTPPPSVQQKMVN	NNLS(ph)NPPTPPSS(ph)LPPT(ph)PPPSVQQK	S4625	0.928168	HU CF2@HEK293A cell	Inhibitors of checkpoint kinase 1 (CHK1)
32314919	Profiling	O14686	KMT2D	H	C	SILAC	Orbitrap Elite MS	TiO2	[23123.0]	PPRSLPSDPFSRVPASPQSQSSSQSPLTPRP	VPAS(ph)PQSQSSSQSPLTPR	S2414	0.999745	HU CF2@HEK293A cell	Inhibitors of checkpoint kinase 1 (CHK1)
32314919	Profiling	O14686	KMT2D	H	C	SILAC	Orbitrap Elite MS	TiO2	[28294000.0]	ESPGVGGGKASEPLLSPPPFGESRKALEVKK	ASEPLLS(ph)PPPFGESR	S2274	0.999988	HU SF2@HEK293A cell	Inhibitors of checkpoint kinase 1 (CHK1)
32314919	Profiling	O14686	KMT2D	H	C	SILAC	Orbitrap Elite MS	TiO2	[11085000.0]	GVKASPVPSDPEKPGTPGEGMLSSDLDRIST	ASPVPSDPEKPGT(ph)PGEGMLSSDLDR	T1865	0.995209	HU SF2@HEK293A cell	Inhibitors of checkpoint kinase 1 (CHK1)
32501498	Profiling	O14686	KMT2D	H	C	SILAC	Orbitrap Fusion Tribrid	TiO2	[16893000.0]	FEESPLSPPPEESPLSPPPEASRLSPPPEDS		S618	0.977	G95R PLK4+Tetracycline+Centrinone@U2OS cells	Polo-like kinase 4 (PLK4) Kinase analysis
32501498	Profiling	O14686	KMT2D	H	C	SILAC	Orbitrap Fusion Tribrid	TiO2	[24838000.0]	EFHTTPPGTPRHQPSTPDPFLKPRCPSLDNL		T2240	0.897	G95R PLK4+Tetracycline+Centrinone@U2OS cells	Polo-like kinase 4 (PLK4) Kinase analysis
32501498	Profiling	O14686	KMT2D	H	C	SILAC	Orbitrap Fusion Tribrid	TiO2	[34166000.0]	FEESPLSPPPEESPLSPPPEASRLSPPPEDS		S618	0.977	G95R PLK4+Tetracycline+DMSO@U2OS cells	Polo-like kinase 4 (PLK4) Kinase analysis
32501498	Profiling	O14686	KMT2D	H	C	SILAC	Orbitrap Fusion Tribrid	TiO2	[37786000.0]	EFHTTPPGTPRHQPSTPDPFLKPRCPSLDNL		T2240	0.897	G95R PLK4+Tetracycline+DMSO@U2OS cells	Polo-like kinase 4 (PLK4) Kinase analysis
32755597	profiling	O14686	KMT2D	H	C	Labelling Not mention	Orbitrap Elite or Orbitrap Fusion Lumos Tribrid	IMAC	[-1.037531, -0.1403484, -0.3303967]	SPQEPKRPSQLPSPSSQLPTEAQLPPTHPGT	RPSQLPSPSS(ph)QLPTEAQLPPTHPGTPK	S73	0.77878	AXL-RNAi@HCC	Liver Cancer
32755597	profiling	O14686	KMT2D	H	C	Labelling Not mention	Orbitrap Elite or Orbitrap Fusion Lumos Tribrid	IMAC	[-3.53596, -3.519967, -3.435421, -3.752795, -3.072395, -3.927151, -4.068058, -3.634863, -3.073449, -3.290547]	GASSRPGAGQPGEFHTTPPGTPRHQPSTPDP		T2228	0.880934	KIs@C3A cell line	Liver Cancer
32755597	profiling	O14686	KMT2D	H	C	Labelling Not mention	Orbitrap Elite or Orbitrap Fusion Lumos Tribrid	IMAC	[-3.311372, -3.385858, -3.339418, -3.786028, -3.827327, -4.25504, -4.418924, -3.346095, -3.675363, 0.8686371]	GASSRPGAGQPGEFHTTPPGTPRHQPSTPDP		T2228	0.880934	KIs@Hep3B2 cell line	Liver Cancer
32755597	profiling	O14686	KMT2D	H	C	Labelling Not mention	Orbitrap Elite or Orbitrap Fusion Lumos Tribrid	IMAC	[-4.160742, -2.925746, -3.531689, -2.761794, -3.595648, -0.2246742]	GASSRPGAGQPGEFHTTPPGTPRHQPSTPDP		T2228	0.880934	KIs@HepG2 cell line	Liver Cancer
32755597	profiling	O14686	KMT2D	H	C	Labelling Not mention	Orbitrap Elite or Orbitrap Fusion Lumos Tribrid	IMAC	[0.007987976, 0.3953819, 0.5306644, 1.296923, 0.8960266, -3.844788, -0.1641083, 0.3793983]	GASSRPGAGQPGEFHTTPPGTPRHQPSTPDP		T2228	0.880934	KIs@Huh7 cell line	Liver Cancer
32755597	profiling	O14686	KMT2D	H	C	Labelling Not mention	Orbitrap Elite or Orbitrap Fusion Lumos Tribrid	IMAC	[-3.584132, -3.594957, -2.864117, -3.238119, -2.717083, -2.571915]	GASSRPGAGQPGEFHTTPPGTPRHQPSTPDP		T2228	0.880934	KIs@JHH4 cell line	Liver Cancer
32755597	profiling	O14686	KMT2D	H	C	Labelling Not mention	Orbitrap Elite or Orbitrap Fusion Lumos Tribrid	IMAC	[-3.733771, -3.995712, -3.797951, -3.786374, -2.921453, -3.139519]	GASSRPGAGQPGEFHTTPPGTPRHQPSTPDP		T2228	0.880934	KIs@JHH6 cell line	Liver Cancer
32755597	profiling	O14686	KMT2D	H	C	Labelling Not mention	Orbitrap Elite or Orbitrap Fusion Lumos Tribrid	IMAC	[-3.25543, -3.962215, -3.226005, -3.200446, -4.243581]	GASSRPGAGQPGEFHTTPPGTPRHQPSTPDP		T2228	0.880934	KIs@NIH-H684 cell line	Liver Cancer
32755597	profiling	O14686	KMT2D	H	C	Labelling Not mention	Orbitrap Elite or Orbitrap Fusion Lumos Tribrid	IMAC	[-2.027, -1.729908, -2.121098, -1.71505, -2.141729, -3.395225, -3.224095, -4.548889, -3.447412, -2.615979, -3.233443]	GASSRPGAGQPGEFHTTPPGTPRHQPSTPDP		T2228	0.880934	KIs@PLC5 cell line	Liver Cancer
32755597	profiling	O14686	KMT2D	H	C	Labelling Not mention	Orbitrap Elite or Orbitrap Fusion Lumos Tribrid	IMAC	[-3.796844, -3.607503, -2.981134, -3.287546, -3.757673, -2.946533, -3.869594, -2.990863, -3.298723, -3.189019]	GASSRPGAGQPGEFHTTPPGTPRHQPSTPDP		T2228	0.880934	KIs@SKHep1 cell line	Liver Cancer
32755597	profiling	O14686	KMT2D	H	C	Labelling Not mention	Orbitrap Elite or Orbitrap Fusion Lumos Tribrid	IMAC	[-1.294744, -2.694772, -0.922224, -0.8544149, -2.975569, -3.582133, -3.587814, -3.362063, -4.662973, -3.623006, -3.2334, -3.586499]	GASSRPGAGQPGEFHTTPPGTPRHQPSTPDP		T2228	0.880934	KIs@Snu387 cell line	Liver Cancer
32755597	profiling	O14686	KMT2D	H	C	Labelling Not mention	Orbitrap Elite or Orbitrap Fusion Lumos Tribrid	IMAC	[-2.722579, -3.53141, -3.226053, -3.765326, -3.787412, -4.599124]	GASSRPGAGQPGEFHTTPPGTPRHQPSTPDP		T2228	0.880934	KIs@Snu398 cell line	Liver Cancer
32755597	profiling	O14686	KMT2D	H	C	Labelling Not mention	Orbitrap Elite or Orbitrap Fusion Lumos Tribrid	IMAC	[-2.88498, -2.475818, -3.685314, -3.850332, -1.881498, -3.204098, -4.438647, -3.096231, -3.147519, -2.909454, -3.005823, -3.564185]	GASSRPGAGQPGEFHTTPPGTPRHQPSTPDP		T2228	0.880934	KIs@Snu423 cell line	Liver Cancer
32755597	profiling	O14686	KMT2D	H	C	Labelling Not mention	Orbitrap Elite or Orbitrap Fusion Lumos Tribrid	IMAC	[-4.238387, -0.6603165, -0.03551865, -4.036681, 0.1042938, -0.03640556, -3.028619, -3.589053, -3.584408, -3.511749, -3.34515, -4.021101]	GASSRPGAGQPGEFHTTPPGTPRHQPSTPDP		T2228	0.880934	KIs@Snu449 cell line	Liver Cancer
32755597	profiling	O14686	KMT2D	H	C	Labelling Not mention	Orbitrap Elite or Orbitrap Fusion Lumos Tribrid	IMAC	[-3.342255, -3.483903, -3.238431, -2.505218, -1.347625, -3.161988, -3.020283, -3.528987, -3.291102, -4.259275, -3.673219, -2.852502]	GASSRPGAGQPGEFHTTPPGTPRHQPSTPDP		T2228	0.880934	KIs@Snu475 cell line	Liver Cancer
32755597	profiling	O14686	KMT2D	H	C	Labelling Not mention	Orbitrap Elite or Orbitrap Fusion Lumos Tribrid	IMAC	[-3.543184, -3.81553, -3.670427, -3.201299, -3.536243, -3.534471]	GASSRPGAGQPGEFHTTPPGTPRHQPSTPDP		T2228	0.880934	KIs@Snu761 cell line	Liver Cancer
32755597	profiling	O14686	KMT2D	H	C	Labelling Not mention	Orbitrap Elite or Orbitrap Fusion Lumos Tribrid	IMAC	[-0.9829464, -1.029863, -0.8857784, -0.5688362, 0.4065666, -0.9656906, 0.2205067]	GASSRPGAGQPGEFHTTPPGTPRHQPSTPDP		T2228	0.880934	KIs@Snu878 cell line	Liver Cancer
32755597	profiling	O14686	KMT2D	H	C	Labelling Not mention	Orbitrap Elite or Orbitrap Fusion Lumos Tribrid	IMAC	[-3.205383, -2.24815, -2.860881, -0.9248447, -0.6387157, -0.9902859, -0.2158184, -2.262768]	GASSRPGAGQPGEFHTTPPGTPRHQPSTPDP		T2228	0.880934	KIs@Snu886 cell line	Liver Cancer
32755597	profiling	O14686	KMT2D	H	C	Labelling Not mention	Orbitrap Elite or Orbitrap Fusion Lumos Tribrid	IMAC	[-4.131133]	PKPQGPTLEPPPGRVSPAAAQLADTLFSKGL	VS(ph)PAAAQLADTLFSK	S4359	0.999998	FZD2-RNAi@HCC	Liver Cancer
32755597	profiling	O14686	KMT2D	H	C	Labelling Not mention	Orbitrap Elite or Orbitrap Fusion Lumos Tribrid	IMAC	[-0.6159191, -1.159815]	SPQEPKRPSQLPSPSSQLPTEAQLPPTHPGT	RPSQLPSPSS(ph)QLPTEAQLPPTHPGTPK	S73	0.77878	WT-AXL-RNAi@HCC	Liver Cancer
32755597	profiling	O14686	KMT2D	H	C	Labelling Not mention	Orbitrap Elite or Orbitrap Fusion Lumos Tribrid	IMAC	[]	PKPQGPTLEPPPGRVSPAAAQLADTLFSKGL	VS(ph)PAAAQLADTLFSK	S4359	0.999998	WT-FZD2-RNAi@HCC	Liver Cancer
32859902	Profiling	O14686	KMT2D	H	C	Label free	Orbitrap Fusion or Q Exactive Plus	IMAC	[]	GGLELKTPDVFKAPLTPRASQVEPQSPGLGL		T2332	0.999998	CVB3 infection(10h)@HeLa R19 cells	Infection
32859902	Profiling	O14686	KMT2D	H	C	Label free	Orbitrap Fusion or Q Exactive Plus	IMAC	[]	GGLELKTPDVFKAPLTPRASQVEPQSPGLGL		T2332	0.999998	CVB3 infection(2h)@HeLa R19 cells	Infection
32859902	Profiling	O14686	KMT2D	H	C	Label free	Orbitrap Fusion or Q Exactive Plus	IMAC	[-1.688553, -2.69846, -1.957767]	GGLELKTPDVFKAPLTPRASQVEPQSPGLGL		T2332	0.999998	CVB3 infection(4h)@HeLa R19 cells	Infection
32859902	Profiling	O14686	KMT2D	H	C	Label free	Orbitrap Fusion or Q Exactive Plus	IMAC	[]	GGLELKTPDVFKAPLTPRASQVEPQSPGLGL		T2332	0.999998	CVB3 infection(4h)@HeLa R19 cells	Infection
32859902	Profiling	O14686	KMT2D	H	C	Label free	Orbitrap Fusion or Q Exactive Plus	IMAC	[]	GGLELKTPDVFKAPLTPRASQVEPQSPGLGL		T2332	0.999998	CVB3 infection(6h)@HeLa R19 cells	Infection
32859902	Profiling	O14686	KMT2D	H	C	Label free	Orbitrap Fusion or Q Exactive Plus	IMAC	[]	GGLELKTPDVFKAPLTPRASQVEPQSPGLGL		T2332	0.999998	CVB3 infection(8h)@HeLa R19 cells	Infection
32859902	Profiling	O14686	KMT2D	H	C	Label free	Orbitrap Fusion or Q Exactive Plus	IMAC	[]	GGLELKTPDVFKAPLTPRASQVEPQSPGLGL		T2332	0.999998	Mock infected(0h)@HeLa R19 cells	Infection
32859902	Profiling	O14686	KMT2D	H	C	Label free	Orbitrap Fusion or Q Exactive Plus	IMAC	[]	GGLELKTPDVFKAPLTPRASQVEPQSPGLGL		T2332	0.999998	Mock infected(10h)@HeLa R19 cells	Infection
33259812	Profiling	O14686	KMT2D	H	C	TMT	Fe-NTA	Q-Exactive HF-X	[0.4372849738, 0.9745234355, 0.5692363046, 1.328429003]	YYSQLLTKNNLSNPPTPPSSLPPTPPPSVQQ		T4621	0.993208	Mock infection(1h)@iPSC cell line	Pluripotent stem
33259812	Profiling	O14686	KMT2D	H	C	TMT	Fe-NTA	Q-Exactive HF-X	[15.07387555, 15.25827424, 15.25568294]	QQQQHSAVLALSPSQSPRLLTKLPGQLLPGH		S3624	0.979153	Mock infection(24h)@iPSC cell line	Pluripotent stem
33259812	Profiling	O14686	KMT2D	H	C	TMT	Fe-NTA	Q-Exactive HF-X	[13.85121613, 13.87289609, 13.83250205]	QQQQHSAVLALSPSQSPRLLTKLPGQLLPGH		S3624	0.979153	Mock infection(24h)@iPSC cell line	Pluripotent stem
33259812	Profiling	O14686	KMT2D	H	C	TMT	Fe-NTA	Q-Exactive HF-X	[0.3032613035, 0.9126833989, 0.4550728296, 0.9163561582]	YYSQLLTKNNLSNPPTPPSSLPPTPPPSVQQ		T4621	0.993208	Mock infection(3h)@iPSC cell line	Pluripotent stem
33259812	Profiling	O14686	KMT2D	H	C	TMT	Fe-NTA	Q-Exactive HF-X	[0.6976170346, 1.307811361, 0.7395360822, 1.63344565]	YYSQLLTKNNLSNPPTPPSSLPPTPPPSVQQ		T4621	0.993208	Mock infection(6h)@iPSC cell line	Pluripotent stem
33259812	Profiling	O14686	KMT2D	H	C	TMT	Fe-NTA	Q-Exactive HF-X	[0.4372849738, 0.9745234355, 0.5692363046, 1.328429003]	YYSQLLTKNNLSNPPTPPSSLPPTPPPSVQQ		T4621	0.993208	SARS-CoV-2(1h)@iPSC cell line	Pluripotent stem
33259812	Profiling	O14686	KMT2D	H	C	TMT	Fe-NTA	Q-Exactive HF-X	[14.84686956, 14.84281418, 14.83558385]	QQQQHSAVLALSPSQSPRLLTKLPGQLLPGH		S3624	0.979153	SARS-CoV-2(24h)@iPSC cell line	Pluripotent stem
33259812	Profiling	O14686	KMT2D	H	C	TMT	Fe-NTA	Q-Exactive HF-X	[13.68840629, 13.86371015, 13.86180965]	QQQQHSAVLALSPSQSPRLLTKLPGQLLPGH		S3624	0.979153	SARS-CoV-2(24h)@iPSC cell line	Pluripotent stem
33259812	Profiling	O14686	KMT2D	H	C	TMT	Fe-NTA	Q-Exactive HF-X	[-1.426338684, -0.08139359631, -1.191390763, -0.4320851611]	YYSQLLTKNNLSNPPTPPSSLPPTPPPSVQQ		T4621	0.993208	SARS-CoV-2(3h)@iPSC cell line	Pluripotent stem
33259812	Profiling	O14686	KMT2D	H	C	TMT	Fe-NTA	Q-Exactive HF-X	[-0.9532165177, -1.702981458, -1.726913977, -0.3894405563]	YYSQLLTKNNLSNPPTPPSSLPPTPPPSVQQ		T4621	0.993208	SARS-CoV-2(6h)@iPSC cell line	Pluripotent stem
33357429	Profiling	O14686	KMT2D	H	C	SILAC	Q Exactive Plus	Ti-IMAC	[1422900.0, 1171900.0, 620690.0]	IRSVAEQHTPVCSRFSPPEPGDTPTDEPDAL	FS(ph)PPEPGDTPTDEPDALYVACQGQPK	S373	0.999614	Unstimulated@Th-1 cells	Cytokine stimulation
33357429	Profiling	O14686	KMT2D	H	C	SILAC	Q Exactive Plus	Ti-IMAC	[31923000.0, 12391000.0, 7275800.0]	EAEGPGGKEKGLEGKSPDTGPDWLKQFDAVL	GLEGKS(ph)PDTGPDWLK	S4849	0.999998	Unstimulated@Th-1 cells	Cytokine stimulation
33357429	Profiling	O14686	KMT2D	H	C	SILAC	Q Exactive Plus	Ti-IMAC	[16279000.0, 7877600.0, 12999000.0]	PEASRLSPPPEELPASPLPEALHLSRPLEES	LS(ph)PPPEELPAS(ph)PLPEALHLSR	S477	0.999981	Unstimulated@Th-1 cells	Cytokine stimulation
33357429	Profiling	O14686	KMT2D	H	C	SILAC	Q Exactive Plus	Ti-IMAC	[6717800.0, 18832000.0, 22440000.0]	DTSEVKSLDLLAALPTPPHNQTEDVRMESDE	SLDLLAALPT(ph)PPHNQTEDVR	T4682	0.999947	Unstimulated@Th-1 cells	Cytokine stimulation
33357429	Profiling	O14686	KMT2D	H	C	SILAC	Q Exactive Plus	Ti-IMAC	[1996400.0, 1578500.0, 961930.0]	IRSVAEQHTPVCSRFSPPEPGDTPTDEPDAL	FS(ph)PPEPGDTPTDEPDALYVACQGQPK	S373	0.999614	HyIL6@Th-1 cells	Cytokine stimulation
33357429	Profiling	O14686	KMT2D	H	C	SILAC	Q Exactive Plus	Ti-IMAC	[29722000.0, 10386000.0, 10076000.0]	EAEGPGGKEKGLEGKSPDTGPDWLKQFDAVL	GLEGKS(ph)PDTGPDWLK	S4849	0.999998	HyIL6@Th-1 cells	Cytokine stimulation
33357429	Profiling	O14686	KMT2D	H	C	SILAC	Q Exactive Plus	Ti-IMAC	[15929000.0, 8309700.0, 13528000.0]	PEASRLSPPPEELPASPLPEALHLSRPLEES	LS(ph)PPPEELPAS(ph)PLPEALHLSR	S477	0.999981	HyIL6@Th-1 cells	Cytokine stimulation
33357429	Profiling	O14686	KMT2D	H	C	SILAC	Q Exactive Plus	Ti-IMAC	[8022500.0, 19455000.0, 23829000.0]	DTSEVKSLDLLAALPTPPHNQTEDVRMESDE	SLDLLAALPT(ph)PPHNQTEDVR	T4682	0.999947	HyIL6@Th-1 cells	Cytokine stimulation
33357429	Profiling	O14686	KMT2D	H	C	SILAC	Q Exactive Plus	Ti-IMAC	[]	IRSVAEQHTPVCSRFSPPEPGDTPTDEPDAL	FS(ph)PPEPGDTPTDEPDALYVACQGQPK	S373	0.999614	HyIL6+MSC@Th-1 cells	Cytokine stimulation
33357429	Profiling	O14686	KMT2D	H	C	SILAC	Q Exactive Plus	Ti-IMAC	[32149000.0, 8983100.0, 8640700.0]	EAEGPGGKEKGLEGKSPDTGPDWLKQFDAVL	GLEGKS(ph)PDTGPDWLK	S4849	0.999998	HyIL6+MSC@Th-1 cells	Cytokine stimulation
33357429	Profiling	O14686	KMT2D	H	C	SILAC	Q Exactive Plus	Ti-IMAC	[20183000.0, 5433500.0, 15998000.0]	PEASRLSPPPEELPASPLPEALHLSRPLEES	LS(ph)PPPEELPAS(ph)PLPEALHLSR	S477	0.999981	HyIL6+MSC@Th-1 cells	Cytokine stimulation
33357429	Profiling	O14686	KMT2D	H	C	SILAC	Q Exactive Plus	Ti-IMAC	[7612900.0, 22969000.0, 22550000.0]	DTSEVKSLDLLAALPTPPHNQTEDVRMESDE	SLDLLAALPT(ph)PPHNQTEDVR	T4682	0.999947	HyIL6+MSC@Th-1 cells	Cytokine stimulation
33562780	Profiling	O14686	KMT2D	H	C	Label free	QExactive HF	TiO2	[24.5062, 25.4486, 25.3068]	KGLEGKSPDTGPD		S4849	0.999963	CX-4945@OCI-AML3 cell line	Acute myeloid leukemia
33562780	Profiling	O14686	KMT2D	H	C	Label free	QExactive HF	TiO2	[25.4479, 25.8278, 24.8239]	KGLEGKSPDTGPD		S4849	0.999963	CX-4945@OCI-AML3 cell line	Acute myeloid leukemia
33619172	Profile	O14686	KMT2D	H	C	TMT	Q Exactive HF-X	IMAC	[13.1544423128781, 13.1276369932694, 13.0924340936579, '-']	LPEVKPKVEEGGRHPSPCQFTIATPKVEPAP	VEEGGRHPS(ph)PCQFTIATPK	S3130	0.999993	ARS1620(24h)@H358 cell line IMAC	Signalling-study
33619172	Profile	O14686	KMT2D	H	C	TMT	Q Exactive HF-X	IMAC	[13.5019791367475, 13.3465435441229, 13.3012662179802, '-']	DTSEVKSLDLLAALPTPPHNQTEDVRMESDE	SLDLLAALPT(ph)PPHNQTEDVR	T4682	0.889195	ARS1620(24h)@H358 cell line IMAC	Signalling-study
33619172	Profile	O14686	KMT2D	H	C	TMT	Q Exactive HF-X	IMAC	[10.9042931283768, 10.8421552992337, 11.1566310414363, '-']	GKADTPGPEDGGVKASPVPSDPEKPGTPGEG	ADTPGPEDGGVKAS(ph)PVPS(ph)DPEKPGT(ph)PGEGMLSSDLDR	S1854	0.999717	ARS1620(24h)@H358 cell line IMAC	Signalling-study
33619172	Profile	O14686	KMT2D	H	C	TMT	Q Exactive HF-X	IMAC	[12.7574168187837, 12.6611315231136, 12.7133752495843, '-']	LPEVKPKVEEGGRHPSPCQFTIATPKVEPAP	VEEGGRHPS(ph)PCQFTIATPK	S3130	0.999993	ARS1620(6h)@H358 cell line IMAC	Signalling-study
33619172	Profile	O14686	KMT2D	H	C	TMT	Q Exactive HF-X	IMAC	[12.91998341007, 12.923229885507, 13.0718436763931, '-']	DTSEVKSLDLLAALPTPPHNQTEDVRMESDE	SLDLLAALPT(ph)PPHNQTEDVR	T4682	0.889195	ARS1620(6h)@H358 cell line IMAC	Signalling-study
33619172	Profile	O14686	KMT2D	H	C	TMT	Q Exactive HF-X	IMAC	[10.6038713394182, 9.87927911214512, 10.3117671891011, '-']	GKADTPGPEDGGVKASPVPSDPEKPGTPGEG	ADTPGPEDGGVKAS(ph)PVPS(ph)DPEKPGT(ph)PGEGMLSSDLDR	S1854	0.999717	ARS1620(6h)@H358 cell line IMAC	Signalling-study
33619172	Profile	O14686	KMT2D	H	C	TMT	Q Exactive HF-X	IMAC	[11.2431597923406, 10.9157069475686, 11.2124557144925, '-']	WLTETGMALLRNLTMSPLHKRRQRRGRLGLP	NLTMS(ph)PLHK	S1606	0.96113	ARS1620(24h)@H1792 cell line IMAC	Signalling-study
33619172	Profile	O14686	KMT2D	H	C	TMT	Q Exactive HF-X	IMAC	[10.7288431347421, 10.6956919222274, 10.6233030312698, '-']	WLTETGMALLRNLTMSPLHKRRQRRGRLGLP	NLTMS(ph)PLHK	S1606	0.96113	ARS1620(6h)@H1792 cell line IMAC	Signalling-study
33727228	Profiling	O14686	KMT2D	H	C	SILAC	LTQ-Orbitrap Elite	TiO2	[0.0, 0.0, 0.0]	ESPGVGGGKASEPLLSPPPFGESRKALEVKK	ASEPLLS(ph)PPPFGESR	S 2274	0.999993	DMSO@COR1 cell line Exp2	Lung Cancer
33727228	Profiling	O14686	KMT2D	H	C	SILAC	LTQ-Orbitrap Elite	TiO2	[0.0, 0.0, 0.0]	LKPRCPSLDNLAVPESPGVGGGKASEPLLSP	CPSLDNLAVPES(ph)PGVGGGK	S 2260	0.99992	DMSO@COR1 cell line Exp2	Lung Cancer
33727228	Profiling	O14686	KMT2D	H	C	SILAC	LTQ-Orbitrap Elite	TiO2	[0.0, 49943.0, 29102.0]	LSMKIPNSYEVLFPESPARAGTEPKKGEAEG	IPNSYEVLFPES(ph)PAR	S 4822	0.999881	DMSO@COR1 cell line Exp2	Lung Cancer
33727228	Profiling	O14686	KMT2D	H	C	SILAC	LTQ-Orbitrap Elite	TiO2	[23198.0, 0.0, 0.0]	LPEVKPKVEEGGRHPSPCQFTIATPKVEPAP	VEEGGRHPS(ph)PCQFTIATPK	S 3130	0.998122	DMSO@COR1 cell line Exp2	Lung Cancer
33727228	Profiling	O14686	KMT2D	H	C	SILAC	LTQ-Orbitrap Elite	TiO2	[0.0, 0.0, 0.0]	ESPGVGGGKASEPLLSPPPFGESRKALEVKK	ASEPLLS(ph)PPPFGESR	S 2274	0.999993	DMSO@COR10 cell line Exp2	Lung Cancer
33727228	Profiling	O14686	KMT2D	H	C	SILAC	LTQ-Orbitrap Elite	TiO2	[0.0, 0.0, 0.0]	LKPRCPSLDNLAVPESPGVGGGKASEPLLSP	CPSLDNLAVPES(ph)PGVGGGK	S 2260	0.99992	DMSO@COR10 cell line Exp2	Lung Cancer
33727228	Profiling	O14686	KMT2D	H	C	SILAC	LTQ-Orbitrap Elite	TiO2	[0.0, 67938.0, 35434.0]	LSMKIPNSYEVLFPESPARAGTEPKKGEAEG	IPNSYEVLFPES(ph)PAR	S 4822	0.999881	DMSO@COR10 cell line Exp2	Lung Cancer
33727228	Profiling	O14686	KMT2D	H	C	SILAC	LTQ-Orbitrap Elite	TiO2	[60446.0, 0.0, 0.0]	LPEVKPKVEEGGRHPSPCQFTIATPKVEPAP	VEEGGRHPS(ph)PCQFTIATPK	S 3130	0.998122	DMSO@COR10 cell line Exp2	Lung Cancer
33727228	Profiling	O14686	KMT2D	H	C	SILAC	LTQ-Orbitrap Elite	TiO2	[1661500.0, 0.0, 678060.0]	ESPGVGGGKASEPLLSPPPFGESRKALEVKK	ASEPLLS(ph)PPPFGESR	S 2274	0.999993	DMSO@H1975 cell line Exp2	Lung Cancer
33727228	Profiling	O14686	KMT2D	H	C	SILAC	LTQ-Orbitrap Elite	TiO2	[0.0, 0.0, 298370.0]	LKPRCPSLDNLAVPESPGVGGGKASEPLLSP	CPSLDNLAVPES(ph)PGVGGGK	S 2260	0.99992	DMSO@H1975 cell line Exp2	Lung Cancer
33727228	Profiling	O14686	KMT2D	H	C	SILAC	LTQ-Orbitrap Elite	TiO2	[278650.0, 257070.0, 192960.0]	LSMKIPNSYEVLFPESPARAGTEPKKGEAEG	IPNSYEVLFPES(ph)PAR	S 4822	0.999881	DMSO@H1975 cell line Exp2	Lung Cancer
33727228	Profiling	O14686	KMT2D	H	C	SILAC	LTQ-Orbitrap Elite	TiO2	[839250.0, 0.0, 0.0]	LPEVKPKVEEGGRHPSPCQFTIATPKVEPAP	VEEGGRHPS(ph)PCQFTIATPK	S 3130	0.998122	DMSO@H1975 cell line Exp2	Lung Cancer
33755436	Profile	O14686	KMT2D	H	C	TMT	Fe-IMAC	LTQ Orbitrap Elite	[17.21224, '-', '-', '-']	SQRSGITSPVEKRED	SQRSGITs(ph)PVEKRED	S2640	0.98867	DMSO@BT-474 cell line R1	Breast cancer
33755436	Profile	O14686	KMT2D	H	C	TMT	Fe-IMAC	LTQ Orbitrap Elite	[12.74212, '-', '-', '-']	QPGEFHTTPPGTPRH	QPGEFHTt(ph)PPGTPRH	T2229	0.825997	DMSO@BT-474 cell line R1	Breast cancer
33755436	Profile	O14686	KMT2D	H	C	TMT	Fe-IMAC	LTQ Orbitrap Elite	[14.87688, '-', '-', '-']	EEGGRHPSPCQFTIA	EEGGRHPs(ph)PCQFTIA	S3130	0.999998	DMSO@BT-474 cell line R4	Breast cancer
33755436	Profile	O14686	KMT2D	H	C	TMT	Fe-IMAC	LTQ Orbitrap Elite	[12.15632, '-', '-', '-']	YEVLFPESPARAGTE	YEVLFPEs(ph)PARAGTE	S4822	0.999998	DMSO@BT-474 cell line R4	Breast cancer
33755436	Profile	O14686	KMT2D	H	C	TMT	Fe-IMAC	LTQ Orbitrap Elite	[17.37772, '-', '-', '-']	SQRSGITSPVEKRED	SQRSGITs(ph)PVEKRED	S2640	0.98867	AZD5363@BT-474 cell line R1	Breast cancer
33755436	Profile	O14686	KMT2D	H	C	TMT	Fe-IMAC	LTQ Orbitrap Elite	[12.85187, '-', '-', '-']	QPGEFHTTPPGTPRH	QPGEFHTt(ph)PPGTPRH	T2229	0.825997	AZD5363@BT-474 cell line R1	Breast cancer
33755436	Profile	O14686	KMT2D	H	C	TMT	Fe-IMAC	LTQ Orbitrap Elite	[14.58138, '-', '-', '-']	EEGGRHPSPCQFTIA	EEGGRHPs(ph)PCQFTIA	S3130	0.999998	AZD5363@BT-474 cell line R4	Breast cancer
33755436	Profile	O14686	KMT2D	H	C	TMT	Fe-IMAC	LTQ Orbitrap Elite	[12.18513, '-', '-', '-']	YEVLFPESPARAGTE	YEVLFPEs(ph)PARAGTE	S4822	0.999998	AZD5363@BT-474 cell line R4	Breast cancer
33755436	Profile	O14686	KMT2D	H	C	TMT	Fe-IMAC	LTQ Orbitrap Elite	[17.36018, '-', '-', '-']	SQRSGITSPVEKRED	SQRSGITs(ph)PVEKRED	S2640	0.98867	GSK2110183@BT-474 cell line R1	Breast cancer
33755436	Profile	O14686	KMT2D	H	C	TMT	Fe-IMAC	LTQ Orbitrap Elite	[12.91794, '-', '-', '-']	QPGEFHTTPPGTPRH	QPGEFHTt(ph)PPGTPRH	T2229	0.825997	GSK2110183@BT-474 cell line R1	Breast cancer
33755436	Profile	O14686	KMT2D	H	C	TMT	Fe-IMAC	LTQ Orbitrap Elite	[14.64279, '-', '-', '-']	EEGGRHPSPCQFTIA	EEGGRHPs(ph)PCQFTIA	S3130	0.999998	GSK2110183@BT-474 cell line R4	Breast cancer
33755436	Profile	O14686	KMT2D	H	C	TMT	Fe-IMAC	LTQ Orbitrap Elite	[12.20388, '-', '-', '-']	YEVLFPESPARAGTE	YEVLFPEs(ph)PARAGTE	S4822	0.999998	GSK2110183@BT-474 cell line R4	Breast cancer
33755436	Profile	O14686	KMT2D	H	C	TMT	Fe-IMAC	LTQ Orbitrap Elite	[17.37673, '-', '-', '-']	SQRSGITSPVEKRED	SQRSGITs(ph)PVEKRED	S2640	0.98867	GSK690693@BT-474 cell line R1	Breast cancer
33755436	Profile	O14686	KMT2D	H	C	TMT	Fe-IMAC	LTQ Orbitrap Elite	[12.72286, '-', '-', '-']	QPGEFHTTPPGTPRH	QPGEFHTt(ph)PPGTPRH	T2229	0.825997	GSK690693@BT-474 cell line R1	Breast cancer
33755436	Profile	O14686	KMT2D	H	C	TMT	Fe-IMAC	LTQ Orbitrap Elite	[14.49464, '-', '-', '-']	EEGGRHPSPCQFTIA	EEGGRHPs(ph)PCQFTIA	S3130	0.999998	GSK690693@BT-474 cell line R4	Breast cancer
33755436	Profile	O14686	KMT2D	H	C	TMT	Fe-IMAC	LTQ Orbitrap Elite	[12.13197, '-', '-', '-']	YEVLFPESPARAGTE	YEVLFPEs(ph)PARAGTE	S4822	0.999998	GSK690693@BT-474 cell line R4	Breast cancer
33755436	Profile	O14686	KMT2D	H	C	TMT	Fe-IMAC	LTQ Orbitrap Elite	[17.37668, '-', '-', '-']	SQRSGITSPVEKRED	SQRSGITs(ph)PVEKRED	S2640	0.98867	Ipatasertib@BT-474 cell line R1	Breast cancer
33755436	Profile	O14686	KMT2D	H	C	TMT	Fe-IMAC	LTQ Orbitrap Elite	[12.74773, '-', '-', '-']	QPGEFHTTPPGTPRH	QPGEFHTt(ph)PPGTPRH	T2229	0.825997	Ipatasertib@BT-474 cell line R1	Breast cancer
33755436	Profile	O14686	KMT2D	H	C	TMT	Fe-IMAC	LTQ Orbitrap Elite	[14.4053, '-', '-', '-']	EEGGRHPSPCQFTIA	EEGGRHPs(ph)PCQFTIA	S3130	0.999998	Ipatasertib@BT-474 cell line R4	Breast cancer
33755436	Profile	O14686	KMT2D	H	C	TMT	Fe-IMAC	LTQ Orbitrap Elite	[11.88283, '-', '-', '-']	YEVLFPESPARAGTE	YEVLFPEs(ph)PARAGTE	S4822	0.999998	Ipatasertib@BT-474 cell line R4	Breast cancer
33755436	Profile	O14686	KMT2D	H	C	TMT	Fe-IMAC	LTQ Orbitrap Elite	[17.4706, '-', '-', '-']	SQRSGITSPVEKRED	SQRSGITs(ph)PVEKRED	S2640	0.98867	MK-2206@BT-474 cell line R1	Breast cancer
33755436	Profile	O14686	KMT2D	H	C	TMT	Fe-IMAC	LTQ Orbitrap Elite	[12.78402, '-', '-', '-']	QPGEFHTTPPGTPRH	QPGEFHTt(ph)PPGTPRH	T2229	0.825997	MK-2206@BT-474 cell line R1	Breast cancer
33755436	Profile	O14686	KMT2D	H	C	TMT	Fe-IMAC	LTQ Orbitrap Elite	[14.35646, '-', '-', '-']	EEGGRHPSPCQFTIA	EEGGRHPs(ph)PCQFTIA	S3130	0.999998	MK-2206@BT-474 cell line R4	Breast cancer
33755436	Profile	O14686	KMT2D	H	C	TMT	Fe-IMAC	LTQ Orbitrap Elite	[12.05348, '-', '-', '-']	YEVLFPESPARAGTE	YEVLFPEs(ph)PARAGTE	S4822	0.999998	MK-2206@BT-474 cell line R4	Breast cancer
33797919	Profiling	O14686	KMT2D	H	C	SILAC	Q Exactive	TiO2	[13647000, 'PRESENT', 'PRESENT', 'PRESENT']	VEEGGRHPSPCQFTIATPK		S3130	0.999803	Untreated control@HeLa cell line R1	Cervical cancer
33797919	Profiling	O14686	KMT2D	H	C	SILAC	Q Exactive	TiO2	[26311000, 'PRESENT', 'PRESENT', 'PRESENT']	VEEGGRHPSPCQFTIATPK		S3130	0.999803	Rapamycin@HeLa cell line R1	Cervical cancer
33819647	Profiling	O14686	KMT2D	H	C	Label free	Q Exactive HF	TiO2	[22.114102052835, 21.8011179492287, 22.3469294809266, 21.8729018122484, 22.2180522746942, 21.8620581470654]	WLTETGMALLRNLTMSPLHKRRQRRGRLGLP	NLTMS(ph)PLHK	S1606	0.999986	IR-RNAB@U2OS cell	osteosarcoma
33819647	Profiling	O14686	KMT2D	H	C	Label free	Q Exactive HF	TiO2	[22.2116056234961, 21.9266358280898, 22.1280568349931, 22.1664617964538]	GVEHMECEIKLEGPVSPDVEPGKEETEESKK	LEGPVS(ph)PDVEPGKEETEESK	S1671	0.999843	IR-Urea@U2OS cell	osteosarcoma
33819647	Profiling	O14686	KMT2D	H	C	Label free	Q Exactive HF	TiO2	[22.2035676812122, 21.9884442863039, 22.5068068365837, 22.4669419494743, 22.4609581237253, 21.8630220703535]	WLTETGMALLRNLTMSPLHKRRQRRGRLGLP	NLTMS(ph)PLHK	S1606	0.999997	IR-Urea@U2OS cell	osteosarcoma
33819647	Profiling	O14686	KMT2D	H	C	Label free	Q Exactive HF	TiO2	[22.6728676963991, 23.0476836223277, 23.2353693591323, 22.9374019889949]	PMEVYPECKQTAGQGSPCEEQEEPRAPVAPT	QTAGQGS(ph)PCEEQEEPRAPVAPTPPTLIK	S1180	0.999949	IR-Urea@U2OS cell	osteosarcoma
33889818	Profiling	O14686	KMT2D	H	C	TMT	QExactive HF	Ti02	[0, 0.1168966, -0.03395748]	LPEVKPKVEEGGRHPSPCQFTIATPKVEPAP		S3130	0.995568	Untreated@SH-SY5Y cell line	Neuroblastoma cancer
33889818	Profiling	O14686	KMT2D	H	C	TMT	QExactive HF	Ti02	[-0.1121283, 0, 0.3419437]	GPHRQVLMTQSRVLSSPQLAQQGQGLMGHRL		S3837	0.858541	Untreated@SH-SY5Y cell line	Neuroblastoma cancer
33889818	Profiling	O14686	KMT2D	H	C	TMT	QExactive HF	Ti02	[0.007852554, -0.02087593, 0.1430664]	LPEVKPKVEEGGRHPSPCQFTIATPKVEPAP		S3130	0.995568	CBLsKD@SH-SY5Y cell line	Neuroblastoma cancer
33889818	Profiling	O14686	KMT2D	H	C	TMT	QExactive HF	Ti02	[0.06139183, -0.2556019, -0.185957]	GPHRQVLMTQSRVLSSPQLAQQGQGLMGHRL		S3837	0.858541	CBLsKD@SH-SY5Y cell line	Neuroblastoma cancer
33889818	Profiling	O14686	KMT2D	H	C	TMT	QExactive HF	Ti02	[-0.3561888, 0, 0]	LPEVKPKVEEGGRHPSPCQFTIATPKVEPAP		S3130	0.995568	Retinoic acid@SH-SY5Y cell line	Neuroblastoma cancer
33889818	Profiling	O14686	KMT2D	H	C	TMT	QExactive HF	Ti02	[0, 0.1042538, 0]	GPHRQVLMTQSRVLSSPQLAQQGQGLMGHRL		S3837	0.858541	Retinoic acid@SH-SY5Y cell line	Neuroblastoma cancer
33947818	Profiling	O14686	KMT2D	H	C	SILAC	Q-Exactive HF	TiO2	['Present', 'Present', 'Present', 'Present']			1950	0.995173	Salmonella(2h)@HCT116 cells	Salmonella infection
33947818	Profiling	O14686	KMT2D	H	C	SILAC	Q-Exactive HF	TiO2	['Present', 'Present', 'Present', 'Present']			3197	0.999414	Salmonella(2h)@HCT116 cells	Salmonella infection
33947818	Profiling	O14686	KMT2D	H	C	SILAC	Q-Exactive HF	TiO2	['Present', 'Present', 'Present', 'Present']			1858	0.999988	Salmonella(2h)@HCT116 cells	Salmonella infection
33947818	Profiling	O14686	KMT2D	H	C	SILAC	Q-Exactive HF	TiO2	['Present', 'Present', 'Present', 'Present']			1151	0.99992	Salmonella(2h)@HCT116 cells	Salmonella infection
33947818	Profiling	O14686	KMT2D	H	C	SILAC	Q-Exactive HF	TiO2	['Present', 'Present', 'Present', 'Present']			3986	0.945379	Salmonella(2h)@HCT116 cells	Salmonella infection
33947818	Profiling	O14686	KMT2D	H	C	SILAC	Q-Exactive HF	TiO2	['Present', 'Present', 'Present', 'Present']			1854	0.999997	Salmonella(2h)@HCT116 cells	Salmonella infection
33947818	Profiling	O14686	KMT2D	H	C	SILAC	Q-Exactive HF	TiO2	['Present', 'Present', 'Present', 'Present']			4682	0.999414	Salmonella(2h)@HCT116 cells	Salmonella infection
33947818	Profiling	O14686	KMT2D	H	C	SILAC	Q-Exactive HF	TiO2	['Present', 'Present', 'Present', 'Present']			4359	0.999893	Salmonella(2h)@HCT116 cells	Salmonella infection
33947818	Profiling	O14686	KMT2D	H	C	SILAC	Q-Exactive HF	TiO2	['Present', 'Present', 'Present', 'Present']			1151	0.99992	Salmonella(30min)@HCT116 cells	Salmonella infection
33947818	Profiling	O14686	KMT2D	H	C	SILAC	Q-Exactive HF	TiO2	['Present', 'Present', 'Present', 'Present']			4682	0.999414	Salmonella(30min)@HCT116 cells	Salmonella infection
33947818	Profiling	O14686	KMT2D	H	C	SILAC	Q-Exactive HF	TiO2	['Present', 'Present', 'Present', 'Present']			3197	0.999414	Salmonella(30min)@HCT116 cells	Salmonella infection
33947818	Profiling	O14686	KMT2D	H	C	SILAC	Q-Exactive HF	TiO2	['Present', 'Present', 'Present', 'Present']			4359	0.999893	Salmonella(30min)@HCT116 cells	Salmonella infection
33947818	Profiling	O14686	KMT2D	H	C	SILAC	Q-Exactive HF	TiO2	['Present', 'Present', 'Present', 'Present']			3986	0.945379	Salmonella(30min)@HCT116 cells	Salmonella infection
33947818	Profiling	O14686	KMT2D	H	C	SILAC	Q-Exactive HF	TiO2	['Present', 'Present', 'Present', 'Present']			1854	0.999997	Salmonella(30min)@HCT116 cells	Salmonella infection
33947818	Profiling	O14686	KMT2D	H	C	SILAC	Q-Exactive HF	TiO2	['Present', 'Present', 'Present', 'Present']			1858	0.999988	Salmonella(30min)@HCT116 cells	Salmonella infection
33947818	Profiling	O14686	KMT2D	H	C	SILAC	Q-Exactive HF	TiO2	['Present', 'Present', 'Present', 'Present']			1950	0.995173	Salmonella(30min)@HCT116 cells	Salmonella infection
33947818	Profiling	O14686	KMT2D	H	C	SILAC	Q-Exactive HF	TiO2	['Present', 'Present', 'Present', 'Present']			1854	0.999997	Uninfected@HCT116 cells	Salmonella infection
33947818	Profiling	O14686	KMT2D	H	C	SILAC	Q-Exactive HF	TiO2	['Present', 'Present', 'Present', 'Present']			4359	0.999893	Uninfected@HCT116 cells	Salmonella infection
33947818	Profiling	O14686	KMT2D	H	C	SILAC	Q-Exactive HF	TiO2	['Present', 'Present', 'Present', 'Present']			1950	0.995173	Uninfected@HCT116 cells	Salmonella infection
33947818	Profiling	O14686	KMT2D	H	C	SILAC	Q-Exactive HF	TiO2	['Present', 'Present', 'Present', 'Present']			1858	0.999988	Uninfected@HCT116 cells	Salmonella infection
33947818	Profiling	O14686	KMT2D	H	C	SILAC	Q-Exactive HF	TiO2	['Present', 'Present', 'Present', 'Present']			1151	0.99992	Uninfected@HCT116 cells	Salmonella infection
33947818	Profiling	O14686	KMT2D	H	C	SILAC	Q-Exactive HF	TiO2	['Present', 'Present', 'Present', 'Present']			3986	0.945379	Uninfected@HCT116 cells	Salmonella infection
33947818	Profiling	O14686	KMT2D	H	C	SILAC	Q-Exactive HF	TiO2	['Present', 'Present', 'Present', 'Present']			4682	0.999414	Uninfected@HCT116 cells	Salmonella infection
33947818	Profiling	O14686	KMT2D	H	C	SILAC	Q-Exactive HF	TiO2	['Present', 'Present', 'Present', 'Present']			3197	0.999414	Uninfected@HCT116 cells	Salmonella infection
33953186	Profiling	O14686	KMT2D	H	C	TMT	LTQ Orbitrap Fusion Lumos Tribrid	IMAC	[29205000.0]			S1854	0.940937	Pervanadate@CL68 cell line DDA	Lung cancer
33953186	Profiling	O14686	KMT2D	H	C	TMT	LTQ Orbitrap Fusion Lumos Tribrid	IMAC	[32473000.0, 16906000.0, 17296000.0]			T1865	0.993728	Pervanadate@PC9 cell line DDA	Lung cancer
33953186	Profiling	O14686	KMT2D	H	C	TMT	LTQ Orbitrap Fusion Lumos Tribrid	IMAC	[32740000.0, 23829000.0, 21626000.0]			S2640	0.999494	Pervanadate@PC9 cell line DDA	Lung cancer
34343000	Profiling	O14686	KMT2D	H	C	Label free	Orbitrap Q Exactive HF	IMAC(Fe(III)-NTA)	[]	GVKASPVPSDPEKPGTPGEGMLSSDLDRIST		T1865	0.997107	ERK1 KO(0d)@BRAFMUT 451Lu cells	Melanoma
34343000	Profiling	O14686	KMT2D	H	C	Label free	Orbitrap Q Exactive HF	IMAC(Fe(III)-NTA)	[-1.84, -2.81]	WLTETGMALLRNLTMSPLHKRRQRRGRLGLP		S1606	0.999998	ERK1 KO(0d)@BRAFMUT 451Lu cells	Melanoma
34343000	Profiling	O14686	KMT2D	H	C	Label free	Orbitrap Q Exactive HF	IMAC(Fe(III)-NTA)	[]	GVKASPVPSDPEKPGTPGEGMLSSDLDRIST		T1865	0.997107	ERK1 KO(1d)@BRAFMUT 451Lu cells	Melanoma
34343000	Profiling	O14686	KMT2D	H	C	Label free	Orbitrap Q Exactive HF	IMAC(Fe(III)-NTA)	[-2.22]	WLTETGMALLRNLTMSPLHKRRQRRGRLGLP		S1606	0.999998	ERK1 KO(1d)@BRAFMUT 451Lu cells	Melanoma
34343000	Profiling	O14686	KMT2D	H	C	Label free	Orbitrap Q Exactive HF	IMAC(Fe(III)-NTA)	[]	GVKASPVPSDPEKPGTPGEGMLSSDLDRIST		T1865	0.997107	ERK1 KO(3d)@BRAFMUT 451Lu cells	Melanoma
34343000	Profiling	O14686	KMT2D	H	C	Label free	Orbitrap Q Exactive HF	IMAC(Fe(III)-NTA)	[]	WLTETGMALLRNLTMSPLHKRRQRRGRLGLP		S1606	0.999998	ERK1 KO(3d)@BRAFMUT 451Lu cells	Melanoma
34343000	Profiling	O14686	KMT2D	H	C	Label free	Orbitrap Q Exactive HF	IMAC(Fe(III)-NTA)	[]	GVKASPVPSDPEKPGTPGEGMLSSDLDRIST		T1865	0.997107	ERK2 KO(0d)@BRAFMUT 451Lu cells	Melanoma
34343000	Profiling	O14686	KMT2D	H	C	Label free	Orbitrap Q Exactive HF	IMAC(Fe(III)-NTA)	[]	WLTETGMALLRNLTMSPLHKRRQRRGRLGLP		S1606	0.999998	ERK2 KO(0d)@BRAFMUT 451Lu cells	Melanoma
34343000	Profiling	O14686	KMT2D	H	C	Label free	Orbitrap Q Exactive HF	IMAC(Fe(III)-NTA)	[]	GVKASPVPSDPEKPGTPGEGMLSSDLDRIST		T1865	0.997107	ERK2 KO(1d)@BRAFMUT 451Lu cells	Melanoma
34343000	Profiling	O14686	KMT2D	H	C	Label free	Orbitrap Q Exactive HF	IMAC(Fe(III)-NTA)	[]	WLTETGMALLRNLTMSPLHKRRQRRGRLGLP		S1606	0.999998	ERK2 KO(1d)@BRAFMUT 451Lu cells	Melanoma
34343000	Profiling	O14686	KMT2D	H	C	Label free	Orbitrap Q Exactive HF	IMAC(Fe(III)-NTA)	[-0.99]	GVKASPVPSDPEKPGTPGEGMLSSDLDRIST		T1865	0.997107	ERK2 KO(3d)@BRAFMUT 451Lu cells	Melanoma
34343000	Profiling	O14686	KMT2D	H	C	Label free	Orbitrap Q Exactive HF	IMAC(Fe(III)-NTA)	[]	WLTETGMALLRNLTMSPLHKRRQRRGRLGLP		S1606	0.999998	ERK2 KO(3d)@BRAFMUT 451Lu cells	Melanoma
34343000	Profiling	O14686	KMT2D	H	C	Label free	Orbitrap Q Exactive HF	IMAC(Fe(III)-NTA)	[]	GVKASPVPSDPEKPGTPGEGMLSSDLDRIST		T1865	0.997107	JUNB KO(0d)@BRAFMUT 451Lu cells	Melanoma
34343000	Profiling	O14686	KMT2D	H	C	Label free	Orbitrap Q Exactive HF	IMAC(Fe(III)-NTA)	[]	WLTETGMALLRNLTMSPLHKRRQRRGRLGLP		S1606	0.999998	JUNB KO(0d)@BRAFMUT 451Lu cells	Melanoma
34343000	Profiling	O14686	KMT2D	H	C	Label free	Orbitrap Q Exactive HF	IMAC(Fe(III)-NTA)	[]	GVKASPVPSDPEKPGTPGEGMLSSDLDRIST		T1865	0.997107	JUNB KO(1d)@BRAFMUT 451Lu cells	Melanoma
34343000	Profiling	O14686	KMT2D	H	C	Label free	Orbitrap Q Exactive HF	IMAC(Fe(III)-NTA)	[-1.31, -1.59, -1.71]	WLTETGMALLRNLTMSPLHKRRQRRGRLGLP		S1606	0.999998	JUNB KO(1d)@BRAFMUT 451Lu cells	Melanoma
34343000	Profiling	O14686	KMT2D	H	C	Label free	Orbitrap Q Exactive HF	IMAC(Fe(III)-NTA)	[-0.78]	GVKASPVPSDPEKPGTPGEGMLSSDLDRIST		T1865	0.997107	JUNB KO(3d)@BRAFMUT 451Lu cells	Melanoma
34343000	Profiling	O14686	KMT2D	H	C	Label free	Orbitrap Q Exactive HF	IMAC(Fe(III)-NTA)	[-1.04]	WLTETGMALLRNLTMSPLHKRRQRRGRLGLP		S1606	0.999998	JUNB KO(3d)@BRAFMUT 451Lu cells	Melanoma
34343000	Profiling	O14686	KMT2D	H	C	Label free	Orbitrap Q Exactive HF	IMAC(Fe(III)-NTA)	[-0.78]	GVKASPVPSDPEKPGTPGEGMLSSDLDRIST		T1865	0.997107	WT(0d)@BRAFMUT 451Lu cells	Melanoma
34343000	Profiling	O14686	KMT2D	H	C	Label free	Orbitrap Q Exactive HF	IMAC(Fe(III)-NTA)	[-2, -2.23, -2.12]	WLTETGMALLRNLTMSPLHKRRQRRGRLGLP		S1606	0.999998	WT(0d)@BRAFMUT 451Lu cells	Melanoma
34343000	Profiling	O14686	KMT2D	H	C	Label free	Orbitrap Q Exactive HF	IMAC(Fe(III)-NTA)	[-0.51]	GVKASPVPSDPEKPGTPGEGMLSSDLDRIST		T1865	0.997107	WT(1d)@BRAFMUT 451Lu cells	Melanoma
34343000	Profiling	O14686	KMT2D	H	C	Label free	Orbitrap Q Exactive HF	IMAC(Fe(III)-NTA)	[-1.35, -2.09]	WLTETGMALLRNLTMSPLHKRRQRRGRLGLP		S1606	0.999998	WT(1d)@BRAFMUT 451Lu cells	Melanoma
34343000	Profiling	O14686	KMT2D	H	C	Label free	Orbitrap Q Exactive HF	IMAC(Fe(III)-NTA)	[-0.72]	GVKASPVPSDPEKPGTPGEGMLSSDLDRIST		T1865	0.997107	WT(3d)@BRAFMUT 451Lu cells	Melanoma
34343000	Profiling	O14686	KMT2D	H	C	Label free	Orbitrap Q Exactive HF	IMAC(Fe(III)-NTA)	[-1.8]	WLTETGMALLRNLTMSPLHKRRQRRGRLGLP		S1606	0.999998	WT(3d)@BRAFMUT 451Lu cells	Melanoma
34417301	Profiling	O14686	KMT2D	H	C	SILAC	Orbitrap	TiO2	[20700000, 30700000.0]	LKPRCPSLDNLAVPESPGVGGGKASEPLLSP	VLSS(ph)PQLAQQGQGLMGHR	S3837;3840	0.956368	Mitotic arrest G1@RPE1 cells	KIF2A
34417301	Profiling	O14686	KMT2D	H	C	SILAC	Orbitrap	TiO2	[6650000, 11500000.0]	LPYLSHGASQRSGITSPVEKREDPGTGMGSS	ASFGATGGPPAHLLT(ph)PS(ph)PLSGPGGSSLLEK	T3197;3200	0.999998	Mitotic arrest G1@RPE1 cells	KIF2A
34417301	Profiling	O14686	KMT2D	H	C	SILAC	Orbitrap	TiO2	[15500000, 38100000.0]	LKPRCPSLDNLAVPESPGVGGGKASEPLLSP	VLSS(ph)PQLAQQGQGLMGHR	S3837;3840	0.956368	DKK1@RPE1 cells	KIF2A
34417301	Profiling	O14686	KMT2D	H	C	SILAC	Orbitrap	TiO2	[6090000, 5680000.0]	LPYLSHGASQRSGITSPVEKREDPGTGMGSS	ASFGATGGPPAHLLT(ph)PS(ph)PLSGPGGSSLLEK	T3197;3200	0.999998	DKK1@RPE1 cells	KIF2A
34673281	Profiling	O14686	KMT2D	H	C	SILAC	Quadrupole Orbitrap	TiO2	[0, 0, 0]	ASSRPGAGQPGEFHTTPPGTPRHQPSTPDPF	PGAGQPGEFHTT(ph)PPGTPR	T2229;2229;2229;2232	0.929874	BRAFi-resistant@A375 cells	Melanoma
34673281	Profiling	O14686	KMT2D	H	C	SILAC	Quadrupole Orbitrap	TiO2	[0, 62440000, 0]	ASSRPGAGQPGEFHTTPPGTPRHQPSTPDPF	PGAGQPGEFHTT(ph)PPGTPR	T2229;2229;2229;2232	0.929874	BRAFi-sensitive@A375 cells	Melanoma
34771457	Profiling	O14686	KMT2D	H	C	Labelfree	Q Exactive HF	TiO2	[]			S1180	0.891788	Untreated control(0h)@IMR5 Cell line	Neuroblastoma
34771457	Profiling	O14686	KMT2D	H	C	Label free	Q Exactive HF	TiO2	[]			S1180	0.891788	Untreated control(10min)@IMR5 Cell line	Neuroblastoma
34771457	Profiling	O14686	KMT2D	H	C	Label free	Q Exactive HF	TiO2	[]			S1180	0.891788	Untreated control(12h)@IMR5 Cell line	Neuroblastoma
34771457	Profiling	O14686	KMT2D	H	C	Label free	Q Exactive HF	TiO2	[]			S1180	0.891788	Untreated control(1h)@IMR5 Cell line	Neuroblastoma
34771457	Profiling	O14686	KMT2D	H	C	Label free	Q Exactive HF	TiO2	[]			S1180	0.891788	Untreated control(24h)@IMR5 Cell line	Neuroblastoma
34771457	Profiling	O14686	KMT2D	H	C	Label free	Q Exactive HF	TiO2	[]			S1180	0.891788	Untreated control(4h)@IMR5 Cell line	Neuroblastoma
34771457	Profiling	O14686	KMT2D	H	C	Label free	Q Exactive HF	TiO2	[]			S1180	0.891788	NGF(0h)@IMR5 Cell line	Neuroblastoma
34771457	Profiling	O14686	KMT2D	H	C	Label free	Q Exactive HF	TiO2	[]			S1180	0.891788	NGF(10min)@IMR5 Cell line	Neuroblastoma
34771457	Profiling	O14686	KMT2D	H	C	Label free	Q Exactive HF	TiO2	[1533994.469]			S1180	0.891788	NGF(12h)@IMR5 Cell line	Neuroblastoma
34771457	Profiling	O14686	KMT2D	H	C	Label free	Q Exactive HF	TiO2	[]			S1180	0.891788	NGF(1h)@IMR5 Cell line	Neuroblastoma
34771457	Profiling	O14686	KMT2D	H	C	Label free	Q Exactive HF	TiO2	[]			S1180	0.891788	NGF(24h)@IMR5 Cell line	Neuroblastoma
34771457	Profiling	O14686	KMT2D	H	C	Label free	Q Exactive HF	TiO2	[]			S1180	0.891788	NGF(4h)@IMR5 Cell line	Neuroblastoma
34974192	Profiling	O14686	KMT2D	H	C	Dimethyl Labeling	Q Exactive HF	IMAC	[53359000, 0, 75788000, 60102000]	LPYLSHGASQRSGITSPVEKREDPGTGMGSS	SGITS(ph)PVEK	S2640;2643	0.999986	CCP(0h)@C431A-Parkin HeLa cells	Mitophagy
34974192	Profiling	O14686	KMT2D	H	C	Dimethyl Labeling	Q Exactive HF	IMAC	[0, 0, 19696000, 21801000]	QQQQQQQQHSAVLALSPSQSPRLLTKLPGQL	QQQQQQQQQQQQQQHSAVLALS(ph)PSQSPR	S3620;3623	0.999447	CCP(0h)@C431A-Parkin HeLa cells	Mitophagy
34974192	Profiling	O14686	KMT2D	H	C	Dimethyl Labeling	Q Exactive HF	IMAC	[24435000, 6083300, 51156000, 0]	QQQQMGLLNQSRTLLSPQQQQQQQVALGPGM	TLLS(ph)PQQQQQQQVALGPGMPAK	S3986;3989	0.992521	CCP(0h)@C431A-Parkin HeLa cells	Mitophagy
34974192	Profiling	O14686	KMT2D	H	C	Dimethyl Labeling	Q Exactive HF	IMAC	[46004000, 0, 45577000, 84632000]	LPYLSHGASQRSGITSPVEKREDPGTGMGSS	SGITS(ph)PVEK	S2640;2643	0.999986	CCP(0h)@WT Parkin HeLa cells	Mitophagy
34974192	Profiling	O14686	KMT2D	H	C	Dimethyl Labeling	Q Exactive HF	IMAC	[17698000, 0, 0, 0]	QQQQQQQQHSAVLALSPSQSPRLLTKLPGQL	QQQQQQQQQQQQQQHSAVLALS(ph)PSQSPR	S3620;3623	0.999447	CCP(0h)@WT Parkin HeLa cells	Mitophagy
34974192	Profiling	O14686	KMT2D	H	C	Dimethyl Labeling	Q Exactive HF	IMAC	[0, 72688000, 16887000, 17609000]	QQQQMGLLNQSRTLLSPQQQQQQQVALGPGM	TLLS(ph)PQQQQQQQVALGPGMPAK	S3986;3989	0.992521	CCP(0h)@WT Parkin HeLa cells	Mitophagy
34974192	Profiling	O14686	KMT2D	H	C	Dimethyl Labeling	Q Exactive HF	IMAC	[31766000, 33325000]	LPYLSHGASQRSGITSPVEKREDPGTGMGSS	SGITS(ph)PVEK	S2640;2643	0.999986	CCP(12h)@C431A-Parkin HeLa cells	Mitophagy
34974192	Profiling	O14686	KMT2D	H	C	Dimethyl Labeling	Q Exactive HF	IMAC	[4873400, 9555800]	QQQQQQQQHSAVLALSPSQSPRLLTKLPGQL	QQQQQQQQQQQQQQHSAVLALS(ph)PSQSPR	S3620;3623	0.999447	CCP(12h)@C431A-Parkin HeLa cells	Mitophagy
34974192	Profiling	O14686	KMT2D	H	C	Dimethyl Labeling	Q Exactive HF	IMAC	[25051000, 0]	QQQQMGLLNQSRTLLSPQQQQQQQVALGPGM	TLLS(ph)PQQQQQQQVALGPGMPAK	S3986;3989	0.992521	CCP(12h)@C431A-Parkin HeLa cells	Mitophagy
34974192	Profiling	O14686	KMT2D	H	C	Dimethyl Labeling	Q Exactive HF	IMAC	[44058000, 91401000]	LPYLSHGASQRSGITSPVEKREDPGTGMGSS	SGITS(ph)PVEK	S2640;2643	0.999986	CCP(12h)@WT Parkin HeLa cells	Mitophagy
34974192	Profiling	O14686	KMT2D	H	C	Dimethyl Labeling	Q Exactive HF	IMAC	[0, 0]	QQQQQQQQHSAVLALSPSQSPRLLTKLPGQL	QQQQQQQQQQQQQQHSAVLALS(ph)PSQSPR	S3620;3623	0.999447	CCP(12h)@WT Parkin HeLa cells	Mitophagy
34974192	Profiling	O14686	KMT2D	H	C	Dimethyl Labeling	Q Exactive HF	IMAC	[8754900, 6627600]	QQQQMGLLNQSRTLLSPQQQQQQQVALGPGM	TLLS(ph)PQQQQQQQVALGPGMPAK	S3986;3989	0.992521	CCP(12h)@WT Parkin HeLa cells	Mitophagy
34974192	Profiling	O14686	KMT2D	H	C	Dimethyl Labeling	Q Exactive HF	IMAC	[25803000, 19133000]	LPYLSHGASQRSGITSPVEKREDPGTGMGSS	SGITS(ph)PVEK	S2640;2643	0.999986	CCP(18h)@C431A-Parkin HeLa cells	Mitophagy
34974192	Profiling	O14686	KMT2D	H	C	Dimethyl Labeling	Q Exactive HF	IMAC	[3499400, 7210700]	QQQQQQQQHSAVLALSPSQSPRLLTKLPGQL	QQQQQQQQQQQQQQHSAVLALS(ph)PSQSPR	S3620;3623	0.999447	CCP(18h)@C431A-Parkin HeLa cells	Mitophagy
34974192	Profiling	O14686	KMT2D	H	C	Dimethyl Labeling	Q Exactive HF	IMAC	[15094000, 0]	QQQQMGLLNQSRTLLSPQQQQQQQVALGPGM	TLLS(ph)PQQQQQQQVALGPGMPAK	S3986;3989	0.992521	CCP(18h)@C431A-Parkin HeLa cells	Mitophagy
34974192	Profiling	O14686	KMT2D	H	C	Dimethyl Labeling	Q Exactive HF	IMAC	[18860000, 70584000]	LPYLSHGASQRSGITSPVEKREDPGTGMGSS	SGITS(ph)PVEK	S2640;2643	0.999986	CCP(18h)@WT Parkin HeLa cells	Mitophagy
34974192	Profiling	O14686	KMT2D	H	C	Dimethyl Labeling	Q Exactive HF	IMAC	[0, 0]	QQQQQQQQHSAVLALSPSQSPRLLTKLPGQL	QQQQQQQQQQQQQQHSAVLALS(ph)PSQSPR	S3620;3623	0.999447	CCP(18h)@WT Parkin HeLa cells	Mitophagy
34974192	Profiling	O14686	KMT2D	H	C	Dimethyl Labeling	Q Exactive HF	IMAC	[5120000, 7824600]	QQQQMGLLNQSRTLLSPQQQQQQQVALGPGM	TLLS(ph)PQQQQQQQVALGPGMPAK	S3986;3989	0.992521	CCP(18h)@WT Parkin HeLa cells	Mitophagy
34974192	Profiling	O14686	KMT2D	H	C	Dimethyl Labeling	Q Exactive HF	IMAC	[57218000, 0]	LPYLSHGASQRSGITSPVEKREDPGTGMGSS	SGITS(ph)PVEK	S2640;2643	0.999986	CCP(2h)@C431A-Parkin HeLa cells	Mitophagy
34974192	Profiling	O14686	KMT2D	H	C	Dimethyl Labeling	Q Exactive HF	IMAC	[0, 0]	QQQQQQQQHSAVLALSPSQSPRLLTKLPGQL	QQQQQQQQQQQQQQHSAVLALS(ph)PSQSPR	S3620;3623	0.999447	CCP(2h)@C431A-Parkin HeLa cells	Mitophagy
34974192	Profiling	O14686	KMT2D	H	C	Dimethyl Labeling	Q Exactive HF	IMAC	[13606000, 6056500]	QQQQMGLLNQSRTLLSPQQQQQQQVALGPGM	TLLS(ph)PQQQQQQQVALGPGMPAK	S3986;3989	0.992521	CCP(2h)@C431A-Parkin HeLa cells	Mitophagy
34974192	Profiling	O14686	KMT2D	H	C	Dimethyl Labeling	Q Exactive HF	IMAC	[76424000, 0]	LPYLSHGASQRSGITSPVEKREDPGTGMGSS	SGITS(ph)PVEK	S2640;2643	0.999986	CCP(2h)@WT Parkin HeLa cells	Mitophagy
34974192	Profiling	O14686	KMT2D	H	C	Dimethyl Labeling	Q Exactive HF	IMAC	[21758000, 0]	QQQQQQQQHSAVLALSPSQSPRLLTKLPGQL	QQQQQQQQQQQQQQHSAVLALS(ph)PSQSPR	S3620;3623	0.999447	CCP(2h)@WT Parkin HeLa cells	Mitophagy
34974192	Profiling	O14686	KMT2D	H	C	Dimethyl Labeling	Q Exactive HF	IMAC	[0, 69577000]	QQQQMGLLNQSRTLLSPQQQQQQQVALGPGM	TLLS(ph)PQQQQQQQVALGPGMPAK	S3986;3989	0.992521	CCP(2h)@WT Parkin HeLa cells	Mitophagy
34974192	Profiling	O14686	KMT2D	H	C	Dimethyl Labeling	Q Exactive HF	IMAC	[23697000, 0]	LPYLSHGASQRSGITSPVEKREDPGTGMGSS	SGITS(ph)PVEK	S2640;2643	0.999986	CCP(6h)@C431A-Parkin HeLa cells	Mitophagy
34974192	Profiling	O14686	KMT2D	H	C	Dimethyl Labeling	Q Exactive HF	IMAC	[0, 0]	QQQQQQQQHSAVLALSPSQSPRLLTKLPGQL	QQQQQQQQQQQQQQHSAVLALS(ph)PSQSPR	S3620;3623	0.999447	CCP(6h)@C431A-Parkin HeLa cells	Mitophagy
34974192	Profiling	O14686	KMT2D	H	C	Dimethyl Labeling	Q Exactive HF	IMAC	[7468800, 3749800]	QQQQMGLLNQSRTLLSPQQQQQQQVALGPGM	TLLS(ph)PQQQQQQQVALGPGMPAK	S3986;3989	0.992521	CCP(6h)@C431A-Parkin HeLa cells	Mitophagy
34974192	Profiling	O14686	KMT2D	H	C	Dimethyl Labeling	Q Exactive HF	IMAC	[47611000, 0]	LPYLSHGASQRSGITSPVEKREDPGTGMGSS	SGITS(ph)PVEK	S2640;2643	0.999986	CCP(6h)@WT Parkin HeLa cells	Mitophagy
34974192	Profiling	O14686	KMT2D	H	C	Dimethyl Labeling	Q Exactive HF	IMAC	[11749000, 0]	QQQQQQQQHSAVLALSPSQSPRLLTKLPGQL	QQQQQQQQQQQQQQHSAVLALS(ph)PSQSPR	S3620;3623	0.999447	CCP(6h)@WT Parkin HeLa cells	Mitophagy
34974192	Profiling	O14686	KMT2D	H	C	Dimethyl Labeling	Q Exactive HF	IMAC	[0, 60494000]	QQQQMGLLNQSRTLLSPQQQQQQQVALGPGM	TLLS(ph)PQQQQQQQVALGPGMPAK	S3986;3989	0.992521	CCP(6h)@WT Parkin HeLa cells	Mitophagy
35022314	Profiling	O14686	KMT2D	H	C	TMT10plex	Q Exactive Plus	IMAC	[10.695794993589, 10.5777144425661, 10.9659797854627]		SGITS(ph)PVEK	S2640	0.886587	DMSO@H1299 cell line	Kinase-Signalling
35022314	Profiling	O14686	KMT2D	H	C	TMT10plex	Q Exactive Plus	IMAC	[11.7725664948531, 11.61168220425495, 11.786082650160349]		HQPST(ph)PDPFLKPR	T2240	0.996471	DMSO@H1299 cell line	Kinase-Signalling
35022314	Profiling	O14686	KMT2D	H	C	TMT10plex	Q Exactive Plus	IMAC	[12.75714362588145, 12.7023147152447, 12.497801607861451]		SGITS(ph)PVEK	S2640	0.886587	RXDX-106(30min)@H1299 cell line IMAC	Kinase-Signalling
35022314	Profiling	O14686	KMT2D	H	C	TMT10plex	Q Exactive Plus	IMAC	[11.76066573893865, 11.799689812593751, 11.929016852130001]		HQPST(ph)PDPFLKPR	T2240	0.996471	RXDX-106(30min)@H1299 cell line IMAC	Kinase-Signalling
35022314	Profiling	O14686	KMT2D	H	C	TMT10plex	Q Exactive Plus	IMAC	[12.6070727603074, 12.661023563497999, 12.61832879412875]		SGITS(ph)PVEK	S2640	0.886587	RXDX-106(4h)@H1299 cell line IMAC	Kinase-Signalling
35022314	Profiling	O14686	KMT2D	H	C	TMT10plex	Q Exactive Plus	IMAC	[11.809467951283452, 12.01554635252035, 11.8732072336634]		HQPST(ph)PDPFLKPR	T2240	0.996471	RXDX-106(4h)@H1299 cell line IMAC	Kinase-Signalling
35301407	Profiling	O14686	KMT2D	H	C	SILAC	LTQ-Orbitrap Velos	TiO2	[]	ESPGVGGGKASEPLLSPPPFGESRKALEVKK	ASEPLLS(ph)PPPFGESR	S2274	0.950728	Vehicle-only@JEG3R cell lines	choriocarcinoma
35301407	Profiling	O14686	KMT2D	H	C	SILAC	LTQ-Orbitrap Velos	TiO2	[]	LSMKIPNSYEVLFPESPARAGTEPKKGEAEG	IPNSYEVLFPES(ph)PAR	S4822	0.999988	Vehicle-only@JEG3R cell lines	choriocarcinoma
35608653	profiling	O14686	KMT2D	H	C	Labelling not mention	OrbiMS not mention	Enrichment (no details)	[1.26694458981886, 1.28608924837808, 1.25207221598978]	ESPGVGGGKASEPLLSPPPFGESRKALEVKK		S2274	0.999998	Mock(12h)@Calu-3 cells	SARS-CoV-2 r
35608653	profiling	O14686	KMT2D	H	C	Labelling not mention	OrbiMS not mention	Enrichment (no details)	[1.21633647233157, 1.19739633611481, 1.22516060016611]	ESPGVGGGKASEPLLSPPPFGESRKALEVKK		S2274	0.999998	Mock(4h)@Calu-3 cells	SARS-CoV-2 r
35608653	profiling	O14686	KMT2D	H	C	Labelling not mention	OrbiMS not mention	Enrichment (no details)	[1.27497436687979, 1.26677881249822, 1.200634395149]	ESPGVGGGKASEPLLSPPPFGESRKALEVKK		S2274	0.999998	SARS2(12h)@Calu-3 cells	SARS-CoV-2 r
35608653	profiling	O14686	KMT2D	H	C	Labelling not mention	OrbiMS not mention	Enrichment (no details)	[1.16592414375764, 1.15251458073569, 1.13038059211697]	ESPGVGGGKASEPLLSPPPFGESRKALEVKK		S2274	0.999998	SARS2(4h)@Calu-3 cells	SARS-CoV-2 r
35608653	profiling	O14686	KMT2D	H	C	Labelling not mention	OrbiMS not mention	Enrichment (no details)	[1.24907908935206, 1.23139314516847, 1.22782281080481]	ESPGVGGGKASEPLLSPPPFGESRKALEVKK		S2274	0.999998	SARS2(8h)@Calu-3 cells	SARS-CoV-2 r
35688186	Profiling	O14686	KMT2D	H	C	label-free	Orbitrap Lumos	Enrichment (no details)	[0.0, 0.0, 0.0]	GVKASPVPSDPEKPGTPGEGMLSSDLDRIST	ASPVPSDPEKPGT(ph)PGEGMLSSDLDR	T1865	0.96665	Coumarin(0Î¼M)@HepG2 cells	Signaling
35688186	Profiling	O14686	KMT2D	H	C	label-free	Orbitrap Lumos	Enrichment (no details)	[2689700.0, 0.0, 2984000.0]	GSLRLCTDSLPETDDSLLCDAGTAISGGKAE	LCTDSLPETDDS(ph)LLCDAGTAISGGK	S1270	0.894478	Coumarin(0Î¼M)@HepG2 cells	Signaling
35688186	Profiling	O14686	KMT2D	H	C	label-free	Orbitrap Lumos	Enrichment (no details)	[23243000.0, 26532000.0, 0.0]	LPNPHVGEVSVLSSGSPRLQETPQDCSGGPV	LAGEDKDSEPAADGPAASEDPSATESDLPNPHVGEVSVLSSGS(ph)PR	S48	0.824705	Coumarin(0Î¼M)@HepG2 cells	Signaling
35688186	Profiling	O14686	KMT2D	H	C	label-free	Orbitrap Lumos		[34184000.0, 23318000.0, 11732000.0]	NLAVPESPGVGGGKASEPLLSPPPFGESRKA	AS(ph)EPLLSPPPFGESR	S2269	0.999997	Quercetin(0Î¼M)@HepG2 cells	Signaling
35688186	Profiling	O14686	KMT2D	H	C	label-free	Orbitrap Lumos	Enrichment (no details)	[40955000.0, 15724000.0, 0.0]	KASFGATGGPPAHLLTPSPLSGPGGSSLLEK	ASFGAT(ph)GGPPAHLLT(ph)PSPLSGPGGSSLLEK	T3197	0.77044	Quercetin(0Î¼M)@HepG2 cells	Signaling
35688186	Profiling	O14686	KMT2D	H	C	label-free	Orbitrap Lumos	Enrichment (no details)	[0.0, 7627700.0, 0.0]	VSPARDEGSLRLCTDSLPETDDSLLCDAGTA	LCT(ph)DS(ph)LPETDDSLLCDAGTAISGGK	S1263	0.880182	Quercetin(0Î¼M)@HepG2 cells	Signaling
35688186	Profiling	O14686	KMT2D	H	C	label-free	Orbitrap Lumos	Enrichment (no details)	[0.0, 0.0, 5011200.0]	GSLRLCTDSLPETDDSLLCDAGTAISGGKAE	LCTDSLPETDDS(ph)LLCDAGTAISGGK	S1270	0.977497	Quercetin(0Î¼M)@HepG2 cells	Signaling
35688186	Profiling	O14686	KMT2D	H	C	label-free	Orbitrap Lumos	Enrichment (no details)	[0.0, 0.0, 0.0]	GVKASPVPSDPEKPGTPGEGMLSSDLDRIST	ASPVPSDPEKPGT(ph)PGEGMLSSDLDR	T1865	0.96665	Coumarin(0.001Î¼M)@HepG2 cells	Signaling
35688186	Profiling	O14686	KMT2D	H	C	label-free	Orbitrap Lumos	Enrichment (no details)	[2689700.0, 0.0, 2984000.0]	GSLRLCTDSLPETDDSLLCDAGTAISGGKAE	LCTDSLPETDDS(ph)LLCDAGTAISGGK	S1270	0.894478	Coumarin(0.001Î¼M)@HepG2 cells	Signaling
35688186	Profiling	O14686	KMT2D	H	C	label-free	Orbitrap Lumos	Enrichment (no details)	[23243000.0, 26532000.0, 0.0]	LPNPHVGEVSVLSSGSPRLQETPQDCSGGPV	LAGEDKDSEPAADGPAASEDPSATESDLPNPHVGEVSVLSSGS(ph)PR	S48	0.824705	Coumarin(0.001Î¼M)@HepG2 cells	Signaling
35688186	Profiling	O14686	KMT2D	H	C	label-free	Orbitrap Lumos	Enrichment (no details)	[0.0, 0.0, 0.0]	GVKASPVPSDPEKPGTPGEGMLSSDLDRIST	ASPVPSDPEKPGT(ph)PGEGMLSSDLDR	T1865	0.96665	Coumarin(0.01Î¼M)@HepG2 cells	Signaling
35688186	Profiling	O14686	KMT2D	H	C	label-free	Orbitrap Lumos	Enrichment (no details)	[4311600.0, 4298600.0, 3251700.0]	GSLRLCTDSLPETDDSLLCDAGTAISGGKAE	LCTDSLPETDDS(ph)LLCDAGTAISGGK	S1270	0.894478	Coumarin(0.01Î¼M)@HepG2 cells	Signaling
35688186	Profiling	O14686	KMT2D	H	C	label-free	Orbitrap Lumos	Enrichment (no details)	[25876000.0, 0.0, 90698000.0]	LPNPHVGEVSVLSSGSPRLQETPQDCSGGPV	LAGEDKDSEPAADGPAASEDPSATESDLPNPHVGEVSVLSSGS(ph)PR	S48	0.824705	Coumarin(0.01Î¼M)@HepG2 cells	Signaling
35688186	Profiling	O14686	KMT2D	H	C	label-free	Orbitrap Lumos		[50254000.0, 52083000.0, 46824000.0]	NLAVPESPGVGGGKASEPLLSPPPFGESRKA	AS(ph)EPLLSPPPFGESR	S2269	0.998055	Caffeine(0.01Î¼M)@HepG2 cells	Signaling
35688186	Profiling	O14686	KMT2D	H	C	label-free	Orbitrap Lumos		[12197000.0, 17020000.0, 9982900.0]	QQQQQQQQQQQQQQHSAVLALSPSQSPRLLT	QQQQQQQQQQQQQQHS(ph)AVLALSPSQSPR	S3614	0.999998	Caffeine(0.01Î¼M)@HepG2 cells	Signaling
35688186	Profiling	O14686	KMT2D	H	C	label-free	Orbitrap Lumos	Enrichment (no details)	[10679000.0, 12837000.0, 21687000.0]	IRSVAEQHTPVCSRFSPPEPGDTPTDEPDAL	FS(ph)PPEPGDTPTDEPDALYVACQGQPK	S373	0.999762	Caffeine(0.01Î¼M)@HepG2 cells	Signaling
35688186	Profiling	O14686	KMT2D	H	C	label-free	Orbitrap Lumos	Enrichment (no details)	[16918000.0, 16729000.0, 13871000.0]	LPYLSHGASQRSGITSPVEKREDPGTGMGSS	SGITS(ph)PVEK	S2640	0.998889	Caffeine(0.01Î¼M)@HepG2 cells	Signaling
35688186	Profiling	O14686	KMT2D	H	C	label-free	Orbitrap Lumos	Enrichment (no details)	[0.0, 0.0, 0.0]	EFHTTPPGTPRHQPSTPDPFLKPRCPSLDNL	HQPST(ph)PDPFLKPR	T2240	0.94439	Caffeine(0.01Î¼M)@HepG2 cells	Signaling
35688186	Profiling	O14686	KMT2D	H	C	label-free	Orbitrap Lumos	Enrichment (no details)	[28910000.0, 14155000.0, 19471000.0]	QQQQQQQQHSAVLALSPSQSPRLLTKLPGQL	QQQQQQQQQQQQQQHSAVLALS(ph)PSQSPR	S3620	0.976196	Caffeine(0.01Î¼M)@HepG2 cells	Signaling
35688186	Profiling	O14686	KMT2D	H	C	label-free	Orbitrap Lumos	Enrichment (no details)	[32316000.0, 4360700.0, 31955000.0]	SFGATGGPPAHLLTPSPLSGPGGSSLLEKFE	ASFGATGGPPAHLLT(ph)PS(ph)PLSGPGGSSLLEK	S3199	0.994035	Caffeine(0.01Î¼M)@HepG2 cells	Signaling
35688186	Profiling	O14686	KMT2D	H	C	label-free	Orbitrap Lumos	Enrichment (no details)	[0.0, 0.0, 9982900.0]	QQQQHSAVLALSPSQSPRLLTKLPGQLLPGH	QQQQQQQQQQQQQQHS(ph)AVLALSPSQS(ph)PR	S3624	0.942299	Caffeine(0.01Î¼M)@HepG2 cells	Signaling
35688186	Profiling	O14686	KMT2D	H	C	label-free	Orbitrap Lumos	Enrichment (no details)	[12220000.0, 14883000.0, 0.0]	LPNPHVGEVSVLSSGSPRLQETPQDCSGGPV	DSEPAADGPAASEDPSATESDLPNPHVGEVSVLSSGS(ph)PR	S48	0.943152	Caffeine(0.01Î¼M)@HepG2 cells	Signaling
35688186	Profiling	O14686	KMT2D	H	C	label-free	Orbitrap Lumos		[0.0, 0.0, 0.0]	SPPPEASRLFPPFEESPLSPPPEESPLSPPP	LFPPFEES(ph)PLSPPPEESPLS(ph)PPPEASR	S606	0.795007	Caffeine(0.01Î¼M)@HepG2 cells	Signaling
35688186	Profiling	O14686	KMT2D	H	C	label-free	Orbitrap Lumos		[10739000.0, 17224000.0, 0.0]	QQQQQQHSAVLALSPSQSPRLLTKLPGQLLP	QQQQQQQQQQQQQQHSAVLALS(ph)PS(ph)QSPR	S3622	0.84574	Caffeine(0.01Î¼M)@HepG2 cells	Signaling
35688186	Profiling	O14686	KMT2D	H	C	label-free	Orbitrap Lumos	Enrichment (no details)	[0.0, 0.0, 0.0]	GVKASPVPSDPEKPGTPGEGMLSSDLDRIST	ASPVPSDPEKPGT(ph)PGEGMLSSDLDR	T1865	0.96665	Coumarin(0.1Î¼M)@HepG2 cells	Signaling
35688186	Profiling	O14686	KMT2D	H	C	label-free	Orbitrap Lumos	Enrichment (no details)	[2380100.0, 3560500.0, 0.0]	GSLRLCTDSLPETDDSLLCDAGTAISGGKAE	LCTDSLPETDDS(ph)LLCDAGTAISGGK	S1270	0.894478	Coumarin(0.1Î¼M)@HepG2 cells	Signaling
35688186	Profiling	O14686	KMT2D	H	C	label-free	Orbitrap Lumos	Enrichment (no details)	[0.0, 0.0, 30853000.0]	LPNPHVGEVSVLSSGSPRLQETPQDCSGGPV	LAGEDKDSEPAADGPAASEDPSATESDLPNPHVGEVSVLSSGS(ph)PR	S48	0.824705	Coumarin(0.1Î¼M)@HepG2 cells	Signaling
35688186	Profiling	O14686	KMT2D	H	C	label-free	Orbitrap Lumos		[0.0, 49074000.0, 27643000.0]	NLAVPESPGVGGGKASEPLLSPPPFGESRKA	AS(ph)EPLLSPPPFGESR	S2269	0.998055	Caffeine(0.1Î¼M)@HepG2 cells	Signaling
35688186	Profiling	O14686	KMT2D	H	C	label-free	Orbitrap Lumos		[7734200.0, 5237000.0, 5526300.0]	QQQQQQQQQQQQQQHSAVLALSPSQSPRLLT	QQQQQQQQQQQQQQHS(ph)AVLALSPSQSPR	S3614	0.999998	Caffeine(0.1Î¼M)@HepG2 cells	Signaling
35688186	Profiling	O14686	KMT2D	H	C	label-free	Orbitrap Lumos	Enrichment (no details)	[16134000.0, 9447900.0, 5810400.0]	IRSVAEQHTPVCSRFSPPEPGDTPTDEPDAL	FS(ph)PPEPGDTPTDEPDALYVACQGQPK	S373	0.999762	Caffeine(0.1Î¼M)@HepG2 cells	Signaling
35688186	Profiling	O14686	KMT2D	H	C	label-free	Orbitrap Lumos	Enrichment (no details)	[13681000.0, 15879000.0, 15930000.0]	LPYLSHGASQRSGITSPVEKREDPGTGMGSS	SGITS(ph)PVEK	S2640	0.998889	Caffeine(0.1Î¼M)@HepG2 cells	Signaling
35688186	Profiling	O14686	KMT2D	H	C	label-free	Orbitrap Lumos	Enrichment (no details)	[0.0, 0.0, 0.0]	EFHTTPPGTPRHQPSTPDPFLKPRCPSLDNL	HQPST(ph)PDPFLKPR	T2240	0.94439	Caffeine(0.1Î¼M)@HepG2 cells	Signaling
35688186	Profiling	O14686	KMT2D	H	C	label-free	Orbitrap Lumos	Enrichment (no details)	[19831000.0, 34113000.0, 22507000.0]	QQQQQQQQHSAVLALSPSQSPRLLTKLPGQL	QQQQQQQQQQQQQQHSAVLALS(ph)PSQSPR	S3620	0.976196	Caffeine(0.1Î¼M)@HepG2 cells	Signaling
35688186	Profiling	O14686	KMT2D	H	C	label-free	Orbitrap Lumos	Enrichment (no details)	[1263100.0, 18994000.0, 7018100.0]	SFGATGGPPAHLLTPSPLSGPGGSSLLEKFE	ASFGATGGPPAHLLT(ph)PS(ph)PLSGPGGSSLLEK	S3199	0.994035	Caffeine(0.1Î¼M)@HepG2 cells	Signaling
35688186	Profiling	O14686	KMT2D	H	C	label-free	Orbitrap Lumos	Enrichment (no details)	[0.0, 0.0, 0.0]	QQQQHSAVLALSPSQSPRLLTKLPGQLLPGH	QQQQQQQQQQQQQQHS(ph)AVLALSPSQS(ph)PR	S3624	0.942299	Caffeine(0.1Î¼M)@HepG2 cells	Signaling
35688186	Profiling	O14686	KMT2D	H	C	label-free	Orbitrap Lumos	Enrichment (no details)	[0.0, 0.0, 10918000.0]	LPNPHVGEVSVLSSGSPRLQETPQDCSGGPV	DSEPAADGPAASEDPSATESDLPNPHVGEVSVLSSGS(ph)PR	S48	0.943152	Caffeine(0.1Î¼M)@HepG2 cells	Signaling
35688186	Profiling	O14686	KMT2D	H	C	label-free	Orbitrap Lumos		[0.0, 0.0, 0.0]	SPPPEASRLFPPFEESPLSPPPEESPLSPPP	LFPPFEES(ph)PLSPPPEESPLS(ph)PPPEASR	S606	0.795007	Caffeine(0.1Î¼M)@HepG2 cells	Signaling
35688186	Profiling	O14686	KMT2D	H	C	label-free	Orbitrap Lumos		[0.0, 13680000.0, 0.0]	QQQQQQHSAVLALSPSQSPRLLTKLPGQLLP	QQQQQQQQQQQQQQHSAVLALS(ph)PS(ph)QSPR	S3622	0.84574	Caffeine(0.1Î¼M)@HepG2 cells	Signaling
35688186	Profiling	O14686	KMT2D	H	C	label-free	Orbitrap Lumos	Enrichment (no details)	[0.0, 0.0, 13062000.0]	GVKASPVPSDPEKPGTPGEGMLSSDLDRIST	ASPVPSDPEKPGT(ph)PGEGMLSSDLDR	T1865	0.96665	Coumarin(1Î¼M)@HepG2 cells	Signaling
35688186	Profiling	O14686	KMT2D	H	C	label-free	Orbitrap Lumos	Enrichment (no details)	[5148400.0, 3322800.0, 7207900.0]	GSLRLCTDSLPETDDSLLCDAGTAISGGKAE	LCTDSLPETDDS(ph)LLCDAGTAISGGK	S1270	0.894478	Coumarin(1Î¼M)@HepG2 cells	Signaling
35688186	Profiling	O14686	KMT2D	H	C	label-free	Orbitrap Lumos	Enrichment (no details)	[0.0, 39434000.0, 54061000.0]	LPNPHVGEVSVLSSGSPRLQETPQDCSGGPV	LAGEDKDSEPAADGPAASEDPSATESDLPNPHVGEVSVLSSGS(ph)PR	S48	0.824705	Coumarin(1Î¼M)@HepG2 cells	Signaling
35688186	Profiling	O14686	KMT2D	H	C	label-free	Orbitrap Lumos		[47406000.0, 56046000.0, 44804000.0]	NLAVPESPGVGGGKASEPLLSPPPFGESRKA	AS(ph)EPLLSPPPFGESR	S2269	0.998055	Caffeine(1Î¼M)@HepG2 cells	Signaling
35688186	Profiling	O14686	KMT2D	H	C	label-free	Orbitrap Lumos		[7872200.0, 11728000.0, 9999000.0]	QQQQQQQQQQQQQQHSAVLALSPSQSPRLLT	QQQQQQQQQQQQQQHS(ph)AVLALSPSQSPR	S3614	0.999998	Caffeine(1Î¼M)@HepG2 cells	Signaling
35688186	Profiling	O14686	KMT2D	H	C	label-free	Orbitrap Lumos	Enrichment (no details)	[8351900.0, 0.0, 10399000.0]	IRSVAEQHTPVCSRFSPPEPGDTPTDEPDAL	FS(ph)PPEPGDTPTDEPDALYVACQGQPK	S373	0.999762	Caffeine(1Î¼M)@HepG2 cells	Signaling
35688186	Profiling	O14686	KMT2D	H	C	label-free	Orbitrap Lumos	Enrichment (no details)	[11506000.0, 14729000.0, 20947000.0]	LPYLSHGASQRSGITSPVEKREDPGTGMGSS	SGITS(ph)PVEK	S2640	0.998889	Caffeine(1Î¼M)@HepG2 cells	Signaling
35688186	Profiling	O14686	KMT2D	H	C	label-free	Orbitrap Lumos	Enrichment (no details)	[0.0, 0.0, 0.0]	EFHTTPPGTPRHQPSTPDPFLKPRCPSLDNL	HQPST(ph)PDPFLKPR	T2240	0.94439	Caffeine(1Î¼M)@HepG2 cells	Signaling
35688186	Profiling	O14686	KMT2D	H	C	label-free	Orbitrap Lumos	Enrichment (no details)	[14328000.0, 15204000.0, 17361000.0]	QQQQQQQQHSAVLALSPSQSPRLLTKLPGQL	QQQQQQQQQQQQQQHSAVLALS(ph)PSQSPR	S3620	0.976196	Caffeine(1Î¼M)@HepG2 cells	Signaling
35688186	Profiling	O14686	KMT2D	H	C	label-free	Orbitrap Lumos	Enrichment (no details)	[20758000.0, 29525000.0, 18287000.0]	SFGATGGPPAHLLTPSPLSGPGGSSLLEKFE	ASFGATGGPPAHLLT(ph)PS(ph)PLSGPGGSSLLEK	S3199	0.994035	Caffeine(1Î¼M)@HepG2 cells	Signaling
35688186	Profiling	O14686	KMT2D	H	C	label-free	Orbitrap Lumos	Enrichment (no details)	[7872200.0, 11728000.0, 9999000.0]	QQQQHSAVLALSPSQSPRLLTKLPGQLLPGH	QQQQQQQQQQQQQQHS(ph)AVLALSPSQS(ph)PR	S3624	0.942299	Caffeine(1Î¼M)@HepG2 cells	Signaling
35688186	Profiling	O14686	KMT2D	H	C	label-free	Orbitrap Lumos	Enrichment (no details)	[0.0, 25189000.0, 13874000.0]	LPNPHVGEVSVLSSGSPRLQETPQDCSGGPV	DSEPAADGPAASEDPSATESDLPNPHVGEVSVLSSGS(ph)PR	S48	0.943152	Caffeine(1Î¼M)@HepG2 cells	Signaling
35688186	Profiling	O14686	KMT2D	H	C	label-free	Orbitrap Lumos		[0.0, 0.0, 0.0]	SPPPEASRLFPPFEESPLSPPPEESPLSPPP	LFPPFEES(ph)PLSPPPEESPLS(ph)PPPEASR	S606	0.795007	Caffeine(1Î¼M)@HepG2 cells	Signaling
35688186	Profiling	O14686	KMT2D	H	C	label-free	Orbitrap Lumos		[0.0, 0.0, 0.0]	QQQQQQHSAVLALSPSQSPRLLTKLPGQLLP	QQQQQQQQQQQQQQHSAVLALS(ph)PS(ph)QSPR	S3622	0.84574	Caffeine(1Î¼M)@HepG2 cells	Signaling
35688186	Profiling	O14686	KMT2D	H	C	label-free	Orbitrap Lumos	Enrichment (no details)	[18083000.0, 24068000.0, 5682000.0]	GVKASPVPSDPEKPGTPGEGMLSSDLDRIST	ASPVPSDPEKPGT(ph)PGEGMLSSDLDR	T1865	0.96665	Coumarin(10Î¼M)@HepG2 cells	Signaling
35688186	Profiling	O14686	KMT2D	H	C	label-free	Orbitrap Lumos	Enrichment (no details)	[0.0, 0.0, 0.0]	GSLRLCTDSLPETDDSLLCDAGTAISGGKAE	LCTDSLPETDDS(ph)LLCDAGTAISGGK	S1270	0.894478	Coumarin(10Î¼M)@HepG2 cells	Signaling
35688186	Profiling	O14686	KMT2D	H	C	label-free	Orbitrap Lumos	Enrichment (no details)	[0.0, 0.0, 19128000.0]	LPNPHVGEVSVLSSGSPRLQETPQDCSGGPV	LAGEDKDSEPAADGPAASEDPSATESDLPNPHVGEVSVLSSGS(ph)PR	S48	0.824705	Coumarin(10Î¼M)@HepG2 cells	Signaling
35688186	Profiling	O14686	KMT2D	H	C	label-free	Orbitrap Lumos		[65979000.0, 2720600.0, 104230000.0]	NLAVPESPGVGGGKASEPLLSPPPFGESRKA	AS(ph)EPLLSPPPFGESR	S2269	0.998055	Caffeine(10Î¼M)@HepG2 cells	Signaling
35688186	Profiling	O14686	KMT2D	H	C	label-free	Orbitrap Lumos		[89990000.0, 29793000.0, 27310000.0]	QQQQQQQQQQQQQQHSAVLALSPSQSPRLLT	QQQQQQQQQQQQQQHS(ph)AVLALSPSQSPR	S3614	0.999998	Caffeine(10Î¼M)@HepG2 cells	Signaling
35688186	Profiling	O14686	KMT2D	H	C	label-free	Orbitrap Lumos	Enrichment (no details)	[0.0, 24077000.0, 47074000.0]	IRSVAEQHTPVCSRFSPPEPGDTPTDEPDAL	FS(ph)PPEPGDTPTDEPDALYVACQGQPK	S373	0.999762	Caffeine(10Î¼M)@HepG2 cells	Signaling
35688186	Profiling	O14686	KMT2D	H	C	label-free	Orbitrap Lumos	Enrichment (no details)	[37076000.0, 53849000.0, 61053000.0]	LPYLSHGASQRSGITSPVEKREDPGTGMGSS	SGITS(ph)PVEK	S2640	0.998889	Caffeine(10Î¼M)@HepG2 cells	Signaling
35688186	Profiling	O14686	KMT2D	H	C	label-free	Orbitrap Lumos	Enrichment (no details)	[5414500.0, 0.0, 2290500.0]	EFHTTPPGTPRHQPSTPDPFLKPRCPSLDNL	HQPST(ph)PDPFLKPR	T2240	0.94439	Caffeine(10Î¼M)@HepG2 cells	Signaling
35688186	Profiling	O14686	KMT2D	H	C	label-free	Orbitrap Lumos	Enrichment (no details)	[30625000.0, 10362000.0, 9983600.0]	QQQQQQQQHSAVLALSPSQSPRLLTKLPGQL	QQQQQQQQQQQQQQHSAVLALS(ph)PSQSPR	S3620	0.976196	Caffeine(10Î¼M)@HepG2 cells	Signaling
35688186	Profiling	O14686	KMT2D	H	C	label-free	Orbitrap Lumos	Enrichment (no details)	[34523000.0, 150400000.0, 85813000.0]	SFGATGGPPAHLLTPSPLSGPGGSSLLEKFE	ASFGATGGPPAHLLT(ph)PS(ph)PLSGPGGSSLLEK	S3199	0.994035	Caffeine(10Î¼M)@HepG2 cells	Signaling
35688186	Profiling	O14686	KMT2D	H	C	label-free	Orbitrap Lumos	Enrichment (no details)	[0.0, 0.0, 27310000.0]	QQQQHSAVLALSPSQSPRLLTKLPGQLLPGH	QQQQQQQQQQQQQQHS(ph)AVLALSPSQS(ph)PR	S3624	0.942299	Caffeine(10Î¼M)@HepG2 cells	Signaling
35688186	Profiling	O14686	KMT2D	H	C	label-free	Orbitrap Lumos	Enrichment (no details)	[27059000.0, 21559000.0, 36356000.0]	LPNPHVGEVSVLSSGSPRLQETPQDCSGGPV	DSEPAADGPAASEDPSATESDLPNPHVGEVSVLSSGS(ph)PR	S48	0.943152	Caffeine(10Î¼M)@HepG2 cells	Signaling
35688186	Profiling	O14686	KMT2D	H	C	label-free	Orbitrap Lumos		[0.0, 437860.0, 1493600.0]	SPPPEASRLFPPFEESPLSPPPEESPLSPPP	LFPPFEES(ph)PLSPPPEESPLS(ph)PPPEASR	S606	0.795007	Caffeine(10Î¼M)@HepG2 cells	Signaling
35688186	Profiling	O14686	KMT2D	H	C	label-free	Orbitrap Lumos		[30625000.0, 0.0, 61341000.0]	QQQQQQHSAVLALSPSQSPRLLTKLPGQLLP	QQQQQQQQQQQQQQHSAVLALS(ph)PS(ph)QSPR	S3622	0.84574	Caffeine(10Î¼M)@HepG2 cells	Signaling
35688186	Profiling	O14686	KMT2D	H	C	label-free	Orbitrap Lumos	Enrichment (no details)	[0.0, 0.0, 0.0]	GVKASPVPSDPEKPGTPGEGMLSSDLDRIST	ASPVPSDPEKPGT(ph)PGEGMLSSDLDR	T1865	0.96665	Coumarin(100Î¼M)@HepG2 cells	Signaling
35688186	Profiling	O14686	KMT2D	H	C	label-free	Orbitrap Lumos	Enrichment (no details)	[2268800.0, 0.0, 0.0]	GSLRLCTDSLPETDDSLLCDAGTAISGGKAE	LCTDSLPETDDS(ph)LLCDAGTAISGGK	S1270	0.894478	Coumarin(100Î¼M)@HepG2 cells	Signaling
35688186	Profiling	O14686	KMT2D	H	C	label-free	Orbitrap Lumos	Enrichment (no details)	[20763000.0, 16034000.0, 43279000.0]	LPNPHVGEVSVLSSGSPRLQETPQDCSGGPV	LAGEDKDSEPAADGPAASEDPSATESDLPNPHVGEVSVLSSGS(ph)PR	S48	0.824705	Coumarin(100Î¼M)@HepG2 cells	Signaling
35688186	Profiling	O14686	KMT2D	H	C	label-free	Orbitrap Lumos		[2233800.0, 96749000.0, 2593600.0]	NLAVPESPGVGGGKASEPLLSPPPFGESRKA	AS(ph)EPLLSPPPFGESR	S2269	0.998055	Caffeine(100Î¼M)@HepG2 cells	Signaling
35688186	Profiling	O14686	KMT2D	H	C	label-free	Orbitrap Lumos		[23273000.0, 37556000.0, 39585000.0]	QQQQQQQQQQQQQQHSAVLALSPSQSPRLLT	QQQQQQQQQQQQQQHS(ph)AVLALSPSQSPR	S3614	0.999998	Caffeine(100Î¼M)@HepG2 cells	Signaling
35688186	Profiling	O14686	KMT2D	H	C	label-free	Orbitrap Lumos	Enrichment (no details)	[42556000.0, 57490000.0, 47335000.0]	IRSVAEQHTPVCSRFSPPEPGDTPTDEPDAL	FS(ph)PPEPGDTPTDEPDALYVACQGQPK	S373	0.999762	Caffeine(100Î¼M)@HepG2 cells	Signaling
35688186	Profiling	O14686	KMT2D	H	C	label-free	Orbitrap Lumos	Enrichment (no details)	[32161000.0, 36763000.0, 44585000.0]	LPYLSHGASQRSGITSPVEKREDPGTGMGSS	SGITS(ph)PVEK	S2640	0.998889	Caffeine(100Î¼M)@HepG2 cells	Signaling
35688186	Profiling	O14686	KMT2D	H	C	label-free	Orbitrap Lumos	Enrichment (no details)	[5738200.0, 4018000.0, 0.0]	EFHTTPPGTPRHQPSTPDPFLKPRCPSLDNL	HQPST(ph)PDPFLKPR	T2240	0.94439	Caffeine(100Î¼M)@HepG2 cells	Signaling
35688186	Profiling	O14686	KMT2D	H	C	label-free	Orbitrap Lumos	Enrichment (no details)	[0.0, 39346000.0, 39563000.0]	QQQQQQQQHSAVLALSPSQSPRLLTKLPGQL	QQQQQQQQQQQQQQHSAVLALS(ph)PSQSPR	S3620	0.976196	Caffeine(100Î¼M)@HepG2 cells	Signaling
35688186	Profiling	O14686	KMT2D	H	C	label-free	Orbitrap Lumos	Enrichment (no details)	[51490000.0, 32030000.0, 63208000.0]	SFGATGGPPAHLLTPSPLSGPGGSSLLEKFE	ASFGATGGPPAHLLT(ph)PS(ph)PLSGPGGSSLLEK	S3199	0.994035	Caffeine(100Î¼M)@HepG2 cells	Signaling
35688186	Profiling	O14686	KMT2D	H	C	label-free	Orbitrap Lumos	Enrichment (no details)	[0.0, 0.0, 39585000.0]	QQQQHSAVLALSPSQSPRLLTKLPGQLLPGH	QQQQQQQQQQQQQQHS(ph)AVLALSPSQS(ph)PR	S3624	0.942299	Caffeine(100Î¼M)@HepG2 cells	Signaling
35688186	Profiling	O14686	KMT2D	H	C	label-free	Orbitrap Lumos	Enrichment (no details)	[0.0, 34337000.0, 51757000.0]	LPNPHVGEVSVLSSGSPRLQETPQDCSGGPV	DSEPAADGPAASEDPSATESDLPNPHVGEVSVLSSGS(ph)PR	S48	0.943152	Caffeine(100Î¼M)@HepG2 cells	Signaling
35688186	Profiling	O14686	KMT2D	H	C	label-free	Orbitrap Lumos		[0.0, 0.0, 1946500.0]	SPPPEASRLFPPFEESPLSPPPEESPLSPPP	LFPPFEES(ph)PLSPPPEESPLS(ph)PPPEASR	S606	0.795007	Caffeine(100Î¼M)@HepG2 cells	Signaling
35688186	Profiling	O14686	KMT2D	H	C	label-free	Orbitrap Lumos		[0.0, 32925000.0, 83773000.0]	QQQQQQHSAVLALSPSQSPRLLTKLPGQLLP	QQQQQQQQQQQQQQHSAVLALS(ph)PS(ph)QSPR	S3622	0.84574	Caffeine(100Î¼M)@HepG2 cells	Signaling
35688186	Profiling	O14686	KMT2D	H	C	label-free	Orbitrap Lumos		[2112200.0, 62995000.0, 49196000.0]	NLAVPESPGVGGGKASEPLLSPPPFGESRKA	AS(ph)EPLLSPPPFGESR	S2269	0.998055	Caffeine(1000Î¼M)@HepG2 cells	Signaling
35688186	Profiling	O14686	KMT2D	H	C	label-free	Orbitrap Lumos		[25617000.0, 25728000.0, 24703000.0]	QQQQQQQQQQQQQQHSAVLALSPSQSPRLLT	QQQQQQQQQQQQQQHS(ph)AVLALSPSQSPR	S3614	0.999998	Caffeine(1000Î¼M)@HepG2 cells	Signaling
35688186	Profiling	O14686	KMT2D	H	C	label-free	Orbitrap Lumos	Enrichment (no details)	[29786000.0, 42137000.0, 9393000.0]	IRSVAEQHTPVCSRFSPPEPGDTPTDEPDAL	FS(ph)PPEPGDTPTDEPDALYVACQGQPK	S373	0.999762	Caffeine(1000Î¼M)@HepG2 cells	Signaling
35688186	Profiling	O14686	KMT2D	H	C	label-free	Orbitrap Lumos	Enrichment (no details)	[62057000.0, 44535000.0, 49542000.0]	LPYLSHGASQRSGITSPVEKREDPGTGMGSS	SGITS(ph)PVEK	S2640	0.998889	Caffeine(1000Î¼M)@HepG2 cells	Signaling
35688186	Profiling	O14686	KMT2D	H	C	label-free	Orbitrap Lumos	Enrichment (no details)	[7621700.0, 2384500.0, 5641600.0]	EFHTTPPGTPRHQPSTPDPFLKPRCPSLDNL	HQPST(ph)PDPFLKPR	T2240	0.94439	Caffeine(1000Î¼M)@HepG2 cells	Signaling
35688186	Profiling	O14686	KMT2D	H	C	label-free	Orbitrap Lumos	Enrichment (no details)	[17403000.0, 58906000.0, 92523000.0]	QQQQQQQQHSAVLALSPSQSPRLLTKLPGQL	QQQQQQQQQQQQQQHSAVLALS(ph)PSQSPR	S3620	0.976196	Caffeine(1000Î¼M)@HepG2 cells	Signaling
35688186	Profiling	O14686	KMT2D	H	C	label-free	Orbitrap Lumos	Enrichment (no details)	[23979000.0, 40551000.0, 27480000.0]	SFGATGGPPAHLLTPSPLSGPGGSSLLEKFE	ASFGATGGPPAHLLT(ph)PS(ph)PLSGPGGSSLLEK	S3199	0.994035	Caffeine(1000Î¼M)@HepG2 cells	Signaling
35688186	Profiling	O14686	KMT2D	H	C	label-free	Orbitrap Lumos	Enrichment (no details)	[0.0, 33284000.0, 21464000.0]	LPNPHVGEVSVLSSGSPRLQETPQDCSGGPV	DSEPAADGPAASEDPSATESDLPNPHVGEVSVLSSGS(ph)PR	S48	0.943152	Caffeine(1000Î¼M)@HepG2 cells	Signaling
35688186	Profiling	O14686	KMT2D	H	C	label-free	Orbitrap Lumos	Enrichment (no details)	[0.0, 0.0, 24703000.0]	QQQQHSAVLALSPSQSPRLLTKLPGQLLPGH	QQQQQQQQQQQQQQHS(ph)AVLALSPSQS(ph)PR	S3624	0.942299	Caffeine(1000Î¼M)@HepG2 cells	Signaling
35688186	Profiling	O14686	KMT2D	H	C	label-free	Orbitrap Lumos		[0.0, 0.0, 0.0]	SPPPEASRLFPPFEESPLSPPPEESPLSPPP	LFPPFEES(ph)PLSPPPEESPLS(ph)PPPEASR	S606	0.795007	Caffeine(1000Î¼M)@HepG2 cells	Signaling
35688186	Profiling	O14686	KMT2D	H	C	label-free	Orbitrap Lumos		[17403000.0, 0.0, 32985000.0]	QQQQQQHSAVLALSPSQSPRLLTKLPGQLLP	QQQQQQQQQQQQQQHSAVLALS(ph)PS(ph)QSPR	S3622	0.84574	Caffeine(1000Î¼M)@HepG2 cells	Signaling
35688186	Profiling	O14686	KMT2D	H	C	label-free	Orbitrap Lumos		[4943700.0, 7589200.0, 9977800.0]	NLAVPESPGVGGGKASEPLLSPPPFGESRKA	AS(ph)EPLLSPPPFGESR	S2269	0.999997	Quercetin(0.2Î¼M)@HepG2 cells	Signaling
35688186	Profiling	O14686	KMT2D	H	C	label-free	Orbitrap Lumos	Enrichment (no details)	[0.0, 12343000.0, 0.0]	KASFGATGGPPAHLLTPSPLSGPGGSSLLEK	ASFGAT(ph)GGPPAHLLT(ph)PSPLSGPGGSSLLEK	T3197	0.77044	Quercetin(0.2Î¼M)@HepG2 cells	Signaling
35688186	Profiling	O14686	KMT2D	H	C	label-free	Orbitrap Lumos	Enrichment (no details)	[0.0, 0.0, 0.0]	VSPARDEGSLRLCTDSLPETDDSLLCDAGTA	LCT(ph)DS(ph)LPETDDSLLCDAGTAISGGK	S1263	0.880182	Quercetin(0.2Î¼M)@HepG2 cells	Signaling
35688186	Profiling	O14686	KMT2D	H	C	label-free	Orbitrap Lumos	Enrichment (no details)	[0.0, 0.0, 0.0]	GSLRLCTDSLPETDDSLLCDAGTAISGGKAE	LCTDSLPETDDS(ph)LLCDAGTAISGGK	S1270	0.977497	Quercetin(0.2Î¼M)@HepG2 cells	Signaling
35688186	Profiling	O14686	KMT2D	H	C	label-free	Orbitrap Lumos		[13958000.0, 13251000.0, 19952000.0]	NLAVPESPGVGGGKASEPLLSPPPFGESRKA	AS(ph)EPLLSPPPFGESR	S2269	0.999997	Quercetin(10Î¼M)@HepG2 cells	Signaling
35688186	Profiling	O14686	KMT2D	H	C	label-free	Orbitrap Lumos		[2760000.0, 28301000.0, 33097000.0]	NLAVPESPGVGGGKASEPLLSPPPFGESRKA	AS(ph)EPLLSPPPFGESR	S2269	0.998055	Quercetin(10Î¼M)@HepG2 cells	Signaling
35688186	Profiling	O14686	KMT2D	H	C	label-free	Orbitrap Lumos		[9747900.0, 9127800.0, 7876000.0]	QQQQQQQQQQQQQQHSAVLALSPSQSPRLLT	QQQQQQQQQQQQQQHS(ph)AVLALSPSQSPR	S3614	0.999998	Quercetin(10Î¼M)@HepG2 cells	Signaling
35688186	Profiling	O14686	KMT2D	H	C	label-free	Orbitrap Lumos	Enrichment (no details)	[9733300.0, 5993100.0, 13475000.0]	IRSVAEQHTPVCSRFSPPEPGDTPTDEPDAL	FS(ph)PPEPGDTPTDEPDALYVACQGQPK	S373	0.999762	Quercetin(10Î¼M)@HepG2 cells	Signaling
35688186	Profiling	O14686	KMT2D	H	C	label-free	Orbitrap Lumos	Enrichment (no details)	[16168000.0, 13258000.0, 18051000.0]	LPYLSHGASQRSGITSPVEKREDPGTGMGSS	SGITS(ph)PVEK	S2640	0.998889	Quercetin(10Î¼M)@HepG2 cells	Signaling
35688186	Profiling	O14686	KMT2D	H	C	label-free	Orbitrap Lumos	Enrichment (no details)	[14471000.0, 25087000.0, 16578000.0]	KASFGATGGPPAHLLTPSPLSGPGGSSLLEK	ASFGAT(ph)GGPPAHLLT(ph)PSPLSGPGGSSLLEK	T3197	0.77044	Quercetin(10Î¼M)@HepG2 cells	Signaling
35688186	Profiling	O14686	KMT2D	H	C	label-free	Orbitrap Lumos	Enrichment (no details)	[0.0, 0.0, 0.0]	EFHTTPPGTPRHQPSTPDPFLKPRCPSLDNL	HQPST(ph)PDPFLKPR	T2240	0.94439	Quercetin(10Î¼M)@HepG2 cells	Signaling
35688186	Profiling	O14686	KMT2D	H	C	label-free	Orbitrap Lumos	Enrichment (no details)	[0.0, 0.0, 0.0]	VSPARDEGSLRLCTDSLPETDDSLLCDAGTA	LCT(ph)DS(ph)LPETDDSLLCDAGTAISGGK	S1263	0.880182	Quercetin(10Î¼M)@HepG2 cells	Signaling
35688186	Profiling	O14686	KMT2D	H	C	label-free	Orbitrap Lumos	Enrichment (no details)	[17965000.0, 0.0, 0.0]	QQQQQQQQHSAVLALSPSQSPRLLTKLPGQL	QQQQQQQQQQQQQQHSAVLALS(ph)PSQSPR	S3620	0.976196	Quercetin(10Î¼M)@HepG2 cells	Signaling
35688186	Profiling	O14686	KMT2D	H	C	label-free	Orbitrap Lumos	Enrichment (no details)	[797750.0, 10042000.0, 16935000.0]	SFGATGGPPAHLLTPSPLSGPGGSSLLEKFE	ASFGATGGPPAHLLT(ph)PS(ph)PLSGPGGSSLLEK	S3199	0.994035	Quercetin(10Î¼M)@HepG2 cells	Signaling
35688186	Profiling	O14686	KMT2D	H	C	label-free	Orbitrap Lumos	Enrichment (no details)	[7133400.0, 9915300.0, 5054700.0]	GSLRLCTDSLPETDDSLLCDAGTAISGGKAE	LCTDSLPETDDS(ph)LLCDAGTAISGGK	S1270	0.977497	Quercetin(10Î¼M)@HepG2 cells	Signaling
35688186	Profiling	O14686	KMT2D	H	C	label-free	Orbitrap Lumos	Enrichment (no details)	[0.0, 0.0, 0.0]	QQQQHSAVLALSPSQSPRLLTKLPGQLLPGH	QQQQQQQQQQQQQQHS(ph)AVLALSPSQS(ph)PR	S3624	0.942299	Quercetin(10Î¼M)@HepG2 cells	Signaling
35688186	Profiling	O14686	KMT2D	H	C	label-free	Orbitrap Lumos	Enrichment (no details)	[8779700.0, 11958000.0, 0.0]	LPNPHVGEVSVLSSGSPRLQETPQDCSGGPV	DSEPAADGPAASEDPSATESDLPNPHVGEVSVLSSGS(ph)PR	S48	0.943152	Quercetin(10Î¼M)@HepG2 cells	Signaling
35688186	Profiling	O14686	KMT2D	H	C	label-free	Orbitrap Lumos		[0.0, 0.0, 0.0]	SPPPEASRLFPPFEESPLSPPPEESPLSPPP	LFPPFEES(ph)PLSPPPEESPLS(ph)PPPEASR	S606	0.795007	Quercetin(10Î¼M)@HepG2 cells	Signaling
35688186	Profiling	O14686	KMT2D	H	C	label-free	Orbitrap Lumos		[0.0, 6049900.0, 0.0]	QQQQQQHSAVLALSPSQSPRLLTKLPGQLLP	QQQQQQQQQQQQQQHSAVLALS(ph)PS(ph)QSPR	S3622	0.84574	Quercetin(10Î¼M)@HepG2 cells	Signaling
35755813	Profiling	O14686	KMT2D	H	C	SILAC	LTQ Orbitrap Elite	TiO2	['Present']	KLEGPVSPDVEPGK	LEGPVS(ph)PDVEPGKEETEESK	S1671	>0.75	CSNK2A-HA WT+DMSO@U2OS cell line	Casein Kinase 2 (CSNK2)- inhibitor study
35755813	Profiling	O14686	KMT2D	H	C	SILAC	LTQ Orbitrap Elite	TiO2	['Present']	KLEGPVSPDVEPGK	LEGPVS(ph)PDVEPGKEETEESK	S1671	>0.75	CSNK2A-HA TM+CX-4945@U2OS cell line	Casein Kinase 2 (CSNK2)- inhibitor study
35755813	Profiling	O14686	KMT2D	H	C	SILAC	LTQ Orbitrap Elite	TiO2	['Present']	KLEGPVSPDVEPGK	LEGPVS(ph)PDVEPGKEETEESK	S1671	>0.75	CSNK2A1-HA WT+CX-4945@U2OS cell line	Casein Kinase 2 (CSNK2)- inhibitor study
35947955	Profiling	O14686	KMT2D	H	C	TMT	Q Exactive HF-X	TiO2	[0.252363204956055, -0.108482360839844, -0.185808181762695, -0.18529748916626]	LSLLKQESPAPEPPT	LSLLKQEsPAPEPPT	S4883	0.98	MK2206@PL21 cell line F6 NN	Blood-cancer
35947955	Profiling	O14686	KMT2D	H	C	TMT	Q Exactive HF-X	TiO2	[1.94345331192017, 0.609423160552979, 1.39618253707886, 3.18536376953125]	KEELGASSPSYGPPN	KEELGAssPsyGPPN	S2296	0.99	MK2206@PL21 cell line F6 NN	Blood-cancer
35947955	Profiling	O14686	KMT2D	H	C	TMT	Q Exactive HF-X	TiO2	[-0.435614585876465, 0.57801342010498, 0.626554489135742, -0.510092258453369]	LSLLKQESPAPEPPT	LSLLKQEsPAPEPPT	S4883	0.98	Selinexor@PL21 cell line F6 NN	Blood-cancer
35947955	Profiling	O14686	KMT2D	H	C	TMT	Q Exactive HF-X	TiO2	[-1.03971242904663, -0.513710498809814, -0.475011348724365, 0.151325225830078]	KEELGASSPSYGPPN	KEELGAssPsyGPPN	S2296	0.99	Selinexor@PL21 cell line F6 NN	Blood-cancer
35947955	Profiling	O14686	KMT2D	H	C	TMT	Q Exactive HF-X	TiO2	[-0.252363204956055, -0.755923271179199, -0.168089866638184, 0.18529748916626]	LSLLKQESPAPEPPT	LSLLKQEsPAPEPPT	S4883	0.98	Selinexor+MK2206@PL21 cell line F6 NN	Blood-cancer
35947955	Profiling	O14686	KMT2D	H	C	TMT	Q Exactive HF-X	TiO2	[-1.32507753372192, -1.26953268051147, -1.43885946273804, -0.151325225830078]	KEELGASSPSYGPPN	KEELGAssPsyGPPN	S2296	0.99	Selinexor+MK2206@PL21 cell line F6 NN	Blood-cancer
35947955	Profiling	O14686	KMT2D	H	C	TMT	Q Exactive HF-X	TiO2	[0.408374309539795, 0.0513100624084473, -0.125302314758301, 0.0911431312561035]	LSLLKQESPAPEPPT	LSLLKQEsPAPEPPT	S4883	0.98	MK2206@PL21 cell line F1 CC	Blood-cancer
35947955	Profiling	O14686	KMT2D	H	C	TMT	Q Exactive HF-X	TiO2	[-0.209619045257568, 0.290329456329346, 0.194268226623535, -0.0911431312561035]	LSLLKQESPAPEPPT	LSLLKQEsPAPEPPT	S4883	0.98	Selinexor+MK2206@PL21 cell line F1 CC	Blood-cancer
35947955	Profiling	O14686	KMT2D	H	C	TMT	Q Exactive HF-X	TiO2	[0.209619045257568, -0.0513100624084473, 0.125302314758301, -0.169723987579346]	LSLLKQESPAPEPPT	LSLLKQEsPAPEPPT	S4883	0.98	Selinexor@PL21 cell line F1 CC	Blood-cancer
35947955	Profiling	O14686	KMT2D	H	C	TMT	Q Exactive HF-X	TiO2	[0.129255294799805, -1.0338659286499, -0.236270427703857, -0.0453662872314453]	LSLLKQESPAPEPPT	LSLLKQEsPAPEPPT	S4883	0.98	MK2206@PL21 cell line F4 MBO	Blood-cancer
35947955	Profiling	O14686	KMT2D	H	C	TMT	Q Exactive HF-X	TiO2	[0.378109455108643, 0.555957317352295, 0.440540790557861, 0.839365482330322]	LGFVDSPSSGTHLGG	LGFVDsPsSGTHLGG	S2311	0.86	MK2206@PL21 cell line F4 MBO	Blood-cancer
35947955	Profiling	O14686	KMT2D	H	C	TMT	Q Exactive HF-X	TiO2	[0.679157257080078, 0.702354907989502, 0.837719440460205, 0.568681716918945]	KEELGASSPSYGPPN	KEELGAssPsyGPPN	S2296	0.99	MK2206@PL21 cell line F4 MBO	Blood-cancer
35947955	Profiling	O14686	KMT2D	H	C	TMT	Q Exactive HF-X	TiO2	[0.129255294799805, -1.0338659286499, -0.236270427703857, -0.0453662872314453]	LSLLKQESPAPEPPT	LSLLKQEsPAPEPPT	S4883	0.98	MK2206@PL21 cell line F2 CC	Blood-cancer
35947955	Profiling	O14686	KMT2D	H	C	TMT	Q Exactive HF-X	TiO2	[0.378109455108643, 0.555957317352295, 0.440540790557861, 0.839365482330322]	LGFVDSPSSGTHLGG	LGFVDsPsSGTHLGG	S2311	0.86	MK2206@PL21 cell line F2 CC	Blood-cancer
35947955	Profiling	O14686	KMT2D	H	C	TMT	Q Exactive HF-X	TiO2	[0.679157257080078, 0.702354907989502, 0.837719440460205, 0.568681716918945]	KEELGASSPSYGPPN	KEELGAssPsyGPPN	S2296	0.99	MK2206@PL21 cell line F2 CC	Blood-cancer
35947955	Profiling	O14686	KMT2D	H	C	TMT	Q Exactive HF-X	TiO2	[0.232692241668701, 0.591449737548828, 0.544326305389404, 0.547464847564697]	LSLLKQESPAPEPPT	LSLLKQEsPAPEPPT	S4883	0.98	MK2206@PL21 cell line F3 MBO	Blood-cancer
35947955	Profiling	O14686	KMT2D	H	C	TMT	Q Exactive HF-X	TiO2	[-0.0436129570007324, -0.196837902069092, -0.172281265258789, -0.194682598114014]	KEELGASSPSYGPPN	KEELGAssPsyGPPN	S2296	0.99	MK2206@PL21 cell line F3 MBO	Blood-cancer
35947955	Profiling	O14686	KMT2D	H	C	TMT	Q Exactive HF-X	TiO2	[-0.354270935058594, 0.81257152557373, -0.0566048622131348, 0.0453662872314453]	LSLLKQESPAPEPPT	LSLLKQEsPAPEPPT	S4883	0.98	Selinexor+MK2206@PL21 cell line F4 MBO	Blood-cancer
35947955	Profiling	O14686	KMT2D	H	C	TMT	Q Exactive HF-X	TiO2	[-0.378109455108643, -0.306317806243896, -0.440540790557861, -0.490966320037842]	LGFVDSPSSGTHLGG	LGFVDsPsSGTHLGG	S2311	0.86	Selinexor+MK2206@PL21 cell line F4 MBO	Blood-cancer
35947955	Profiling	O14686	KMT2D	H	C	TMT	Q Exactive HF-X	TiO2	[-0.638847351074219, -0.557281970977783, -0.464377880096436, -0.568681716918945]	KEELGASSPSYGPPN	KEELGAssPsyGPPN	S2296	0.99	Selinexor+MK2206@PL21 cell line F4 MBO	Blood-cancer
35947955	Profiling	O14686	KMT2D	H	C	TMT	Q Exactive HF-X	TiO2	[-0.354270935058594, 0.81257152557373, -0.0566048622131348, 0.0453662872314453]	LSLLKQESPAPEPPT	LSLLKQEsPAPEPPT	S4883	0.98	Selinexor+MK2206@PL21 cell line F2 CC	Blood-cancer
35947955	Profiling	O14686	KMT2D	H	C	TMT	Q Exactive HF-X	TiO2	[-0.378109455108643, -0.306317806243896, -0.440540790557861, -0.490966320037842]	LGFVDSPSSGTHLGG	LGFVDsPsSGTHLGG	S2311	0.86	Selinexor+MK2206@PL21 cell line F2 CC	Blood-cancer
35947955	Profiling	O14686	KMT2D	H	C	TMT	Q Exactive HF-X	TiO2	[-0.638847351074219, -0.557281970977783, -0.464377880096436, -0.568681716918945]	KEELGASSPSYGPPN	KEELGAssPsyGPPN	S2296	0.99	Selinexor+MK2206@PL21 cell line F2 CC	Blood-cancer
35947955	Profiling	O14686	KMT2D	H	C	TMT	Q Exactive HF-X	TiO2	[-0.588688373565674, -0.893461227416992, -0.442025661468506, -0.374804973602295]	LSLLKQESPAPEPPT	LSLLKQEsPAPEPPT	S4883	0.98	Selinexor+MK2206@PL21 cell line F3 MBO	Blood-cancer
35947955	Profiling	O14686	KMT2D	H	C	TMT	Q Exactive HF-X	TiO2	[0.147983074188232, 0.268580913543701, 0.0358390808105469, 0.221923351287842]	KEELGASSPSYGPPN	KEELGAssPsyGPPN	S2296	0.99	Selinexor+MK2206@PL21 cell line F3 MBO	Blood-cancer
35947955	Profiling	O14686	KMT2D	H	C	TMT	Q Exactive HF-X	TiO2	[0.0900869369506836, 0.617709159851074, 0.976265430450439, -0.679380416870117]	LSLLKQESPAPEPPT	LSLLKQEsPAPEPPT	S4883	0.98	Selinexor@PL21 cell line F4 MBO	Blood-cancer
35947955	Profiling	O14686	KMT2D	H	C	TMT	Q Exactive HF-X	TiO2	[-0.467358112335205, -0.293849468231201, -0.478719234466553, -0.61336088180542]	LGFVDSPSSGTHLGG	LGFVDsPsSGTHLGG	S2311	0.86	Selinexor@PL21 cell line F4 MBO	Blood-cancer
35947955	Profiling	O14686	KMT2D	H	C	TMT	Q Exactive HF-X	TiO2	[-0.649856567382813, -0.40530252456665, -0.483371257781982, -0.813959121704102]	KEELGASSPSYGPPN	KEELGAssPsyGPPN	S2296	0.99	Selinexor@PL21 cell line F4 MBO	Blood-cancer
35947955	Profiling	O14686	KMT2D	H	C	TMT	Q Exactive HF-X	TiO2	[0.0900869369506836, 0.617709159851074, 0.976265430450439, -0.679380416870117]	LSLLKQESPAPEPPT	LSLLKQEsPAPEPPT	S4883	0.98	Selinexor@PL21 cell line F2 CC	Blood-cancer
35947955	Profiling	O14686	KMT2D	H	C	TMT	Q Exactive HF-X	TiO2	[-0.467358112335205, -0.293849468231201, -0.478719234466553, -0.61336088180542]	LGFVDSPSSGTHLGG	LGFVDsPsSGTHLGG	S2311	0.86	Selinexor@PL21 cell line F2 CC	Blood-cancer
35947955	Profiling	O14686	KMT2D	H	C	TMT	Q Exactive HF-X	TiO2	[-0.649856567382813, -0.40530252456665, -0.483371257781982, -0.813959121704102]	KEELGASSPSYGPPN	KEELGAssPsyGPPN	S2296	0.99	Selinexor@PL21 cell line F2 CC	Blood-cancer
35947955	Profiling	O14686	KMT2D	H	C	TMT	Q Exactive HF-X	TiO2	[0.560801982879639, 0.273782730102539, 0.343986034393311, -0.208813190460205]	LSLLKQESPAPEPPT	LSLLKQEsPAPEPPT	S4883	0.98	Selinexor@PL21 cell line F3 MBO	Blood-cancer
35947955	Profiling	O14686	KMT2D	H	C	TMT	Q Exactive HF-X	TiO2	[0.0436129570007324, 0.196837902069092, -0.0358390808105469, 0.194682598114014]	KEELGASSPSYGPPN	KEELGAssPsyGPPN	S2296	0.99	Selinexor@PL21 cell line F3 MBO	Blood-cancer
35947955	Profiling	O14686	KMT2D	H	C	TMT	Q Exactive HF-X	TiO2	[-0.0900869369506836, -0.617709159851074, 0.0566048622131348, 0.0968799591064453]	LSLLKQESPAPEPPT	LSLLKQEsPAPEPPT	S4883	0.98	DMSO@PL21 cell line F4 MBO	Blood-cancer
35947955	Profiling	O14686	KMT2D	H	C	TMT	Q Exactive HF-X	TiO2	[0.5441575050354, 0.293849468231201, 0.553877353668213, 0.490966320037842]	LGFVDSPSSGTHLGG	LGFVDsPsSGTHLGG	S2311	0.86	DMSO@PL21 cell line F4 MBO	Blood-cancer
35947955	Profiling	O14686	KMT2D	H	C	TMT	Q Exactive HF-X	TiO2	[0.638847351074219, 0.40530252456665, 0.464377880096436, 0.623445510864258]	KEELGASSPSYGPPN	KEELGAssPsyGPPN	S2296	0.99	DMSO@PL21 cell line F4 MBO	Blood-cancer
35947955	Profiling	O14686	KMT2D	H	C	TMT	Q Exactive HF-X	TiO2	[0.868696212768555, 0.108482360839844, 0.168089866638184, 0.557887554168701]	LSLLKQESPAPEPPT	LSLLKQEsPAPEPPT	S4883	0.98	DMSO@PL21 cell line F6 NN	Blood-cancer
35947955	Profiling	O14686	KMT2D	H	C	TMT	Q Exactive HF-X	TiO2	[1.03971242904663, 0.513710498809814, 0.475011348724365, -1.64498138427734]	KEELGASSPSYGPPN	KEELGAssPsyGPPN	S2296	0.99	DMSO@PL21 cell line F6 NN	Blood-cancer
35947955	Profiling	O14686	KMT2D	H	C	TMT	Q Exactive HF-X	TiO2	[-0.585120677947998, -0.348076343536377, -0.32133674621582, 0.468926906585693]	LSLLKQESPAPEPPT	LSLLKQEsPAPEPPT	S4883	0.98	DMSO@PL21 cell line F1 CC	Blood-cancer
35947955	Profiling	O14686	KMT2D	H	C	TMT	Q Exactive HF-X	TiO2	[-0.0900869369506836, -0.617709159851074, 0.0566048622131348, 0.0968799591064453]	LSLLKQESPAPEPPT	LSLLKQEsPAPEPPT	S4883	0.98	DMSO@PL21 cell line F2 CC	Blood-cancer
35947955	Profiling	O14686	KMT2D	H	C	TMT	Q Exactive HF-X	TiO2	[0.5441575050354, 0.293849468231201, 0.553877353668213, 0.490966320037842]	LGFVDSPSSGTHLGG	LGFVDsPsSGTHLGG	S2311	0.86	DMSO@PL21 cell line F2 CC	Blood-cancer
35947955	Profiling	O14686	KMT2D	H	C	TMT	Q Exactive HF-X	TiO2	[0.638847351074219, 0.40530252456665, 0.464377880096436, 0.623445510864258]	KEELGASSPSYGPPN	KEELGAssPsyGPPN	S2296	0.99	DMSO@PL21 cell line F2 CC	Blood-cancer
35947955	Profiling	O14686	KMT2D	H	C	TMT	Q Exactive HF-X	TiO2	[-0.232692241668701, -0.273782730102539, -0.343986034393311, 0.208813190460205]	LSLLKQESPAPEPPT	LSLLKQEsPAPEPPT	S4883	0.98	DMSO@PL21 cell line F3 MBO	Blood-cancer
35947955	Profiling	O14686	KMT2D	H	C	TMT	Q Exactive HF-X	TiO2	[-0.0588650703430176, -0.242619037628174, 0.0716085433959961, -0.704487323760986]	KEELGASSPSYGPPN	KEELGAssPsyGPPN	S2296	0.99	DMSO@PL21 cell line F3 MBO	Blood-cancer
35947955	Profiling	O14686	KMT2D	H	C	TMT	Q Exactive HF-X	TiO2	[0.781462669372559, 0.107899188995361, 0.267979621887207, -0.0720038414001465]	GTPRHQPSTPDPFLK	GtPRHQPstPDPFLk	S2239	0.99	MK2206@MV4-11 cell line F2 CC	Blood-cancer
35947955	Profiling	O14686	KMT2D	H	C	TMT	Q Exactive HF-X	TiO2	[-0.227108955383301, 0.0976896286010742, -0.0532627105712891, -0.0539512634277344]	LEGKSPDTGPDWLKQ	LEGKsPDtGPDWLKQ	T4852	0.99	MK2206@MV4-11 cell line F2 CC	Blood-cancer
35947955	Profiling	O14686	KMT2D	H	C	TMT	Q Exactive HF-X	TiO2	[0.838992118835449, 0.927335739135742, 1.02450609207153, 1.0813889503479]	KEELGASSPSYGPPN	KEELGAssPsyGPPN	S2296	0.98	MK2206@MV4-11 cell line F2 CC	Blood-cancer
35947955	Profiling	O14686	KMT2D	H	C	TMT	Q Exactive HF-X	TiO2	[0.334856510162354, -0.111262798309326, 0.399819850921631, 0.388106346130371]	GTPRHQPSTPDPFLK	GtPRHQPstPDPFLk	S2239	0.99	MK2206@MV4-11 cell line F3 MBO	Blood-cancer
35947955	Profiling	O14686	KMT2D	H	C	TMT	Q Exactive HF-X	TiO2	[-0.178463459014893, -0.125263690948486, 0.0487422943115234, 0.0925946235656738]	LEGKSPDTGPDWLKQ	LEGKsPDtGPDWLKQ	T4852	0.99	MK2206@MV4-11 cell line F3 MBO	Blood-cancer
35947955	Profiling	O14686	KMT2D	H	C	TMT	Q Exactive HF-X	TiO2	[0.72972583770752, 0.573341369628906, 1.22178983688354, 1.48711204528809]	KEELGASSPSYGPPN	KEELGAssPsyGPPN	S2296	0.98	MK2206@MV4-11 cell line F3 MBO	Blood-cancer
35947955	Profiling	O14686	KMT2D	H	C	TMT	Q Exactive HF-X	TiO2	[-0.156698703765869, -0.157997608184814, 0.0877528190612793, 0.181039810180664]	LEGKSPDTGPDWLKQ	LEGKsPDtGPDWLKQ	T4852	0.99	MK2206@MV4-11 cell line F4 MBO	Blood-cancer
35947955	Profiling	O14686	KMT2D	H	C	TMT	Q Exactive HF-X	TiO2	[0.762336254119873, 0.937432289123535, 0.817093849182129, 1.23185539245605]	KEELGASSPSYGPPN	KEELGAssPsyGPPN	S2296	0.98	MK2206@MV4-11 cell line F4 MBO	Blood-cancer
35947955	Profiling	O14686	KMT2D	H	C	TMT	Q Exactive HF-X	TiO2	[-0.376534938812256, -0.0244112014770508, -0.325455665588379, -0.945120811462402]	LEGKSPDTGPDWLKQ	LEGKsPDtGPDWLKQ	T4852	0.99	MK2206@MV4-11 cell line F5 NN	Blood-cancer
35947955	Profiling	O14686	KMT2D	H	C	TMT	Q Exactive HF-X	TiO2	[-0.321780204772949, -0.383596897125244, -1.1033821105957, -1.50043725967407]	GTPRHQPSTPDPFLK	GtPRHQPstPDPFLk	S2239	0.99	Selinexor+MK2206@MV4-11 cell line F2 CC	Blood-cancer
35947955	Profiling	O14686	KMT2D	H	C	TMT	Q Exactive HF-X	TiO2	[0.227108955383301, 0.241820335388184, 0.266533851623535, 0.0539512634277344]	LEGKSPDTGPDWLKQ	LEGKsPDtGPDWLKQ	T4852	0.99	Selinexor+MK2206@MV4-11 cell line F2 CC	Blood-cancer
35947955	Profiling	O14686	KMT2D	H	C	TMT	Q Exactive HF-X	TiO2	[-0.838992118835449, -0.927335739135742, -1.15049314498901, -1.3038592338562]	KEELGASSPSYGPPN	KEELGAssPsyGPPN	S2296	0.98	Selinexor+MK2206@MV4-11 cell line F2 CC	Blood-cancer
35947955	Profiling	O14686	KMT2D	H	C	TMT	Q Exactive HF-X	TiO2	[-0.67267370223999, 0.111262798309326, -0.588934421539307, -0.420563697814941]	GTPRHQPSTPDPFLK	GtPRHQPstPDPFLk	S2239	0.99	Selinexor+MK2206@MV4-11 cell line F3 MBO	Blood-cancer
35947955	Profiling	O14686	KMT2D	H	C	TMT	Q Exactive HF-X	TiO2	[0.151573657989502, 0.094235897064209, -0.0151891708374023, 0.287073612213135]	LEGKSPDTGPDWLKQ	LEGKsPDtGPDWLKQ	T4852	0.99	Selinexor+MK2206@MV4-11 cell line F3 MBO	Blood-cancer
35947955	Profiling	O14686	KMT2D	H	C	TMT	Q Exactive HF-X	TiO2	[-0.72972583770752, -1.00459003448486, -1.5841498374939, -0.792909622192383]	KEELGASSPSYGPPN	KEELGAssPsyGPPN	S2296	0.98	Selinexor+MK2206@MV4-11 cell line F3 MBO	Blood-cancer
35947955	Profiling	O14686	KMT2D	H	C	TMT	Q Exactive HF-X	TiO2	[0.204358577728271, -0.622219562530518, -0.192114353179932, -0.453545570373535]	LEGKSPDTGPDWLKQ	LEGKsPDtGPDWLKQ	T4852	0.99	Selinexor+MK2206@MV4-11 cell line F4 MBO	Blood-cancer
35947955	Profiling	O14686	KMT2D	H	C	TMT	Q Exactive HF-X	TiO2	[-0.762336254119873, -0.937432289123535, -0.817093849182129, -1.09163570404053]	KEELGASSPSYGPPN	KEELGAssPsyGPPN	S2296	0.98	Selinexor+MK2206@MV4-11 cell line F4 MBO	Blood-cancer
35947955	Profiling	O14686	KMT2D	H	C	TMT	Q Exactive HF-X	TiO2	[-0.101121425628662, -0.184432983398438, 0.0212831497192383, -0.145439147949219]	LEGKSPDTGPDWLKQ	LEGKsPDtGPDWLKQ	T4852	0.99	Selinexor+MK2206@MV4-11 cell line F5 NN	Blood-cancer
35947955	Profiling	O14686	KMT2D	H	C	TMT	Q Exactive HF-X	TiO2	[0.321780204772949, -0.107899188995361, -0.267979621887207, 0.311267375946045]	GTPRHQPSTPDPFLK	GtPRHQPstPDPFLk	S2239	0.99	Selinexor@MV4-11 cell line F2 CC	Blood-cancer
35947955	Profiling	O14686	KMT2D	H	C	TMT	Q Exactive HF-X	TiO2	[0.378211975097656, -0.0976896286010742, 0.0440216064453125, 0.414676666259766]	LEGKSPDTGPDWLKQ	LEGKsPDtGPDWLKQ	T4852	0.99	Selinexor@MV4-11 cell line F2 CC	Blood-cancer
35947955	Profiling	O14686	KMT2D	H	C	TMT	Q Exactive HF-X	TiO2	[-1.02058029174805, -1.22390842437744, -1.02450609207153, -0.867315769195557]	KEELGASSPSYGPPN	KEELGAssPsyGPPN	S2296	0.98	Selinexor@MV4-11 cell line F2 CC	Blood-cancer
35947955	Profiling	O14686	KMT2D	H	C	TMT	Q Exactive HF-X	TiO2	[-0.334856510162354, -0.276517391204834, -0.399819850921631, -0.167073249816895]	GTPRHQPSTPDPFLK	GtPRHQPstPDPFLk	S2239	0.99	Selinexor@MV4-11 cell line F3 MBO	Blood-cancer
35947955	Profiling	O14686	KMT2D	H	C	TMT	Q Exactive HF-X	TiO2	[-0.151573657989502, 0.0789341926574707, 0.0151891708374023, -0.562778949737549]	LEGKSPDTGPDWLKQ	LEGKsPDtGPDWLKQ	T4852	0.99	Selinexor@MV4-11 cell line F3 MBO	Blood-cancer
35947955	Profiling	O14686	KMT2D	H	C	TMT	Q Exactive HF-X	TiO2	[-1.60721778869629, -0.573341369628906, -0.993922710418701, -0.762030601501465]	KEELGASSPSYGPPN	KEELGAssPsyGPPN	S2296	0.98	Selinexor@MV4-11 cell line F3 MBO	Blood-cancer
35947955	Profiling	O14686	KMT2D	H	C	TMT	Q Exactive HF-X	TiO2	[-0.0948977470397949, 0.157997608184814, -0.0672059059143066, -0.181039810180664]	LEGKSPDTGPDWLKQ	LEGKsPDtGPDWLKQ	T4852	0.99	Selinexor@MV4-11 cell line F4 MBO	Blood-cancer
35947955	Profiling	O14686	KMT2D	H	C	TMT	Q Exactive HF-X	TiO2	[-1.07097196578979, -1.83777523040771, -0.95451831817627, -1.19942569732666]	KEELGASSPSYGPPN	KEELGAssPsyGPPN	S2296	0.98	Selinexor@MV4-11 cell line F4 MBO	Blood-cancer
35947955	Profiling	O14686	KMT2D	H	C	TMT	Q Exactive HF-X	TiO2	[0.101121425628662, 0.295557975769043, -0.0212831497192383, 0.251139640808105]	LEGKSPDTGPDWLKQ	LEGKsPDtGPDWLKQ	T4852	0.99	Selinexor@MV4-11 cell line F1 CC	Blood-cancer
35947955	Profiling	O14686	KMT2D	H	C	TMT	Q Exactive HF-X	TiO2	[0.698232173919678, 0.2699875831604, 0.537588596343994, 0.167073249816895]	GTPRHQPSTPDPFLK	GtPRHQPstPDPFLk	S2239	0.99	DMSO@MV4-11 cell line F3 MBO	Blood-cancer
35947955	Profiling	O14686	KMT2D	H	C	TMT	Q Exactive HF-X	TiO2	[0.356180667877197, -0.0789341926574707, -0.280713081359863, -0.0925946235656738]	LEGKSPDTGPDWLKQ	LEGKsPDtGPDWLKQ	T4852	0.99	DMSO@MV4-11 cell line F3 MBO	Blood-cancer
35947955	Profiling	O14686	KMT2D	H	C	TMT	Q Exactive HF-X	TiO2	[0.765322685241699, 1.46268749237061, 0.993922710418701, 0.762030601501465]	KEELGASSPSYGPPN	KEELGAssPsyGPPN	S2296	0.98	DMSO@MV4-11 cell line F3 MBO	Blood-cancer
35947955	Profiling	O14686	KMT2D	H	C	TMT	Q Exactive HF-X	TiO2	[-0.546845436096191, 0.4417405128479, 0.57688045501709, 0.0720038414001465]	GTPRHQPSTPDPFLK	GtPRHQPstPDPFLk	S2239	0.99	DMSO@MV4-11 cell line F2 CC	Blood-cancer
35947955	Profiling	O14686	KMT2D	H	C	TMT	Q Exactive HF-X	TiO2	[-1.03667068481445, -0.225427627563477, -0.0440216064453125, -0.700896263122559]	LEGKSPDTGPDWLKQ	LEGKsPDtGPDWLKQ	T4852	0.99	DMSO@MV4-11 cell line F2 CC	Blood-cancer
35947955	Profiling	O14686	KMT2D	H	C	TMT	Q Exactive HF-X	TiO2	[1.1630687713623, 1.09707069396973, 1.11599493026733, 0.867315769195557]	KEELGASSPSYGPPN	KEELGAssPsyGPPN	S2296	0.98	DMSO@MV4-11 cell line F2 CC	Blood-cancer
35947955	Profiling	O14686	KMT2D	H	C	TMT	Q Exactive HF-X	TiO2	[0.0948977470397949, 0.196738719940186, 0.0672059059143066, 0.192780494689941]	LEGKSPDTGPDWLKQ	LEGKsPDtGPDWLKQ	T4852	0.99	DMSO@MV4-11 cell line F4 MBO	Blood-cancer
35947955	Profiling	O14686	KMT2D	H	C	TMT	Q Exactive HF-X	TiO2	[1.3695387840271, 1.6413631439209, 1.63976287841797, 1.09163570404053]	KEELGASSPSYGPPN	KEELGAssPsyGPPN	S2296	0.98	DMSO@MV4-11 cell line F4 MBO	Blood-cancer
35947955	Profiling	O14686	KMT2D	H	C	TMT	Q Exactive HF-X	TiO2	[0.546458721160889, 0.0244112014770508, 0.274473190307617, 0.145439147949219]	LEGKSPDTGPDWLKQ	LEGKsPDtGPDWLKQ	T4852	0.99	DMSO@MV4-11 cell line F5 NN	Blood-cancer
36060052	Profiling	O14686	KMT2D	H	C	SILAC	Q Exactive Plus	TiO2	['Present']	EAEGPGGKEKGLEGKSPDTGPDWLKQFDAVL		S4849	0.99992	Eto@U2OS cells	PPM1D inhibition
36060052	Profiling	O14686	KMT2D	H	C	SILAC	Q Exactive Plus	TiO2	['Present']	EFHTTPPGTPRHQPSTPDPFLKPRCPSLDNL		T2240	0.811752	Eto@U2OS cells	PPM1D inhibition
36060052	Profiling	O14686	KMT2D	H	C	SILAC	Q Exactive Plus	TiO2	['Present']	EAEGPGGKEKGLEGKSPDTGPDWLKQFDAVL		S4849	0.99992	Eto+PPM1Di@U2OS cells	PPM1D inhibition
36060052	Profiling	O14686	KMT2D	H	C	SILAC	Q Exactive Plus	TiO2	['Present']	EFHTTPPGTPRHQPSTPDPFLKPRCPSLDNL		T2240	0.811752	Eto+PPM1Di@U2OS cells	PPM1D inhibition
36060052	Profiling	O14686	KMT2D	H	C	SILAC	Q Exactive Plus	TiO2	['Present']	EAEGPGGKEKGLEGKSPDTGPDWLKQFDAVL		S4849	0.99992	DMSO@U2OS cells_36060052	PPM1D inhibition
36060052	Profiling	O14686	KMT2D	H	C	SILAC	Q Exactive Plus	TiO2	['Present']	EFHTTPPGTPRHQPSTPDPFLKPRCPSLDNL		T2240	0.811752	DMSO@U2OS cells_36060052	PPM1D inhibition
36183837	Profiling	O14686	KMT2D	H	C	TMT	Q Exactive	IMAC	['Present', 'Present', 'Present']	GVEHMECEIKLEGPVSPDVEPGKEETEESKK	LEGPVS(ph)PDVEPGKEETEESK	S1671	0.999998	DMSO@UWB cells	Malignant neoplasm of ovary
36183837	Profiling	O14686	KMT2D	H	C	TMT	Q Exactive	IMAC	['Present', 'Present', 'Present']	GVEHMECEIKLEGPVSPDVEPGKEETEESKK	LEGPVS(ph)PDVEPGKEETEESK	S1671	0.999998	DMSO@UWB+B cells	Malignant neoplasm of ovary
36183837	Profiling	O14686	KMT2D	H	C	TMT	Q Exactive	IMAC	['Present', 'Present', 'Present']	GVEHMECEIKLEGPVSPDVEPGKEETEESKK	LEGPVS(ph)PDVEPGKEETEESK	S1671	0.999998	Rucaparib@UWB cells	Malignant neoplasm of ovary
36183837	Profiling	O14686	KMT2D	H	C	TMT	Q Exactive	IMAC	['Present', 'Present', 'Present']	GVEHMECEIKLEGPVSPDVEPGKEETEESKK	LEGPVS(ph)PDVEPGKEETEESK	S1671	0.999998	Rucaparib@UWB+B cells	Malignant neoplasm of ovary
36293151	Profiling	O14686	KMT2D	H	C	TMT	LTQ-Orbitrap Velos	TiO2	['Present', 'Present', 'Present', 'Present']			S4738	> 0.75	Alpha-AMA(0.5h)@Huh7 cells	Hepatotoxicity
36293151	Profiling	O14686	KMT2D	H	C	TMT	LTQ-Orbitrap Velos	TiO2	['Present', 'Present', 'Present', 'Present']			S4738	> 0.75	Alpha-AMA(0h)@Huh7 cells	Hepatotoxicity
36293151	Profiling	O14686	KMT2D	H	C	TMT	LTQ-Orbitrap Velos	TiO2	['Present', 'Present', 'Present', 'Present']			S4738	> 0.75	Alpha-AMA(12h)@Huh7 cells	Hepatotoxicity
36293151	Profiling	O14686	KMT2D	H	C	TMT	LTQ-Orbitrap Velos	TiO2	['Present', 'Present', 'Present', 'Present']			S4738	> 0.75	Alpha-AMA(1h)@Huh7 cells	Hepatotoxicity
36293151	Profiling	O14686	KMT2D	H	C	TMT	LTQ-Orbitrap Velos	TiO2	['Present', 'Present', 'Present', 'Present']			S4738	> 0.75	Alpha-AMA(3h)@Huh7 cells	Hepatotoxicity
36293151	Profiling	O14686	KMT2D	H	C	TMT	LTQ-Orbitrap Velos	TiO2	['Present', 'Present', 'Present', 'Present']			S4738	> 0.75	Alpha-AMA(6h)@Huh7 cells	Hepatotoxicity
36357940	Profiling	O14686	KMT2D	H	C	TMT	Q-Exactive-orbitrap	IMAC	['Present', 'Present', 'Present', 'Present']			S1858	99.4	JPH203 (15min)@KKU-055-BTC cell line	Signaling
36357940	Profiling	O14686	KMT2D	H	C	TMT	Q-Exactive-orbitrap	IMAC	['Present', 'Present', 'Present', 'Present']			S1606	99.6	JPH203 (30min)@KKU-213-BTC cell line	Signaling
36357940	Profiling	O14686	KMT2D	H	C	TMT	Q-Exactive-orbitrap	IMAC	['Present', 'Present', 'Present', 'Present']			S1858	99.4	DMSO@KKU-055-BTC cell line	Signaling
36357940	Profiling	O14686	KMT2D	H	C	TMT	Q-Exactive-orbitrap	IMAC	['Present', 'Present', 'Present', 'Present']			S1606	99.6	DMSO@KKU-213-BTC cell line	Signaling
36477497	Profiling	O14686	KMT2D	H	C	Label-free	Orbitrap	Enrichment (no details)	[]		FS(ph)PPEPGDTPTDEPDALYVACQGQPK	S373	0.997583	WT+Salmonella@HeLa cells	Salmonella infection
36477497	Profiling	O14686	KMT2D	H	C	Label-free	Orbitrap	Enrichment (no details)	[]		GLEGKS(ph)PDTGPDWLK	S4849	0.999947	WT+Salmonella@HeLa cells	Salmonella infection
36477497	Profiling	O14686	KMT2D	H	C	Label-free	Orbitrap	Enrichment (no details)	[]		HPS(ph)PCQFTIATPK	S3130	0.999843	WT+Salmonella@HeLa cells	Salmonella infection
36477497	Profiling	O14686	KMT2D	H	C	Label-free	Orbitrap	Enrichment (no details)	[]		KEELGAS(ph)SPSYGPPNLGFVDSPSSGTHLGGLELK	S2295	0.778202	WT+Salmonella@HeLa cells	Salmonella infection
36477497	Profiling	O14686	KMT2D	H	C	Label-free	Orbitrap	Enrichment (no details)	[]		HQPST(ph)PDPFLKPR	T2240	0.968205	WT+Salmonella@HeLa cells	Salmonella infection
36477497	Profiling	O14686	KMT2D	H	C	Label-free	Orbitrap	Enrichment (no details)	[]		FS(ph)PPEPGDTPTDEPDALYVACQGQPK	S373	0.997583	ipaJ+Salmonella@HeLa cells	Salmonella infection
36477497	Profiling	O14686	KMT2D	H	C	Label-free	Orbitrap	Enrichment (no details)	[]		GLEGKS(ph)PDTGPDWLK	S4849	0.999947	ipaJ+Salmonella@HeLa cells	Salmonella infection
36477497	Profiling	O14686	KMT2D	H	C	Label-free	Orbitrap	Enrichment (no details)	[]		HPS(ph)PCQFTIATPK	S3130	0.999843	ipaJ+Salmonella@HeLa cells	Salmonella infection
36477497	Profiling	O14686	KMT2D	H	C	Label-free	Orbitrap	Enrichment (no details)	[]		KEELGAS(ph)SPSYGPPNLGFVDSPSSGTHLGGLELK	S2295	0.778202	ipaJ+Salmonella@HeLa cells	Salmonella infection
36477497	Profiling	O14686	KMT2D	H	C	Label-free	Orbitrap	Enrichment (no details)	[]		HQPST(ph)PDPFLKPR	T2240	0.968205	ipaJ+Salmonella@HeLa cells	Salmonella infection
36645220	Profiling	O14686	KMT2D	H	C	Not mentioned	Not mentioned	IMAC	[0.696132596685083]		HQPST(ph)PDPFLKPR	T2240	0.819415	DMSO@KYSE150 cells_36645220	Esophageal squamous cell carcinoma
36645220	Profiling	O14686	KMT2D	H	C	Not mentioned	Not mentioned	IMAC	[0.912523020257827, 0.898049645390071]		NLTMS(ph)PLHK	S1606	0.999997	DMSO@KYSE150 cells_36645220	Esophageal squamous cell carcinoma
36645220	Profiling	O14686	KMT2D	H	C	Not mentioned	Not mentioned	IMAC	[0.872448979591837, 1.55188141391106]		HQPST(ph)PDPFLKPR	T2240	0.819415	Daurisoline@KYSE150 cells	Esophageal squamous cell carcinoma
36645220	Profiling	O14686	KMT2D	H	C	Not mentioned	Not mentioned	IMAC	[0.619047619047619, 1.1718963165075]		NLTMS(ph)PLHK	S1606	0.999997	Daurisoline@KYSE150 cells	Esophageal squamous cell carcinoma
23684312	Profiling	O14686-3	KMT2D	H	C	SILAC	Hybrid LTQ Orbitrap	IMAC	[6630300]	PGEFHTTPPGTPR	PGAGQPGEFHTT(ph)PPGTPR	T1954	0.864969	Refrence CEM cells RV	HIV-1-Infection
23684312	Profiling	O14686-3	KMT2D	H	C	SILAC	Hybrid LTQ Orbitrap	IMAC	[2879100]	PGEFHTTPPGTPR	PGAGQPGEFHTT(ph)PPGTPR	T1954	0.864969	HIV@CD4+ T cells RV	HIV-1-Infection
26434776	profiling	O14686-3	KMT2D	H	C	SILAC	LTQ-Orbitrap Elite	IMAC+pY-1000	[15865000.0]	LPEVKPKVEEGGRHPSPCQFTIATPKVEPAP	VEEGGRHPS(ph)PCQFTIATPK	S3133	0.791226	DMSO-CID1@H929 cells	Bone cancer
26434776	profiling	O14686-3	KMT2D	H	C	SILAC	LTQ-Orbitrap Elite	IMAC+pY-1000	[15865000.0]	LPEVKPKVEEGGRHPSPCQFTIATPKVEPAP	VEEGGRHPS(ph)PCQFTIATPK	S3133	0.791226	DMSO-CID1@H929 cells	Bone cancer
26434776	profiling	O14686-3	KMT2D	H	C	SILAC	LTQ-Orbitrap Elite	IMAC+pY-1000	[0.0]	LPEVKPKVEEGGRHPSPCQFTIATPKVEPAP	VEEGGRHPS(ph)PCQFTIATPK	S3133	0.791226	DMSO-HCD1@H929 cells	Bone cancer
26434776	profiling	O14686-3	KMT2D	H	C	SILAC	LTQ-Orbitrap Elite	IMAC+pY-1000	[0.0]	LPEVKPKVEEGGRHPSPCQFTIATPKVEPAP	VEEGGRHPS(ph)PCQFTIATPK	S3133	0.791226	DMSO-HCD1@H929 cells	Bone cancer
26434776	profiling	O14686-3	KMT2D	H	C	SILAC	LTQ-Orbitrap Elite	IMAC+pY-1000	[0.0]	LPEVKPKVEEGGRHPSPCQFTIATPKVEPAP	VEEGGRHPS(ph)PCQFTIATPK	S3133	0.791226	DMSO-HCDls2@H929 cells	Bone cancer
26434776	profiling	O14686-3	KMT2D	H	C	SILAC	LTQ-Orbitrap Elite	IMAC+pY-1000	[0.0]	LPEVKPKVEEGGRHPSPCQFTIATPKVEPAP	VEEGGRHPS(ph)PCQFTIATPK	S3133	0.791226	DMSO-HCDls2@H929 cells	Bone cancer
26434776	profiling	O14686-3	KMT2D	H	C	SILAC	LTQ-Orbitrap Elite	IMAC+pY-1000	[25308000.0]	LPEVKPKVEEGGRHPSPCQFTIATPKVEPAP	VEEGGRHPS(ph)PCQFTIATPK	S3133	0.791226	Imatinib-CID1@H929 cells	Bone cancer
26434776	profiling	O14686-3	KMT2D	H	C	SILAC	LTQ-Orbitrap Elite	IMAC+pY-1000	[25308000.0]	LPEVKPKVEEGGRHPSPCQFTIATPKVEPAP	VEEGGRHPS(ph)PCQFTIATPK	S3133	0.791226	Imatinib-CID1@H929 cells	Bone cancer
26434776	profiling	O14686-3	KMT2D	H	C	SILAC	LTQ-Orbitrap Elite	IMAC+pY-1000	[0.0]	LPEVKPKVEEGGRHPSPCQFTIATPKVEPAP	VEEGGRHPS(ph)PCQFTIATPK	S3133	0.791226	Imatinib-HCD1@H929 cells	Bone cancer
26434776	profiling	O14686-3	KMT2D	H	C	SILAC	LTQ-Orbitrap Elite	IMAC+pY-1000	[0.0]	LPEVKPKVEEGGRHPSPCQFTIATPKVEPAP	VEEGGRHPS(ph)PCQFTIATPK	S3133	0.791226	Imatinib-HCD1@H929 cells	Bone cancer
26434776	profiling	O14686-3	KMT2D	H	C	SILAC	LTQ-Orbitrap Elite	IMAC+pY-1000	[0.0]	LPEVKPKVEEGGRHPSPCQFTIATPKVEPAP	VEEGGRHPS(ph)PCQFTIATPK	S3133	0.791226	Imatinib-HCDls2@H929 cells	Bone cancer
26434776	profiling	O14686-3	KMT2D	H	C	SILAC	LTQ-Orbitrap Elite	IMAC+pY-1000	[0.0]	LPEVKPKVEEGGRHPSPCQFTIATPKVEPAP	VEEGGRHPS(ph)PCQFTIATPK	S3133	0.791226	Imatinib-HCDls2@H929 cells	Bone cancer
26434776	profiling	O14686-3	KMT2D	H	C	SILAC	LTQ-Orbitrap Elite	IMAC+pY-1000	[25308000.0]	LPEVKPKVEEGGRHPSPCQFTIATPKVEPAP	VEEGGRHPS(ph)PCQFTIATPK	S3133	0.791226	Imatinib@H929 cells	Bone cancer
26434776	profiling	O14686-3	KMT2D	H	C	SILAC	LTQ-Orbitrap Elite	IMAC+pY-1000	[25308000.0]	LPEVKPKVEEGGRHPSPCQFTIATPKVEPAP	VEEGGRHPS(ph)PCQFTIATPK	S3133	0.791226	Imatinib@H929 cells	Bone cancer
26434776	profiling	O14686-3	KMT2D	H	C	SILAC	LTQ-Orbitrap Elite	IMAC+pY-1000	[12822000.0]	LPEVKPKVEEGGRHPSPCQFTIATPKVEPAP	VEEGGRHPS(ph)PCQFTIATPK	S3133	0.791226	Bortezomib-CID1@H929 cells	Bone cancer
26434776	profiling	O14686-3	KMT2D	H	C	SILAC	LTQ-Orbitrap Elite	IMAC+pY-1000	[12822000.0]	LPEVKPKVEEGGRHPSPCQFTIATPKVEPAP	VEEGGRHPS(ph)PCQFTIATPK	S3133	0.791226	Bortezomib-CID1@H929 cells	Bone cancer
26434776	profiling	O14686-3	KMT2D	H	C	SILAC	LTQ-Orbitrap Elite	IMAC+pY-1000	[0.0]	LPEVKPKVEEGGRHPSPCQFTIATPKVEPAP	VEEGGRHPS(ph)PCQFTIATPK	S3133	0.791226	Bortezomib-HCD1@H929 cells	Bone cancer
26434776	profiling	O14686-3	KMT2D	H	C	SILAC	LTQ-Orbitrap Elite	IMAC+pY-1000	[0.0]	LPEVKPKVEEGGRHPSPCQFTIATPKVEPAP	VEEGGRHPS(ph)PCQFTIATPK	S3133	0.791226	Bortezomib-HCD1@H929 cells	Bone cancer
26434776	profiling	O14686-3	KMT2D	H	C	SILAC	LTQ-Orbitrap Elite	IMAC+pY-1000	[0.0]	LPEVKPKVEEGGRHPSPCQFTIATPKVEPAP	VEEGGRHPS(ph)PCQFTIATPK	S3133	0.791226	Bortezomib-HCDls2@H929 cells	Bone cancer
26434776	profiling	O14686-3	KMT2D	H	C	SILAC	LTQ-Orbitrap Elite	IMAC+pY-1000	[0.0]	LPEVKPKVEEGGRHPSPCQFTIATPKVEPAP	VEEGGRHPS(ph)PCQFTIATPK	S3133	0.791226	Bortezomib-HCDls2@H929 cells	Bone cancer
26434776	profiling	O14686-3	KMT2D	H	C	SILAC	LTQ-Orbitrap Elite	IMAC+pY-1000	[12822000.0]	LPEVKPKVEEGGRHPSPCQFTIATPKVEPAP	VEEGGRHPS(ph)PCQFTIATPK	S3133	0.791226	Bortezomib@H929 cells	Bone cancer
26434776	profiling	O14686-3	KMT2D	H	C	SILAC	LTQ-Orbitrap Elite	IMAC+pY-1000	[12822000.0]	LPEVKPKVEEGGRHPSPCQFTIATPKVEPAP	VEEGGRHPS(ph)PCQFTIATPK	S3133	0.791226	Bortezomib@H929 cells	Bone cancer
26434776	profiling	O14686-3	KMT2D	H	C	SILAC	LTQ-Orbitrap Elite	IMAC+pY-1000	[15865000.0]	LPEVKPKVEEGGRHPSPCQFTIATPKVEPAP	VEEGGRHPS(ph)PCQFTIATPK	S3133	0.791226	DMSO@H929 cells	Bone cancer
26434776	profiling	O14686-3	KMT2D	H	C	SILAC	LTQ-Orbitrap Elite	IMAC+pY-1000	[15865000.0]	LPEVKPKVEEGGRHPSPCQFTIATPKVEPAP	VEEGGRHPS(ph)PCQFTIATPK	S3133	0.791226	DMSO@H929 cells	Bone cancer
26471730	Profiling	O14686-3	KMT2D	H	C	SILAC	LTQ-Orbitrap Velos Pro	TiO2	['Present', 'Present ', 'Present ', 'Present', 'Present', 'Present']	KGLEGKSPDTGPD	GLEGKS(ph)PDTGPDWLK	S 4852	0.99987	PINK1 KO@HEK293 cells	Parkinson's disease (PD)
26471730	Profiling	O14686-3	KMT2D	H	C	SILAC	LTQ-Orbitrap Velos Pro	TiO2	['Present', 'Present ', 'Present ', 'Present', 'Present', 'Present']	PEVSRLSPLPVVS	LS(ph)PLPVVSR	S 654	0.999997	PINK1 KO@HEK293 cells	Parkinson's disease (PD)
26471730	Profiling	O14686-3	KMT2D	H	C	SILAC	LTQ-Orbitrap Velos Pro	TiO2	['Present', 'Present ', 'Present ', 'Present', 'Present', 'Present']	LRNLTMSPLHKRR	NLTMS(ph)PLHK	S 1606	0.999213	PINK1 KO@HEK293 cells	Parkinson's disease (PD)
26471730	Profiling	O14686-3	KMT2D	H	C	SILAC	LTQ-Orbitrap Velos Pro	TiO2	['Present', 'Present ', 'Present ', 'Present', 'Present', 'Present']	KGLEGKSPDTGPD	GLEGKS(ph)PDTGPDWLK	S 4852	0.99987	PINK1 WT@HEK293 cells	Parkinson's disease (PD)
26471730	Profiling	O14686-3	KMT2D	H	C	SILAC	LTQ-Orbitrap Velos Pro	TiO2	['Present', 'Present ', 'Present ', 'Present', 'Present', 'Present']	PEVSRLSPLPVVS	LS(ph)PLPVVSR	S 654	0.999997	PINK1 WT@HEK293 cells	Parkinson's disease (PD)
26471730	Profiling	O14686-3	KMT2D	H	C	SILAC	LTQ-Orbitrap Velos Pro	TiO2	['Present', 'Present ', 'Present ', 'Present', 'Present', 'Present']	LRNLTMSPLHKRR	NLTMS(ph)PLHK	S 1606	0.999213	PINK1 WT@HEK293 cells	Parkinson's disease (PD)
27067055	Profiling	O14686-3	KMT2D	H	C	SILAC	Q Exactive HF	TiO2	['Present', 'Present', 'Present']		NLTMS(ph)PLHK	S1606	0.999327	IL2@Kit225 T cells	Cytokine stimulation
27067055	Profiling	O14686-3	KMT2D	H	C	SILAC	Q Exactive HF	TiO2	['Present', 'Present', 'Present']		NLTMS(ph)PLHK	S1606	0.999327	Untreated@Kit225 T cells	Cytokine stimulation
27642862	Profile	O14686-3	KMT2D	H	C	Label-free	LTQ-Orbitrap Velos	Src-superbinder or sequencial enrichment	[57330.0, 0.0, 0.0]	PPEPGDTPTDEPDALYVACQGQPKGGHVTSM	FSPPEPGDTPTDEPDALY(ph)VACQGQPK	Y389	0.999977	Sequential enrichment(4G10/SB)S1A2-A2	Enrichment-study
28796482	Profiling	O14686-3	KMT2D	H	C	Dimethy labeling	Q Exactive	Ti4+IMAC	[34674000, 34674000, 0, 0]	PPEPGDTPTDEPDALYVACQGQPKGGHVTSM	FSPPEPGDTPTDEPDALY(ph)VACQGQPK	Y_389;389	0.982847	Pervanadate+SH2 superbinder+CNBr B3@Jurkat T cells	Enrichment analysis
29523821	Profiling	O14686-3	KMT2D	H	C	SILAC	Q Exactive or Q Exactive Plus	TiO2	['Present', 'Present', 'Present', 'Present']	HTRTKKGPAAQAEVLSGDGQPDEGETVIPAD	KGPAAQAEVLS(ph)GDGQPDEGETVIPADLPAEGAVEQSLAEGDEK	S1722	0.88631	PF-3644022+IR-UV@U2OS cells	Stimuli
29523821	Profiling	O14686-3	KMT2D	H	C	SILAC	Q Exactive or Q Exactive Plus	TiO2	['Present', 'Present', 'Present', 'Present']	HTRTKKGPAAQAEVLSGDGQPDEGETVIPAD	KGPAAQAEVLS(ph)GDGQPDEGETVIPADLPAEGAVEQSLAEGDEK	S1722	0.88631	SB203580+IR-UV@U2OS cells	Stimuli
32314919	Profiling	O14686-3	KMT2D	H	C	SILAC	Orbitrap Elite MS	TiO2	[4504200.0]	TPGPEDGGVKASPVPSDPEKPGTPGEGMLSS	ASPVPS(ph)DPEKPGTPGEGMLSSDLDR	S1861	0.976763	HU+SCH 900776 CF1@HEK293A cell	Inhibitors of checkpoint kinase 1 (CHK1)
32314919	Profiling	O14686-3	KMT2D	H	C	SILAC	Orbitrap Elite MS	TiO2	[22991000.0]	WLTETGMALLRNLTMSPLHKRRQRRGRLGLP	NLTMS(ph)PLHK	S1606	0.999998	HU+SCH 900776 CF1@HEK293A cell	Inhibitors of checkpoint kinase 1 (CHK1)
32314919	Profiling	O14686-3	KMT2D	H	C	SILAC	Orbitrap Elite MS	TiO2	[3395800.0]	QQQQQQQQHSAVLALSPSQSPRLLTKLPGQL	QQQQQQQQQQQQQQHSAVLALS(ph)PSQSPR	S3623	0.934233	HU+SCH 900776 CF1@HEK293A cell	Inhibitors of checkpoint kinase 1 (CHK1)
32314919	Profiling	O14686-3	KMT2D	H	C	SILAC	Orbitrap Elite MS	TiO2	[29837000.0]	PMEVYPECKQTAGQGSPCEEQEEPRAPVAPT	QTAGQGS(ph)PCEEQEEPRAPVAPTPPTLIK	S1180	0.999077	HU+SCH 900776 CF1@HEK293A cell	Inhibitors of checkpoint kinase 1 (CHK1)
32314919	Profiling	O14686-3	KMT2D	H	C	SILAC	Orbitrap Elite MS	TiO2	[20010000.0]	EFHTTPPGTPRHQPSTPDPFLKPRCPSLDNL	HQPST(ph)PDPFLKPR	T2243	0.962496	HU+SCH 900776 CF1@HEK293A cell	Inhibitors of checkpoint kinase 1 (CHK1)
32314919	Profiling	O14686-3	KMT2D	H	C	SILAC	Orbitrap Elite MS	TiO2	[697440.0]	PPRSLPSDPFSRVPASPQSQSSSQSPLTPRP	VPAS(ph)PQSQSSSQSPLTPR	S2417	0.99565	HU+SCH 900776 CF1@HEK293A cell	Inhibitors of checkpoint kinase 1 (CHK1)
32314919	Profiling	O14686-3	KMT2D	H	C	SILAC	Orbitrap Elite MS	TiO2	[6671400.0]	DSLPETDDSLLCDAGTAISGGKAEGEKGRRR	LCTDSLPETDDSLLCDAGT(ph)AISGGK	T1277	0.829737	HU+SCH 900776 CF1@HEK293A cell	Inhibitors of checkpoint kinase 1 (CHK1)
32314919	Profiling	O14686-3	KMT2D	H	C	SILAC	Orbitrap Elite MS	TiO2	[3038000.0]	VSPARDEGSLRLCTDSLPETDDSLLCDAGTA	LCT(ph)DS(ph)LPETDDSLLCDAGTAISGGK	S1263	0.784566	HU+SCH 900776 CF1@HEK293A cell	Inhibitors of checkpoint kinase 1 (CHK1)
32314919	Profiling	O14686-3	KMT2D	H	C	SILAC	Orbitrap Elite MS	TiO2	[3038000.0]	TDVSPARDEGSLRLCTDSLPETDDSLLCDAG	LCT(ph)DS(ph)LPETDDSLLCDAGTAISGGK	T1261	0.784566	HU+SCH 900776 CF1@HEK293A cell	Inhibitors of checkpoint kinase 1 (CHK1)
32314919	Profiling	O14686-3	KMT2D	H	C	SILAC	Orbitrap Elite MS	TiO2	[3448300.0]	QQQQQQQQHSAVLALSPSQSPRLLTKLPGQL	QQQQQQQQQQQQQQHSAVLALS(ph)PSQSPR	S3623	0.934233	HU CF1@HEK293A cell	Inhibitors of checkpoint kinase 1 (CHK1)
32314919	Profiling	O14686-3	KMT2D	H	C	SILAC	Orbitrap Elite MS	TiO2	[28736000.0]	EFHTTPPGTPRHQPSTPDPFLKPRCPSLDNL	HQPST(ph)PDPFLKPR	T2243	0.962496	HU CF1@HEK293A cell	Inhibitors of checkpoint kinase 1 (CHK1)
32314919	Profiling	O14686-3	KMT2D	H	C	SILAC	Orbitrap Elite MS	TiO2	[10311000.0]	TPGPEDGGVKASPVPSDPEKPGTPGEGMLSS	ASPVPS(ph)DPEKPGTPGEGMLSSDLDR	S1861	0.976763	HU CF1@HEK293A cell	Inhibitors of checkpoint kinase 1 (CHK1)
32314919	Profiling	O14686-3	KMT2D	H	C	SILAC	Orbitrap Elite MS	TiO2	[47996000.0]	PMEVYPECKQTAGQGSPCEEQEEPRAPVAPT	QTAGQGS(ph)PCEEQEEPRAPVAPTPPTLIK	S1180	0.999077	HU CF1@HEK293A cell	Inhibitors of checkpoint kinase 1 (CHK1)
32314919	Profiling	O14686-3	KMT2D	H	C	SILAC	Orbitrap Elite MS	TiO2	[24347000.0]	WLTETGMALLRNLTMSPLHKRRQRRGRLGLP	NLTMS(ph)PLHK	S1606	0.999998	HU CF1@HEK293A cell	Inhibitors of checkpoint kinase 1 (CHK1)
32314919	Profiling	O14686-3	KMT2D	H	C	SILAC	Orbitrap Elite MS	TiO2	[8139600.0]	DSLPETDDSLLCDAGTAISGGKAEGEKGRRR	LCTDSLPETDDSLLCDAGT(ph)AISGGK	T1277	0.829737	HU CF1@HEK293A cell	Inhibitors of checkpoint kinase 1 (CHK1)
32314919	Profiling	O14686-3	KMT2D	H	C	SILAC	Orbitrap Elite MS	TiO2	[1299200.0]	PPRSLPSDPFSRVPASPQSQSSSQSPLTPRP	VPAS(ph)PQSQSSSQSPLTPR	S2417	0.99565	HU CF1@HEK293A cell	Inhibitors of checkpoint kinase 1 (CHK1)
32314919	Profiling	O14686-3	KMT2D	H	C	SILAC	Orbitrap Elite MS	TiO2	[3759500.0]	VSPARDEGSLRLCTDSLPETDDSLLCDAGTA	LCT(ph)DS(ph)LPETDDSLLCDAGTAISGGK	S1263	0.784566	HU CF1@HEK293A cell	Inhibitors of checkpoint kinase 1 (CHK1)
32314919	Profiling	O14686-3	KMT2D	H	C	SILAC	Orbitrap Elite MS	TiO2	[3759500.0]	TDVSPARDEGSLRLCTDSLPETDDSLLCDAG	LCT(ph)DS(ph)LPETDDSLLCDAGTAISGGK	T1261	0.784566	HU CF1@HEK293A cell	Inhibitors of checkpoint kinase 1 (CHK1)
35257745	Profiling	O14686-3	KMT2D	H	C	TMT	Orbitrap Fusion Tribrid	TIO2	[0.157929865, 0.107250536]		vEEGGRHPSPcQFT(ph)IATPk	S3133	98.8	DMSO(0min)@EA.hy926 cell line	cardiovascular disease
35257745	Profiling	O14686-3	KMT2D	H	C	TMT	Orbitrap Fusion Tribrid	TIO2	[0.192640713, 0.120738174, 0.100262641]		vEEGGRHPSPcQFT(ph)IATPk	S3133	98.8	SB203580(10min)@EA.hy926 cell line	cardiovascular disease
35257745	Profiling	O14686-3	KMT2D	H	C	TMT	Orbitrap Fusion Tribrid	TIO2	[0.158065737, 0.082306068]		vEEGGRHPSPcQFT(ph)IATPk	S3133	98.8	SB203580(0min)@EA.hy926 cell line	cardiovascular disease
35838755	Profiling	O14686-3	KMT2D	H	C	SILAC	Mass spec( no details)	Enrichment (no details)	[103420000.0, 54278000.0]	ESPGVGGGKASEPLLSPPPFGESRKALEVKK	ASEPLLS(ph)PPPFGESR	S2277	0.999993	DMSO@A498 cancer cell	Renal cancer
35838755	Profiling	O14686-3	KMT2D	H	C	SILAC	Mass spec(no details)	Enrichment (no details)	[103420000.0, 54278000.0]	ESPGVGGGKASEPLLSPPPFGESRKALEVKK	ASEPLLS(ph)PPPFGESR	S2277	0.999993	EA@A498 cell	Renal cancer
29449344	Profiling	O14686	KMT2D	H	C		Orbitrap Q- Exactive HF	Fe3+-IMAC	Present	EAEGPGGKEKGLEGKSPDTGPDWLKQFDAVL	GLEGKS(ph)PDTGPDWLK	S4849	0.995049	Optimised cell lysis@HEK cells	Benzonase digestion
29449344	Profiling	O14686	KMT2D	H	C		Orbitrap Q- Exactive HF	Fe3+-IMAC	Present	EAEGPGGKEKGLEGKSPDTGPDWLKQFDAVL	GLEGKS(ph)PDTGPDWLK	S4849	0.999885	Optimised cell lysis@HeLa cells	Benzonase digestion
29449344	Profiling	O14686	KMT2D	H	C		Orbitrap Q- Exactive HF	Fe3+-IMAC	Present	DIADEESRGLEGKADTPGPEDGGVKASPVPS	ADT(ph)PGPEDGGVKASPVPSDPEKPGT(ph)PGEGMLSSDLDR	T1843	0.958541	Optimised cell lysis@HeLa cells	Benzonase digestion
29449344	Profiling	O14686	KMT2D	H	C		Orbitrap Q- Exactive HF	Fe3+-IMAC	Present	GVKASPVPSDPEKPGTPGEGMLSSDLDRIST	ADT(ph)PGPEDGGVKASPVPSDPEKPGT(ph)PGEGMLSSDLDR	T1865	0.989519	Optimised cell lysis@HeLa cells	Benzonase digestion
29449344	Profiling	O14686	KMT2D	H	C		Orbitrap Q- Exactive HF	Fe3+-IMAC	Present	GVKASPVPSDPEKPGTPGEGMLSSDLDRIST	ASPVPSDPEKPGT(ph)PGEGMLSSDLDR	T1865	0.977843	Standard cell lysis@HEK cells	Benzonase digestion
29449344	Profiling	O14686	KMT2D	H	C	NOT MENTIONED	Orbitrap Q- Exactive HF	Fe3+-IMAC	Present	ESPGVGGGKASEPLLSPPPFGESRKALEVKK	ASEPLLS(ph)PPPFGESR	S2274	0.981831	Standard cell lysis@HeLa cells	Benzonase digestion
30624053	Profiling	O14686	KMT2D	H	C	Not mentioned	Q-Exactive HF	TiO2	Presesnt		ASEPLLS(ph)PPPFGESR	S7	99.99	SCX-RPLC-CZE-MS/MS@HCT116 cell	Colon carcinoma
34356831	Profiling	O14686	KMT2D	H	C	Isotopic labeling	QExactive HF	TiO2Â	Present	EAEGPGGKEKGLEGKSPDTGPDWLKQFDAVL		4849	0.999998	CIGB-300@HL-60 cells	Acute myeloid leukemiaÂ
30177828	Profiling	O14686	KMT2D	H	C	Label free	LTQ-Orbitrap XL + Orbitrap Q Exactive HF	EasyPhos	[24.7]	GKADTPGPEDGGVKASPVPSDPEKPGTPGEG	ADTPGPEDGGVKAS(ph)PVPS(ph)DPEKPGT(ph)PGEGMLSSDLDR	S1854	0.999843	Mock(24h)@SK-N-BE2 cells	Infection
30177828	Profiling	O14686	KMT2D	H	C	Label free	LTQ-Orbitrap XL + Orbitrap Q Exactive HF	EasyPhos	[24.7]	GKADTPGPEDGGVKASPVPSDPEKPGTPGEG	ADTPGPEDGGVKAS(ph)PVPS(ph)DPEKPGT(ph)PGEGMLSSDLDR	S1854	0.999843	Mock(24h)@SK-N-BE2 cells	Infection
30177828	Profiling	O14686	KMT2D	H	C	Label free	LTQ-Orbitrap XL + Orbitrap Q Exactive HF	EasyPhos	[24.7]	GKADTPGPEDGGVKASPVPSDPEKPGTPGEG	ADTPGPEDGGVKAS(ph)PVPS(ph)DPEKPGT(ph)PGEGMLSSDLDR	S1854	0.999843	Mock(24h)@SK-N-BE2 cells	Infection
30177828	Profiling	O14686	KMT2D	H	C	Label free	LTQ-Orbitrap XL + Orbitrap Q Exactive HF	EasyPhos	[25.31]	YYSQLLTKNNLSNPPTPPSSLPPTPPPSVQQ	NNLSNPPT(ph)PPSSLPPT(ph)PPPSVQQK	T4621	0.996985	Mock(24h)@SK-N-BE2 cells	Infection
30177828	Profiling	O14686	KMT2D	H	C	Label free	LTQ-Orbitrap XL + Orbitrap Q Exactive HF	EasyPhos	[25.31]	YYSQLLTKNNLSNPPTPPSSLPPTPPPSVQQ	NNLSNPPT(ph)PPSSLPPT(ph)PPPSVQQK	T4621	0.996985	Mock(24h)@SK-N-BE2 cells	Infection
30177828	Profiling	O14686	KMT2D	H	C	Label free	LTQ-Orbitrap XL + Orbitrap Q Exactive HF	EasyPhos	[24.62]	TGPDYYSQLLTKNNLSNPPTPPSSLPPTPPP	NNLS(ph)NPPT(ph)PPSSLPPT(ph)PPPSVQQK	S4617	0.999998	Mock(24h)@SK-N-BE2 cells	Infection
30177828	Profiling	O14686	KMT2D	H	C	Label free	LTQ-Orbitrap XL + Orbitrap Q Exactive HF	EasyPhos	[24.62]	TGPDYYSQLLTKNNLSNPPTPPSSLPPTPPP	NNLS(ph)NPPT(ph)PPSSLPPT(ph)PPPSVQQK	S4617	0.999998	Mock(24h)@SK-N-BE2 cells	Infection
30177828	Profiling	O14686	KMT2D	H	C	Label free	LTQ-Orbitrap XL + Orbitrap Q Exactive HF	EasyPhos	[24.62]	TGPDYYSQLLTKNNLSNPPTPPSSLPPTPPP	NNLS(ph)NPPT(ph)PPSSLPPT(ph)PPPSVQQK	S4617	0.999998	Mock(24h)@SK-N-BE2 cells	Infection
30177828	Profiling	O14686	KMT2D	H	C	Label free	LTQ-Orbitrap XL + Orbitrap Q Exactive HF	EasyPhos	[24.71]	GKADTPGPEDGGVKASPVPSDPEKPGTPGEG	ADTPGPEDGGVKAS(ph)PVPS(ph)DPEKPGT(ph)PGEGMLSSDLDR	S1854	0.999843	Mock(48h)@SK-N-BE2 cells	Infection
30177828	Profiling	O14686	KMT2D	H	C	Label free	LTQ-Orbitrap XL + Orbitrap Q Exactive HF	EasyPhos	[24.71]	GKADTPGPEDGGVKASPVPSDPEKPGTPGEG	ADTPGPEDGGVKAS(ph)PVPS(ph)DPEKPGT(ph)PGEGMLSSDLDR	S1854	0.999843	Mock(48h)@SK-N-BE2 cells	Infection
30177828	Profiling	O14686	KMT2D	H	C	Label free	LTQ-Orbitrap XL + Orbitrap Q Exactive HF	EasyPhos	[24.71]	GKADTPGPEDGGVKASPVPSDPEKPGTPGEG	ADTPGPEDGGVKAS(ph)PVPS(ph)DPEKPGT(ph)PGEGMLSSDLDR	S1854	0.999843	Mock(48h)@SK-N-BE2 cells	Infection
30177828	Profiling	O14686	KMT2D	H	C	Label free	LTQ-Orbitrap XL + Orbitrap Q Exactive HF	EasyPhos	[25.13]	YYSQLLTKNNLSNPPTPPSSLPPTPPPSVQQ	NNLSNPPT(ph)PPSSLPPT(ph)PPPSVQQK	T4621	0.996985	Mock(48h)@SK-N-BE2 cells	Infection
30177828	Profiling	O14686	KMT2D	H	C	Label free	LTQ-Orbitrap XL + Orbitrap Q Exactive HF	EasyPhos	[25.13]	YYSQLLTKNNLSNPPTPPSSLPPTPPPSVQQ	NNLSNPPT(ph)PPSSLPPT(ph)PPPSVQQK	T4621	0.996985	Mock(48h)@SK-N-BE2 cells	Infection
30177828	Profiling	O14686	KMT2D	H	C	Label free	LTQ-Orbitrap XL + Orbitrap Q Exactive HF	EasyPhos	[23.99]	TGPDYYSQLLTKNNLSNPPTPPSSLPPTPPP	NNLS(ph)NPPT(ph)PPSSLPPT(ph)PPPSVQQK	S4617	0.999998	Mock(48h)@SK-N-BE2 cells	Infection
30177828	Profiling	O14686	KMT2D	H	C	Label free	LTQ-Orbitrap XL + Orbitrap Q Exactive HF	EasyPhos	[23.99]	TGPDYYSQLLTKNNLSNPPTPPSSLPPTPPP	NNLS(ph)NPPT(ph)PPSSLPPT(ph)PPPSVQQK	S4617	0.999998	Mock(48h)@SK-N-BE2 cells	Infection
30177828	Profiling	O14686	KMT2D	H	C	Label free	LTQ-Orbitrap XL + Orbitrap Q Exactive HF	EasyPhos	[23.99]	TGPDYYSQLLTKNNLSNPPTPPSSLPPTPPP	NNLS(ph)NPPT(ph)PPSSLPPT(ph)PPPSVQQK	S4617	0.999998	Mock(48h)@SK-N-BE2 cells	Infection
30177828	Profiling	O14686	KMT2D	H	C	Label free	LTQ-Orbitrap XL + Orbitrap Q Exactive HF	EasyPhos	[24.56]	GKADTPGPEDGGVKASPVPSDPEKPGTPGEG	ADTPGPEDGGVKAS(ph)PVPS(ph)DPEKPGT(ph)PGEGMLSSDLDR	S1854	0.999843	Mock(72h)@SK-N-BE2 cells	Infection
30177828	Profiling	O14686	KMT2D	H	C	Label free	LTQ-Orbitrap XL + Orbitrap Q Exactive HF	EasyPhos	[24.56]	GKADTPGPEDGGVKASPVPSDPEKPGTPGEG	ADTPGPEDGGVKAS(ph)PVPS(ph)DPEKPGT(ph)PGEGMLSSDLDR	S1854	0.999843	Mock(72h)@SK-N-BE2 cells	Infection
30177828	Profiling	O14686	KMT2D	H	C	Label free	LTQ-Orbitrap XL + Orbitrap Q Exactive HF	EasyPhos	[24.56]	GKADTPGPEDGGVKASPVPSDPEKPGTPGEG	ADTPGPEDGGVKAS(ph)PVPS(ph)DPEKPGT(ph)PGEGMLSSDLDR	S1854	0.999843	Mock(72h)@SK-N-BE2 cells	Infection
30177828	Profiling	O14686	KMT2D	H	C	Label free	LTQ-Orbitrap XL + Orbitrap Q Exactive HF	EasyPhos	[25.13]	YYSQLLTKNNLSNPPTPPSSLPPTPPPSVQQ	NNLSNPPT(ph)PPSSLPPT(ph)PPPSVQQK	T4621	0.996985	Mock(72h)@SK-N-BE2 cells	Infection
30177828	Profiling	O14686	KMT2D	H	C	Label free	LTQ-Orbitrap XL + Orbitrap Q Exactive HF	EasyPhos	[25.13]	YYSQLLTKNNLSNPPTPPSSLPPTPPPSVQQ	NNLSNPPT(ph)PPSSLPPT(ph)PPPSVQQK	T4621	0.996985	Mock(72h)@SK-N-BE2 cells	Infection
30177828	Profiling	O14686	KMT2D	H	C	Label free	LTQ-Orbitrap XL + Orbitrap Q Exactive HF	EasyPhos	[24.1]	TGPDYYSQLLTKNNLSNPPTPPSSLPPTPPP	NNLS(ph)NPPT(ph)PPSSLPPT(ph)PPPSVQQK	S4617	0.999998	Mock(72h)@SK-N-BE2 cells	Infection
30177828	Profiling	O14686	KMT2D	H	C	Label free	LTQ-Orbitrap XL + Orbitrap Q Exactive HF	EasyPhos	[24.1]	TGPDYYSQLLTKNNLSNPPTPPSSLPPTPPP	NNLS(ph)NPPT(ph)PPSSLPPT(ph)PPPSVQQK	S4617	0.999998	Mock(72h)@SK-N-BE2 cells	Infection
30177828	Profiling	O14686	KMT2D	H	C	Label free	LTQ-Orbitrap XL + Orbitrap Q Exactive HF	EasyPhos	[24.1]	TGPDYYSQLLTKNNLSNPPTPPSSLPPTPPP	NNLS(ph)NPPT(ph)PPSSLPPT(ph)PPPSVQQK	S4617	0.999998	Mock(72h)@SK-N-BE2 cells	Infection
30177828	Profiling	O14686	KMT2D	H	C	Label free	LTQ-Orbitrap XL + Orbitrap Q Exactive HF	EasyPhos	[24.09]	GKADTPGPEDGGVKASPVPSDPEKPGTPGEG	ADTPGPEDGGVKAS(ph)PVPS(ph)DPEKPGT(ph)PGEGMLSSDLDR	S1854	0.999843	ZIKV(24h)@SK-N-BE2 cells	Infection
30177828	Profiling	O14686	KMT2D	H	C	Label free	LTQ-Orbitrap XL + Orbitrap Q Exactive HF	EasyPhos	[24.09]	GKADTPGPEDGGVKASPVPSDPEKPGTPGEG	ADTPGPEDGGVKAS(ph)PVPS(ph)DPEKPGT(ph)PGEGMLSSDLDR	S1854	0.999843	ZIKV(24h)@SK-N-BE2 cells	Infection
30177828	Profiling	O14686	KMT2D	H	C	Label free	LTQ-Orbitrap XL + Orbitrap Q Exactive HF	EasyPhos	[24.09]	GKADTPGPEDGGVKASPVPSDPEKPGTPGEG	ADTPGPEDGGVKAS(ph)PVPS(ph)DPEKPGT(ph)PGEGMLSSDLDR	S1854	0.999843	ZIKV(24h)@SK-N-BE2 cells	Infection
30177828	Profiling	O14686	KMT2D	H	C	Label free	LTQ-Orbitrap XL + Orbitrap Q Exactive HF	EasyPhos	[24.22]	YYSQLLTKNNLSNPPTPPSSLPPTPPPSVQQ	NNLSNPPT(ph)PPSSLPPT(ph)PPPSVQQK	T4621	0.996985	ZIKV(24h)@SK-N-BE2 cells	Infection
30177828	Profiling	O14686	KMT2D	H	C	Label free	LTQ-Orbitrap XL + Orbitrap Q Exactive HF	EasyPhos	[24.22]	YYSQLLTKNNLSNPPTPPSSLPPTPPPSVQQ	NNLSNPPT(ph)PPSSLPPT(ph)PPPSVQQK	T4621	0.996985	ZIKV(24h)@SK-N-BE2 cells	Infection
30177828	Profiling	O14686	KMT2D	H	C	Label free	LTQ-Orbitrap XL + Orbitrap Q Exactive HF	EasyPhos	[24.11]	TGPDYYSQLLTKNNLSNPPTPPSSLPPTPPP	NNLS(ph)NPPT(ph)PPSSLPPT(ph)PPPSVQQK	S4617	0.999998	ZIKV(24h)@SK-N-BE2 cells	Infection
30177828	Profiling	O14686	KMT2D	H	C	Label free	LTQ-Orbitrap XL + Orbitrap Q Exactive HF	EasyPhos	[24.11]	TGPDYYSQLLTKNNLSNPPTPPSSLPPTPPP	NNLS(ph)NPPT(ph)PPSSLPPT(ph)PPPSVQQK	S4617	0.999998	ZIKV(24h)@SK-N-BE2 cells	Infection
30177828	Profiling	O14686	KMT2D	H	C	Label free	LTQ-Orbitrap XL + Orbitrap Q Exactive HF	EasyPhos	[24.11]	TGPDYYSQLLTKNNLSNPPTPPSSLPPTPPP	NNLS(ph)NPPT(ph)PPSSLPPT(ph)PPPSVQQK	S4617	0.999998	ZIKV(24h)@SK-N-BE2 cells	Infection
30177828	Profiling	O14686	KMT2D	H	C	Label free	LTQ-Orbitrap XL + Orbitrap Q Exactive HF	EasyPhos	[23.91]	GKADTPGPEDGGVKASPVPSDPEKPGTPGEG	ADTPGPEDGGVKAS(ph)PVPS(ph)DPEKPGT(ph)PGEGMLSSDLDR	S1854	0.999843	ZIKV(48h)@SK-N-BE2 cells	Infection
30177828	Profiling	O14686	KMT2D	H	C	Label free	LTQ-Orbitrap XL + Orbitrap Q Exactive HF	EasyPhos	[23.91]	GKADTPGPEDGGVKASPVPSDPEKPGTPGEG	ADTPGPEDGGVKAS(ph)PVPS(ph)DPEKPGT(ph)PGEGMLSSDLDR	S1854	0.999843	ZIKV(48h)@SK-N-BE2 cells	Infection
30177828	Profiling	O14686	KMT2D	H	C	Label free	LTQ-Orbitrap XL + Orbitrap Q Exactive HF	EasyPhos	[23.91]	GKADTPGPEDGGVKASPVPSDPEKPGTPGEG	ADTPGPEDGGVKAS(ph)PVPS(ph)DPEKPGT(ph)PGEGMLSSDLDR	S1854	0.999843	ZIKV(48h)@SK-N-BE2 cells	Infection
30177828	Profiling	O14686	KMT2D	H	C	Label free	LTQ-Orbitrap XL + Orbitrap Q Exactive HF	EasyPhos	[24.59]	YYSQLLTKNNLSNPPTPPSSLPPTPPPSVQQ	NNLSNPPT(ph)PPSSLPPT(ph)PPPSVQQK	T4621	0.996985	ZIKV(48h)@SK-N-BE2 cells	Infection
30177828	Profiling	O14686	KMT2D	H	C	Label free	LTQ-Orbitrap XL + Orbitrap Q Exactive HF	EasyPhos	[24.59]	YYSQLLTKNNLSNPPTPPSSLPPTPPPSVQQ	NNLSNPPT(ph)PPSSLPPT(ph)PPPSVQQK	T4621	0.996985	ZIKV(48h)@SK-N-BE2 cells	Infection
30177828	Profiling	O14686	KMT2D	H	C	Label free	LTQ-Orbitrap XL + Orbitrap Q Exactive HF	EasyPhos	[24.39]	TGPDYYSQLLTKNNLSNPPTPPSSLPPTPPP	NNLS(ph)NPPT(ph)PPSSLPPT(ph)PPPSVQQK	S4617	0.999998	ZIKV(48h)@SK-N-BE2 cells	Infection
30177828	Profiling	O14686	KMT2D	H	C	Label free	LTQ-Orbitrap XL + Orbitrap Q Exactive HF	EasyPhos	[24.39]	TGPDYYSQLLTKNNLSNPPTPPSSLPPTPPP	NNLS(ph)NPPT(ph)PPSSLPPT(ph)PPPSVQQK	S4617	0.999998	ZIKV(48h)@SK-N-BE2 cells	Infection
30177828	Profiling	O14686	KMT2D	H	C	Label free	LTQ-Orbitrap XL + Orbitrap Q Exactive HF	EasyPhos	[24.39]	TGPDYYSQLLTKNNLSNPPTPPSSLPPTPPP	NNLS(ph)NPPT(ph)PPSSLPPT(ph)PPPSVQQK	S4617	0.999998	ZIKV(48h)@SK-N-BE2 cells	Infection
30177828	Profiling	O14686	KMT2D	H	C	Label free	LTQ-Orbitrap XL + Orbitrap Q Exactive HF	EasyPhos	[23.76]	GKADTPGPEDGGVKASPVPSDPEKPGTPGEG	ADTPGPEDGGVKAS(ph)PVPS(ph)DPEKPGT(ph)PGEGMLSSDLDR	S1854	0.999843	ZIKV(72h)@SK-N-BE2 cells	Infection
30177828	Profiling	O14686	KMT2D	H	C	Label free	LTQ-Orbitrap XL + Orbitrap Q Exactive HF	EasyPhos	[23.76]	GKADTPGPEDGGVKASPVPSDPEKPGTPGEG	ADTPGPEDGGVKAS(ph)PVPS(ph)DPEKPGT(ph)PGEGMLSSDLDR	S1854	0.999843	ZIKV(72h)@SK-N-BE2 cells	Infection
30177828	Profiling	O14686	KMT2D	H	C	Label free	LTQ-Orbitrap XL + Orbitrap Q Exactive HF	EasyPhos	[23.76]	GKADTPGPEDGGVKASPVPSDPEKPGTPGEG	ADTPGPEDGGVKAS(ph)PVPS(ph)DPEKPGT(ph)PGEGMLSSDLDR	S1854	0.999843	ZIKV(72h)@SK-N-BE2 cells	Infection
30177828	Profiling	O14686	KMT2D	H	C	Label free	LTQ-Orbitrap XL + Orbitrap Q Exactive HF	EasyPhos	[24.62]	YYSQLLTKNNLSNPPTPPSSLPPTPPPSVQQ	NNLSNPPT(ph)PPSSLPPT(ph)PPPSVQQK	T4621	0.996985	ZIKV(72h)@SK-N-BE2 cells	Infection
30177828	Profiling	O14686	KMT2D	H	C	Label free	LTQ-Orbitrap XL + Orbitrap Q Exactive HF	EasyPhos	[24.62]	YYSQLLTKNNLSNPPTPPSSLPPTPPPSVQQ	NNLSNPPT(ph)PPSSLPPT(ph)PPPSVQQK	T4621	0.996985	ZIKV(72h)@SK-N-BE2 cells	Infection
30177828	Profiling	O14686	KMT2D	H	C	Label free	LTQ-Orbitrap XL + Orbitrap Q Exactive HF	EasyPhos	[24.56]	TGPDYYSQLLTKNNLSNPPTPPSSLPPTPPP	NNLS(ph)NPPT(ph)PPSSLPPT(ph)PPPSVQQK	S4617	0.999998	ZIKV(72h)@SK-N-BE2 cells	Infection
30177828	Profiling	O14686	KMT2D	H	C	Label free	LTQ-Orbitrap XL + Orbitrap Q Exactive HF	EasyPhos	[24.56]	TGPDYYSQLLTKNNLSNPPTPPSSLPPTPPP	NNLS(ph)NPPT(ph)PPSSLPPT(ph)PPPSVQQK	S4617	0.999998	ZIKV(72h)@SK-N-BE2 cells	Infection
30177828	Profiling	O14686	KMT2D	H	C	Label free	LTQ-Orbitrap XL + Orbitrap Q Exactive HF	EasyPhos	[24.56]	TGPDYYSQLLTKNNLSNPPTPPSSLPPTPPP	NNLS(ph)NPPT(ph)PPSSLPPT(ph)PPPSVQQK	S4617	0.999998	ZIKV(72h)@SK-N-BE2 cells	Infection
34974192	Profiling	O14686	KMT2D	H	C	Dimethyl Labeling	Q Exactive HF	IMAC	[0, 0, 0, 0]	KASFGATGGPPAHLLTPSPLSGPGGSSLLEK	ASFGATGGPPAHLLT(ph)PS(ph)PLSGPGGSSLLEK	T3197;3200	0.999732	CCP(0h)@C431A-Parkin HeLa cells	Mitophagy
34974192	Profiling	O14686	KMT2D	H	C	Dimethyl Labeling	Q Exactive HF	IMAC	[0, 0, 0, 0]	KASFGATGGPPAHLLTPSPLSGPGGSSLLEK	ASFGATGGPPAHLLT(ph)PS(ph)PLSGPGGSSLLEK	T3197;3200	0.999732	CCP(0h)@C431A-Parkin HeLa cells	Mitophagy
34974192	Profiling	O14686	KMT2D	H	C	Dimethyl Labeling	Q Exactive HF	IMAC	[0, 1229200, 0, 0]	KASFGATGGPPAHLLTPSPLSGPGGSSLLEK	ASFGATGGPPAHLLT(ph)PS(ph)PLSGPGGSSLLEK	T3197;3200	0.999732	CCP(0h)@WT Parkin HeLa cells	Mitophagy
34974192	Profiling	O14686	KMT2D	H	C	Dimethyl Labeling	Q Exactive HF	IMAC	[0, 1229200, 0, 0]	KASFGATGGPPAHLLTPSPLSGPGGSSLLEK	ASFGATGGPPAHLLT(ph)PS(ph)PLSGPGGSSLLEK	T3197;3200	0.999732	CCP(0h)@WT Parkin HeLa cells	Mitophagy
34974192	Profiling	O14686	KMT2D	H	C	Dimethyl Labeling	Q Exactive HF	IMAC	[0, 0]	KASFGATGGPPAHLLTPSPLSGPGGSSLLEK	ASFGATGGPPAHLLT(ph)PS(ph)PLSGPGGSSLLEK	T3197;3200	0.999732	CCP(12h)@C431A-Parkin HeLa cells	Mitophagy
34974192	Profiling	O14686	KMT2D	H	C	Dimethyl Labeling	Q Exactive HF	IMAC	[0, 0]	KASFGATGGPPAHLLTPSPLSGPGGSSLLEK	ASFGATGGPPAHLLT(ph)PS(ph)PLSGPGGSSLLEK	T3197;3200	0.999732	CCP(12h)@C431A-Parkin HeLa cells	Mitophagy
34974192	Profiling	O14686	KMT2D	H	C	Dimethyl Labeling	Q Exactive HF	IMAC	[0, 0]	KASFGATGGPPAHLLTPSPLSGPGGSSLLEK	ASFGATGGPPAHLLT(ph)PS(ph)PLSGPGGSSLLEK	T3197;3200	0.999732	CCP(12h)@WT Parkin HeLa cells	Mitophagy
34974192	Profiling	O14686	KMT2D	H	C	Dimethyl Labeling	Q Exactive HF	IMAC	[0, 0]	KASFGATGGPPAHLLTPSPLSGPGGSSLLEK	ASFGATGGPPAHLLT(ph)PS(ph)PLSGPGGSSLLEK	T3197;3200	0.999732	CCP(12h)@WT Parkin HeLa cells	Mitophagy
34974192	Profiling	O14686	KMT2D	H	C	Dimethyl Labeling	Q Exactive HF	IMAC	[0, 0]	KASFGATGGPPAHLLTPSPLSGPGGSSLLEK	ASFGATGGPPAHLLT(ph)PS(ph)PLSGPGGSSLLEK	T3197;3200	0.999732	CCP(18h)@C431A-Parkin HeLa cells	Mitophagy
34974192	Profiling	O14686	KMT2D	H	C	Dimethyl Labeling	Q Exactive HF	IMAC	[0, 0]	KASFGATGGPPAHLLTPSPLSGPGGSSLLEK	ASFGATGGPPAHLLT(ph)PS(ph)PLSGPGGSSLLEK	T3197;3200	0.999732	CCP(18h)@C431A-Parkin HeLa cells	Mitophagy
34974192	Profiling	O14686	KMT2D	H	C	Dimethyl Labeling	Q Exactive HF	IMAC	[0, 0]	KASFGATGGPPAHLLTPSPLSGPGGSSLLEK	ASFGATGGPPAHLLT(ph)PS(ph)PLSGPGGSSLLEK	T3197;3200	0.999732	CCP(18h)@WT Parkin HeLa cells	Mitophagy
34974192	Profiling	O14686	KMT2D	H	C	Dimethyl Labeling	Q Exactive HF	IMAC	[0, 0]	KASFGATGGPPAHLLTPSPLSGPGGSSLLEK	ASFGATGGPPAHLLT(ph)PS(ph)PLSGPGGSSLLEK	T3197;3200	0.999732	CCP(18h)@WT Parkin HeLa cells	Mitophagy
34974192	Profiling	O14686	KMT2D	H	C	Dimethyl Labeling	Q Exactive HF	IMAC	[0, 0]	KASFGATGGPPAHLLTPSPLSGPGGSSLLEK	ASFGATGGPPAHLLT(ph)PS(ph)PLSGPGGSSLLEK	T3197;3200	0.999732	CCP(2h)@C431A-Parkin HeLa cells	Mitophagy
34974192	Profiling	O14686	KMT2D	H	C	Dimethyl Labeling	Q Exactive HF	IMAC	[0, 0]	KASFGATGGPPAHLLTPSPLSGPGGSSLLEK	ASFGATGGPPAHLLT(ph)PS(ph)PLSGPGGSSLLEK	T3197;3200	0.999732	CCP(2h)@C431A-Parkin HeLa cells	Mitophagy
34974192	Profiling	O14686	KMT2D	H	C	Dimethyl Labeling	Q Exactive HF	IMAC	[0, 6808700]	KASFGATGGPPAHLLTPSPLSGPGGSSLLEK	ASFGATGGPPAHLLT(ph)PS(ph)PLSGPGGSSLLEK	T3197;3200	0.999732	CCP(2h)@WT Parkin HeLa cells	Mitophagy
34974192	Profiling	O14686	KMT2D	H	C	Dimethyl Labeling	Q Exactive HF	IMAC	[0, 6808700]	KASFGATGGPPAHLLTPSPLSGPGGSSLLEK	ASFGATGGPPAHLLT(ph)PS(ph)PLSGPGGSSLLEK	T3197;3200	0.999732	CCP(2h)@WT Parkin HeLa cells	Mitophagy
34974192	Profiling	O14686	KMT2D	H	C	Dimethyl Labeling	Q Exactive HF	IMAC	[0, 0]	KASFGATGGPPAHLLTPSPLSGPGGSSLLEK	ASFGATGGPPAHLLT(ph)PS(ph)PLSGPGGSSLLEK	T3197;3200	0.999732	CCP(6h)@C431A-Parkin HeLa cells	Mitophagy
34974192	Profiling	O14686	KMT2D	H	C	Dimethyl Labeling	Q Exactive HF	IMAC	[0, 0]	KASFGATGGPPAHLLTPSPLSGPGGSSLLEK	ASFGATGGPPAHLLT(ph)PS(ph)PLSGPGGSSLLEK	T3197;3200	0.999732	CCP(6h)@C431A-Parkin HeLa cells	Mitophagy
34974192	Profiling	O14686	KMT2D	H	C	Dimethyl Labeling	Q Exactive HF	IMAC	[0, 9057100]	KASFGATGGPPAHLLTPSPLSGPGGSSLLEK	ASFGATGGPPAHLLT(ph)PS(ph)PLSGPGGSSLLEK	T3197;3200	0.999732	CCP(6h)@WT Parkin HeLa cells	Mitophagy
34974192	Profiling	O14686	KMT2D	H	C	Dimethyl Labeling	Q Exactive HF	IMAC	[0, 9057100]	KASFGATGGPPAHLLTPSPLSGPGGSSLLEK	ASFGATGGPPAHLLT(ph)PS(ph)PLSGPGGSSLLEK	T3197;3200	0.999732	CCP(6h)@WT Parkin HeLa cells	Mitophagy
36477497	Profiling	O14686	KMT2D	H	C	Label-free	Orbitrap	Enrichment (no details)	[]		ASFGATGGPPAHLLT(ph)PS(ph)PLSGPGGSSLLEK	S3199	0.957016	WT+Salmonella@HeLa cells	Salmonella infection
36477497	Profiling	O14686	KMT2D	H	C	Label-free	Orbitrap	Enrichment (no details)	[]		ASFGATGGPPAHLLT(ph)PS(ph)PLSGPGGSSLLEK	S3199	0.957016	WT+Salmonella@HeLa cells	Salmonella infection
36477497	Profiling	O14686	KMT2D	H	C	Label-free	Orbitrap	Enrichment (no details)	[]		GS(ph)PVLLDPEELAPVT(ph)PMEVYPECK	S1151	0.999997	WT+Salmonella@HeLa cells	Salmonella infection
36477497	Profiling	O14686	KMT2D	H	C	Label-free	Orbitrap	Enrichment (no details)	[]		GS(ph)PVLLDPEELAPVT(ph)PMEVYPECK	S1151	0.999997	WT+Salmonella@HeLa cells	Salmonella infection
36477497	Profiling	O14686	KMT2D	H	C	Label-free	Orbitrap	Enrichment (no details)	[]		ASFGATGGPPAHLLT(ph)PS(ph)PLSGPGGSSLLEK	S3199	0.957016	ipaJ+Salmonella@HeLa cells	Salmonella infection
36477497	Profiling	O14686	KMT2D	H	C	Label-free	Orbitrap	Enrichment (no details)	[]		ASFGATGGPPAHLLT(ph)PS(ph)PLSGPGGSSLLEK	S3199	0.957016	ipaJ+Salmonella@HeLa cells	Salmonella infection
36477497	Profiling	O14686	KMT2D	H	C	Label-free	Orbitrap	Enrichment (no details)	[]		GS(ph)PVLLDPEELAPVT(ph)PMEVYPECK	S1151	0.999997	ipaJ+Salmonella@HeLa cells	Salmonella infection
36477497	Profiling	O14686	KMT2D	H	C	Label-free	Orbitrap	Enrichment (no details)	[]		GS(ph)PVLLDPEELAPVT(ph)PMEVYPECK	S1151	0.999997	ipaJ+Salmonella@HeLa cells	Salmonella infection
20873877	Profiling	O14686	KMT2D	H	C	Label free	LTQ-Orbitrap Velos instrument	TiO2	[564910.0]	SEGPHLSPRPEEP	SEGPHLS(ph)PRPEEPHLS(ph)PR	S164	0.999944	High collision dissociation fragment-HCD2@HeLa S3 cells	No Disease
23836654	Profiling	O14686	KMT2D	H	C	SILAC	LTQ-Orbitrap	IMAC	['Present', 'Present', 'Present', 'Present']	ASEPLLSPPPFGESR	ASEPLLS(ph)PPPFGESR		0.986	sh-TBK1@A549 cell line	Lung cancer
23836654	Profiling	O14686	KMT2D	H	C	SILAC	LTQ-Orbitrap	IMAC	['Present', 'Present', 'Present', 'Present']	ASEPLLSPPPFGESR	ASEPLLS(ph)PPPFGESR		0.986	Untreated@A549 cell line	Lung cancer
23898821	Profiling	O14686	KMT2D	H	C	mTRAQ	Q Exactive	IMAC	['Present']	ASEPLLSPPPFGE		S2274	>75%	Untreated@H3122 cell line	Lung cancer
23898821	Profiling	O14686	KMT2D	H	C	mTRAQ	Q Exactive	IMAC	['Present']	KLEGPVSPDVEPG		S1671	>75%	Untreated@H3122 cell line	Lung cancer
23898821	Profiling	O14686	KMT2D	H	C	mTRAQ	Q Exactive	IMAC	['Present']	KGLEGKSPDTGPD		S4849	>75%	Untreated@H3122 cell line	Lung cancer
23898821	Profiling	O14686	KMT2D	H	C	mTRAQ	Q Exactive	IMAC	['Present']	TPRHQPSTPDPFL		S2239	>75%	Untreated@H3122 cell line	Lung cancer
23898821	Profiling	O14686	KMT2D	H	C	mTRAQ	Q Exactive	IMAC	['Present']	LRNLTMSPLHKRR		S1606	>75%	Untreated@H3122 cell line	Lung cancer
23898821	Profiling	O14686	KMT2D	H	C	mTRAQ	Q Exactive	IMAC	['Present']	PPPGRVSPAAAQL		S4359	>75%	Untreated@H3122 cell line	Lung cancer
23898821	Profiling	O14686	KMT2D	H	C	mTRAQ	Q Exactive	IMAC	['Present']	EGGRHPSPCQFTI		S3130	>75%	Untreated@H3122 cell line	Lung cancer
23898821	Profiling	O14686	KMT2D	H	C	mTRAQ	Q Exactive	IMAC	['Present']	PSFGLGTPKAKGD		T1803	>75%	Untreated@H3122 cell line	Lung cancer
23898821	Profiling	O14686	KMT2D	H	C	mTRAQ	Q Exactive	IMAC	['Present']	PGEFHTTPPGTPR		T2229	>75%	Untreated@H3122 cell line	Lung cancer
23898821	Profiling	O14686	KMT2D	H	C	mTRAQ	Q Exactive	IMAC	['Present']	LEGKADTPGPEDG		T1843	>75%	Untreated@H3122 cell line	Lung cancer
23898821	Profiling	O14686	KMT2D	H	C	mTRAQ	Q Exactive	IMAC	['Present']	PRHQPSTPDPFLK		T2240	>75%	Untreated@H3122 cell line	Lung cancer
23898821	Profiling	O14686	KMT2D	H	C	mTRAQ	Q Exactive	IMAC	['Present']	PQLRHLSPQQQQQ		S4215	>75%	Untreated@H3122 cell line	Lung cancer
23898821	Profiling	O14686	KMT2D	H	C	mTRAQ	Q Exactive	IMAC	['Present']	QEDRALSPVIPLI		S4738	>75%	Untreated@H3122 cell line	Lung cancer
23898821	Profiling	O14686	KMT2D	H	C	mTRAQ	Q Exactive	IMAC	['Present']	LKPRCPSLDNLAV		S2251	>75%	Untreated@H3122 cell line	Lung cancer
23898821	Profiling	O14686	KMT2D	H	C	mTRAQ	Q Exactive	IMAC	['Present']	NLAVPESPGVGGG		S2260	>75%	Untreated@H3122 cell line	Lung cancer
23898821	Profiling	O14686	KMT2D	H	C	mTRAQ	Q Exactive	IMAC	['Present']	AQAEVLSGDGQPD		S1722	>75%	Untreated@H3122 cell line	Lung cancer
23898821	Profiling	O14686	KMT2D	H	C	mTRAQ	Q Exactive	IMAC	['Present']	QTAGQGSPCEEQE		S1180	>75%	Untreated@H3122 cell line	Lung cancer
23898821	Profiling	O14686	KMT2D	H	C	mTRAQ	Q Exactive	IMAC	['Present']	QRSGITSPVEKRE		S2640	>75%	Untreated@H3122 cell line	Lung cancer
23898821	Profiling	O14686	KMT2D	H	C	mTRAQ	Q Exactive	IMAC	['Present']	RRGRKKSKLEDMF		S1762	>75%	Untreated@H3122 cell line	Lung cancer
23898821	Profiling	O14686	KMT2D	H	C	mTRAQ	Q Exactive	IMAC	['Present']	VFKAPLTPRASQV		T2332	>75%	Untreated@H3122 cell line	Lung cancer
23898821	Profiling	O14686	KMT2D	H	C	SILAC	Q Exactive	IMAC	['Present']	ASEPLLSPPPFGE		S2274	>75%	Untreated@H3122 cell line	Lung cancer
23898821	Profiling	O14686	KMT2D	H	C	SILAC	Q Exactive	IMAC	['Present']	KLEGPVSPDVEPG		S1671	>75%	Untreated@H3122 cell line	Lung cancer
23898821	Profiling	O14686	KMT2D	H	C	SILAC	Q Exactive	IMAC	['Present']	KGLEGKSPDTGPD		S4849	>75%	Untreated@H3122 cell line	Lung cancer
23898821	Profiling	O14686	KMT2D	H	C	SILAC	Q Exactive	IMAC	['Present']	TPRHQPSTPDPFL		S2239	>75%	Untreated@H3122 cell line	Lung cancer
23898821	Profiling	O14686	KMT2D	H	C	SILAC	Q Exactive	IMAC	['Present']	LRNLTMSPLHKRR		S1606	>75%	Untreated@H3122 cell line	Lung cancer
23898821	Profiling	O14686	KMT2D	H	C	SILAC	Q Exactive	IMAC	['Present']	PPPGRVSPAAAQL		S4359	>75%	Untreated@H3122 cell line	Lung cancer
23898821	Profiling	O14686	KMT2D	H	C	SILAC	Q Exactive	IMAC	['Present']	EGGRHPSPCQFTI		S3130	>75%	Untreated@H3122 cell line	Lung cancer
23898821	Profiling	O14686	KMT2D	H	C	SILAC	Q Exactive	IMAC	['Present']	PSFGLGTPKAKGD		T1803	>75%	Untreated@H3122 cell line	Lung cancer
23898821	Profiling	O14686	KMT2D	H	C	SILAC	Q Exactive	IMAC	['Present']	PGEFHTTPPGTPR		T2229	>75%	Untreated@H3122 cell line	Lung cancer
23898821	Profiling	O14686	KMT2D	H	C	SILAC	Q Exactive	IMAC	['Present']	LEGKADTPGPEDG		T1843	>75%	Untreated@H3122 cell line	Lung cancer
23898821	Profiling	O14686	KMT2D	H	C	SILAC	Q Exactive	IMAC	['Present']	PRHQPSTPDPFLK		T2240	>75%	Untreated@H3122 cell line	Lung cancer
23898821	Profiling	O14686	KMT2D	H	C	SILAC	Q Exactive	IMAC	['Present']	PQLRHLSPQQQQQ		S4215	>75%	Untreated@H3122 cell line	Lung cancer
23898821	Profiling	O14686	KMT2D	H	C	SILAC	Q Exactive	IMAC	['Present']	QEDRALSPVIPLI		S4738	>75%	Untreated@H3122 cell line	Lung cancer
23898821	Profiling	O14686	KMT2D	H	C	SILAC	Q Exactive	IMAC	['Present']	LKPRCPSLDNLAV		S2251	>75%	Untreated@H3122 cell line	Lung cancer
23898821	Profiling	O14686	KMT2D	H	C	SILAC	Q Exactive	IMAC	['Present']	NLAVPESPGVGGG		S2260	>75%	Untreated@H3122 cell line	Lung cancer
23898821	Profiling	O14686	KMT2D	H	C	SILAC	Q Exactive	IMAC	['Present']	AQAEVLSGDGQPD		S1722	>75%	Untreated@H3122 cell line	Lung cancer
23898821	Profiling	O14686	KMT2D	H	C	SILAC	Q Exactive	IMAC	['Present']	QTAGQGSPCEEQE		S1180	>75%	Untreated@H3122 cell line	Lung cancer
23898821	Profiling	O14686	KMT2D	H	C	SILAC	Q Exactive	IMAC	['Present']	QRSGITSPVEKRE		S2640	>75%	Untreated@H3122 cell line	Lung cancer
23898821	Profiling	O14686	KMT2D	H	C	SILAC	Q Exactive	IMAC	['Present']	RRGRKKSKLEDMF		S1762	>75%	Untreated@H3122 cell line	Lung cancer
23898821	Profiling	O14686	KMT2D	H	C	SILAC	Q Exactive	IMAC	['Present']	VFKAPLTPRASQV		T2332	>75%	Untreated@H3122 cell line	Lung cancer
23898821	Profiling	O14686	KMT2D	H	C	SILAC	Q Exactive	IMAC	[]	KGLEGKSPDTGPD	GLEGKS(ph)PDTGPDWLK	S4849	0.999961	Crizotinib@H3122 cell line	Lung cancer
23898821	Profiling	O14686	KMT2D	H	C	SILAC	Q Exactive	IMAC	[]	PSFGLGTPKAKGD	ALFAVGVGRPSFGLGT(ph)PK	T1803	0.92029	Crizotinib@H3122 cell line	Lung cancer
23898821	Profiling	O14686	KMT2D	H	C	SILAC	Q Exactive	IMAC	[]	PRHQPSTPDPFLK	HQPST(ph)PDPFLKPR	T2240	0.991312	Crizotinib@H3122 cell line	Lung cancer
23898821	Profiling	O14686	KMT2D	H	C	mTRAQ	Q Exactive	IMAC	[]	LRNLTMSPLHKRR	NLTMS(ph)PLHK	S1606	0.999464	Crizotinib@H3122 cell line	Lung cancer
23898821	Profiling	O14686	KMT2D	H	C	mTRAQ	Q Exactive	IMAC	[]	QTAGQGSPCEEQE	QTAGQGS(ph)PCEEQEEPRAPVAPTPPTLIK	S1180	0.999994	Crizotinib@H3122 cell line	Lung cancer
23898821	Profiling	O14686	KMT2D	H	C	mTRAQ	Q Exactive	IMAC	[]	PGEFHTTPPGTPR	PGAGQPGEFHTT(ph)PPGTPR	T2229	0.883702	Crizotinib@H3122 cell line	Lung cancer
23898821	Profiling	O14686	KMT2D	H	C	mTRAQ	Q Exactive	IMAC	['Present']	ASEPLLSPPPFGE		S2274	>75%	Crizotinib@H3122 cell line	Lung cancer
23898821	Profiling	O14686	KMT2D	H	C	mTRAQ	Q Exactive	IMAC	['Present']	KLEGPVSPDVEPG		S1671	>75%	Crizotinib@H3122 cell line	Lung cancer
23898821	Profiling	O14686	KMT2D	H	C	mTRAQ	Q Exactive	IMAC	['Present']	KGLEGKSPDTGPD		S4849	>75%	Crizotinib@H3122 cell line	Lung cancer
23898821	Profiling	O14686	KMT2D	H	C	mTRAQ	Q Exactive	IMAC	['Present']	TPRHQPSTPDPFL		S2239	>75%	Crizotinib@H3122 cell line	Lung cancer
23898821	Profiling	O14686	KMT2D	H	C	mTRAQ	Q Exactive	IMAC	['Present']	LRNLTMSPLHKRR		S1606	>75%	Crizotinib@H3122 cell line	Lung cancer
23898821	Profiling	O14686	KMT2D	H	C	mTRAQ	Q Exactive	IMAC	['Present']	PPPGRVSPAAAQL		S4359	>75%	Crizotinib@H3122 cell line	Lung cancer
23898821	Profiling	O14686	KMT2D	H	C	mTRAQ	Q Exactive	IMAC	['Present']	EGGRHPSPCQFTI		S3130	>75%	Crizotinib@H3122 cell line	Lung cancer
23898821	Profiling	O14686	KMT2D	H	C	mTRAQ	Q Exactive	IMAC	['Present']	PSFGLGTPKAKGD		T1803	>75%	Crizotinib@H3122 cell line	Lung cancer
23898821	Profiling	O14686	KMT2D	H	C	mTRAQ	Q Exactive	IMAC	['Present']	PGEFHTTPPGTPR		T2229	>75%	Crizotinib@H3122 cell line	Lung cancer
23898821	Profiling	O14686	KMT2D	H	C	mTRAQ	Q Exactive	IMAC	['Present']	LEGKADTPGPEDG		T1843	>75%	Crizotinib@H3122 cell line	Lung cancer
23898821	Profiling	O14686	KMT2D	H	C	mTRAQ	Q Exactive	IMAC	['Present']	PRHQPSTPDPFLK		T2240	>75%	Crizotinib@H3122 cell line	Lung cancer
23898821	Profiling	O14686	KMT2D	H	C	mTRAQ	Q Exactive	IMAC	['Present']	PQLRHLSPQQQQQ		S4215	>75%	Crizotinib@H3122 cell line	Lung cancer
23898821	Profiling	O14686	KMT2D	H	C	mTRAQ	Q Exactive	IMAC	['Present']	QEDRALSPVIPLI		S4738	>75%	Crizotinib@H3122 cell line	Lung cancer
23898821	Profiling	O14686	KMT2D	H	C	mTRAQ	Q Exactive	IMAC	['Present']	LKPRCPSLDNLAV		S2251	>75%	Crizotinib@H3122 cell line	Lung cancer
23898821	Profiling	O14686	KMT2D	H	C	mTRAQ	Q Exactive	IMAC	['Present']	NLAVPESPGVGGG		S2260	>75%	Crizotinib@H3122 cell line	Lung cancer
23898821	Profiling	O14686	KMT2D	H	C	mTRAQ	Q Exactive	IMAC	['Present']	AQAEVLSGDGQPD		S1722	>75%	Crizotinib@H3122 cell line	Lung cancer
23898821	Profiling	O14686	KMT2D	H	C	mTRAQ	Q Exactive	IMAC	['Present']	QTAGQGSPCEEQE		S1180	>75%	Crizotinib@H3122 cell line	Lung cancer
23898821	Profiling	O14686	KMT2D	H	C	mTRAQ	Q Exactive	IMAC	['Present']	QRSGITSPVEKRE		S2640	>75%	Crizotinib@H3122 cell line	Lung cancer
23898821	Profiling	O14686	KMT2D	H	C	mTRAQ	Q Exactive	IMAC	['Present']	RRGRKKSKLEDMF		S1762	>75%	Crizotinib@H3122 cell line	Lung cancer
23898821	Profiling	O14686	KMT2D	H	C	mTRAQ	Q Exactive	IMAC	['Present']	VFKAPLTPRASQV		T2332	>75%	Crizotinib@H3122 cell line	Lung cancer
23898821	Profiling	O14686	KMT2D	H	C	SILAC	Q Exactive	IMAC	['Present']	ASEPLLSPPPFGE		S2274	>75%	Crizotinib@H3122 cell line	Lung cancer
23898821	Profiling	O14686	KMT2D	H	C	SILAC	Q Exactive	IMAC	['Present']	KLEGPVSPDVEPG		S1671	>75%	Crizotinib@H3122 cell line	Lung cancer
23898821	Profiling	O14686	KMT2D	H	C	SILAC	Q Exactive	IMAC	['Present']	KGLEGKSPDTGPD		S4849	>75%	Crizotinib@H3122 cell line	Lung cancer
23898821	Profiling	O14686	KMT2D	H	C	SILAC	Q Exactive	IMAC	['Present']	TPRHQPSTPDPFL		S2239	>75%	Crizotinib@H3122 cell line	Lung cancer
23898821	Profiling	O14686	KMT2D	H	C	SILAC	Q Exactive	IMAC	['Present']	LRNLTMSPLHKRR		S1606	>75%	Crizotinib@H3122 cell line	Lung cancer
23898821	Profiling	O14686	KMT2D	H	C	SILAC	Q Exactive	IMAC	['Present']	PPPGRVSPAAAQL		S4359	>75%	Crizotinib@H3122 cell line	Lung cancer
23898821	Profiling	O14686	KMT2D	H	C	SILAC	Q Exactive	IMAC	['Present']	EGGRHPSPCQFTI		S3130	>75%	Crizotinib@H3122 cell line	Lung cancer
23898821	Profiling	O14686	KMT2D	H	C	SILAC	Q Exactive	IMAC	['Present']	PSFGLGTPKAKGD		T1803	>75%	Crizotinib@H3122 cell line	Lung cancer
23898821	Profiling	O14686	KMT2D	H	C	SILAC	Q Exactive	IMAC	['Present']	PGEFHTTPPGTPR		T2229	>75%	Crizotinib@H3122 cell line	Lung cancer
23898821	Profiling	O14686	KMT2D	H	C	SILAC	Q Exactive	IMAC	['Present']	LEGKADTPGPEDG		T1843	>75%	Crizotinib@H3122 cell line	Lung cancer
23898821	Profiling	O14686	KMT2D	H	C	SILAC	Q Exactive	IMAC	['Present']	PRHQPSTPDPFLK		T2240	>75%	Crizotinib@H3122 cell line	Lung cancer
23898821	Profiling	O14686	KMT2D	H	C	SILAC	Q Exactive	IMAC	['Present']	PQLRHLSPQQQQQ		S4215	>75%	Crizotinib@H3122 cell line	Lung cancer
23898821	Profiling	O14686	KMT2D	H	C	SILAC	Q Exactive	IMAC	['Present']	QEDRALSPVIPLI		S4738	>75%	Crizotinib@H3122 cell line	Lung cancer
23898821	Profiling	O14686	KMT2D	H	C	SILAC	Q Exactive	IMAC	['Present']	LKPRCPSLDNLAV		S2251	>75%	Crizotinib@H3122 cell line	Lung cancer
23898821	Profiling	O14686	KMT2D	H	C	SILAC	Q Exactive	IMAC	['Present']	NLAVPESPGVGGG		S2260	>75%	Crizotinib@H3122 cell line	Lung cancer
23898821	Profiling	O14686	KMT2D	H	C	SILAC	Q Exactive	IMAC	['Present']	AQAEVLSGDGQPD		S1722	>75%	Crizotinib@H3122 cell line	Lung cancer
23898821	Profiling	O14686	KMT2D	H	C	SILAC	Q Exactive	IMAC	['Present']	QTAGQGSPCEEQE		S1180	>75%	Crizotinib@H3122 cell line	Lung cancer
23898821	Profiling	O14686	KMT2D	H	C	SILAC	Q Exactive	IMAC	['Present']	QRSGITSPVEKRE		S2640	>75%	Crizotinib@H3122 cell line	Lung cancer
23898821	Profiling	O14686	KMT2D	H	C	SILAC	Q Exactive	IMAC	['Present']	RRGRKKSKLEDMF		S1762	>75%	Crizotinib@H3122 cell line	Lung cancer
23898821	Profiling	O14686	KMT2D	H	C	SILAC	Q Exactive	IMAC	['Present']	VFKAPLTPRASQV		T2332	>75%	Crizotinib@H3122 cell line	Lung cancer
24144214	Profiling	O14686	KMT2D	H	C	Label free	LTQ Orbitrap XL	TiO2	[399060.0]	LEGPVSPDVEPGKEETEESK	LEGPVS(ph)PDVEPGKEETEESK		>75%	ERLIC-SPE fractionation exp@HeLa cell line	fractionation experiments
24144214	Profiling	O14686	KMT2D	H	C	Label free	LTQ Orbitrap XL	TiO2	[1254200.0]	RSSPARSR	RSS(ph)PARSR		>75%	ERLIC-SPE fractionation exp@HeLa cell line	fractionation experiments
24144214	Profiling	O14686	KMT2D	H	C	Label free	LTQ Orbitrap XL	TiO2	[1213000.0]	RSSPARSR	RS(ph)SPARSR		>75%	SCX-SPE fractionation exp@HeLa cell line	fractionation experiments
24144214	Profiling	O14686	KMT2D	H	C	Label free	LTQ Orbitrap XL	TiO2	[445450.0]	RSSPARSR	RSS(ph)PARSR		>75%	SCX-SPE fractionation exp@HeLa cell line	fractionation experiments
24173317	Profiling	O14686	KMT2D	H	C	Dimethy labeling	LTQ-Orbitrap Velos	SIMAC+TiO2	['Present', 'Present', 'Present', 'Present', 'Present', 'Present']		LEGPVS(ph)PDVEPGK	S6;	1	Human embryonic stem cells (hESCs)	Neurological disorders
24173317	Profiling	O14686	KMT2D	H	C	Dimethy labeling	LTQ-Orbitrap Velos	SIMAC+TiO2	['Present', 'Present', 'Present', 'Present', 'Present', 'Present']		LEGPVS(ph)PDVEPGKEETEESK	S6;	1	Human embryonic stem cells (hESCs)	Neurological disorders
24173317	Profiling	O14686	KMT2D	H	C	Dimethy labeling	LTQ-Orbitrap Velos	SIMAC+TiO2	['Present', 'Present', 'Present', 'Present', 'Present', 'Present']		LEGPVS(ph)PDVEPGK	S6;	1	Parental neural stem cells (NSCs)	Neurological disorders
24173317	Profiling	O14686	KMT2D	H	C	Dimethy labeling	LTQ-Orbitrap Velos	SIMAC+TiO2	['Present', 'Present', 'Present', 'Present', 'Present', 'Present']		LEGPVS(ph)PDVEPGKEETEESK	S6;	1	Parental neural stem cells (NSCs)	Neurological disorders
24850871	profiling	O14686	KMT2D	H	C	Label Free	LTQ-Orbitrap Elite	Ti-IMAC	[-0.2479801]	PHLGSGRWEQEDRALSPVIPLIPRASIPVFP	_ALS(ph)PVIPLIPR_	S4738	1	PGE2(10min)-MS1@Jurkat T cells	T cells stimulated with PGE2
24850871	profiling	O14686	KMT2D	H	C	Label Free	LTQ-Orbitrap Elite	Ti-IMAC	[]	HQPSTPDPFLKPRCPSLDNLAVPESPGVGGG	_CPS(ph)LDNLAVPESPGVGGGK_	S2251	1	PGE2(10min)-MS1@Jurkat T cells	T cells stimulated with PGE2
24850871	profiling	O14686	KMT2D	H	C	Label Free	LTQ-Orbitrap Elite	Ti-IMAC	[]	LPNPHVGEVSVLSSGSPRLQETPQDCSGGPV	_DSEPAADGPAASEDPSATESDLPNPHVGEVSVLSSGS(ph)PR_	S48	0.907363	PGE2(10min)-MS1@Jurkat T cells	T cells stimulated with PGE2
24850871	profiling	O14686	KMT2D	H	C	Label Free	LTQ-Orbitrap Elite	Ti-IMAC	[]	EPGQTPGSLASELKGSPVLLDPEELAPVTPM	_GS(ph)PVLLDPEELAPVTPMEVYPECK_	S1151	1	PGE2(10min)-MS1@Jurkat T cells	T cells stimulated with PGE2
24850871	profiling	O14686	KMT2D	H	C	Label Free	LTQ-Orbitrap Elite	Ti-IMAC	[-0.3037534]	LSMKIPNSYEVLFPESPARAGTEPKKGEAEG	_IPNSYEVLFPES(ph)PAR_	S4822	1	PGE2(10min)-MS1@Jurkat T cells	T cells stimulated with PGE2
24850871	profiling	O14686	KMT2D	H	C	Label Free	LTQ-Orbitrap Elite	Ti-IMAC	[-0.4672689]	GVEHMECEIKLEGPVSPDVEPGKEETEESKK	_LEGPVS(ph)PDVEPGKEETEESK_	S1671	1	PGE2(10min)-MS1@Jurkat T cells	T cells stimulated with PGE2
24850871	profiling	O14686	KMT2D	H	C	Label Free	LTQ-Orbitrap Elite	Ti-IMAC	[0.4299474]	PMEVYPECKQTAGQGSPCEEQEEPRAPVAPT	_QTAGQGS(ph)PCEEQEEPRAPVAPTPPTLIK_	S1180	0.999921	PGE2(10min)-MS1@Jurkat T cells	T cells stimulated with PGE2
24850871	profiling	O14686	KMT2D	H	C	Label Free	LTQ-Orbitrap Elite	Ti-IMAC	[]	PMEVYPECKQTAGQGSPCEEQEEPRAPVAPT	_QTAGQGS(ph)PCEEQEEPRAPVAPTPPTLIK_	S1180	0.999921	PGE2(10min)-MS1@Jurkat T cells	T cells stimulated with PGE2
24850871	profiling	O14686	KMT2D	H	C	Label Free	LTQ-Orbitrap Elite	Ti-IMAC	[]	KASFGATGGPPAHLLTPSPLSGPGGSSLLEK	_ASFGATGGPPAHLLT(ph)PS(ph)PLSGPGGSSLLEK_	T3197	0.999734	PGE2(10min)-MS1@Jurkat T cells	T cells stimulated with PGE2
24850871	profiling	O14686	KMT2D	H	C	Label Free	LTQ-Orbitrap Elite	Ti-IMAC	[]	LAPVTPMEVYPECKQTAGQGSPCEEQEEPRA	QT(ph)AGQGSPCEEQEEPRAPVAPTPPTLIK	T1175	0.816856	PGE2(10min)-MS1@Jurkat T cells	T cells stimulated with PGE2
24850871	profiling	O14686	KMT2D	H	C	Label Free	LTQ-Orbitrap Elite	Ti-IMAC	[]	LPNPHVGEVSVLSSGSPRLQETPQDCSGGPV	_DSEPAADGPAASEDPSATESDLPNPHVGEVSVLSSGS(ph)PR_	S48	0.907363	PGE2(10min)-MS2@Jurkat T cells	T cells stimulated with PGE2
24850871	profiling	O14686	KMT2D	H	C	Label Free	LTQ-Orbitrap Elite	Ti-IMAC	[-0.03600264]	PMEVYPECKQTAGQGSPCEEQEEPRAPVAPT	_QTAGQGS(ph)PCEEQEEPRAPVAPTPPTLIK_	S1180	0.999921	PGE2(10min)-MS2@Jurkat T cells	T cells stimulated with PGE2
24850871	profiling	O14686	KMT2D	H	C	Label Free	LTQ-Orbitrap Elite	Ti-IMAC	[]	PMEVYPECKQTAGQGSPCEEQEEPRAPVAPT	_QTAGQGS(ph)PCEEQEEPRAPVAPTPPTLIK_	S1180	0.999921	PGE2(10min)-MS2@Jurkat T cells	T cells stimulated with PGE2
24850871	profiling	O14686	KMT2D	H	C	Label Free	LTQ-Orbitrap Elite	Ti-IMAC	[-0.4598646]	KASFGATGGPPAHLLTPSPLSGPGGSSLLEK	_ASFGATGGPPAHLLT(ph)PS(ph)PLSGPGGSSLLEK_	T3197	0.999734	PGE2(10min)-MS2@Jurkat T cells	T cells stimulated with PGE2
24850871	profiling	O14686	KMT2D	H	C	Label Free	LTQ-Orbitrap Elite	Ti-IMAC	[]	LAPVTPMEVYPECKQTAGQGSPCEEQEEPRA	QT(ph)AGQGSPCEEQEEPRAPVAPTPPTLIK	T1175	0.816856	PGE2(10min)-MS2@Jurkat T cells	T cells stimulated with PGE2
24850871	profiling	O14686	KMT2D	H	C	Label Free	LTQ-Orbitrap Elite	Ti-IMAC	[-0.08886433]	PHLGSGRWEQEDRALSPVIPLIPRASIPVFP	_ALS(ph)PVIPLIPR_	S4738	1	PGE2(20min)-MS1@Jurkat T cells	T cells stimulated with PGE2
24850871	profiling	O14686	KMT2D	H	C	Label Free	LTQ-Orbitrap Elite	Ti-IMAC	[-0.5018244]	HQPSTPDPFLKPRCPSLDNLAVPESPGVGGG	_CPS(ph)LDNLAVPESPGVGGGK_	S2251	1	PGE2(20min)-MS1@Jurkat T cells	T cells stimulated with PGE2
24850871	profiling	O14686	KMT2D	H	C	Label Free	LTQ-Orbitrap Elite	Ti-IMAC	[]	LPNPHVGEVSVLSSGSPRLQETPQDCSGGPV	_DSEPAADGPAASEDPSATESDLPNPHVGEVSVLSSGS(ph)PR_	S48	0.907363	PGE2(20min)-MS1@Jurkat T cells	T cells stimulated with PGE2
24850871	profiling	O14686	KMT2D	H	C	Label Free	LTQ-Orbitrap Elite	Ti-IMAC	[]	EPGQTPGSLASELKGSPVLLDPEELAPVTPM	_GS(ph)PVLLDPEELAPVTPMEVYPECK_	S1151	1	PGE2(20min)-MS1@Jurkat T cells	T cells stimulated with PGE2
24850871	profiling	O14686	KMT2D	H	C	Label Free	LTQ-Orbitrap Elite	Ti-IMAC	[-0.7212081]	LSMKIPNSYEVLFPESPARAGTEPKKGEAEG	_IPNSYEVLFPES(ph)PAR_	S4822	1	PGE2(20min)-MS1@Jurkat T cells	T cells stimulated with PGE2
24850871	profiling	O14686	KMT2D	H	C	Label Free	LTQ-Orbitrap Elite	Ti-IMAC	[0.2788997]	GVEHMECEIKLEGPVSPDVEPGKEETEESKK	_LEGPVS(ph)PDVEPGKEETEESK_	S1671	1	PGE2(20min)-MS1@Jurkat T cells	T cells stimulated with PGE2
24850871	profiling	O14686	KMT2D	H	C	Label Free	LTQ-Orbitrap Elite	Ti-IMAC	[0.398963]	PMEVYPECKQTAGQGSPCEEQEEPRAPVAPT	_QTAGQGS(ph)PCEEQEEPRAPVAPTPPTLIK_	S1180	0.999921	PGE2(20min)-MS1@Jurkat T cells	T cells stimulated with PGE2
24850871	profiling	O14686	KMT2D	H	C	Label Free	LTQ-Orbitrap Elite	Ti-IMAC	[-0.01558208]	PMEVYPECKQTAGQGSPCEEQEEPRAPVAPT	_QTAGQGS(ph)PCEEQEEPRAPVAPTPPTLIK_	S1180	0.999921	PGE2(20min)-MS1@Jurkat T cells	T cells stimulated with PGE2
24850871	profiling	O14686	KMT2D	H	C	Label Free	LTQ-Orbitrap Elite	Ti-IMAC	[]	KASFGATGGPPAHLLTPSPLSGPGGSSLLEK	_ASFGATGGPPAHLLT(ph)PS(ph)PLSGPGGSSLLEK_	T3197	0.999734	PGE2(20min)-MS1@Jurkat T cells	T cells stimulated with PGE2
24850871	profiling	O14686	KMT2D	H	C	Label Free	LTQ-Orbitrap Elite	Ti-IMAC	[]	LAPVTPMEVYPECKQTAGQGSPCEEQEEPRA	QT(ph)AGQGSPCEEQEEPRAPVAPTPPTLIK	T1175	0.816856	PGE2(20min)-MS1@Jurkat T cells	T cells stimulated with PGE2
24850871	profiling	O14686	KMT2D	H	C	Label Free	LTQ-Orbitrap Elite	Ti-IMAC	[]	LPNPHVGEVSVLSSGSPRLQETPQDCSGGPV	_DSEPAADGPAASEDPSATESDLPNPHVGEVSVLSSGS(ph)PR_	S48	0.907363	PGE2(20min)-MS2@Jurkat T cells	T cells stimulated with PGE2
24850871	profiling	O14686	KMT2D	H	C	Label Free	LTQ-Orbitrap Elite	Ti-IMAC	[0.1965623]	PMEVYPECKQTAGQGSPCEEQEEPRAPVAPT	_QTAGQGS(ph)PCEEQEEPRAPVAPTPPTLIK_	S1180	0.999921	PGE2(20min)-MS2@Jurkat T cells	T cells stimulated with PGE2
24850871	profiling	O14686	KMT2D	H	C	Label Free	LTQ-Orbitrap Elite	Ti-IMAC	[]	PMEVYPECKQTAGQGSPCEEQEEPRAPVAPT	_QTAGQGS(ph)PCEEQEEPRAPVAPTPPTLIK_	S1180	0.999921	PGE2(20min)-MS2@Jurkat T cells	T cells stimulated with PGE2
24850871	profiling	O14686	KMT2D	H	C	Label Free	LTQ-Orbitrap Elite	Ti-IMAC	[-0.4423671]	KASFGATGGPPAHLLTPSPLSGPGGSSLLEK	_ASFGATGGPPAHLLT(ph)PS(ph)PLSGPGGSSLLEK_	T3197	0.999734	PGE2(20min)-MS2@Jurkat T cells	T cells stimulated with PGE2
24850871	profiling	O14686	KMT2D	H	C	Label Free	LTQ-Orbitrap Elite	Ti-IMAC	[]	LAPVTPMEVYPECKQTAGQGSPCEEQEEPRA	QT(ph)AGQGSPCEEQEEPRAPVAPTPPTLIK	T1175	0.816856	PGE2(20min)-MS2@Jurkat T cells	T cells stimulated with PGE2
24850871	profiling	O14686	KMT2D	H	C	Label Free	LTQ-Orbitrap Elite	Ti-IMAC	[-0.4128699]	PHLGSGRWEQEDRALSPVIPLIPRASIPVFP	_ALS(ph)PVIPLIPR_	S4738	1	PGE2(30min)-MS1@Jurkat T cells	T cells stimulated with PGE2
24850871	profiling	O14686	KMT2D	H	C	Label Free	LTQ-Orbitrap Elite	Ti-IMAC	[-0.6595263]	HQPSTPDPFLKPRCPSLDNLAVPESPGVGGG	_CPS(ph)LDNLAVPESPGVGGGK_	S2251	1	PGE2(30min)-MS1@Jurkat T cells	T cells stimulated with PGE2
24850871	profiling	O14686	KMT2D	H	C	Label Free	LTQ-Orbitrap Elite	Ti-IMAC	[0.2592716]	LPNPHVGEVSVLSSGSPRLQETPQDCSGGPV	_DSEPAADGPAASEDPSATESDLPNPHVGEVSVLSSGS(ph)PR_	S48	0.907363	PGE2(30min)-MS1@Jurkat T cells	T cells stimulated with PGE2
24850871	profiling	O14686	KMT2D	H	C	Label Free	LTQ-Orbitrap Elite	Ti-IMAC	[]	EPGQTPGSLASELKGSPVLLDPEELAPVTPM	_GS(ph)PVLLDPEELAPVTPMEVYPECK_	S1151	1	PGE2(30min)-MS1@Jurkat T cells	T cells stimulated with PGE2
24850871	profiling	O14686	KMT2D	H	C	Label Free	LTQ-Orbitrap Elite	Ti-IMAC	[-0.3516474]	LSMKIPNSYEVLFPESPARAGTEPKKGEAEG	_IPNSYEVLFPES(ph)PAR_	S4822	1	PGE2(30min)-MS1@Jurkat T cells	T cells stimulated with PGE2
24850871	profiling	O14686	KMT2D	H	C	Label Free	LTQ-Orbitrap Elite	Ti-IMAC	[-0.4499784]	GVEHMECEIKLEGPVSPDVEPGKEETEESKK	_LEGPVS(ph)PDVEPGKEETEESK_	S1671	1	PGE2(30min)-MS1@Jurkat T cells	T cells stimulated with PGE2
24850871	profiling	O14686	KMT2D	H	C	Label Free	LTQ-Orbitrap Elite	Ti-IMAC	[0.2907739]	PMEVYPECKQTAGQGSPCEEQEEPRAPVAPT	_QTAGQGS(ph)PCEEQEEPRAPVAPTPPTLIK_	S1180	0.999921	PGE2(30min)-MS1@Jurkat T cells	T cells stimulated with PGE2
24850871	profiling	O14686	KMT2D	H	C	Label Free	LTQ-Orbitrap Elite	Ti-IMAC	[-0.04362345]	PMEVYPECKQTAGQGSPCEEQEEPRAPVAPT	_QTAGQGS(ph)PCEEQEEPRAPVAPTPPTLIK_	S1180	0.999921	PGE2(30min)-MS1@Jurkat T cells	T cells stimulated with PGE2
24850871	profiling	O14686	KMT2D	H	C	Label Free	LTQ-Orbitrap Elite	Ti-IMAC	[-0.6855803]	KASFGATGGPPAHLLTPSPLSGPGGSSLLEK	_ASFGATGGPPAHLLT(ph)PS(ph)PLSGPGGSSLLEK_	T3197	0.999734	PGE2(30min)-MS1@Jurkat T cells	T cells stimulated with PGE2
24850871	profiling	O14686	KMT2D	H	C	Label Free	LTQ-Orbitrap Elite	Ti-IMAC	[]	LAPVTPMEVYPECKQTAGQGSPCEEQEEPRA	QT(ph)AGQGSPCEEQEEPRAPVAPTPPTLIK	T1175	0.816856	PGE2(30min)-MS1@Jurkat T cells	T cells stimulated with PGE2
24850871	profiling	O14686	KMT2D	H	C	Label Free	LTQ-Orbitrap Elite	Ti-IMAC	[]	LPNPHVGEVSVLSSGSPRLQETPQDCSGGPV	_DSEPAADGPAASEDPSATESDLPNPHVGEVSVLSSGS(ph)PR_	S48	0.907363	PGE2(30min)-MS2@Jurkat T cells	T cells stimulated with PGE2
24850871	profiling	O14686	KMT2D	H	C	Label Free	LTQ-Orbitrap Elite	Ti-IMAC	[-0.0622139]	PMEVYPECKQTAGQGSPCEEQEEPRAPVAPT	_QTAGQGS(ph)PCEEQEEPRAPVAPTPPTLIK_	S1180	0.999921	PGE2(30min)-MS2@Jurkat T cells	T cells stimulated with PGE2
24850871	profiling	O14686	KMT2D	H	C	Label Free	LTQ-Orbitrap Elite	Ti-IMAC	[]	PMEVYPECKQTAGQGSPCEEQEEPRAPVAPT	_QTAGQGS(ph)PCEEQEEPRAPVAPTPPTLIK_	S1180	0.999921	PGE2(30min)-MS2@Jurkat T cells	T cells stimulated with PGE2
24850871	profiling	O14686	KMT2D	H	C	Label Free	LTQ-Orbitrap Elite	Ti-IMAC	[-0.6089501]	KASFGATGGPPAHLLTPSPLSGPGGSSLLEK	_ASFGATGGPPAHLLT(ph)PS(ph)PLSGPGGSSLLEK_	T3197	0.999734	PGE2(30min)-MS2@Jurkat T cells	T cells stimulated with PGE2
24850871	profiling	O14686	KMT2D	H	C	Label Free	LTQ-Orbitrap Elite	Ti-IMAC	[]	LAPVTPMEVYPECKQTAGQGSPCEEQEEPRA	QT(ph)AGQGSPCEEQEEPRAPVAPTPPTLIK	T1175	0.816856	PGE2(30min)-MS2@Jurkat T cells	T cells stimulated with PGE2
24850871	profiling	O14686	KMT2D	H	C	Label Free	LTQ-Orbitrap Elite	Ti-IMAC	[-1.26974]	PHLGSGRWEQEDRALSPVIPLIPRASIPVFP	_ALS(ph)PVIPLIPR_	S4738	1	PGE2(5min)-MS1@Jurkat T cells	T cells stimulated with PGE2
24850871	profiling	O14686	KMT2D	H	C	Label Free	LTQ-Orbitrap Elite	Ti-IMAC	[-0.4887071]	HQPSTPDPFLKPRCPSLDNLAVPESPGVGGG	_CPS(ph)LDNLAVPESPGVGGGK_	S2251	1	PGE2(5min)-MS1@Jurkat T cells	T cells stimulated with PGE2
24850871	profiling	O14686	KMT2D	H	C	Label Free	LTQ-Orbitrap Elite	Ti-IMAC	[]	LPNPHVGEVSVLSSGSPRLQETPQDCSGGPV	_DSEPAADGPAASEDPSATESDLPNPHVGEVSVLSSGS(ph)PR_	S48	0.907363	PGE2(5min)-MS1@Jurkat T cells	T cells stimulated with PGE2
24850871	profiling	O14686	KMT2D	H	C	Label Free	LTQ-Orbitrap Elite	Ti-IMAC	[]	EPGQTPGSLASELKGSPVLLDPEELAPVTPM	_GS(ph)PVLLDPEELAPVTPMEVYPECK_	S1151	1	PGE2(5min)-MS1@Jurkat T cells	T cells stimulated with PGE2
24850871	profiling	O14686	KMT2D	H	C	Label Free	LTQ-Orbitrap Elite	Ti-IMAC	[-0.5875263]	LSMKIPNSYEVLFPESPARAGTEPKKGEAEG	_IPNSYEVLFPES(ph)PAR_	S4822	1	PGE2(5min)-MS1@Jurkat T cells	T cells stimulated with PGE2
24850871	profiling	O14686	KMT2D	H	C	Label Free	LTQ-Orbitrap Elite	Ti-IMAC	[]	GVEHMECEIKLEGPVSPDVEPGKEETEESKK	_LEGPVS(ph)PDVEPGKEETEESK_	S1671	1	PGE2(5min)-MS1@Jurkat T cells	T cells stimulated with PGE2
24850871	profiling	O14686	KMT2D	H	C	Label Free	LTQ-Orbitrap Elite	Ti-IMAC	[0.2512178]	PMEVYPECKQTAGQGSPCEEQEEPRAPVAPT	_QTAGQGS(ph)PCEEQEEPRAPVAPTPPTLIK_	S1180	0.999921	PGE2(5min)-MS1@Jurkat T cells	T cells stimulated with PGE2
24850871	profiling	O14686	KMT2D	H	C	Label Free	LTQ-Orbitrap Elite	Ti-IMAC	[-0.1512709]	PMEVYPECKQTAGQGSPCEEQEEPRAPVAPT	_QTAGQGS(ph)PCEEQEEPRAPVAPTPPTLIK_	S1180	0.999921	PGE2(5min)-MS1@Jurkat T cells	T cells stimulated with PGE2
24850871	profiling	O14686	KMT2D	H	C	Label Free	LTQ-Orbitrap Elite	Ti-IMAC	[]	KASFGATGGPPAHLLTPSPLSGPGGSSLLEK	_ASFGATGGPPAHLLT(ph)PS(ph)PLSGPGGSSLLEK_	T3197	0.999734	PGE2(5min)-MS1@Jurkat T cells	T cells stimulated with PGE2
24850871	profiling	O14686	KMT2D	H	C	Label Free	LTQ-Orbitrap Elite	Ti-IMAC	[]	LAPVTPMEVYPECKQTAGQGSPCEEQEEPRA	QT(ph)AGQGSPCEEQEEPRAPVAPTPPTLIK	T1175	0.816856	PGE2(5min)-MS1@Jurkat T cells	T cells stimulated with PGE2
24850871	profiling	O14686	KMT2D	H	C	Label Free	LTQ-Orbitrap Elite	Ti-IMAC	[-1.283766]	PHLGSGRWEQEDRALSPVIPLIPRASIPVFP	_ALS(ph)PVIPLIPR_	S4738	1	PGE2(5min)-MS2@Jurkat T cells	T cells stimulated with PGE2
24850871	profiling	O14686	KMT2D	H	C	Label Free	LTQ-Orbitrap Elite	Ti-IMAC	[]	HQPSTPDPFLKPRCPSLDNLAVPESPGVGGG	_CPS(ph)LDNLAVPESPGVGGGK_	S2251	1	PGE2(5min)-MS2@Jurkat T cells	T cells stimulated with PGE2
24850871	profiling	O14686	KMT2D	H	C	Label Free	LTQ-Orbitrap Elite	Ti-IMAC	[]	LPNPHVGEVSVLSSGSPRLQETPQDCSGGPV	_DSEPAADGPAASEDPSATESDLPNPHVGEVSVLSSGS(ph)PR_	S48	0.907363	PGE2(5min)-MS2@Jurkat T cells	T cells stimulated with PGE2
24850871	profiling	O14686	KMT2D	H	C	Label Free	LTQ-Orbitrap Elite	Ti-IMAC	[]	EPGQTPGSLASELKGSPVLLDPEELAPVTPM	_GS(ph)PVLLDPEELAPVTPMEVYPECK_	S1151	1	PGE2(5min)-MS2@Jurkat T cells	T cells stimulated with PGE2
24850871	profiling	O14686	KMT2D	H	C	Label Free	LTQ-Orbitrap Elite	Ti-IMAC	[-0.7498021]	LSMKIPNSYEVLFPESPARAGTEPKKGEAEG	_IPNSYEVLFPES(ph)PAR_	S4822	1	PGE2(5min)-MS2@Jurkat T cells	T cells stimulated with PGE2
24850871	profiling	O14686	KMT2D	H	C	Label Free	LTQ-Orbitrap Elite	Ti-IMAC	[]	GVEHMECEIKLEGPVSPDVEPGKEETEESKK	_LEGPVS(ph)PDVEPGKEETEESK_	S1671	1	PGE2(5min)-MS2@Jurkat T cells	T cells stimulated with PGE2
24850871	profiling	O14686	KMT2D	H	C	Label Free	LTQ-Orbitrap Elite	Ti-IMAC	[-0.05275202]	PMEVYPECKQTAGQGSPCEEQEEPRAPVAPT	_QTAGQGS(ph)PCEEQEEPRAPVAPTPPTLIK_	S1180	0.999921	PGE2(5min)-MS2@Jurkat T cells	T cells stimulated with PGE2
24850871	profiling	O14686	KMT2D	H	C	Label Free	LTQ-Orbitrap Elite	Ti-IMAC	[]	PMEVYPECKQTAGQGSPCEEQEEPRAPVAPT	_QTAGQGS(ph)PCEEQEEPRAPVAPTPPTLIK_	S1180	0.999921	PGE2(5min)-MS2@Jurkat T cells	T cells stimulated with PGE2
24850871	profiling	O14686	KMT2D	H	C	Label Free	LTQ-Orbitrap Elite	Ti-IMAC	[]	KASFGATGGPPAHLLTPSPLSGPGGSSLLEK	_ASFGATGGPPAHLLT(ph)PS(ph)PLSGPGGSSLLEK_	T3197	0.999734	PGE2(5min)-MS2@Jurkat T cells	T cells stimulated with PGE2
24850871	profiling	O14686	KMT2D	H	C	Label Free	LTQ-Orbitrap Elite	Ti-IMAC	[]	LAPVTPMEVYPECKQTAGQGSPCEEQEEPRA	QT(ph)AGQGSPCEEQEEPRAPVAPTPPTLIK	T1175	0.816856	PGE2(5min)-MS2@Jurkat T cells	T cells stimulated with PGE2
24850871	profiling	O14686	KMT2D	H	C	Label Free	LTQ-Orbitrap Elite	Ti-IMAC	[-0.3802767]	PHLGSGRWEQEDRALSPVIPLIPRASIPVFP	_ALS(ph)PVIPLIPR_	S4738	1	PGE2(60min)-MS1@Jurkat T cells	T cells stimulated with PGE2
24850871	profiling	O14686	KMT2D	H	C	Label Free	LTQ-Orbitrap Elite	Ti-IMAC	[-0.9477673]	HQPSTPDPFLKPRCPSLDNLAVPESPGVGGG	_CPS(ph)LDNLAVPESPGVGGGK_	S2251	1	PGE2(60min)-MS1@Jurkat T cells	T cells stimulated with PGE2
24850871	profiling	O14686	KMT2D	H	C	Label Free	LTQ-Orbitrap Elite	Ti-IMAC	[0.1708407]	LPNPHVGEVSVLSSGSPRLQETPQDCSGGPV	_DSEPAADGPAASEDPSATESDLPNPHVGEVSVLSSGS(ph)PR_	S48	0.907363	PGE2(60min)-MS1@Jurkat T cells	T cells stimulated with PGE2
24850871	profiling	O14686	KMT2D	H	C	Label Free	LTQ-Orbitrap Elite	Ti-IMAC	[]	EPGQTPGSLASELKGSPVLLDPEELAPVTPM	_GS(ph)PVLLDPEELAPVTPMEVYPECK_	S1151	1	PGE2(60min)-MS1@Jurkat T cells	T cells stimulated with PGE2
24850871	profiling	O14686	KMT2D	H	C	Label Free	LTQ-Orbitrap Elite	Ti-IMAC	[-0.5281]	LSMKIPNSYEVLFPESPARAGTEPKKGEAEG	_IPNSYEVLFPES(ph)PAR_	S4822	1	PGE2(60min)-MS1@Jurkat T cells	T cells stimulated with PGE2
24850871	profiling	O14686	KMT2D	H	C	Label Free	LTQ-Orbitrap Elite	Ti-IMAC	[]	GVEHMECEIKLEGPVSPDVEPGKEETEESKK	_LEGPVS(ph)PDVEPGKEETEESK_	S1671	1	PGE2(60min)-MS1@Jurkat T cells	T cells stimulated with PGE2
24850871	profiling	O14686	KMT2D	H	C	Label Free	LTQ-Orbitrap Elite	Ti-IMAC	[0.4801178]	PMEVYPECKQTAGQGSPCEEQEEPRAPVAPT	_QTAGQGS(ph)PCEEQEEPRAPVAPTPPTLIK_	S1180	0.999921	PGE2(60min)-MS1@Jurkat T cells	T cells stimulated with PGE2
24850871	profiling	O14686	KMT2D	H	C	Label Free	LTQ-Orbitrap Elite	Ti-IMAC	[-0.001102448]	PMEVYPECKQTAGQGSPCEEQEEPRAPVAPT	_QTAGQGS(ph)PCEEQEEPRAPVAPTPPTLIK_	S1180	0.999921	PGE2(60min)-MS1@Jurkat T cells	T cells stimulated with PGE2
24850871	profiling	O14686	KMT2D	H	C	Label Free	LTQ-Orbitrap Elite	Ti-IMAC	[]	KASFGATGGPPAHLLTPSPLSGPGGSSLLEK	_ASFGATGGPPAHLLT(ph)PS(ph)PLSGPGGSSLLEK_	T3197	0.999734	PGE2(60min)-MS1@Jurkat T cells	T cells stimulated with PGE2
24850871	profiling	O14686	KMT2D	H	C	Label Free	LTQ-Orbitrap Elite	Ti-IMAC	[]	LAPVTPMEVYPECKQTAGQGSPCEEQEEPRA	QT(ph)AGQGSPCEEQEEPRAPVAPTPPTLIK	T1175	0.816856	PGE2(60min)-MS1@Jurkat T cells	T cells stimulated with PGE2
24850871	profiling	O14686	KMT2D	H	C	Label Free	LTQ-Orbitrap Elite	Ti-IMAC	[]	LPNPHVGEVSVLSSGSPRLQETPQDCSGGPV	_DSEPAADGPAASEDPSATESDLPNPHVGEVSVLSSGS(ph)PR_	S48	0.907363	PGE2(60min)-MS2@Jurkat T cells	T cells stimulated with PGE2
24850871	profiling	O14686	KMT2D	H	C	Label Free	LTQ-Orbitrap Elite	Ti-IMAC	[0.1793094]	PMEVYPECKQTAGQGSPCEEQEEPRAPVAPT	_QTAGQGS(ph)PCEEQEEPRAPVAPTPPTLIK_	S1180	0.999921	PGE2(60min)-MS2@Jurkat T cells	T cells stimulated with PGE2
24850871	profiling	O14686	KMT2D	H	C	Label Free	LTQ-Orbitrap Elite	Ti-IMAC	[]	PMEVYPECKQTAGQGSPCEEQEEPRAPVAPT	_QTAGQGS(ph)PCEEQEEPRAPVAPTPPTLIK_	S1180	0.999921	PGE2(60min)-MS2@Jurkat T cells	T cells stimulated with PGE2
24850871	profiling	O14686	KMT2D	H	C	Label Free	LTQ-Orbitrap Elite	Ti-IMAC	[]	KASFGATGGPPAHLLTPSPLSGPGGSSLLEK	_ASFGATGGPPAHLLT(ph)PS(ph)PLSGPGGSSLLEK_	T3197	0.999734	PGE2(60min)-MS2@Jurkat T cells	T cells stimulated with PGE2
24850871	profiling	O14686	KMT2D	H	C	Label Free	LTQ-Orbitrap Elite	Ti-IMAC	[]	LAPVTPMEVYPECKQTAGQGSPCEEQEEPRA	QT(ph)AGQGSPCEEQEEPRAPVAPTPPTLIK	T1175	0.816856	PGE2(60min)-MS2@Jurkat T cells	T cells stimulated with PGE2
24850871	profiling	O14686	KMT2D	H	C	Label Free	LTQ-Orbitrap Elite	Ti-IMAC	[-0.2474279]	PHLGSGRWEQEDRALSPVIPLIPRASIPVFP	_ALS(ph)PVIPLIPR_	S4738	1	PGE2(0min)-MS1@Jurkat T cells	T cells stimulated with PGE2
24850871	profiling	O14686	KMT2D	H	C	Label Free	LTQ-Orbitrap Elite	Ti-IMAC	[-0.4902711]	HQPSTPDPFLKPRCPSLDNLAVPESPGVGGG	_CPS(ph)LDNLAVPESPGVGGGK_	S2251	1	PGE2(0min)-MS1@Jurkat T cells	T cells stimulated with PGE2
24850871	profiling	O14686	KMT2D	H	C	Label Free	LTQ-Orbitrap Elite	Ti-IMAC	[]	LPNPHVGEVSVLSSGSPRLQETPQDCSGGPV	_DSEPAADGPAASEDPSATESDLPNPHVGEVSVLSSGS(ph)PR_	S48	0.907363	PGE2(0min)-MS1@Jurkat T cells	T cells stimulated with PGE2
24850871	profiling	O14686	KMT2D	H	C	Label Free	LTQ-Orbitrap Elite	Ti-IMAC	[]	EPGQTPGSLASELKGSPVLLDPEELAPVTPM	_GS(ph)PVLLDPEELAPVTPMEVYPECK_	S1151	1	PGE2(0min)-MS1@Jurkat T cells	T cells stimulated with PGE2
24850871	profiling	O14686	KMT2D	H	C	Label Free	LTQ-Orbitrap Elite	Ti-IMAC	[-0.2195363]	LSMKIPNSYEVLFPESPARAGTEPKKGEAEG	_IPNSYEVLFPES(ph)PAR_	S4822	1	PGE2(0min)-MS1@Jurkat T cells	T cells stimulated with PGE2
24850871	profiling	O14686	KMT2D	H	C	Label Free	LTQ-Orbitrap Elite	Ti-IMAC	[0.4402084]	GVEHMECEIKLEGPVSPDVEPGKEETEESKK	_LEGPVS(ph)PDVEPGKEETEESK_	S1671	1	PGE2(0min)-MS1@Jurkat T cells	T cells stimulated with PGE2
24850871	profiling	O14686	KMT2D	H	C	Label Free	LTQ-Orbitrap Elite	Ti-IMAC	[0.4807024]	PMEVYPECKQTAGQGSPCEEQEEPRAPVAPT	_QTAGQGS(ph)PCEEQEEPRAPVAPTPPTLIK_	S1180	0.999921	PGE2(0min)-MS1@Jurkat T cells	T cells stimulated with PGE2
24850871	profiling	O14686	KMT2D	H	C	Label Free	LTQ-Orbitrap Elite	Ti-IMAC	[0.02692413]	PMEVYPECKQTAGQGSPCEEQEEPRAPVAPT	_QTAGQGS(ph)PCEEQEEPRAPVAPTPPTLIK_	S1180	0.999921	PGE2(0min)-MS1@Jurkat T cells	T cells stimulated with PGE2
24850871	profiling	O14686	KMT2D	H	C	Label Free	LTQ-Orbitrap Elite	Ti-IMAC	[]	KASFGATGGPPAHLLTPSPLSGPGGSSLLEK	_ASFGATGGPPAHLLT(ph)PS(ph)PLSGPGGSSLLEK_	T3197	0.999734	PGE2(0min)-MS1@Jurkat T cells	T cells stimulated with PGE2
24850871	profiling	O14686	KMT2D	H	C	Label Free	LTQ-Orbitrap Elite	Ti-IMAC	[]	LAPVTPMEVYPECKQTAGQGSPCEEQEEPRA	QT(ph)AGQGSPCEEQEEPRAPVAPTPPTLIK	T1175	0.816856	PGE2(0min)-MS1@Jurkat T cells	T cells stimulated with PGE2
24850871	profiling	O14686	KMT2D	H	C	Label Free	LTQ-Orbitrap Elite	Ti-IMAC	[-0.1810102]	PHLGSGRWEQEDRALSPVIPLIPRASIPVFP	_ALS(ph)PVIPLIPR_	S4738	1	PGE2(0min)-MS2@Jurkat T cells	T cells stimulated with PGE2
24850871	profiling	O14686	KMT2D	H	C	Label Free	LTQ-Orbitrap Elite	Ti-IMAC	[-0.517859]	HQPSTPDPFLKPRCPSLDNLAVPESPGVGGG	_CPS(ph)LDNLAVPESPGVGGGK_	S2251	1	PGE2(0min)-MS2@Jurkat T cells	T cells stimulated with PGE2
24850871	profiling	O14686	KMT2D	H	C	Label Free	LTQ-Orbitrap Elite	Ti-IMAC	[-0.2330084]	LPNPHVGEVSVLSSGSPRLQETPQDCSGGPV	_DSEPAADGPAASEDPSATESDLPNPHVGEVSVLSSGS(ph)PR_	S48	0.907363	PGE2(0min)-MS2@Jurkat T cells	T cells stimulated with PGE2
24850871	profiling	O14686	KMT2D	H	C	Label Free	LTQ-Orbitrap Elite	Ti-IMAC	[-1.489498]	EPGQTPGSLASELKGSPVLLDPEELAPVTPM	_GS(ph)PVLLDPEELAPVTPMEVYPECK_	S1151	1	PGE2(0min)-MS2@Jurkat T cells	T cells stimulated with PGE2
24850871	profiling	O14686	KMT2D	H	C	Label Free	LTQ-Orbitrap Elite	Ti-IMAC	[-0.3532248]	LSMKIPNSYEVLFPESPARAGTEPKKGEAEG	_IPNSYEVLFPES(ph)PAR_	S4822	1	PGE2(0min)-MS2@Jurkat T cells	T cells stimulated with PGE2
24850871	profiling	O14686	KMT2D	H	C	Label Free	LTQ-Orbitrap Elite	Ti-IMAC	[]	GVEHMECEIKLEGPVSPDVEPGKEETEESKK	_LEGPVS(ph)PDVEPGKEETEESK_	S1671	1	PGE2(0min)-MS2@Jurkat T cells	T cells stimulated with PGE2
24850871	profiling	O14686	KMT2D	H	C	Label Free	LTQ-Orbitrap Elite	Ti-IMAC	[0.1344695]	PMEVYPECKQTAGQGSPCEEQEEPRAPVAPT	_QTAGQGS(ph)PCEEQEEPRAPVAPTPPTLIK_	S1180	0.999921	PGE2(0min)-MS2@Jurkat T cells	T cells stimulated with PGE2
24850871	profiling	O14686	KMT2D	H	C	Label Free	LTQ-Orbitrap Elite	Ti-IMAC	[]	PMEVYPECKQTAGQGSPCEEQEEPRAPVAPT	_QTAGQGS(ph)PCEEQEEPRAPVAPTPPTLIK_	S1180	0.999921	PGE2(0min)-MS2@Jurkat T cells	T cells stimulated with PGE2
24850871	profiling	O14686	KMT2D	H	C	Label Free	LTQ-Orbitrap Elite	Ti-IMAC	[-0.8707757]	KASFGATGGPPAHLLTPSPLSGPGGSSLLEK	_ASFGATGGPPAHLLT(ph)PS(ph)PLSGPGGSSLLEK_	T3197	0.999734	PGE2(0min)-MS2@Jurkat T cells	T cells stimulated with PGE2
24850871	profiling	O14686	KMT2D	H	C	Label Free	LTQ-Orbitrap Elite	Ti-IMAC	[]	LAPVTPMEVYPECKQTAGQGSPCEEQEEPRA	QT(ph)AGQGSPCEEQEEPRAPVAPTPPTLIK	T1175	0.816856	PGE2(0min)-MS2@Jurkat T cells	T cells stimulated with PGE2
24850871	profiling	O14686	KMT2D	H	C	Label Free	LTQ-Orbitrap Elite	Ti-IMAC	[-1.220576]	PHLGSGRWEQEDRALSPVIPLIPRASIPVFP	_ALS(ph)PVIPLIPR_	S4738	1	Enrichment1@HeLa cells	T cells stimulated with PGE2
24850871	profiling	O14686	KMT2D	H	C	Label Free	LTQ-Orbitrap Elite	Ti-IMAC	[-0.8210449]	ESPGVGGGKASEPLLSPPPFGESRKALEVKK	_ASEPLLS(ph)PPPFGESR_	S2274	0.999966	Enrichment1@HeLa cells	T cells stimulated with PGE2
24850871	profiling	O14686	KMT2D	H	C	Label Free	LTQ-Orbitrap Elite	Ti-IMAC	[]	LSMKIPNSYEVLFPESPARAGTEPKKGEAEG	_IPNSYEVLFPES(ph)PAR_	S4822	1	Enrichment1@HeLa cells	T cells stimulated with PGE2
24850871	profiling	O14686	KMT2D	H	C	Label Free	LTQ-Orbitrap Elite	Ti-IMAC	[-1.043068]	GVEHMECEIKLEGPVSPDVEPGKEETEESKK	_LEGPVS(ph)PDVEPGKEETEESK_	S1671	1	Enrichment1@HeLa cells	T cells stimulated with PGE2
24850871	profiling	O14686	KMT2D	H	C	Label Free	LTQ-Orbitrap Elite	Ti-IMAC	[-0.4979331]	PMEVYPECKQTAGQGSPCEEQEEPRAPVAPT	_QTAGQGS(ph)PCEEQEEPRAPVAPTPPTLIK_	S1180	0.991387	Enrichment1@HeLa cells	T cells stimulated with PGE2
24850871	profiling	O14686	KMT2D	H	C	Label Free	LTQ-Orbitrap Elite	Ti-IMAC	[-1.262056]	PHLGSGRWEQEDRALSPVIPLIPRASIPVFP	_ALS(ph)PVIPLIPR_	S4738	1	Enrichment2@HeLa cells	T cells stimulated with PGE2
24850871	profiling	O14686	KMT2D	H	C	Label Free	LTQ-Orbitrap Elite	Ti-IMAC	[-0.1850993]	ESPGVGGGKASEPLLSPPPFGESRKALEVKK	_ASEPLLS(ph)PPPFGESR_	S2274	0.999966	Enrichment2@HeLa cells	T cells stimulated with PGE2
24850871	profiling	O14686	KMT2D	H	C	Label Free	LTQ-Orbitrap Elite	Ti-IMAC	[-1.840058]	LSMKIPNSYEVLFPESPARAGTEPKKGEAEG	_IPNSYEVLFPES(ph)PAR_	S4822	1	Enrichment2@HeLa cells	T cells stimulated with PGE2
24850871	profiling	O14686	KMT2D	H	C	Label Free	LTQ-Orbitrap Elite	Ti-IMAC	[-0.2217223]	GVEHMECEIKLEGPVSPDVEPGKEETEESKK	_LEGPVS(ph)PDVEPGKEETEESK_	S1671	1	Enrichment2@HeLa cells	T cells stimulated with PGE2
24850871	profiling	O14686	KMT2D	H	C	Label Free	LTQ-Orbitrap Elite	Ti-IMAC	[-0.08595753]	PMEVYPECKQTAGQGSPCEEQEEPRAPVAPT	_QTAGQGS(ph)PCEEQEEPRAPVAPTPPTLIK_	S1180	0.991387	Enrichment2@HeLa cells	T cells stimulated with PGE2
24850871	profiling	O14686	KMT2D	H	C	Label Free	LTQ-Orbitrap Elite	Ti-IMAC	[-0.8542525]	PHLGSGRWEQEDRALSPVIPLIPRASIPVFP	_ALS(ph)PVIPLIPR_	S4738	1	Enrichment3@HeLa cells	T cells stimulated with PGE2
24850871	profiling	O14686	KMT2D	H	C	Label Free	LTQ-Orbitrap Elite	Ti-IMAC	[-0.3608818]	ESPGVGGGKASEPLLSPPPFGESRKALEVKK	_ASEPLLS(ph)PPPFGESR_	S2274	0.999966	Enrichment3@HeLa cells	T cells stimulated with PGE2
24850871	profiling	O14686	KMT2D	H	C	Label Free	LTQ-Orbitrap Elite	Ti-IMAC	[-2.202971]	LSMKIPNSYEVLFPESPARAGTEPKKGEAEG	_IPNSYEVLFPES(ph)PAR_	S4822	1	Enrichment3@HeLa cells	T cells stimulated with PGE2
24850871	profiling	O14686	KMT2D	H	C	Label Free	LTQ-Orbitrap Elite	Ti-IMAC	[-0.6572984]	GVEHMECEIKLEGPVSPDVEPGKEETEESKK	_LEGPVS(ph)PDVEPGKEETEESK_	S1671	1	Enrichment3@HeLa cells	T cells stimulated with PGE2
24850871	profiling	O14686	KMT2D	H	C	Label Free	LTQ-Orbitrap Elite	Ti-IMAC	[-0.2660236]	PMEVYPECKQTAGQGSPCEEQEEPRAPVAPT	_QTAGQGS(ph)PCEEQEEPRAPVAPTPPTLIK_	S1180	0.991387	Enrichment3@HeLa cells	T cells stimulated with PGE2
24961811	Profiling	O14686	KMT2D	H	C	Label free	LTQ-Orbitrap Velos	Ti4+-IMAC	['Present', 'Present', 'Present', 'Present', 'Present', 'Present']	KASEPLLSPPPFGES	ASEPLLS(ph)PPPFGESR	S2274	100	BRAFV600E+OISb(3d)@HDF cells	Cancer
24961811	Profiling	O14686	KMT2D	H	C	Label free	LTQ-Orbitrap Velos	Ti4+-IMAC	['Present', 'Present', 'Present', 'Present', 'Present', 'Present']	KASEPLLSPPPFGES	ASEPLLS(ph)PPPFGESRK	S2274	100	BRAFV600E+OISb(3d)@HDF cells	Cancer
24961811	Profiling	O14686	KMT2D	H	C	Label free	LTQ-Orbitrap Velos	Ti4+-IMAC	['Present', 'Present', 'Present', 'Present', 'Present', 'Present']	EEGGRHPSPCQFTIA	VEEGGRHPS(ph)PCQFTIATPK	S3130	100	BRAFV600E+OISb(3d)@HDF cells	Cancer
24961811	Profiling	O14686	KMT2D	H	C	Label free	LTQ-Orbitrap Velos	Ti4+-IMAC	['Present', 'Present', 'Present', 'Present', 'Present', 'Present']	EQEDRALSPVIPLIP	ALS(ph)PVIPLIPR	S4738	100	BRAFV600E+OISb(3d)@HDF cells	Cancer
24961811	Profiling	O14686	KMT2D	H	C	Label free	LTQ-Orbitrap Velos	Ti4+-IMAC	['Present', 'Present', 'Present', 'Present', 'Present', 'Present']	LLRNLTMSPLHKRRQ	NLTmS(ph)PLHK	S1606	100	BRAFV600E+OISb(3d)@HDF cells	Cancer
24961811	Profiling	O14686	KMT2D	H	C	Label free	LTQ-Orbitrap Velos	Ti4+-IMAC	['Present', 'Present', 'Present', 'Present', 'Present', 'Present']	IKLEGPVSPDVEPGK	LEGPVS(ph)PDVEPGKEETEESK	S1671	100	BRAFV600E+OISb(3d)@HDF cells	Cancer
24961811	Profiling	O14686	KMT2D	H	C	Label free	LTQ-Orbitrap Velos	Ti4+-IMAC	['Present', 'Present', 'Present', 'Present', 'Present', 'Present']	IKLEGPVSPDVEPGK	LEGPVS(ph)PDVEPGKEETEESKK	S1671	100	BRAFV600E+OISb(3d)@HDF cells	Cancer
24961811	Profiling	O14686	KMT2D	H	C	Label free	LTQ-Orbitrap Velos	Ti4+-IMAC	['Present', 'Present', 'Present', 'Present', 'Present', 'Present']	KASEPLLSPPPFGES	ASEPLLS(ph)PPPFGESR	S2274	100	BRAFV600E+OIS(3d)@HDF cells	Cancer
24961811	Profiling	O14686	KMT2D	H	C	Label free	LTQ-Orbitrap Velos	Ti4+-IMAC	['Present', 'Present', 'Present', 'Present', 'Present', 'Present']	KASEPLLSPPPFGES	ASEPLLS(ph)PPPFGESRK	S2274	100	BRAFV600E+OIS(3d)@HDF cells	Cancer
24961811	Profiling	O14686	KMT2D	H	C	Label free	LTQ-Orbitrap Velos	Ti4+-IMAC	['Present', 'Present', 'Present', 'Present', 'Present', 'Present']	EEGGRHPSPCQFTIA	VEEGGRHPS(ph)PCQFTIATPK	S3130	100	BRAFV600E+OIS(3d)@HDF cells	Cancer
24961811	Profiling	O14686	KMT2D	H	C	Label free	LTQ-Orbitrap Velos	Ti4+-IMAC	['Present', 'Present', 'Present', 'Present', 'Present', 'Present']	EQEDRALSPVIPLIP	ALS(ph)PVIPLIPR	S4738	100	BRAFV600E+OIS(3d)@HDF cells	Cancer
24961811	Profiling	O14686	KMT2D	H	C	Label free	LTQ-Orbitrap Velos	Ti4+-IMAC	['Present', 'Present', 'Present', 'Present', 'Present', 'Present']	LLRNLTMSPLHKRRQ	NLTmS(ph)PLHK	S1606	100	BRAFV600E+OIS(3d)@HDF cells	Cancer
24961811	Profiling	O14686	KMT2D	H	C	Label free	LTQ-Orbitrap Velos	Ti4+-IMAC	['Present', 'Present', 'Present', 'Present', 'Present', 'Present']	IKLEGPVSPDVEPGK	LEGPVS(ph)PDVEPGKEETEESK	S1671	100	BRAFV600E+OIS(3d)@HDF cells	Cancer
24961811	Profiling	O14686	KMT2D	H	C	Label free	LTQ-Orbitrap Velos	Ti4+-IMAC	['Present', 'Present', 'Present', 'Present', 'Present', 'Present']	IKLEGPVSPDVEPGK	LEGPVS(ph)PDVEPGKEETEESKK	S1671	100	BRAFV600E+OIS(3d)@HDF cells	Cancer
24961811	Profiling	O14686	KMT2D	H	C	Label free	LTQ-Orbitrap Velos	Ti4+-IMAC	['Present', 'Present', 'Present', 'Present', 'Present', 'Present']	KASEPLLSPPPFGES	ASEPLLS(ph)PPPFGESRK	S2274	100	BRAFV600E+OISb(9d)@HDF cells	Cancer
24961811	Profiling	O14686	KMT2D	H	C	Label free	LTQ-Orbitrap Velos	Ti4+-IMAC	['Present', 'Present', 'Present', 'Present', 'Present', 'Present']	EEGGRHPSPCQFTIA	VEEGGRHPS(ph)PCQFTIATPK	S3130	100	BRAFV600E+OISb(9d)@HDF cells	Cancer
24961811	Profiling	O14686	KMT2D	H	C	Label free	LTQ-Orbitrap Velos	Ti4+-IMAC	['Present', 'Present', 'Present', 'Present', 'Present', 'Present']	GLEGKADTPGPEDGG	ADT(ph)PGPEDGGVK	T1843	100	BRAFV600E+OISb(9d)@HDF cells	Cancer
24961811	Profiling	O14686	KMT2D	H	C	Label free	LTQ-Orbitrap Velos	Ti4+-IMAC	['Present', 'Present', 'Present', 'Present', 'Present', 'Present']	EQEDRALSPVIPLIP	ALS(ph)PVIPLIPR	S4738	100	BRAFV600E+OISb(9d)@HDF cells	Cancer
24961811	Profiling	O14686	KMT2D	H	C	Label free	LTQ-Orbitrap Velos	Ti4+-IMAC	['Present', 'Present', 'Present', 'Present', 'Present', 'Present']	IKLEGPVSPDVEPGK	LEGPVS(ph)PDVEPGKEETEESK	S1671	100	BRAFV600E+OISb(9d)@HDF cells	Cancer
24961811	Profiling	O14686	KMT2D	H	C	Label free	LTQ-Orbitrap Velos	Ti4+-IMAC	['Present', 'Present', 'Present', 'Present', 'Present', 'Present']	KQTAGQGSPCEEQEE	QTAGQGS(ph)PCEEQEEPRAPVAT(ph)PT(ph)LIK	S1180	100	BRAFV600E+OISb(9d)@HDF cells	Cancer
24961811	Profiling	O14686	KMT2D	H	C	Label free	LTQ-Orbitrap Velos	Ti4+-IMAC	['Present', 'Present', 'Present', 'Present', 'Present', 'Present']	KASEPLLSPPPFGES	ASEPLLS(ph)PPPFGESRK	S2274	100	BRAFV600E+OIS(9d)@HDF cells	Cancer
24961811	Profiling	O14686	KMT2D	H	C	Label free	LTQ-Orbitrap Velos	Ti4+-IMAC	['Present', 'Present', 'Present', 'Present', 'Present', 'Present']	EEGGRHPSPCQFTIA	VEEGGRHPS(ph)PCQFTIATPK	S3130	100	BRAFV600E+OIS(9d)@HDF cells	Cancer
24961811	Profiling	O14686	KMT2D	H	C	Label free	LTQ-Orbitrap Velos	Ti4+-IMAC	['Present', 'Present', 'Present', 'Present', 'Present', 'Present']	GLEGKADTPGPEDGG	ADT(ph)PGPEDGGVK	T1843	100	BRAFV600E+OIS(9d)@HDF cells	Cancer
24961811	Profiling	O14686	KMT2D	H	C	Label free	LTQ-Orbitrap Velos	Ti4+-IMAC	['Present', 'Present', 'Present', 'Present', 'Present', 'Present']	EQEDRALSPVIPLIP	ALS(ph)PVIPLIPR	S4738	100	BRAFV600E+OIS(9d)@HDF cells	Cancer
24961811	Profiling	O14686	KMT2D	H	C	Label free	LTQ-Orbitrap Velos	Ti4+-IMAC	['Present', 'Present', 'Present', 'Present', 'Present', 'Present']	IKLEGPVSPDVEPGK	LEGPVS(ph)PDVEPGKEETEESK	S1671	100	BRAFV600E+OIS(9d)@HDF cells	Cancer
24961811	Profiling	O14686	KMT2D	H	C	Label free	LTQ-Orbitrap Velos	Ti4+-IMAC	['Present', 'Present', 'Present', 'Present', 'Present', 'Present']	KQTAGQGSPCEEQEE	QTAGQGS(ph)PCEEQEEPRAPVAT(ph)PT(ph)LIK	S1180	100	BRAFV600E+OIS(9d)@HDF cells	Cancer
24961811	Profiling	O14686	KMT2D	H	C	Label free	LTQ-Orbitrap Velos	Ti4+-IMAC	['Present', 'Present', 'Present', 'Present', 'Present', 'Present']	KASEPLLSPPPFGES	ASEPLLS(ph)PPPFGESR	S2274	100	Cycling control(3d)@HDF cells	Cancer
24961811	Profiling	O14686	KMT2D	H	C	Label free	LTQ-Orbitrap Velos	Ti4+-IMAC	['Present', 'Present', 'Present', 'Present', 'Present', 'Present']	KASEPLLSPPPFGES	ASEPLLS(ph)PPPFGESRK	S2274	100	Cycling control(3d)@HDF cells	Cancer
24961811	Profiling	O14686	KMT2D	H	C	Label free	LTQ-Orbitrap Velos	Ti4+-IMAC	['Present', 'Present', 'Present', 'Present', 'Present', 'Present']	EEGGRHPSPCQFTIA	VEEGGRHPS(ph)PCQFTIATPK	S3130	100	Cycling control(3d)@HDF cells	Cancer
24961811	Profiling	O14686	KMT2D	H	C	Label free	LTQ-Orbitrap Velos	Ti4+-IMAC	['Present', 'Present', 'Present', 'Present', 'Present', 'Present']	EQEDRALSPVIPLIP	ALS(ph)PVIPLIPR	S4738	100	Cycling control(3d)@HDF cells	Cancer
24961811	Profiling	O14686	KMT2D	H	C	Label free	LTQ-Orbitrap Velos	Ti4+-IMAC	['Present', 'Present', 'Present', 'Present', 'Present', 'Present']	LLRNLTMSPLHKRRQ	NLTmS(ph)PLHK	S1606	100	Cycling control(3d)@HDF cells	Cancer
24961811	Profiling	O14686	KMT2D	H	C	Label free	LTQ-Orbitrap Velos	Ti4+-IMAC	['Present', 'Present', 'Present', 'Present', 'Present', 'Present']	IKLEGPVSPDVEPGK	LEGPVS(ph)PDVEPGKEETEESK	S1671	100	Cycling control(3d)@HDF cells	Cancer
24961811	Profiling	O14686	KMT2D	H	C	Label free	LTQ-Orbitrap Velos	Ti4+-IMAC	['Present', 'Present', 'Present', 'Present', 'Present', 'Present']	IKLEGPVSPDVEPGK	LEGPVS(ph)PDVEPGKEETEESKK	S1671	100	Cycling control(3d)@HDF cells	Cancer
24961811	Profiling	O14686	KMT2D	H	C	Label free	LTQ-Orbitrap Velos	Ti4+-IMAC	['Present', 'Present', 'Present', 'Present', 'Present', 'Present']	KASEPLLSPPPFGES	ASEPLLS(ph)PPPFGESRK	S2274	100	Cycling control(9d)@HDF cells	Cancer
24961811	Profiling	O14686	KMT2D	H	C	Label free	LTQ-Orbitrap Velos	Ti4+-IMAC	['Present', 'Present', 'Present', 'Present', 'Present', 'Present']	EEGGRHPSPCQFTIA	VEEGGRHPS(ph)PCQFTIATPK	S3130	100	Cycling control(9d)@HDF cells	Cancer
24961811	Profiling	O14686	KMT2D	H	C	Label free	LTQ-Orbitrap Velos	Ti4+-IMAC	['Present', 'Present', 'Present', 'Present', 'Present', 'Present']	GLEGKADTPGPEDGG	ADT(ph)PGPEDGGVK	T1843	100	Cycling control(9d)@HDF cells	Cancer
24961811	Profiling	O14686	KMT2D	H	C	Label free	LTQ-Orbitrap Velos	Ti4+-IMAC	['Present', 'Present', 'Present', 'Present', 'Present', 'Present']	EQEDRALSPVIPLIP	ALS(ph)PVIPLIPR	S4738	100	Cycling control(9d)@HDF cells	Cancer
24961811	Profiling	O14686	KMT2D	H	C	Label free	LTQ-Orbitrap Velos	Ti4+-IMAC	['Present', 'Present', 'Present', 'Present', 'Present', 'Present']	IKLEGPVSPDVEPGK	LEGPVS(ph)PDVEPGKEETEESK	S1671	100	Cycling control(9d)@HDF cells	Cancer
24961811	Profiling	O14686	KMT2D	H	C	Label free	LTQ-Orbitrap Velos	Ti4+-IMAC	['Present', 'Present', 'Present', 'Present', 'Present', 'Present']	KQTAGQGSPCEEQEE	QTAGQGS(ph)PCEEQEEPRAPVAT(ph)PT(ph)LIK	S1180	100	Cycling control(9d)@HDF cells	Cancer
25002506	Profiling	O14686	KMT2D	H	C	SILAC	Orbitrap	TiO2	['Present', 'Present', 'Present', 'Present', 'Present']		ASFGATGGPPAHLLTPS(ph)PLSGPGGSSLLEK	S 3199	0.931997	PD184352+ PMA(30min)@HEK293 cells	skin cancer
25002506	Profiling	O14686	KMT2D	H	C	SILAC	Orbitrap	TiO2	['Present', 'Present', 'Present', 'Present', 'Present']		HQPST(ph)PDPFLKPR	T 2240	0.948979	PD184352+ PMA(30min)@HEK293 cells	skin cancer
25002506	Profiling	O14686	KMT2D	H	C	SILAC	Orbitrap	TiO2	['Present', 'Present', 'Present', 'Present', 'Present']		VEEGGRHPS(ph)PCQFTIATPK	S 3130	0.999864	PD184352+ PMA(30min)@HEK293 cells	skin cancer
25002506	Profiling	O14686	KMT2D	H	C	SILAC	Orbitrap	TiO2	['Present', 'Present', 'Present', 'Present', 'Present']		ASPVPSDPEKPGT(ph)PGEGMLSSDLDR	T 1865	0.999816	PD184352+ PMA(30min)@HEK293 cells	skin cancer
25002506	Profiling	O14686	KMT2D	H	C	SILAC	Orbitrap	TiO2	['Present', 'Present', 'Present', 'Present', 'Present']		ETAAAAAGAVGPPGSWGAEPSS(ph)PAFEQLSR	S 2726	0.815303	PD184352+ PMA(30min)@HEK293 cells	skin cancer
25002506	Profiling	O14686	KMT2D	H	C	SILAC	Orbitrap	TiO2	['Present', 'Present', 'Present', 'Present', 'Present']		ASFGATGGPPAHLLTPS(ph)PLSGPGGSSLLEK	S 3199	0.931997	BI-D1870+ PMA(30min)@HEK293 cells	skin cancer
25002506	Profiling	O14686	KMT2D	H	C	SILAC	Orbitrap	TiO2	['Present', 'Present', 'Present', 'Present', 'Present']		HQPST(ph)PDPFLKPR	T 2240	0.948979	BI-D1870+ PMA(30min)@HEK293 cells	skin cancer
25002506	Profiling	O14686	KMT2D	H	C	SILAC	Orbitrap	TiO2	['Present', 'Present', 'Present', 'Present', 'Present']		VEEGGRHPS(ph)PCQFTIATPK	S 3130	0.999864	BI-D1870+ PMA(30min)@HEK293 cells	skin cancer
25002506	Profiling	O14686	KMT2D	H	C	SILAC	Orbitrap	TiO2	['Present', 'Present', 'Present', 'Present', 'Present']		ASPVPSDPEKPGT(ph)PGEGMLSSDLDR	T 1865	0.999816	BI-D1870+ PMA(30min)@HEK293 cells	skin cancer
25002506	Profiling	O14686	KMT2D	H	C	SILAC	Orbitrap	TiO2	['Present', 'Present', 'Present', 'Present', 'Present']		ETAAAAAGAVGPPGSWGAEPSS(ph)PAFEQLSR	S 2726	0.815303	BI-D1870+ PMA(30min)@HEK293 cells	skin cancer
25002506	Profiling	O14686	KMT2D	H	C	SILAC	Orbitrap	TiO2	['Present', 'Present', 'Present', 'Present', 'Present']		ASFGATGGPPAHLLTPS(ph)PLSGPGGSSLLEK	S 3199	0.931997	BI-D1870(2h)@A375 cells	skin cancer
25002506	Profiling	O14686	KMT2D	H	C	SILAC	Orbitrap	TiO2	['Present', 'Present', 'Present', 'Present', 'Present']		HQPST(ph)PDPFLKPR	T 2240	0.948979	BI-D1870(2h)@A375 cells	skin cancer
25002506	Profiling	O14686	KMT2D	H	C	SILAC	Orbitrap	TiO2	['Present', 'Present', 'Present', 'Present', 'Present']		VEEGGRHPS(ph)PCQFTIATPK	S 3130	0.999864	BI-D1870(2h)@A375 cells	skin cancer
25002506	Profiling	O14686	KMT2D	H	C	SILAC	Orbitrap	TiO2	['Present', 'Present', 'Present', 'Present', 'Present']		ASPVPSDPEKPGT(ph)PGEGMLSSDLDR	T 1865	0.999816	BI-D1870(2h)@A375 cells	skin cancer
25002506	Profiling	O14686	KMT2D	H	C	SILAC	Orbitrap	TiO2	['Present', 'Present', 'Present', 'Present', 'Present']		ETAAAAAGAVGPPGSWGAEPSS(ph)PAFEQLSR	S 2726	0.815303	BI-D1870(2h)@A375 cells	skin cancer
25002506	Profiling	O14686	KMT2D	H	C	SILAC	Orbitrap	TiO2	['Present', 'Present', 'Present', 'Present', 'Present']		ASFGATGGPPAHLLTPS(ph)PLSGPGGSSLLEK	S 3199	0.931997	Control RNAi@A375 cells	skin cancer
25002506	Profiling	O14686	KMT2D	H	C	SILAC	Orbitrap	TiO2	['Present', 'Present', 'Present', 'Present', 'Present']		HQPST(ph)PDPFLKPR	T 2240	0.948979	Control RNAi@A375 cells	skin cancer
25002506	Profiling	O14686	KMT2D	H	C	SILAC	Orbitrap	TiO2	['Present', 'Present', 'Present', 'Present', 'Present']		VEEGGRHPS(ph)PCQFTIATPK	S 3130	0.999864	Control RNAi@A375 cells	skin cancer
25002506	Profiling	O14686	KMT2D	H	C	SILAC	Orbitrap	TiO2	['Present', 'Present', 'Present', 'Present', 'Present']		ASPVPSDPEKPGT(ph)PGEGMLSSDLDR	T 1865	0.999816	Control RNAi@A375 cells	skin cancer
25002506	Profiling	O14686	KMT2D	H	C	SILAC	Orbitrap	TiO2	['Present', 'Present', 'Present', 'Present', 'Present']		ETAAAAAGAVGPPGSWGAEPSS(ph)PAFEQLSR	S 2726	0.815303	Control RNAi@A375 cells	skin cancer
25002506	Profiling	O14686	KMT2D	H	C	SILAC	Orbitrap	TiO2	['Present', 'Present', 'Present', 'Present', 'Present']		ASFGATGGPPAHLLTPS(ph)PLSGPGGSSLLEK	S 3199	0.931997	Control RNAi + PMA(30min)@HEK293 cells	skin cancer
25002506	Profiling	O14686	KMT2D	H	C	SILAC	Orbitrap	TiO2	['Present', 'Present', 'Present', 'Present', 'Present']		HQPST(ph)PDPFLKPR	T 2240	0.948979	Control RNAi + PMA(30min)@HEK293 cells	skin cancer
25002506	Profiling	O14686	KMT2D	H	C	SILAC	Orbitrap	TiO2	['Present', 'Present', 'Present', 'Present', 'Present']		VEEGGRHPS(ph)PCQFTIATPK	S 3130	0.999864	Control RNAi + PMA(30min)@HEK293 cells	skin cancer
25002506	Profiling	O14686	KMT2D	H	C	SILAC	Orbitrap	TiO2	['Present', 'Present', 'Present', 'Present', 'Present']		ASPVPSDPEKPGT(ph)PGEGMLSSDLDR	T 1865	0.999816	Control RNAi + PMA(30min)@HEK293 cells	skin cancer
25002506	Profiling	O14686	KMT2D	H	C	SILAC	Orbitrap	TiO2	['Present', 'Present', 'Present', 'Present', 'Present']		ETAAAAAGAVGPPGSWGAEPSS(ph)PAFEQLSR	S 2726	0.815303	Control RNAi + PMA(30min)@HEK293 cells	skin cancer
25002506	Profiling	O14686	KMT2D	H	C	SILAC	Orbitrap	TiO2	['Present', 'Present', 'Present', 'Present', 'Present']		ASFGATGGPPAHLLTPS(ph)PLSGPGGSSLLEK	S 3199	0.931997	DMSO@A375 cells	skin cancer
25002506	Profiling	O14686	KMT2D	H	C	SILAC	Orbitrap	TiO2	['Present', 'Present', 'Present', 'Present', 'Present']		HQPST(ph)PDPFLKPR	T 2240	0.948979	DMSO@A375 cells	skin cancer
25002506	Profiling	O14686	KMT2D	H	C	SILAC	Orbitrap	TiO2	['Present', 'Present', 'Present', 'Present', 'Present']		VEEGGRHPS(ph)PCQFTIATPK	S 3130	0.999864	DMSO@A375 cells	skin cancer
25002506	Profiling	O14686	KMT2D	H	C	SILAC	Orbitrap	TiO2	['Present', 'Present', 'Present', 'Present', 'Present']		ASPVPSDPEKPGT(ph)PGEGMLSSDLDR	T 1865	0.999816	DMSO@A375 cells	skin cancer
25002506	Profiling	O14686	KMT2D	H	C	SILAC	Orbitrap	TiO2	['Present', 'Present', 'Present', 'Present', 'Present']		ETAAAAAGAVGPPGSWGAEPSS(ph)PAFEQLSR	S 2726	0.815303	DMSO@A375 cells	skin cancer
25002506	Profiling	O14686	KMT2D	H	C	SILAC	Orbitrap	TiO2	['Present', 'Present', 'Present', 'Present', 'Present']		ASFGATGGPPAHLLTPS(ph)PLSGPGGSSLLEK	S 3199	0.931997	PD184352(2h)@A375 cells	skin cancer
25002506	Profiling	O14686	KMT2D	H	C	SILAC	Orbitrap	TiO2	['Present', 'Present', 'Present', 'Present', 'Present']		HQPST(ph)PDPFLKPR	T 2240	0.948979	PD184352(2h)@A375 cells	skin cancer
25002506	Profiling	O14686	KMT2D	H	C	SILAC	Orbitrap	TiO2	['Present', 'Present', 'Present', 'Present', 'Present']		VEEGGRHPS(ph)PCQFTIATPK	S 3130	0.999864	PD184352(2h)@A375 cells	skin cancer
25002506	Profiling	O14686	KMT2D	H	C	SILAC	Orbitrap	TiO2	['Present', 'Present', 'Present', 'Present', 'Present']		ASPVPSDPEKPGT(ph)PGEGMLSSDLDR	T 1865	0.999816	PD184352(2h)@A375 cells	skin cancer
25002506	Profiling	O14686	KMT2D	H	C	SILAC	Orbitrap	TiO2	['Present', 'Present', 'Present', 'Present', 'Present']		ETAAAAAGAVGPPGSWGAEPSS(ph)PAFEQLSR	S 2726	0.815303	PD184352(2h)@A375 cells	skin cancer
25002506	Profiling	O14686	KMT2D	H	C	SILAC	Orbitrap	TiO2	['Present', 'Present', 'Present', 'Present', 'Present']		ASFGATGGPPAHLLTPS(ph)PLSGPGGSSLLEK	S 3199	0.931997	PMA(30min)@HEK293 cells	skin cancer
25002506	Profiling	O14686	KMT2D	H	C	SILAC	Orbitrap	TiO2	['Present', 'Present', 'Present', 'Present', 'Present']		HQPST(ph)PDPFLKPR	T 2240	0.948979	PMA(30min)@HEK293 cells	skin cancer
25002506	Profiling	O14686	KMT2D	H	C	SILAC	Orbitrap	TiO2	['Present', 'Present', 'Present', 'Present', 'Present']		VEEGGRHPS(ph)PCQFTIATPK	S 3130	0.999864	PMA(30min)@HEK293 cells	skin cancer
25002506	Profiling	O14686	KMT2D	H	C	SILAC	Orbitrap	TiO2	['Present', 'Present', 'Present', 'Present', 'Present']		ASPVPSDPEKPGT(ph)PGEGMLSSDLDR	T 1865	0.999816	PMA(30min)@HEK293 cells	skin cancer
25002506	Profiling	O14686	KMT2D	H	C	SILAC	Orbitrap	TiO2	['Present', 'Present', 'Present', 'Present', 'Present']		ETAAAAAGAVGPPGSWGAEPSS(ph)PAFEQLSR	S 2726	0.815303	PMA(30min)@HEK293 cells	skin cancer
25002506	Profiling	O14686	KMT2D	H	C	SILAC	Orbitrap	TiO2	['Present', 'Present', 'Present', 'Present', 'Present']		ASFGATGGPPAHLLTPS(ph)PLSGPGGSSLLEK	S 3199	0.931997	RSK1/2 RNAi@A375 cells	skin cancer
25002506	Profiling	O14686	KMT2D	H	C	SILAC	Orbitrap	TiO2	['Present', 'Present', 'Present', 'Present', 'Present']		HQPST(ph)PDPFLKPR	T 2240	0.948979	RSK1/2 RNAi@A375 cells	skin cancer
25002506	Profiling	O14686	KMT2D	H	C	SILAC	Orbitrap	TiO2	['Present', 'Present', 'Present', 'Present', 'Present']		VEEGGRHPS(ph)PCQFTIATPK	S 3130	0.999864	RSK1/2 RNAi@A375 cells	skin cancer
25002506	Profiling	O14686	KMT2D	H	C	SILAC	Orbitrap	TiO2	['Present', 'Present', 'Present', 'Present', 'Present']		ASPVPSDPEKPGT(ph)PGEGMLSSDLDR	T 1865	0.999816	RSK1/2 RNAi@A375 cells	skin cancer
25002506	Profiling	O14686	KMT2D	H	C	SILAC	Orbitrap	TiO2	['Present', 'Present', 'Present', 'Present', 'Present']		ETAAAAAGAVGPPGSWGAEPSS(ph)PAFEQLSR	S 2726	0.815303	RSK1/2 RNAi@A375 cells	skin cancer
25002506	Profiling	O14686	KMT2D	H	C	SILAC	Orbitrap	TiO2	['Present', 'Present', 'Present', 'Present', 'Present']		ASFGATGGPPAHLLTPS(ph)PLSGPGGSSLLEK	S 3199	0.931997	RSK1/2 RNAi + PMA (30min)@HEK293 cells	skin cancer
25002506	Profiling	O14686	KMT2D	H	C	SILAC	Orbitrap	TiO2	['Present', 'Present', 'Present', 'Present', 'Present']		HQPST(ph)PDPFLKPR	T 2240	0.948979	RSK1/2 RNAi + PMA (30min)@HEK293 cells	skin cancer
25002506	Profiling	O14686	KMT2D	H	C	SILAC	Orbitrap	TiO2	['Present', 'Present', 'Present', 'Present', 'Present']		VEEGGRHPS(ph)PCQFTIATPK	S 3130	0.999864	RSK1/2 RNAi + PMA (30min)@HEK293 cells	skin cancer
25002506	Profiling	O14686	KMT2D	H	C	SILAC	Orbitrap	TiO2	['Present', 'Present', 'Present', 'Present', 'Present']		ASPVPSDPEKPGT(ph)PGEGMLSSDLDR	T 1865	0.999816	RSK1/2 RNAi + PMA (30min)@HEK293 cells	skin cancer
25002506	Profiling	O14686	KMT2D	H	C	SILAC	Orbitrap	TiO2	['Present', 'Present', 'Present', 'Present', 'Present']		ETAAAAAGAVGPPGSWGAEPSS(ph)PAFEQLSR	S 2726	0.815303	RSK1/2 RNAi + PMA (30min)@HEK293 cells	skin cancer
25003641	Profiling	O14686	KMT2D	H	C	SILAC	Q Exactive	TiO2	['Present', 'Present', 'Present', 'Present', 'Present', 'Present']	ESPGVGGGKASEPLLSPPPFGESRKALEVKK	ASEPLLS(ph)PPPFGESR	S 2274	0.999955	DMSO@HL-60 cells	leukemia
25003641	Profiling	O14686	KMT2D	H	C	SILAC	Q Exactive	TiO2	['Present', 'Present', 'Present', 'Present', 'Present', 'Present']	HQPSTPDPFLKPRCPSLDNLAVPESPGVGGG	CPS(ph)LDNLAVPESPGVGGGK	S 2251	0.999467	DMSO@HL-60 cells	leukemia
25003641	Profiling	O14686	KMT2D	H	C	SILAC	Q Exactive	TiO2	['Present', 'Present', 'Present', 'Present', 'Present', 'Present']	ESPGVGGGKASEPLLSPPPFGESRKALEVKK	ASEPLLS(ph)PPPFGESR	S 2274	0.999955	VE-821@HL-60 cells	leukemia
25003641	Profiling	O14686	KMT2D	H	C	SILAC	Q Exactive	TiO2	['Present', 'Present', 'Present', 'Present', 'Present', 'Present']	HQPSTPDPFLKPRCPSLDNLAVPESPGVGGG	CPS(ph)LDNLAVPESPGVGGGK	S 2251	0.999467	VE-821@HL-60 cells	leukemia
25404012	Profiling	O14686	KMT2D	H	C	SILAC	LTQ Orbitrap XL	TiO2	['Present', 'Present', 'Present', 'Present']		NLTMS(ph)PLHK	S1606	0.999992	EGF@H3255cell line	lung cancer
25404012	Profiling	O14686	KMT2D	H	C	SILAC	LTQ Orbitrap XL	TiO2	['Present', 'Present', 'Present', 'Present']		ASEPLLS(ph)PPPFGESR	S2274	0.999968	EGF@H3255cell line	lung cancer
25404012	Profiling	O14686	KMT2D	H	C	SILAC	LTQ Orbitrap XL	TiO2	['Present', 'Present', 'Present', 'Present']		LEGPVS(ph)PDVEPGKEETEESK	S1671	0.999864	EGF@H3255cell line	lung cancer
25404012	Profiling	O14686	KMT2D	H	C	SILAC	LTQ Orbitrap XL	TiO2	['Present', 'Present', 'Present', 'Present']		NLTMS(ph)PLHK	S1606	0.999992	EGF+Erlotinib@H3255cell line	lung cancer
25404012	Profiling	O14686	KMT2D	H	C	SILAC	LTQ Orbitrap XL	TiO2	['Present', 'Present', 'Present', 'Present']		ASEPLLS(ph)PPPFGESR	S2274	0.999968	EGF+Erlotinib@H3255cell line	lung cancer
25404012	Profiling	O14686	KMT2D	H	C	SILAC	LTQ Orbitrap XL	TiO2	['Present', 'Present', 'Present', 'Present']		LEGPVS(ph)PDVEPGKEETEESK	S1671	0.999864	EGF+Erlotinib@H3255cell line	lung cancer
25404012	Profiling	O14686	KMT2D	H	C	SILAC	LTQ Orbitrap XL	TiO2	['Present', 'Present', 'Present', 'Present']		NLTMS(ph)PLHK	S1606	0.999992	Untreated@H3255cell line	lung cancer
25404012	Profiling	O14686	KMT2D	H	C	SILAC	LTQ Orbitrap XL	TiO2	['Present', 'Present', 'Present', 'Present']		ASEPLLS(ph)PPPFGESR	S2274	0.999968	Untreated@H3255cell line	lung cancer
25404012	Profiling	O14686	KMT2D	H	C	SILAC	LTQ Orbitrap XL	TiO2	['Present', 'Present', 'Present', 'Present']		LEGPVS(ph)PDVEPGKEETEESK	S1671	0.999864	Untreated@H3255cell line	lung cancer
25850435	Profiling	O14686	KMT2D	H	C	SILAC	LTQ Orbitrap Velos	TiO2	[2136600]	PEASRLSPPPEELPASPLPEALHLSRPLEES	GGASS(ph)SCCEEEQTQGR	S477	0.99826	Selumetinib(10Î¼m)@WM239A cells	Melanoma
25850435	Profiling	O14686	KMT2D	H	C	SILAC	LTQ Orbitrap Velos	TiO2	[2136600]	PEASRLSPPPEELPASPLPEALHLSRPLEES	GGASS(ph)SCCEEEQTQGR	S477	0.99826	Vemurafenib(10Î¼m)@WM239A cells	Melanoma
26378887	Profiling	O14686	KMT2D	H	C	Label Free	Orbitrap Q-Exactive	Fe-IMAC	[23.5875]		SGITS(ph)PVEKR	S2640	0.953239	Pervanadate@SK-N-BE cell line	Kinase activity
26378887	Profiling	O14686	KMT2D	H	C	Label Free	Orbitrap Q-Exactive	Fe-IMAC	[23.5875]		SGITS(ph)PVEKR	S2640	0.953239	Untreated@SK-N-BE cell line	Kinase activity
26572502	Profiling	O14686	KMT2D	H	C	SILAC	Q-Exactive Plus	TiO2	['Present', 'Present ', 'Present ', 'Present ', 'Present ', 'Present ']	EELGASSPSYGPP	KEELGASS(ph)PSYGPPNLGFVDSPSSGTHLGGLELK	S 2296	0.956928	VE-821+Hydroxyurea@U2OS cells	Cancer
26572502	Profiling	O14686	KMT2D	H	C	SILAC	Q-Exactive Plus	TiO2	['Present', 'Present ', 'Present ', 'Present ', 'Present ', 'Present ']	ASEPLLSPPPFGE	ASEPLLS(ph)PPPFGESRK	S 2274	0.999731	VE-821+Hydroxyurea@U2OS cells	Cancer
26572502	Profiling	O14686	KMT2D	H	C	SILAC	Q-Exactive Plus	TiO2	['Present', 'Present ', 'Present ', 'Present ', 'Present ', 'Present ']	EELGASSPSYGPP	KEELGASS(ph)PSYGPPNLGFVDSPSSGTHLGGLELK	S 2296	0.956928	DMSO@U2OS cells_26572502	Cancer
26572502	Profiling	O14686	KMT2D	H	C	SILAC	Q-Exactive Plus	TiO2	['Present', 'Present ', 'Present ', 'Present ', 'Present ', 'Present ']	ASEPLLSPPPFGE	ASEPLLS(ph)PPPFGESRK	S 2274	0.999731	DMSO@U2OS cells_26572502	Cancer
26572502	Profiling	O14686	KMT2D	H	C	SILAC	Q-Exactive Plus	TiO2	['Present', 'Present ', 'Present ', 'Present ', 'Present ', 'Present ']	EELGASSPSYGPP	KEELGASS(ph)PSYGPPNLGFVDSPSSGTHLGGLELK	S 2296	0.956928	Hydroxyurea@U2OS cells	Cancer
26572502	Profiling	O14686	KMT2D	H	C	SILAC	Q-Exactive Plus	TiO2	['Present', 'Present ', 'Present ', 'Present ', 'Present ', 'Present ']	ASEPLLSPPPFGE	ASEPLLS(ph)PPPFGESRK	S 2274	0.999731	Hydroxyurea@U2OS cells	Cancer
26853621	Profiling	O14686	KMT2D	H	C	TMT	LTQ-Orbitrap Velos	TiO2	['Present']	VEEGGRHPSPCQFTIATPK	VEEGGRHPsPCQFTIATPK	S3130	S(9): 100.0	JHU-O22 HNSCC cell line	Head and neck squamous cell carcinoma
26853621	Profiling	O14686	KMT2D	H	C	TMT	LTQ-Orbitrap Velos	TiO2	['Present']	ASEPLLSPPPFGESR	ASEPLLsPPPFGESR	S2274	S(7): 100.0	JHU-O22 HNSCC cell line	Head and neck squamous cell carcinoma
26853621	Profiling	O14686	KMT2D	H	C	TMT	LTQ-Orbitrap Velos	TiO2	['Present']	VEEGGRHPSPCQFTIATPK	VEEGGRHPsPCQFTIATPK	S3130	S(9): 100.0	JHU-O29 HNSCC cell line	Head and neck squamous cell carcinoma
26853621	Profiling	O14686	KMT2D	H	C	TMT	LTQ-Orbitrap Velos	TiO2	['Present']	ASEPLLSPPPFGESR	ASEPLLsPPPFGESR	S2274	S(7): 100.0	JHU-O29 HNSCC cell line	Head and neck squamous cell carcinoma
26853621	Profiling	O14686	KMT2D	H	C	TMT	LTQ-Orbitrap Velos	TiO2	['Present']	VEEGGRHPSPCQFTIATPK	VEEGGRHPsPCQFTIATPK	S3130	S(9): 100.0	CAL27 HNSCC cell line	Head and neck squamous cell carcinoma
26853621	Profiling	O14686	KMT2D	H	C	TMT	LTQ-Orbitrap Velos	TiO2	['Present']	ASEPLLSPPPFGESR	ASEPLLsPPPFGESR	S2274	S(7): 100.0	CAL27 HNSCC cell line	Head and neck squamous cell carcinoma
26853621	Profiling	O14686	KMT2D	H	C	TMT	LTQ-Orbitrap Velos	TiO2	['Present']	VEEGGRHPSPCQFTIATPK	VEEGGRHPsPCQFTIATPK	S3130	S(9): 100.0	FADU HNSCC cell line	Head and neck squamous cell carcinoma
26853621	Profiling	O14686	KMT2D	H	C	TMT	LTQ-Orbitrap Velos	TiO2	['Present']	ASEPLLSPPPFGESR	ASEPLLsPPPFGESR	S2274	S(7): 100.0	FADU HNSCC cell line	Head and neck squamous cell carcinoma
26853621	Profiling	O14686	KMT2D	H	C	TMT	LTQ-Orbitrap Velos	TiO2	['Present']	VEEGGRHPSPCQFTIATPK	VEEGGRHPsPCQFTIATPK	S3130	S(9): 100.0	JHU-O11 HNSCC cell line	Head and neck squamous cell carcinoma
26853621	Profiling	O14686	KMT2D	H	C	TMT	LTQ-Orbitrap Velos	TiO2	['Present']	ASEPLLSPPPFGESR	ASEPLLsPPPFGESR	S2274	S(7): 100.0	JHU-O11 HNSCC cell line	Head and neck squamous cell carcinoma
26853621	Profiling	O14686	KMT2D	H	C	TMT	LTQ-Orbitrap Velos	TiO2	['Present']	VEEGGRHPSPCQFTIATPK	VEEGGRHPsPCQFTIATPK	S3130	S(9): 100.0	JHU-O28 HNSCC cell line	Head and neck squamous cell carcinoma
26853621	Profiling	O14686	KMT2D	H	C	TMT	LTQ-Orbitrap Velos	TiO2	['Present']	ASEPLLSPPPFGESR	ASEPLLsPPPFGESR	S2274	S(7): 100.0	JHU-O28 HNSCC cell line	Head and neck squamous cell carcinoma
26853621	Profiling	O14686	KMT2D	H	C	TMT	LTQ-Orbitrap Velos	TiO2	['Present']	VEEGGRHPSPCQFTIATPK	VEEGGRHPsPCQFTIATPK	S3130	S(9): 100.0	OKF6/TERT1 Normal cell line	Head and neck squamous cell carcinoma
26853621	Profiling	O14686	KMT2D	H	C	TMT	LTQ-Orbitrap Velos	TiO2	['Present']	ASEPLLSPPPFGESR	ASEPLLsPPPFGESR	S2274	S(7): 100.0	OKF6/TERT1 Normal cell line	Head and neck squamous cell carcinoma
27050516	Profiling	O14686	KMT2D	H	C	SILAC	Orbitrap LTQ	TiO2	[44752000]	SFGATGGPPAHLLTPSPLSGPGGSSLLEKFE	_ASFGATGGPPAHLLTPS(ph)PLSGPGGSSLLEK_	S3199	0.983252	Cortistatin A@HCT116 cells	Inflammation
27050516	Profiling	O14686	KMT2D	H	C	SILAC	Orbitrap LTQ	TiO2	[44752000]	SFGATGGPPAHLLTPSPLSGPGGSSLLEKFE	_ASFGATGGPPAHLLTPS(ph)PLSGPGGSSLLEK_	S3199	0.983252	DMSO@HCT116 cells_27050516	Inflammation
27135362	Profiling	O14686	KMT2D	H	C	Label free	Q Exactive	TiO2	[25.37391, 24.76562]	SFGATGGPPAHLLTPSPLSGPGGSSLLEKFE		S3199	0.961647	Metformin@MCF7 cells	Breast Cancer
27135362	Profiling	O14686	KMT2D	H	C	Label free	Q Exactive	TiO2	[21.91481, 23.71492, 23.24826]	ASSRPGAGQPGEFHTTPPGTPRHQPSTPDPF		T2229	0.933763	Metformin@MCF7 cells	Breast Cancer
27135362	Profiling	O14686	KMT2D	H	C	Label free	Q Exactive	TiO2	[26.12816, 26.24958]	ASSRPGAGQPGEFHTTPPGTPRHQPSTPDPF		T2229	0.933763	Metformin@MCF7 cells	Breast Cancer
27135362	Profiling	O14686	KMT2D	H	C	Label free	Q Exactive	TiO2	[24.47451, 24.3201, 24.1988]	SFGATGGPPAHLLTPSPLSGPGGSSLLEKFE		S3199	0.961647	Untreated@MCF7 cells	Breast Cancer
27135362	Profiling	O14686	KMT2D	H	C	Label free	Q Exactive	TiO2	[23.41377, 23.43606]	ASSRPGAGQPGEFHTTPPGTPRHQPSTPDPF		T2229	0.933763	Untreated@MCF7 cells	Breast Cancer
27135362	Profiling	O14686	KMT2D	H	C	Label free	Q Exactive	TiO2	[25.0818, 25.15314, 25.34116]	ASSRPGAGQPGEFHTTPPGTPRHQPSTPDPF		T2229	0.933763	Untreated@MCF7 cells	Breast Cancer
27155012	Profiling	O14686	KMT2D	H	C	SILAC	LTQ Orbitrap Velos	TiO2	['Present', 'Present', 'Present', 'Present', 'Present', 'Present']	GEFHTTPPGTPRHQPSTPDPFLKPRCPSLDN		S2239	0.826421	BCR(10min)@DG75 cells	Burkitt's lymphoma
27155012	Profiling	O14686	KMT2D	H	C	SILAC	LTQ Orbitrap Velos	TiO2	['Present', 'Present', 'Present', 'Present', 'Present', 'Present']	SPCEEQEEPRAPVAPTPPTLIKSDIVNEISN		T1195	0.994715	BCR(10min)@DG75 cells	Burkitt's lymphoma
27155012	Profiling	O14686	KMT2D	H	C	SILAC	LTQ Orbitrap Velos	TiO2	['Present', 'Present', 'Present', 'Present', 'Present', 'Present']	GVKASPVPSDPEKPGTPGEGMLSSDLDRIST		T1865	0.992987	BCR(10min)@DG75 cells	Burkitt's lymphoma
27155012	Profiling	O14686	KMT2D	H	C	SILAC	LTQ Orbitrap Velos	TiO2	['Present', 'Present', 'Present', 'Present', 'Present', 'Present']	GEFHTTPPGTPRHQPSTPDPFLKPRCPSLDN		S2239	0.826421	BCR(10min)@Daudi cells	Burkitt's lymphoma
27155012	Profiling	O14686	KMT2D	H	C	SILAC	LTQ Orbitrap Velos	TiO2	['Present', 'Present', 'Present', 'Present', 'Present', 'Present']	SPCEEQEEPRAPVAPTPPTLIKSDIVNEISN		T1195	0.994715	BCR(10min)@Daudi cells	Burkitt's lymphoma
27155012	Profiling	O14686	KMT2D	H	C	SILAC	LTQ Orbitrap Velos	TiO2	['Present', 'Present', 'Present', 'Present', 'Present', 'Present']	GVKASPVPSDPEKPGTPGEGMLSSDLDRIST		T1865	0.992987	BCR(10min)@Daudi cells	Burkitt's lymphoma
27155012	Profiling	O14686	KMT2D	H	C	SILAC	LTQ Orbitrap Velos	TiO2	['Present', 'Present', 'Present', 'Present', 'Present', 'Present']	GEFHTTPPGTPRHQPSTPDPFLKPRCPSLDN		S2239	0.826421	BCR(20min)@DG75 cells	Burkitt's lymphoma
27155012	Profiling	O14686	KMT2D	H	C	SILAC	LTQ Orbitrap Velos	TiO2	['Present', 'Present', 'Present', 'Present', 'Present', 'Present']	SPCEEQEEPRAPVAPTPPTLIKSDIVNEISN		T1195	0.994715	BCR(20min)@DG75 cells	Burkitt's lymphoma
27155012	Profiling	O14686	KMT2D	H	C	SILAC	LTQ Orbitrap Velos	TiO2	['Present', 'Present', 'Present', 'Present', 'Present', 'Present']	GVKASPVPSDPEKPGTPGEGMLSSDLDRIST		T1865	0.992987	BCR(20min)@DG75 cells	Burkitt's lymphoma
27155012	Profiling	O14686	KMT2D	H	C	SILAC	LTQ Orbitrap Velos	TiO2	['Present', 'Present', 'Present', 'Present', 'Present', 'Present']	GEFHTTPPGTPRHQPSTPDPFLKPRCPSLDN		S2239	0.826421	BCR(2min)@DG75 cells	Burkitt's lymphoma
27155012	Profiling	O14686	KMT2D	H	C	SILAC	LTQ Orbitrap Velos	TiO2	['Present', 'Present', 'Present', 'Present', 'Present', 'Present']	SPCEEQEEPRAPVAPTPPTLIKSDIVNEISN		T1195	0.994715	BCR(2min)@DG75 cells	Burkitt's lymphoma
27155012	Profiling	O14686	KMT2D	H	C	SILAC	LTQ Orbitrap Velos	TiO2	['Present', 'Present', 'Present', 'Present', 'Present', 'Present']	GVKASPVPSDPEKPGTPGEGMLSSDLDRIST		T1865	0.992987	BCR(2min)@DG75 cells	Burkitt's lymphoma
27155012	Profiling	O14686	KMT2D	H	C	SILAC	LTQ Orbitrap Velos	TiO2	['Present', 'Present', 'Present', 'Present', 'Present', 'Present']	GEFHTTPPGTPRHQPSTPDPFLKPRCPSLDN		S2239	0.826421	BCR(2min)@Daudi cells	Burkitt's lymphoma
27155012	Profiling	O14686	KMT2D	H	C	SILAC	LTQ Orbitrap Velos	TiO2	['Present', 'Present', 'Present', 'Present', 'Present', 'Present']	SPCEEQEEPRAPVAPTPPTLIKSDIVNEISN		T1195	0.994715	BCR(2min)@Daudi cells	Burkitt's lymphoma
27155012	Profiling	O14686	KMT2D	H	C	SILAC	LTQ Orbitrap Velos	TiO2	['Present', 'Present', 'Present', 'Present', 'Present', 'Present']	GVKASPVPSDPEKPGTPGEGMLSSDLDRIST		T1865	0.992987	BCR(2min)@Daudi cells	Burkitt's lymphoma
27155012	Profiling	O14686	KMT2D	H	C	SILAC	LTQ Orbitrap Velos	TiO2	['Present', 'Present', 'Present', 'Present', 'Present', 'Present']	GEFHTTPPGTPRHQPSTPDPFLKPRCPSLDN		S2239	0.826421	BCR(5min)@DG75 cells	Burkitt's lymphoma
27155012	Profiling	O14686	KMT2D	H	C	SILAC	LTQ Orbitrap Velos	TiO2	['Present', 'Present', 'Present', 'Present', 'Present', 'Present']	SPCEEQEEPRAPVAPTPPTLIKSDIVNEISN		T1195	0.994715	BCR(5min)@DG75 cells	Burkitt's lymphoma
27155012	Profiling	O14686	KMT2D	H	C	SILAC	LTQ Orbitrap Velos	TiO2	['Present', 'Present', 'Present', 'Present', 'Present', 'Present']	GVKASPVPSDPEKPGTPGEGMLSSDLDRIST		T1865	0.992987	BCR(5min)@DG75 cells	Burkitt's lymphoma
27155012	Profiling	O14686	KMT2D	H	C	SILAC	LTQ Orbitrap Velos	TiO2	['Present', 'Present', 'Present', 'Present', 'Present', 'Present']	GEFHTTPPGTPRHQPSTPDPFLKPRCPSLDN		S2239	0.826421	CD79a KD@DG75 cells	Burkitt's lymphoma
27155012	Profiling	O14686	KMT2D	H	C	SILAC	LTQ Orbitrap Velos	TiO2	['Present', 'Present', 'Present', 'Present', 'Present', 'Present']	SPCEEQEEPRAPVAPTPPTLIKSDIVNEISN		T1195	0.994715	CD79a KD@DG75 cells	Burkitt's lymphoma
27155012	Profiling	O14686	KMT2D	H	C	SILAC	LTQ Orbitrap Velos	TiO2	['Present', 'Present', 'Present', 'Present', 'Present', 'Present']	GVKASPVPSDPEKPGTPGEGMLSSDLDRIST		T1865	0.992987	CD79a KD@DG75 cells	Burkitt's lymphoma
27155012	Profiling	O14686	KMT2D	H	C	SILAC	LTQ Orbitrap Velos	TiO2	['Present', 'Present', 'Present', 'Present', 'Present', 'Present']	GEFHTTPPGTPRHQPSTPDPFLKPRCPSLDN		S2239	0.826421	SYK inhibition@DG75 cells	Burkitt's lymphoma
27155012	Profiling	O14686	KMT2D	H	C	SILAC	LTQ Orbitrap Velos	TiO2	['Present', 'Present', 'Present', 'Present', 'Present', 'Present']	SPCEEQEEPRAPVAPTPPTLIKSDIVNEISN		T1195	0.994715	SYK inhibition@DG75 cells	Burkitt's lymphoma
27155012	Profiling	O14686	KMT2D	H	C	SILAC	LTQ Orbitrap Velos	TiO2	['Present', 'Present', 'Present', 'Present', 'Present', 'Present']	GVKASPVPSDPEKPGTPGEGMLSSDLDRIST		T1865	0.992987	SYK inhibition@DG75 cells	Burkitt's lymphoma
27155012	Profiling	O14686	KMT2D	H	C	SILAC	LTQ Orbitrap Velos	TiO2	['Present', 'Present', 'Present', 'Present', 'Present', 'Present']	GEFHTTPPGTPRHQPSTPDPFLKPRCPSLDN		S2239	0.826421	Unstimulated@DG75 cells	Burkitt's lymphoma
27155012	Profiling	O14686	KMT2D	H	C	SILAC	LTQ Orbitrap Velos	TiO2	['Present', 'Present', 'Present', 'Present', 'Present', 'Present']	SPCEEQEEPRAPVAPTPPTLIKSDIVNEISN		T1195	0.994715	Unstimulated@DG75 cells	Burkitt's lymphoma
27155012	Profiling	O14686	KMT2D	H	C	SILAC	LTQ Orbitrap Velos	TiO2	['Present', 'Present', 'Present', 'Present', 'Present', 'Present']	GVKASPVPSDPEKPGTPGEGMLSSDLDRIST		T1865	0.992987	Unstimulated@DG75 cells	Burkitt's lymphoma
27155012	Profiling	O14686	KMT2D	H	C	SILAC	LTQ Orbitrap Velos	TiO2	['Present', 'Present', 'Present', 'Present', 'Present', 'Present']	GEFHTTPPGTPRHQPSTPDPFLKPRCPSLDN		S2239	0.826421	Unstimulated@Daudi cells	Burkitt's lymphoma
27155012	Profiling	O14686	KMT2D	H	C	SILAC	LTQ Orbitrap Velos	TiO2	['Present', 'Present', 'Present', 'Present', 'Present', 'Present']	SPCEEQEEPRAPVAPTPPTLIKSDIVNEISN		T1195	0.994715	Unstimulated@Daudi cells	Burkitt's lymphoma
27155012	Profiling	O14686	KMT2D	H	C	SILAC	LTQ Orbitrap Velos	TiO2	['Present', 'Present', 'Present', 'Present', 'Present', 'Present']	GVKASPVPSDPEKPGTPGEGMLSSDLDRIST		T1865	0.992987	Unstimulated@Daudi cells	Burkitt's lymphoma
27301801	Profiling	O14686	KMT2D	H	C	Label free	Orbitrap fusion	TiO2	[18408780, 22143324, 19360624]	ASPVPSDPEKPGTPGEGMLSSDLDR		T13	100	EGF(20min)@HeLa cells	EGF stimulation
27301801	Profiling	O14686	KMT2D	H	C	Label free	Orbitrap fusion	TiO2	[18408780, 22143324, 19360624]	ALSPVIPLIPR		S3	100	EGF(20min)@HeLa cells	EGF stimulation
27301801	Profiling	O14686	KMT2D	H	C	Label free	Orbitrap fusion	TiO2	[18408780, 22143324, 19360624]	VEEGGRHPSPCQFTIATPK		S9	100	EGF(20min)@HeLa cells	EGF stimulation
27301801	Profiling	O14686	KMT2D	H	C	Label free	Orbitrap fusion	TiO2	[18408780, 22143324, 19360624]	LEGPVSPDVEPGKEETEESK		S6	100	EGF(20min)@HeLa cells	EGF stimulation
27301801	Profiling	O14686	KMT2D	H	C	Label free	Orbitrap fusion	TiO2	[18408780, 22143324, 19360624]	QTAGQGSPCEEQEEPR		S7	100	EGF(20min)@HeLa cells	EGF stimulation
27301801	Profiling	O14686	KMT2D	H	C	Label free	Orbitrap fusion	TiO2	[18408780, 22143324, 19360624]	VSPAAAQLADTLFSK		S2	100	EGF(20min)@HeLa cells	EGF stimulation
27301801	Profiling	O14686	KMT2D	H	C	Label free	Orbitrap fusion	TiO2	[18408780, 22143324, 19360624]	FSPPEPGDTPTDEPDALYVACQGQPK		S2	100	EGF(20min)@HeLa cells	EGF stimulation
27301801	Profiling	O14686	KMT2D	H	C	Label free	Orbitrap fusion	TiO2	[18408780, 22143324, 19360624]	SPDTGPDWLK		S1	100	EGF(20min)@HeLa cells	EGF stimulation
27301801	Profiling	O14686	KMT2D	H	C	Label free	Orbitrap fusion	TiO2	[21532118, 22645330, 21749008]	ASPVPSDPEKPGTPGEGMLSSDLDR		T13	100	EGF(5min)@HeLa cells	EGF stimulation
27301801	Profiling	O14686	KMT2D	H	C	Label free	Orbitrap fusion	TiO2	[21532118, 22645330, 21749008]	SPDTGPDWLK		S1	100	EGF(5min)@HeLa cells	EGF stimulation
27301801	Profiling	O14686	KMT2D	H	C	Label free	Orbitrap fusion	TiO2	[21532118, 22645330, 21749008]	LEGPVSPDVEPGKEETEESK		S6	100	EGF(5min)@HeLa cells	EGF stimulation
27301801	Profiling	O14686	KMT2D	H	C	Label free	Orbitrap fusion	TiO2	[21532118, 22645330, 21749008]	VEEGGRHPSPCQFTIATPK		S9	100	EGF(5min)@HeLa cells	EGF stimulation
27301801	Profiling	O14686	KMT2D	H	C	Label free	Orbitrap fusion	TiO2	[21532118, 22645330, 21749008]	QTAGQGSPCEEQEEPR		S7	100	EGF(5min)@HeLa cells	EGF stimulation
27301801	Profiling	O14686	KMT2D	H	C	Label free	Orbitrap fusion	TiO2	[21532118, 22645330, 21749008]	FSPPEPGDTPTDEPDALYVACQGQPK		S2	100	EGF(5min)@HeLa cells	EGF stimulation
27301801	Profiling	O14686	KMT2D	H	C	Label free	Orbitrap fusion	TiO2	[21532118, 22645330, 21749008]	VSPAAAQLADTLFSK		S2	100	EGF(5min)@HeLa cells	EGF stimulation
27301801	Profiling	O14686	KMT2D	H	C	Label free	Orbitrap fusion	TiO2	[21532118, 22645330, 21749008]	ALSPVIPLIPR		S3	100	EGF(5min)@HeLa cells	EGF stimulation
27301801	Profiling	O14686	KMT2D	H	C	Label free	Orbitrap fusion	TiO2	[18502026, 14097724, 19767974]	ASPVPSDPEKPGTPGEGMLSSDLDR		T13	100	Unstimulated@HeLa cells	EGF stimulation
27301801	Profiling	O14686	KMT2D	H	C	Label free	Orbitrap fusion	TiO2	[18502026, 14097724, 19767974]	QTAGQGSPCEEQEEPR		S7	100	Unstimulated@HeLa cells	EGF stimulation
27301801	Profiling	O14686	KMT2D	H	C	Label free	Orbitrap fusion	TiO2	[18502026, 14097724, 19767974]	FSPPEPGDTPTDEPDALYVACQGQPK		S2	100	Unstimulated@HeLa cells	EGF stimulation
27301801	Profiling	O14686	KMT2D	H	C	Label free	Orbitrap fusion	TiO2	[18502026, 14097724, 19767974]	SPDTGPDWLK		S1	100	Unstimulated@HeLa cells	EGF stimulation
27301801	Profiling	O14686	KMT2D	H	C	Label free	Orbitrap fusion	TiO2	[18502026, 14097724, 19767974]	VSPAAAQLADTLFSK		S2	100	Unstimulated@HeLa cells	EGF stimulation
27301801	Profiling	O14686	KMT2D	H	C	Label free	Orbitrap fusion	TiO2	[18502026, 14097724, 19767974]	ALSPVIPLIPR		S3	100	Unstimulated@HeLa cells	EGF stimulation
27301801	Profiling	O14686	KMT2D	H	C	Label free	Orbitrap fusion	TiO2	[18502026, 14097724, 19767974]	LEGPVSPDVEPGKEETEESK		S6	100	Unstimulated@HeLa cells	EGF stimulation
27301801	Profiling	O14686	KMT2D	H	C	Label free	Orbitrap fusion	TiO2	[18502026, 14097724, 19767974]	VEEGGRHPSPCQFTIATPK		S9	100	Unstimulated@HeLa cells	EGF stimulation
27690223	Profiling	O14686	KMT2D	H	C	TMT	Orbitrap Fusion	TiO2	['Present', 'Present', 'Present', 'Present']	ALSPVIPLIPR		S4738	100	WT HIV@CEM-T4 T cells	Infection
27690223	Profiling	O14686	KMT2D	H	C	TMT	Orbitrap Fusion	TiO2	['Present', 'Present', 'Present', 'Present']	IPNSYEVLFPESPAR		S4822	100	WT HIV@CEM-T4 T cells	Infection
27690223	Profiling	O14686	KMT2D	H	C	TMT	Orbitrap Fusion	TiO2	['Present', 'Present', 'Present', 'Present']	VEEGGRHPSPCQFTIATPK		S3130	98.9	WT HIV@CEM-T4 T cells	Infection
27690223	Profiling	O14686	KMT2D	H	C	TMT	Orbitrap Fusion	TiO2	['Present', 'Present', 'Present', 'Present']	ASEPLLSPPPFGESR		S2274	100	WT HIV@CEM-T4 T cells	Infection
27690223	Profiling	O14686	KMT2D	H	C	TMT	Orbitrap Fusion	TiO2	['Present', 'Present', 'Present', 'Present']	LEGPVSPDVEPGKEETEESK		S1671	100	WT HIV@CEM-T4 T cells	Infection
27690223	Profiling	O14686	KMT2D	H	C	TMT	Orbitrap Fusion	TiO2	['Present', 'Present', 'Present', 'Present']	VSPAAAQLADTLFSK		S4359	100	WT HIV@CEM-T4 T cells	Infection
27690223	Profiling	O14686	KMT2D	H	C	TMT	Orbitrap Fusion	TiO2	['Present', 'Present', 'Present', 'Present']	ALSPVIPLIPR		S4738	100	HIV delta_Vif@CEM-T4 T cells	Infection
27690223	Profiling	O14686	KMT2D	H	C	TMT	Orbitrap Fusion	TiO2	['Present', 'Present', 'Present', 'Present']	IPNSYEVLFPESPAR		S4822	100	HIV delta_Vif@CEM-T4 T cells	Infection
27690223	Profiling	O14686	KMT2D	H	C	TMT	Orbitrap Fusion	TiO2	['Present', 'Present', 'Present', 'Present']	VEEGGRHPSPCQFTIATPK		S3130	98.9	HIV delta_Vif@CEM-T4 T cells	Infection
27690223	Profiling	O14686	KMT2D	H	C	TMT	Orbitrap Fusion	TiO2	['Present', 'Present', 'Present', 'Present']	ASEPLLSPPPFGESR		S2274	100	HIV delta_Vif@CEM-T4 T cells	Infection
27690223	Profiling	O14686	KMT2D	H	C	TMT	Orbitrap Fusion	TiO2	['Present', 'Present', 'Present', 'Present']	VSPAAAQLADTLFSK		S4359	100	HIV delta_Vif@CEM-T4 T cells	Infection
27690223	Profiling	O14686	KMT2D	H	C	TMT	Orbitrap Fusion	TiO2	['Present', 'Present', 'Present', 'Present']	LEGPVSPDVEPGKEETEESK		S1671	100	HIV delta_Vif@CEM-T4 T cells	Infection
27690223	Profiling	O14686	KMT2D	H	C	TMT	Orbitrap Fusion	TiO2	['Present', 'Present', 'Present', 'Present']	ASEPLLSPPPFGESR		S2274	100	Mock infected@CEM-T4 T cells	Infection
27690223	Profiling	O14686	KMT2D	H	C	TMT	Orbitrap Fusion	TiO2	['Present', 'Present', 'Present', 'Present']	VSPAAAQLADTLFSK		S4359	100	Mock infected@CEM-T4 T cells	Infection
27690223	Profiling	O14686	KMT2D	H	C	TMT	Orbitrap Fusion	TiO2	['Present', 'Present', 'Present', 'Present']	ALSPVIPLIPR		S4738	100	Mock infected@CEM-T4 T cells	Infection
27690223	Profiling	O14686	KMT2D	H	C	TMT	Orbitrap Fusion	TiO2	['Present', 'Present', 'Present', 'Present']	VEEGGRHPSPCQFTIATPK		S3130	98.9	Mock infected@CEM-T4 T cells	Infection
27690223	Profiling	O14686	KMT2D	H	C	TMT	Orbitrap Fusion	TiO2	['Present', 'Present', 'Present', 'Present']	LEGPVSPDVEPGKEETEESK		S1671	100	Mock infected@CEM-T4 T cells	Infection
27690223	Profiling	O14686	KMT2D	H	C	TMT	Orbitrap Fusion	TiO2	['Present', 'Present', 'Present', 'Present']	IPNSYEVLFPESPAR		S4822	100	Mock infected@CEM-T4 T cells	Infection
27732954	Profiling	O14686	KMT2D	H	C	SILAC	LTQ-Orbitrap Elite	IMAC	[470930, 525320]	LPYLSHGASQRSGITSPVEKREDPGTGMGSS	_SGITS(ph)PVEK_	S5	0.987941	Crizotinib@NB1 cell-line	Inhibition
27732954	Profiling	O14686	KMT2D	H	C	SILAC	LTQ-Orbitrap Elite	IMAC	[0, 2339600]	ESPGVGGGKASEPLLSPPPFGESRKALEVKK	_ASEPLLS(ph)PPPFGESR_	S7	0.997984	Crizotinib@NB1 cell-line	Inhibition
27732954	Profiling	O14686	KMT2D	H	C	SILAC	LTQ-Orbitrap Elite	IMAC	[1927279.25, 3561889.25]	ALFAVGVGRPSFGLGTPKAKGDGGSERKELP	_PSFGLGT(ph)PK_	T7	0.999994	Crizotinib@NB1643 cell-line	Inhibition
27732954	Profiling	O14686	KMT2D	H	C	SILAC	LTQ-Orbitrap Elite	IMAC	[6813070.201, 9908548.913]	EPGQTPGSLASELKGSPVLLDPEELAPVTPM	_GS(ph)PVLLDPEELAPVT(ph)PMEVYPECK_	S2	0.999975	Crizotinib@NB1643 cell-line	Inhibition
27732954	Profiling	O14686	KMT2D	H	C	SILAC	LTQ-Orbitrap Elite	IMAC	[14594754.09, 14073686.25]	FEESPLSPPPEESPLSPPPEASRLSPPPEDS	_LFPPFEESPLS(ph)PPPEESPLS(ph)PPPEASR_	S20	0.998923	Crizotinib@NB1643 cell-line	Inhibition
27732954	Profiling	O14686	KMT2D	H	C	SILAC	LTQ-Orbitrap Elite	IMAC	[24701872.12, 30470837.45]	PEVSRLSPLPVVSRLSPPPEESPLSPPPEES	LS(ph)PPPEESPLS(ph)PPPEESPT(ph)SPPPEASR	S2	0.837055	Crizotinib@NB1643 cell-line	Inhibition
27732954	Profiling	O14686	KMT2D	H	C	SILAC	LTQ-Orbitrap Elite	IMAC	[14863460.03, 17451585.37]	PEASRLSPPPEDSPMSPPPEESPMSPPPEVS	LS(ph)PPPEDSPMS(ph)PPPEESPMS(ph)PPPEVSR	S11	0.955499	Crizotinib@NB1643 cell-line	Inhibition
27732954	Profiling	O14686	KMT2D	H	C	SILAC	LTQ-Orbitrap Elite	IMAC	[11720000, 8090800]	PEASRLFPPFEESPLSPPPEESPLSPPPEAS	_LFPPFEESPLS(ph)PPPEESPLS(ph)PPPEASR_	S11	0.989147	Crizotinib@SHSY5Y cell-line	Inhibition
27732954	Profiling	O14686	KMT2D	H	C	SILAC	LTQ-Orbitrap Elite	IMAC	[0, 2792200]	EEQEEPRAPVAPTPPTLIKSDIVNEISNLSQ	_APVAPTPPT(ph)LIK_	T9	0.804896	Crizotinib@SHSY5Y cell-line	Inhibition
27732954	Profiling	O14686	KMT2D	H	C	SILAC	LTQ-Orbitrap Elite	IMAC	[8066700, 18115000]	VSPARDEGSLRLCTDSLPETDDSLLCDAGTA	_LCTDS(ph)LPETDDSLLCDAGTAISGGK_	S5	0.765813	Crizotinib@SHSY5Y cell-line	Inhibition
27732954	Profiling	O14686	KMT2D	H	C	SILAC	LTQ-Orbitrap Elite	IMAC	[5857300, 0]	SFGATGGPPAHLLTPSPLSGPGGSSLLEKFE	_ASFGATGGPPAHLLTPS(ph)PLSGPGGSSLLEK_	S17	0.980909	Crizotinib@SHSY5Y cell-line	Inhibition
27732954	Profiling	O14686	KMT2D	H	C	SILAC	LTQ-Orbitrap Elite	IMAC	[17597000, 18287000]	ASSRPGAGQPGEFHTTPPGTPRHQPSTPDPF	_PGAGQPGEFHTT(ph)PPGT(ph)PR_	T12	0.942471	Crizotinib@SHSY5Y cell-line	Inhibition
27732954	Profiling	O14686	KMT2D	H	C	SILAC	LTQ-Orbitrap Elite	IMAC	[13331000, 12901000]	GSLRLCTDSLPETDDSLLCDAGTAISGGKAE	_LCTDS(ph)LPET(ph)DDS(ph)LLCDAGTAISGGK_	S12	0.999321	Crizotinib@SHSY5Y cell-line	Inhibition
27732954	Profiling	O14686	KMT2D	H	C	SILAC	LTQ-Orbitrap Elite	IMAC	[16434000, 14606000]	QLLTKNNLSNPPTPPSSLPPTPPPSVQQKMV	_NNLS(ph)NPPTPPS(ph)S(ph)LPPT(ph)PPPSVQQK_	S11	0.88408	Crizotinib@SHSY5Y cell-line	Inhibition
27732954	Profiling	O14686	KMT2D	H	C	SILAC	LTQ-Orbitrap Elite	IMAC	[725926, 656477.5]	LPYLSHGASQRSGITSPVEKREDPGTGMGSS	_SGITS(ph)PVEK_	S5	0.987941	DMSO@NB1 cell-line	Inhibition
27732954	Profiling	O14686	KMT2D	H	C	SILAC	LTQ-Orbitrap Elite	IMAC	[0, 10758312.34]	ESPGVGGGKASEPLLSPPPFGESRKALEVKK	_ASEPLLS(ph)PPPFGESR_	S7	0.997984	DMSO@NB1 cell-line	Inhibition
27732954	Profiling	O14686	KMT2D	H	C	SILAC	LTQ-Orbitrap Elite	IMAC	[1193400, 5185600]	ALFAVGVGRPSFGLGTPKAKGDGGSERKELP	_PSFGLGT(ph)PK_	T7	0.999994	DMSO@NB1643 cell-line	Inhibition
27732954	Profiling	O14686	KMT2D	H	C	SILAC	LTQ-Orbitrap Elite	IMAC	[3459600, 4830700]	EPGQTPGSLASELKGSPVLLDPEELAPVTPM	_GS(ph)PVLLDPEELAPVT(ph)PMEVYPECK_	S2	0.999975	DMSO@NB1643 cell-line	Inhibition
27732954	Profiling	O14686	KMT2D	H	C	SILAC	LTQ-Orbitrap Elite	IMAC	[3417700, 3682600]	FEESPLSPPPEESPLSPPPEASRLSPPPEDS	_LFPPFEESPLS(ph)PPPEESPLS(ph)PPPEASR_	S20	0.998923	DMSO@NB1643 cell-line	Inhibition
27732954	Profiling	O14686	KMT2D	H	C	SILAC	LTQ-Orbitrap Elite	IMAC	[4991400, 7643600]	PEVSRLSPLPVVSRLSPPPEESPLSPPPEES	LS(ph)PPPEESPLS(ph)PPPEESPT(ph)SPPPEASR	S2	0.837055	DMSO@NB1643 cell-line	Inhibition
27732954	Profiling	O14686	KMT2D	H	C	SILAC	LTQ-Orbitrap Elite	IMAC	[4950100, 3621100]	PEASRLSPPPEDSPMSPPPEESPMSPPPEVS	LS(ph)PPPEDSPMS(ph)PPPEESPMS(ph)PPPEVSR	S11	0.955499	DMSO@NB1643 cell-line	Inhibition
27732954	Profiling	O14686	KMT2D	H	C	SILAC	LTQ-Orbitrap Elite	IMAC	[24781063.91, 0]	PEASRLFPPFEESPLSPPPEESPLSPPPEAS	_LFPPFEESPLS(ph)PPPEESPLS(ph)PPPEASR_	S11	0.989147	DMSO@SHSY5Y cell-line	Inhibition
27732954	Profiling	O14686	KMT2D	H	C	SILAC	LTQ-Orbitrap Elite	IMAC	[0, 4103343.563]	EEQEEPRAPVAPTPPTLIKSDIVNEISNLSQ	_APVAPTPPT(ph)LIK_	T9	0.804896	DMSO@SHSY5Y cell-line	Inhibition
27732954	Profiling	O14686	KMT2D	H	C	SILAC	LTQ-Orbitrap Elite	IMAC	[0, 8185470]	VSPARDEGSLRLCTDSLPETDDSLLCDAGTA	_LCTDS(ph)LPETDDSLLCDAGTAISGGK_	S5	0.765813	DMSO@SHSY5Y cell-line	Inhibition
27732954	Profiling	O14686	KMT2D	H	C	SILAC	LTQ-Orbitrap Elite	IMAC	[0, 0]	SFGATGGPPAHLLTPSPLSGPGGSSLLEKFE	_ASFGATGGPPAHLLTPS(ph)PLSGPGGSSLLEK_	S17	0.980909	DMSO@SHSY5Y cell-line	Inhibition
27732954	Profiling	O14686	KMT2D	H	C	SILAC	LTQ-Orbitrap Elite	IMAC	[23299561.66, 31588364.63]	ASSRPGAGQPGEFHTTPPGTPRHQPSTPDPF	_PGAGQPGEFHTT(ph)PPGT(ph)PR_	T12	0.942471	DMSO@SHSY5Y cell-line	Inhibition
27732954	Profiling	O14686	KMT2D	H	C	SILAC	LTQ-Orbitrap Elite	IMAC	[5592680, 4643470]	GSLRLCTDSLPETDDSLLCDAGTAISGGKAE	_LCTDS(ph)LPET(ph)DDS(ph)LLCDAGTAISGGK_	S12	0.999321	DMSO@SHSY5Y cell-line	Inhibition
27732954	Profiling	O14686	KMT2D	H	C	SILAC	LTQ-Orbitrap Elite	IMAC	[23005855.59, 34993722.63]	QLLTKNNLSNPPTPPSSLPPTPPPSVQQKMV	_NNLS(ph)NPPTPPS(ph)S(ph)LPPT(ph)PPPSVQQK_	S11	0.88408	DMSO@SHSY5Y cell-line	Inhibition
27794612	Profiling	O14686	KMT2D	H	C	TMT	Q Exactive	Fe IMAC	[15.2485, 15.3445, 15.3162]		ASEPLLS(ph)PPPFGESR	S2274	1	Gefitinib+FGF2@A431cell line	Squamous cell carcinoma
27794612	Profiling	O14686	KMT2D	H	C	TMT	Q Exactive	Fe IMAC	[15.1025, 15.1649, 15.0667]		ADT(ph)PGPEDGGVK	T1843	1	Gefitinib+FGF2@A431cell line	Squamous cell carcinoma
27794612	Profiling	O14686	KMT2D	H	C	TMT	Q Exactive	Fe IMAC	[14.2529, 14.361, 14.2014]		ALS(ph)PVIPLIPR	S4738	1	Gefitinib+FGF2@A431cell line	Squamous cell carcinoma
27794612	Profiling	O14686	KMT2D	H	C	TMT	Q Exactive	Fe IMAC	[13.7568, 13.9288, 13.8027]		VEEGGRHPS(ph)PCQFTIATPK	S3130	0.992313	Gefitinib+FGF2@A431cell line	Squamous cell carcinoma
27794612	Profiling	O14686	KMT2D	H	C	TMT	Q Exactive	Fe IMAC	[15.1505, 14.9646, 15.0377]		ASEPLLS(ph)PPPFGESR	S2274	1	Gefitinib@A431cell line	Squamous cell carcinoma
27794612	Profiling	O14686	KMT2D	H	C	TMT	Q Exactive	Fe IMAC	[14.9979, 14.9328, 15.041]		ADT(ph)PGPEDGGVK	T1843	1	Gefitinib@A431cell line	Squamous cell carcinoma
27794612	Profiling	O14686	KMT2D	H	C	TMT	Q Exactive	Fe IMAC	[14.3142, 14.3437, 14.2136]		ALS(ph)PVIPLIPR	S4738	1	Gefitinib@A431cell line	Squamous cell carcinoma
27794612	Profiling	O14686	KMT2D	H	C	TMT	Q Exactive	Fe IMAC	[13.6767, 13.7063, 13.7036]		VEEGGRHPS(ph)PCQFTIATPK	S3130	0.992313	Gefitinib@A431cell line	Squamous cell carcinoma
27794612	Profiling	O14686	KMT2D	H	C	TMT	Q Exactive	Fe IMAC	[15.2936, 15.3798, 15.3299, 'Na']		ASEPLLS(ph)PPPFGESR	S2274	1	DMSO@A431cell line	Squamous cell carcinoma
27794612	Profiling	O14686	KMT2D	H	C	TMT	Q Exactive	Fe IMAC	[14.9456, 15.0957, 15.0881, 'Na']		ADT(ph)PGPEDGGVK	T1843	1	DMSO@A431cell line	Squamous cell carcinoma
27794612	Profiling	O14686	KMT2D	H	C	TMT	Q Exactive	Fe IMAC	[14.2167, 14.3283, 14.22, 'Na']		ALS(ph)PVIPLIPR	S4738	1	DMSO@A431cell line	Squamous cell carcinoma
27794612	Profiling	O14686	KMT2D	H	C	TMT	Q Exactive	Fe IMAC	[13.6955, 13.5484, 13.8422, 'Na']		VEEGGRHPS(ph)PCQFTIATPK	S3130	0.992313	DMSO@A431cell line	Squamous cell carcinoma
28176443	Profiling	O14686	KMT2D	H	C	TMT	Orbitrap fusion Tribrid	TiO2	['Present']		ALS(ph)PVIPLIPR	S4738	>75%	K8-GFP-WT@A431 cell line	Skin squamous cell carcinoma
28176443	Profiling	O14686	KMT2D	H	C	TMT	Orbitrap fusion Tribrid	TiO2	['Present']		ALS(ph)PVIPLIPR	S4738	>75%	KD8S431A@A431 cell line	Skin squamous cell carcinoma
28176443	Profiling	O14686	KMT2D	H	C	TMT	Orbitrap fusion Tribrid	TiO2	['Present']		ALS(ph)PVIPLIPR	S4738	>75%	KD8S73D@A431 cell line	Skin squamous cell carcinoma
28176443	Profiling	O14686	KMT2D	H	C	TMT	Orbitrap fusion Tribrid	TiO2	['Present']		ALS(ph)PVIPLIPR	S4738	>75%	KD8WT@A431 cell line	Skin squamous cell carcinoma
28176443	Profiling	O14686	KMT2D	H	C	TMT	Orbitrap fusion Tribrid	TiO2	['Present']		ALS(ph)PVIPLIPR	S4738	>75%	shRNA resistant K8-WT@A431 cell line	Skin squamous cell carcinoma
28176443	Profiling	O14686	KMT2D	H	C	TMT	Orbitrap fusion Tribrid	TiO2	['Present']		ALS(ph)PVIPLIPR	S4738	>75%	shRNA resistant K8-WT@A431 cell line	Skin squamous cell carcinoma
28176443	Profiling	O14686	KMT2D	H	C	TMT	Orbitrap fusion Tribrid	TiO2	['Present']		ALS(ph)PVIPLIPR	S4738	>75%	KD8S431A@A431 cell line	Skin squamous cell carcinoma
28176443	Profiling	O14686	KMT2D	H	C	TMT	Orbitrap fusion Tribrid	TiO2	['Present']		ALS(ph)PVIPLIPR	S4738	>75%	KD8S431A@A431 cell line	Skin squamous cell carcinoma
28176443	Profiling	O14686	KMT2D	H	C	TMT	Orbitrap fusion Tribrid	TiO2	['Present']		ALS(ph)PVIPLIPR	S4738	>75%	KD8S431D@A431 cell line	Skin squamous cell carcinoma
28176443	Profiling	O14686	KMT2D	H	C	TMT	Orbitrap fusion Tribrid	TiO2	['Present']		ALS(ph)PVIPLIPR	S4738	>75%	KD8S431D@A431 cell line	Skin squamous cell carcinoma
28176443	Profiling	O14686	KMT2D	H	C	TMT	Orbitrap fusion Tribrid	TiO2	['Present']		ALS(ph)PVIPLIPR	S4738	>75%	KD8S73A@A431 cell line	Skin squamous cell carcinoma
28176443	Profiling	O14686	KMT2D	H	C	TMT	Orbitrap fusion Tribrid	TiO2	['Present']		ALS(ph)PVIPLIPR	S4738	>75%	KD8S73D@A431 cell line	Skin squamous cell carcinoma
28176443	Profiling	O14686	KMT2D	H	C	TMT	Orbitrap fusion Tribrid	TiO2	['Present']		ALS(ph)PVIPLIPR	S4738	>75%	KD8S73D@A431 cell line	Skin squamous cell carcinoma
28176443	Profiling	O14686	KMT2D	H	C	TMT	Orbitrap fusion Tribrid	TiO2	['Present']		ALS(ph)PVIPLIPR	S4738	>75%	KD8S73D phosphosead@A431 cell line	Skin squamous cell carcinoma
28176443	Profiling	O14686	KMT2D	H	C	TMT	Orbitrap fusion Tribrid	TiO2	['Present']		ALS(ph)PVIPLIPR	S4738	>75%	KD8S431A phosphosead@A431 cell line	Skin squamous cell carcinoma
28176443	Profiling	O14686	KMT2D	H	C	TMT	Orbitrap fusion Tribrid	TiO2	['Present']		ALS(ph)PVIPLIPR	S4738	>75%	KD8S431D phosphosead@A431 cell line	Skin squamous cell carcinoma
28176443	Profiling	O14686	KMT2D	H	C	TMT	Orbitrap fusion Tribrid	TiO2	['Present']		ALS(ph)PVIPLIPR	S4738	>75%	KD8S73A phosphosead@A431 cell line	Skin squamous cell carcinoma
28176443	Profiling	O14686	KMT2D	H	C	TMT	Orbitrap fusion Tribrid	TiO2	['Present']		ALS(ph)PVIPLIPR	S4738	>75%	KD8S431A@A431 cell line	Skin squamous cell carcinoma
28188228	Profiling	O14686	KMT2D	H	C	SILAC	Q-Exactive plus	TiO2	[7.204385438]		ASEPLLS(ph)PPPFGESR	S2274	>75%	Vemurafenib@HCT116 cell line	Colon cancer
28188228	Profiling	O14686	KMT2D	H	C	SILAC	Q-Exactive plus	TiO2	[7.243279868]		NLTMS(ph)PLHK	S1606	>75%	Vemurafenib@HCT116 cell line	Colon cancer
28188228	Profiling	O14686	KMT2D	H	C	SILAC	Q-Exactive plus	TiO2	[]		LEGPVS(ph)PDVEPGKEETEESK	S1671	>75%	Vemurafenib@HCT116 cell line	Colon cancer
28188228	Profiling	O14686	KMT2D	H	C	SILAC	Q-Exactive plus	TiO2	[]		SGITS(ph)PVEKR	S2640	>75%	Vemurafenib@HCT116 cell line	Colon cancer
28188228	Profiling	O14686	KMT2D	H	C	SILAC	Q-Exactive plus	TiO2	[7.226365664]		ALS(ph)PVIPLIPR	S4738	>75%	Vemurafenib@HCT116 cell line	Colon cancer
28188228	Profiling	O14686	KMT2D	H	C	SILAC	Q-Exactive plus	TiO2	[7.787274519]		LS(ph)PLPVVSR	S654	>75%	Vemurafenib@HCT116 cell line	Colon cancer
28188228	Profiling	O14686	KMT2D	H	C	SILAC	Q-Exactive plus	TiO2	[7.485522913]		PGAGQPGEFHTT(ph)PPGTPR	T2229	>75%	Vemurafenib@HCT116 cell line	Colon cancer
28188228	Profiling	O14686	KMT2D	H	C	SILAC	Q-Exactive plus	TiO2	[7.103747778]		HQPST(ph)PDPFLKPR	T2240	>75%	Vemurafenib@HCT116 cell line	Colon cancer
28188228	Profiling	O14686	KMT2D	H	C	SILAC	Q-Exactive plus	TiO2	[]		ASEPLLS(ph)PPPFGESR	S2274	>75%	Vemurafenib@Colo205 cell line	Colon cancer
28188228	Profiling	O14686	KMT2D	H	C	SILAC	Q-Exactive plus	TiO2	[]		NLTMS(ph)PLHK	S1606	>75%	Vemurafenib@Colo205 cell line	Colon cancer
28188228	Profiling	O14686	KMT2D	H	C	SILAC	Q-Exactive plus	TiO2	[7.969442983]		LEGPVS(ph)PDVEPGKEETEESK	S1671	>75%	Vemurafenib@Colo205 cell line	Colon cancer
28188228	Profiling	O14686	KMT2D	H	C	SILAC	Q-Exactive plus	TiO2	[7.261623383]		SGITS(ph)PVEKR	S2640	>75%	Vemurafenib@Colo205 cell line	Colon cancer
28188228	Profiling	O14686	KMT2D	H	C	SILAC	Q-Exactive plus	TiO2	[]		ALS(ph)PVIPLIPR	S4738	>75%	Vemurafenib@Colo205 cell line	Colon cancer
28188228	Profiling	O14686	KMT2D	H	C	SILAC	Q-Exactive plus	TiO2	[7.201147001]		LS(ph)PLPVVSR	S654	>75%	Vemurafenib@Colo205 cell line	Colon cancer
28188228	Profiling	O14686	KMT2D	H	C	SILAC	Q-Exactive plus	TiO2	[]		PGAGQPGEFHTT(ph)PPGTPR	T2229	>75%	Vemurafenib@Colo205 cell line	Colon cancer
28188228	Profiling	O14686	KMT2D	H	C	SILAC	Q-Exactive plus	TiO2	[]		HQPST(ph)PDPFLKPR	T2240	>75%	Vemurafenib@Colo205 cell line	Colon cancer
28209619	Profiling	O14686	KMT2D	H	C	dimethyl labeling	Q Exactive	IMAC	[94421900, 110142000, 126237000, 107087000]	LPYLSHGASQRSGITSPVEKREDPGTGMGSS	_SGITS(ph)PVEK_	S2640	0.947901	Lapatinib@BT-474 cell Parental	Breast cancer
28209619	Profiling	O14686	KMT2D	H	C	dimethyl labeling	Q Exactive	IMAC	[302933000, 335817000]	GVKASPVPSDPEKPGTPGEGMLSSDLDRIST	_ASPVPSDPEKPGT(ph)PGEGMLSSDLDR_	T1865	0.976968	Lapatinib@BT-474 cell Parental	Breast cancer
28209619	Profiling	O14686	KMT2D	H	C	dimethyl labeling	Q Exactive	IMAC	[55129100, 74739400, 65019200, 48747600]	GPHRQVLMTQSRVLSSPQLAQQGQGLMGHRL	_VLSS(ph)PQLAQQGQGLMGHR_	S3837	0.9684	Lapatinib@BT-474 cell Parental	Breast cancer
28209619	Profiling	O14686	KMT2D	H	C	dimethyl labeling	Q Exactive	IMAC	[107892000, 95004200, 130943000, 99294200]	LPYLSHGASQRSGITSPVEKREDPGTGMGSS	_SGITS(ph)PVEK_	S2640	0.947901	Lapatinib@BT-474 cell Resistant	Breast cancer
28209619	Profiling	O14686	KMT2D	H	C	dimethyl labeling	Q Exactive	IMAC	[54058800, 26436000]	GVKASPVPSDPEKPGTPGEGMLSSDLDRIST	_ASPVPSDPEKPGT(ph)PGEGMLSSDLDR_	T1865	0.976968	Lapatinib@BT-474 cell Resistant	Breast cancer
28209619	Profiling	O14686	KMT2D	H	C	dimethyl labeling	Q Exactive	IMAC	[63125200, 53675700, 54644100, 65756400]	GPHRQVLMTQSRVLSSPQLAQQGQGLMGHRL	_VLSS(ph)PQLAQQGQGLMGHR_	S3837	0.9684	Lapatinib@BT-474 cell Resistant	Breast cancer
28209619	Profiling	O14686	KMT2D	H	C	dimethyl labeling	Q Exactive	IMAC	[101973000, 99141700, 47107800, 97906800]	LPYLSHGASQRSGITSPVEKREDPGTGMGSS	_SGITS(ph)PVEK_	S2640	0.947901	Untreated@BT-474 cells Parental	Breast cancer
28209619	Profiling	O14686	KMT2D	H	C	dimethyl labeling	Q Exactive	IMAC	[37033500, 31773000]	GVKASPVPSDPEKPGTPGEGMLSSDLDRIST	_ASPVPSDPEKPGT(ph)PGEGMLSSDLDR_	T1865	0.976968	Untreated@BT-474 cells Parental	Breast cancer
28209619	Profiling	O14686	KMT2D	H	C	dimethyl labeling	Q Exactive	IMAC	[65760200, 55599400, 64351200, 69510500]	GPHRQVLMTQSRVLSSPQLAQQGQGLMGHRL	_VLSS(ph)PQLAQQGQGLMGHR_	S3837	0.9684	Untreated@BT-474 cells Parental	Breast cancer
28302921	Profiling	O14686	KMT2D	H	C	SILAC	LTQ-Orbitrap XL	FeCl3-TiO2	['Present', 'Present', 'Present', 'Present']	GLEGKSPDTGPDWLK	GLEGKS(ph)PDTGPDWLK	S4849	0.998861	Sham irradiated@A549 cell line	Lung cancer
28302921	Profiling	O14686	KMT2D	H	C	SILAC	LTQ-Orbitrap XL	FeCl3-TiO2	['Present', 'Present', 'Present', 'Present']	VSPAAAQLADTLFSK	VS(ph)PAAAQLADTLFSK	S4359	1	Sham irradiated@A549 cell line	Lung cancer
28302921	Profiling	O14686	KMT2D	H	C	SILAC	LTQ-Orbitrap XL	FeCl3-TiO2	['Present', 'Present', 'Present', 'Present']	ALSPVIPLIPR	ALS(ph)PVIPLIPR	S4738	1	Sham irradiated@A549 cell line	Lung cancer
28302921	Profiling	O14686	KMT2D	H	C	SILAC	LTQ-Orbitrap XL	FeCl3-TiO2	['Present', 'Present', 'Present', 'Present']	LEGPVSPDVEPGKEETEESK	LEGPVS(ph)PDVEPGKEETEESK	S1671	1	Sham irradiated@A549 cell line	Lung cancer
28302921	Profiling	O14686	KMT2D	H	C	SILAC	LTQ-Orbitrap XL	FeCl3-TiO2	['Present', 'Present', 'Present', 'Present']	LSPLPVVSR	LS(ph)PLPVVSR	S654	1	Sham irradiated@A549 cell line	Lung cancer
28302921	Profiling	O14686	KMT2D	H	C	SILAC	LTQ-Orbitrap XL	FeCl3-TiO2	['Present', 'Present', 'Present', 'Present']	ASEPLLSPPPFGESR	ASEPLLS(ph)PPPFGESR	S2274	1	Sham irradiated@A549 cell line	Lung cancer
28302921	Profiling	O14686	KMT2D	H	C	SILAC	LTQ-Orbitrap XL	FeCl3-TiO2	['24938333.333333332', '23408666.666666668', '16670333.333333334']	LEGPVSPDVEPGKEETEESK	LEGPVS(ph)PDVEPGKEETEESK	S1671	0.999999	Carbon ion@A549 cell line	Lung cancer
28302921	Profiling	O14686	KMT2D	H	C	SILAC	LTQ-Orbitrap XL	FeCl3-TiO2	['2728966.6666666665', '857596.6666666666', '1286400']	ASEPLLSPPPFGESR	ASEPLLS(ph)PPPFGESR	S2223	0.999862	Carbon ion@A549 cell line	Lung cancer
28302921	Profiling	O14686	KMT2D	H	C	SILAC	LTQ-Orbitrap XL	FeCl3-TiO2	['828410.0', '2824733.3333333335', '2966300']	ASEPLLSPPPFGESR	ASEPLLS(ph)PPPFGESR	S2223	0.999999	X-Ray@A549 cell line	Lung cancer
28634298	Profiling	O14686	KMT2D	H	C	label free	Orbitrap Elite	IMAC	[-0.1439016, 0.05076898, 0.4341376, 1.069352, 1.133095, 1.096343, 1.339792, 1.421463, 1.220054, 0.0, 0.0, -0.2458633, -0.1325103, 0.0, 0.2127768]	PHLGSGRWEQEDRALSPVIPLIPRASIPVFP		S4738	1	Cilostamide@Jurkat cell line	Signaling events
28634298	Profiling	O14686	KMT2D	H	C	label free	Orbitrap Elite	IMAC	[0.3143059, 0.2760297, 0.3430471, 0.6162146, 0.4806495, 0.43301, 0.1725664, 0.0572583, 0.09022692]	ESPGVGGGKASEPLLSPPPFGESRKALEVKK		S2274	1	IBMX (200ÂµM)+ PF-04957325@Jurkat cell line	Signaling events
28634298	Profiling	O14686	KMT2D	H	C	label free	Orbitrap Elite	IMAC	[0.7213089, 0.7921884, 0.6741431, 0.8061219, 0.8171256, 0.7246992, 0.5761192, 0.5975477, 0.7454647]	PHLGSGRWEQEDRALSPVIPLIPRASIPVFP		S4738	1	IBMX (200ÂµM)+ PF-04957325@Jurkat cell line	Signaling events
28634298	Profiling	O14686	KMT2D	H	C	label free	Orbitrap Elite	IMAC	[0.3997769, 0.7003024, 0.4220258, 0.05040399, -0.08982514, 0.3641803, 0.3172211, 0.3376323, 0.2442362]	GVEHMECEIKLEGPVSPDVEPGKEETEESKK		S1671	1	IBMX (200ÂµM)+ PF-04957325@Jurkat cell line	Signaling events
28634298	Profiling	O14686	KMT2D	H	C	label free	Orbitrap Elite	IMAC	[0.1730426, 0.1864185, 0.1599298, 0.2346864, 0.1797681, -0.2432934, 0.07056592, 0.2591705]	PHLGSGRWEQEDRALSPVIPLIPRASIPVFP		S4738	1	IBMX (50ÂµM)+ PF-04957325@Jurkat cell line	Signaling events
28634298	Profiling	O14686	KMT2D	H	C	label free	Orbitrap Elite	IMAC	[0.4462191, 0.2178107, 0.6262879, 0.1341876, 0.2758149, 0.1650575, 0.4863276, 0.339099]	GVEHMECEIKLEGPVSPDVEPGKEETEESKK		S1671	1	IBMX (50ÂµM)+ PF-04957325@Jurkat cell line	Signaling events
28634298	Profiling	O14686	KMT2D	H	C	label free	Orbitrap Elite	IMAC	[0.3996082, 0.147913, 0.6183485, 0.5866275, 0.6898897, 0.5087219, 1.377312, 1.37193, 0.03113831, 0.1421704, 0.1719055, 0.3135032, 0.3248293, 0.3839074]	PHLGSGRWEQEDRALSPVIPLIPRASIPVFP		S4738	1	Cilostamide+Rolipram@Jurkat cell line	Signaling events
28634298	Profiling	O14686	KMT2D	H	C	label free	Orbitrap Elite	IMAC	[0.7734817, 0.2547553, 0.7177938, 1.250198, 1.410086, 1.189675, 1.416159, 1.419512, 1.440622, 0.2979368, 0.2567365, 0.3889238, -0.03289016, 0.0147038, 0.153617]	PHLGSGRWEQEDRALSPVIPLIPRASIPVFP		S4738	1	Cilostamide+Rolipram@Jurkat cell line	Signaling events
28634298	Profiling	O14686	KMT2D	H	C	label free	Orbitrap Elite	IMAC	[0.6032858, 0.640663, 0.5894888, 0.5299465, 0.0, 0.5005563, 0.5785878, 0.5589957, 0.6882574]	PHLGSGRWEQEDRALSPVIPLIPRASIPVFP		S4738	1	IC78+BRL50481+PF-04957325@Jurkat cell line	Signaling events
28634298	Profiling	O14686	KMT2D	H	C	label free	Orbitrap Elite	IMAC	[0.4423383, 0.393575, -0.6376563, 0.07292297, 0.07779474, 0.05394938, 0.4263482, 0.3336094, 0.348238]	GVEHMECEIKLEGPVSPDVEPGKEETEESKK		S1671	1	IC78+BRL50481+PF-04957325@Jurkat cell line	Signaling events
28634298	Profiling	O14686	KMT2D	H	C	label free	Orbitrap Elite	IMAC	[0.7058064, 0.7523986, 0.6410857, 0.6507463, 0.6454217, 0.623246, 0.5579311, 0.5096374, 0.7061828]	PHLGSGRWEQEDRALSPVIPLIPRASIPVFP		S4738	1	PGE2+IBMX (200ÂµM)+PF-04957325@Jurkat cell line	Signaling events
28634298	Profiling	O14686	KMT2D	H	C	label free	Orbitrap Elite	IMAC	[0.2554115, 0.05583254, 0.2163634, 0.4796513, 0.4617503, 0.3193721, 0.4237697, 0.4424592, 0.4757657]	GVEHMECEIKLEGPVSPDVEPGKEETEESKK		S1671	1	PGE2+IBMX (200ÂµM)+PF-04957325@Jurkat cell line	Signaling events
28634298	Profiling	O14686	KMT2D	H	C	label free	Orbitrap Elite	IMAC	[0.5441439, 0.6445551, 0.4953747, 0.3663996, 0.3686977, -0.009651999, -0.04163963]	PHLGSGRWEQEDRALSPVIPLIPRASIPVFP		S4738	1	PGE2+IBMX (50ÂµM)+PF-04957325@Jurkat cell line	Signaling events
28634298	Profiling	O14686	KMT2D	H	C	label free	Orbitrap Elite	IMAC	[0.1653544, -1.523227, 0.5285208, 0.4281884, 0.4080666, 0.2635643, 0.1575482]	GVEHMECEIKLEGPVSPDVEPGKEETEESKK		S1671	1	PGE2+IBMX (50ÂµM)+PF-04957325@Jurkat cell line	Signaling events
28634298	Profiling	O14686	KMT2D	H	C	label free	Orbitrap Elite	IMAC	[0.4653676, 0.4773493, 0.5499746, 0.6016029, 0.6159925, 0.6777645, 0.5847304, 0.5903482, 0.5545729]	PHLGSGRWEQEDRALSPVIPLIPRASIPVFP		S4738	1	PGE2+IC78+BRL50481+PF-04957325@Jurkat cell line	Signaling events
28634298	Profiling	O14686	KMT2D	H	C	label free	Orbitrap Elite	IMAC	[0.3642412, 0.4592884, 0.3696003, 0.4145717, 0.5019184, 0.4419771, 0.3312234, 0.3267663, 0.4131595]	GVEHMECEIKLEGPVSPDVEPGKEETEESKK		S1671	1	PGE2+IC78+BRL50481+PF-04957325@Jurkat cell line	Signaling events
28634298	Profiling	O14686	KMT2D	H	C	label free	Orbitrap Elite	IMAC	[0.2124185, 0.1662823, 0.1658015, 0.1275436, 0.5642701, 0.5614846, 0.2570646, 0.2749587, 0.231012, -0.3464874, -0.35489, -0.5917609]	GGLELKTPDVFKAPLTPRASQVEPQSPGLGL		T2332	1	PGE2+Rolipram@Jurkat cell line	Signaling events
28634298	Profiling	O14686	KMT2D	H	C	label free	Orbitrap Elite	IMAC	[0.8452033, 0.7058845, 0.6841148, 0.4282913, 0.8002318, 0.5721325, 0.5054591, 0.5777271, 0.7573014, 0.0, -0.3582616, -1.039903]	ESPGVGGGKASEPLLSPPPFGESRKALEVKK		S2274	1	PGE2+Rolipram@Jurkat cell line	Signaling events
28634298	Profiling	O14686	KMT2D	H	C	label free	Orbitrap Elite	IMAC	[1.146518, 1.094635, 1.062664, 2.013609, 1.713736, 1.514272, 1.295655, 1.289654, 1.231295, 0.2110331, 0.281378, 0.2416702]	PHLGSGRWEQEDRALSPVIPLIPRASIPVFP		S4738	1	PGE2+Rolipram@Jurkat cell line	Signaling events
28634298	Profiling	O14686	KMT2D	H	C	label free	Orbitrap Elite	IMAC	[0.4414485, 0.1972048, 0.08104049, 0.43421, 0.4652187, 0.2959439, 0.232959, 0.1349412, 0.1810659, -0.6095732, -0.7369434, -0.6711152]	GGLELKTPDVFKAPLTPRASQVEPQSPGLGL		T2332	1	PGE2+Cilostamide@Jurkat cell line	Signaling events
28634298	Profiling	O14686	KMT2D	H	C	label free	Orbitrap Elite	IMAC	[0.5992759, 0.6129065, 0.548844, 0.5554715, 0.3705072, 0.5359844, 0.2777044, 0.4134564, 0.0, 0.0, -0.1532144, 0.0]	ESPGVGGGKASEPLLSPPPFGESRKALEVKK		S2274	1	PGE2+Cilostamide@Jurkat cell line	Signaling events
28634298	Profiling	O14686	KMT2D	H	C	label free	Orbitrap Elite	IMAC	[1.125059, 1.121325, 1.026025, 1.306598, 1.308506, 1.424564, 0.9901345, 0.9569335, 0.9762171, 0.02630321, -0.05396525, -0.04428202]	PHLGSGRWEQEDRALSPVIPLIPRASIPVFP		S4738	1	PGE2+Cilostamide@Jurkat cell line	Signaling events
28634298	Profiling	O14686	KMT2D	H	C	label free	Orbitrap Elite	IMAC	[0.01249991, -0.1722949, 0.09646296, 0.2581003, 0.2522521, 0.1578129, 0.3606055, 0.4246928, 0.3254452, -0.8131004, -0.7481853, -0.8737479]	GGLELKTPDVFKAPLTPRASQVEPQSPGLGL		T2332	1	PGE2+Cilostamide+Rolipram@Jurkat cell line	Signaling events
28634298	Profiling	O14686	KMT2D	H	C	label free	Orbitrap Elite	IMAC	[0.6445597, 0.9072514, 0.6328552, 0.5497178, 0.497721, 0.5536384, 0.4462677, 0.6724558, 0.5501917, 0.0, 0.0, 0.0]	ESPGVGGGKASEPLLSPPPFGESRKALEVKK		S2274	1	PGE2+Cilostamide+Rolipram@Jurkat cell line	Signaling events
28634298	Profiling	O14686	KMT2D	H	C	label free	Orbitrap Elite	IMAC	[1.260388, 1.293897, 1.15333, 1.659994, 1.674625, 1.725938, 1.318733, 1.395903, 1.332176, 0.1919545, 0.2803834, 0.2150964]	PHLGSGRWEQEDRALSPVIPLIPRASIPVFP		S4738	1	PGE2+Cilostamide+Rolipram@Jurkat cell line	Signaling events
28634298	Profiling	O14686	KMT2D	H	C	label free	Orbitrap Elite	IMAC	[1.265477, 1.197673, 1.386483, 1.294463, 1.304989, 1.281539, 0.8093501, 0.8039269, 0.9675793, -0.1114106, -0.1206533, -0.172938, 0.06855633, 0.233702, 0.3734776]	PHLGSGRWEQEDRALSPVIPLIPRASIPVFP		S4738	1	PGE2@Jurkat cell line	Signaling events
28634298	Profiling	O14686	KMT2D	H	C	label free	Orbitrap Elite	IMAC	[0.0, 0.0, 0.0, 0.2292957, 0.3477347, 0.195073, 0.004861183, 0.1730477, 0.03010046, -0.289352, -0.4343251, -0.1946699, 0.3585436, 0.0, 0.6107378]	GVEHMECEIKLEGPVSPDVEPGKEETEESKK		S1671	1	PGE2@Jurkat cell line	Signaling events
28634298	Profiling	O14686	KMT2D	H	C	label free	Orbitrap Elite	IMAC	[0.1948565, 0.2766804, 0.06244931, 1.125445, 1.072598, 1.141138, 1.471919, 1.335346, 1.321115, 0.0, 0.0, 0.0, 0.2167677, -0.005079811, 0.2681034]	PHLGSGRWEQEDRALSPVIPLIPRASIPVFP		S4738	1	DMSO@Jurkat cell line	Signaling events
28634298	Profiling	O14686	KMT2D	H	C	label free	Orbitrap Elite	IMAC	[0.0, -0.4505456, -0.8885016, 0.1277555, -0.04361496, -0.180173, -0.06594423, -0.1206535, -0.1766451, -0.6072583, -0.3243833, -0.4239949, 0.3525087, 0.4327184, 0.4729027]	GVEHMECEIKLEGPVSPDVEPGKEETEESKK		S1671	1	DMSO@Jurkat cell line	Signaling events
28818855	Profiling	O14686	KMT2D	H	C	SILAC	Orbitrap Fusion Tribrid	TiO2	['Present']	ESPGVGGGKASEPLLSPPPFGESRKALEVKK		S2274	0.921458	APCTL(NPNDKYEPF-NH2)@BOECs L	PAR1-mediated signaling
28818855	Profiling	O14686	KMT2D	H	C	SILAC	Orbitrap Fusion Tribrid	TiO2	['Present']	ASSRPGAGQPGEFHTTPPGTPRHQPSTPDPF		T2229	0.969874	APCTL(NPNDKYEPF-NH2)@BOECs L	PAR1-mediated signaling
28818855	Profiling	O14686	KMT2D	H	C	SILAC	Orbitrap Fusion Tribrid	TiO2	['Present']	ESPGVGGGKASEPLLSPPPFGESRKALEVKK		S2274	0.921458	NETL(RNPNDKYEPF-NH2)@BOECs L	PAR1-mediated signaling
28818855	Profiling	O14686	KMT2D	H	C	SILAC	Orbitrap Fusion Tribrid	TiO2	['Present']	ASSRPGAGQPGEFHTTPPGTPRHQPSTPDPF		T2229	0.969874	NETL(RNPNDKYEPF-NH2)@BOECs L	PAR1-mediated signaling
28818855	Profiling	O14686	KMT2D	H	C	SILAC	Orbitrap Fusion Tribrid	TiO2	['Present']	ESPGVGGGKASEPLLSPPPFGESRKALEVKK		S2274	0.921458	APCTL(NPNDKYEPF-NH2)@BOECs H	PAR1-mediated signaling
28818855	Profiling	O14686	KMT2D	H	C	SILAC	Orbitrap Fusion Tribrid	TiO2	['Present']	ASSRPGAGQPGEFHTTPPGTPRHQPSTPDPF		T2229	0.969874	APCTL(NPNDKYEPF-NH2)@BOECs H	PAR1-mediated signaling
28818855	Profiling	O14686	KMT2D	H	C	SILAC	Orbitrap Fusion Tribrid	TiO2	['Present']	ESPGVGGGKASEPLLSPPPFGESRKALEVKK		S2274	0.921458	APCTL(NPNDKYEPF-NH2)@BOECs M	PAR1-mediated signaling
28818855	Profiling	O14686	KMT2D	H	C	SILAC	Orbitrap Fusion Tribrid	TiO2	['Present']	ASSRPGAGQPGEFHTTPPGTPRHQPSTPDPF		T2229	0.969874	APCTL(NPNDKYEPF-NH2)@BOECs M	PAR1-mediated signaling
28818855	Profiling	O14686	KMT2D	H	C	SILAC	Orbitrap Fusion Tribrid	TiO2	['Present']	ESPGVGGGKASEPLLSPPPFGESRKALEVKK		S2274	0.921458	MMP1TL(PRSFLLRN-NH2)@BOECs H	PAR1-mediated signaling
28818855	Profiling	O14686	KMT2D	H	C	SILAC	Orbitrap Fusion Tribrid	TiO2	['Present']	ASSRPGAGQPGEFHTTPPGTPRHQPSTPDPF		T2229	0.969874	MMP1TL(PRSFLLRN-NH2)@BOECs H	PAR1-mediated signaling
28818855	Profiling	O14686	KMT2D	H	C	SILAC	Orbitrap Fusion Tribrid	TiO2	['Present']	ESPGVGGGKASEPLLSPPPFGESRKALEVKK		S2274	0.921458	MMP1TL(PRSFLLRN-NH2)@BOECs M	PAR1-mediated signaling
28818855	Profiling	O14686	KMT2D	H	C	SILAC	Orbitrap Fusion Tribrid	TiO2	['Present']	ASSRPGAGQPGEFHTTPPGTPRHQPSTPDPF		T2229	0.969874	MMP1TL(PRSFLLRN-NH2)@BOECs M	PAR1-mediated signaling
28818855	Profiling	O14686	KMT2D	H	C	SILAC	Orbitrap Fusion Tribrid	TiO2	['Present']	ESPGVGGGKASEPLLSPPPFGESRKALEVKK		S2274	0.921458	NETL(RNPNDKYEPF-NH2)@BOECs H	PAR1-mediated signaling
28818855	Profiling	O14686	KMT2D	H	C	SILAC	Orbitrap Fusion Tribrid	TiO2	['Present']	ASSRPGAGQPGEFHTTPPGTPRHQPSTPDPF		T2229	0.969874	NETL(RNPNDKYEPF-NH2)@BOECs H	PAR1-mediated signaling
28818855	Profiling	O14686	KMT2D	H	C	SILAC	Orbitrap Fusion Tribrid	TiO2	['Present']	ESPGVGGGKASEPLLSPPPFGESRKALEVKK		S2274	0.921458	NETL(RNPNDKYEPF-NH2)@BOECs M	PAR1-mediated signaling
28818855	Profiling	O14686	KMT2D	H	C	SILAC	Orbitrap Fusion Tribrid	TiO2	['Present']	ASSRPGAGQPGEFHTTPPGTPRHQPSTPDPF		T2229	0.969874	NETL(RNPNDKYEPF-NH2)@BOECs M	PAR1-mediated signaling
28818855	Profiling	O14686	KMT2D	H	C	SILAC	Orbitrap Fusion Tribrid	TiO2	['Present']	ESPGVGGGKASEPLLSPPPFGESRKALEVKK		S2274	0.921458	ThrombinTL(SFLLRN-NH2)@BOECs H	PAR1-mediated signaling
28818855	Profiling	O14686	KMT2D	H	C	SILAC	Orbitrap Fusion Tribrid	TiO2	['Present']	ASSRPGAGQPGEFHTTPPGTPRHQPSTPDPF		T2229	0.969874	ThrombinTL(SFLLRN-NH2)@BOECs H	PAR1-mediated signaling
28818855	Profiling	O14686	KMT2D	H	C	SILAC	Orbitrap Fusion Tribrid	TiO2	['Present']	ESPGVGGGKASEPLLSPPPFGESRKALEVKK		S2274	0.921458	ThrombinTL(SFLLRN-NH2)@BOECs M	PAR1-mediated signaling
28818855	Profiling	O14686	KMT2D	H	C	SILAC	Orbitrap Fusion Tribrid	TiO2	['Present']	ASSRPGAGQPGEFHTTPPGTPRHQPSTPDPF		T2229	0.969874	ThrombinTL(SFLLRN-NH2)@BOECs M	PAR1-mediated signaling
28818855	Profiling	O14686	KMT2D	H	C	SILAC	Orbitrap Fusion Tribrid	TiO2	['Present']	ESPGVGGGKASEPLLSPPPFGESRKALEVKK		S2274	0.921458	MMP1TL(PRSFLLRN-NH2)@BOECs L	PAR1-mediated signaling
28818855	Profiling	O14686	KMT2D	H	C	SILAC	Orbitrap Fusion Tribrid	TiO2	['Present']	ASSRPGAGQPGEFHTTPPGTPRHQPSTPDPF		T2229	0.969874	MMP1TL(PRSFLLRN-NH2)@BOECs L	PAR1-mediated signaling
28818855	Profiling	O14686	KMT2D	H	C	SILAC	Orbitrap Fusion Tribrid	TiO2	['Present']	ESPGVGGGKASEPLLSPPPFGESRKALEVKK		S2274	0.921458	NP3TL(TLDPRSF-NH2)@BOECs L	PAR1-mediated signaling
28818855	Profiling	O14686	KMT2D	H	C	SILAC	Orbitrap Fusion Tribrid	TiO2	['Present']	ASSRPGAGQPGEFHTTPPGTPRHQPSTPDPF		T2229	0.969874	NP3TL(TLDPRSF-NH2)@BOECs L	PAR1-mediated signaling
28818855	Profiling	O14686	KMT2D	H	C	SILAC	Orbitrap Fusion Tribrid	TiO2	['Present']	ESPGVGGGKASEPLLSPPPFGESRKALEVKK		S2274	0.921458	ThrombinTL(SFLLRN-NH2)@BOECs L	PAR1-mediated signaling
28818855	Profiling	O14686	KMT2D	H	C	SILAC	Orbitrap Fusion Tribrid	TiO2	['Present']	ASSRPGAGQPGEFHTTPPGTPRHQPSTPDPF		T2229	0.969874	ThrombinTL(SFLLRN-NH2)@BOECs L	PAR1-mediated signaling
28818855	Profiling	O14686	KMT2D	H	C	SILAC	Orbitrap Fusion Tribrid	TiO2	['Present']	ESPGVGGGKASEPLLSPPPFGESRKALEVKK		S2274	0.921458	NP3TL(TLDPRSF-NH2)@BOECs H	PAR1-mediated signaling
28818855	Profiling	O14686	KMT2D	H	C	SILAC	Orbitrap Fusion Tribrid	TiO2	['Present']	ASSRPGAGQPGEFHTTPPGTPRHQPSTPDPF		T2229	0.969874	NP3TL(TLDPRSF-NH2)@BOECs H	PAR1-mediated signaling
28818855	Profiling	O14686	KMT2D	H	C	SILAC	Orbitrap Fusion Tribrid	TiO2	['Present']	ESPGVGGGKASEPLLSPPPFGESRKALEVKK		S2274	0.921458	NP3TL(TLDPRSF-NH2)@BOECs M	PAR1-mediated signaling
28818855	Profiling	O14686	KMT2D	H	C	SILAC	Orbitrap Fusion Tribrid	TiO2	['Present']	ASSRPGAGQPGEFHTTPPGTPRHQPSTPDPF		T2229	0.969874	NP3TL(TLDPRSF-NH2)@BOECs M	PAR1-mediated signaling
28842319	Profiling	O14686	KMT2D	H	C	SILAC	LTQ velos orbitrap + Q Exactive HF	IMAC+TiO2	['Present', 'Present', 'Present', 'Present']	EEGGRHPSPCQFTIA		S3130	0.999661	Dasatinib@A204 cell line	Rhabdoid cancer
28842319	Profiling	O14686	KMT2D	H	C	SILAC	LTQ velos orbitrap + Q Exactive HF	IMAC+TiO2	['Present', 'Present', 'Present', 'Present']	EEGGRHPSPCQFTIA		S3130	0.999661	Pazopanib@A204 cell line	Rhabdoid cancer
29083192	Profile	O14686	KMT2D	H	C	TMT	LTQ Orbitrap Velos	TiO2	[3087400.0, '-', '-', '-']	LPEVKPKVEEGGRHPSPCQFTIATPKVEPAP	VEEGGRHPS(ph)PCQFTIATPK	S3130	0.890661	Unfractionated HeLa cell lysate digest(3mg)	Fractionation-study
29083192	Profile	O14686	KMT2D	H	C	TMT	LTQ Orbitrap Velos	TiO2	[23084000.0, '-', '-', '-']	LPEVKPKVEEGGRHPSPCQFTIATPKVEPAP	VEEGGRHPS(ph)PCQFTIATPK	S3130	0.999273	CSCX@HeLa cell line R1	Fractionation-study
29083192	Profile	O14686	KMT2D	H	C	TMT	LTQ Orbitrap Velos	TiO2	[10624000.0, '-', '-', '-']	WLTETGMALLRNLTMSPLHKRRQRRGRLGLP	NLTMS(ph)PLHK	S1606	0.999992	CSCX@HeLa cell line R1	Fractionation-study
29083192	Profile	O14686	KMT2D	H	C	TMT	LTQ Orbitrap Velos	TiO2	[4133300.0, '-', '-', '-']	LPEVKPKVEEGGRHPSPCQFTIATPKVEPAP	VEEGGRHPS(ph)PCQFTIATPK	S3130	0.999355	CSCX-TiO2@HeLa cell line	Fractionation-study
29083192	Profile	O14686	KMT2D	H	C	TMT	LTQ Orbitrap Velos	TiO2	[4525900.0, '-', '-', '-']	EAEGPGGKEKGLEGKSPDTGPDWLKQFDAVL	GLEGKS(ph)PDTGPDWLK	S4849	0.995769	SCX@HeLa cell line R1	Fractionation-study
29083192	Profile	O14686	KMT2D	H	C	TMT	LTQ Orbitrap Velos	TiO2	[1922600.0, '-', '-', '-']	LPYLSHGASQRSGITSPVEKREDPGTGMGSS	SGITS(ph)PVEKR	S2640	0.998349	SCX@HeLa cell line R1	Fractionation-study
29255136	Profiling	O14686	KMT2D	H	C	SILAC	Orbitrap Fusion	TiO2	['Present', 'Present', 'Present', 'Present']	KDVLGSEREQHLGCGTPGLEGSRTPLQRPFL	-	T1911	-	DMSO@WM239A Cell line	Metastatic Melanoma
29255136	Profiling	O14686	KMT2D	H	C	SILAC	Orbitrap Fusion	TiO2	['Present', 'Present', 'Present', 'Present']	GEFHTTPPGTPRHQPSTPDPFLKPRCPSLDN	-	S2239	-	DMSO@WM239A Cell line	Metastatic Melanoma
29255136	Profiling	O14686	KMT2D	H	C	SILAC	Orbitrap Fusion	TiO2	['Present', 'Present', 'Present', 'Present']	PKPQGPTLEPPPGRVSPAAAQLADTLFSKGL	-	S4359	-	DMSO@WM239A Cell line	Metastatic Melanoma
29255136	Profiling	O14686	KMT2D	H	C	SILAC	Orbitrap Fusion	TiO2	['Present', 'Present', 'Present', 'Present']	LPYLSHGASQRSGITSPVEKREDPGTGMGSS	-	S2640	-	DMSO@WM239A Cell line	Metastatic Melanoma
29255136	Profiling	O14686	KMT2D	H	C	SILAC	Orbitrap Fusion	TiO2	['Present', 'Present', 'Present', 'Present']	ESPGVGGGKASEPLLSPPPFGESRKALEVKK	-	S2274	-	DMSO@WM239A Cell line	Metastatic Melanoma
29255136	Profiling	O14686	KMT2D	H	C	SILAC	Orbitrap Fusion	TiO2	['Present', 'Present', 'Present', 'Present']	FKAPLTPRASQVEPQSPGLGLRPQEPPPAQA	-	S2342	-	DMSO@WM239A Cell line	Metastatic Melanoma
29255136	Profiling	O14686	KMT2D	H	C	SILAC	Orbitrap Fusion	TiO2	['Present', 'Present', 'Present', 'Present']	EFHTTPPGTPRHQPSTPDPFLKPRCPSLDNL	-	T2240	-	DMSO@WM239A Cell line	Metastatic Melanoma
29255136	Profiling	O14686	KMT2D	H	C	SILAC	Orbitrap Fusion	TiO2	['Present', 'Present', 'Present', 'Present']	GVKASPVPSDPEKPGTPGEGMLSSDLDRIST	-	T1865	-	DMSO@WM239A Cell line	Metastatic Melanoma
29255136	Profiling	O14686	KMT2D	H	C	SILAC	Orbitrap Fusion	TiO2	['Present', 'Present', 'Present', 'Present']	PHLGSGRWEQEDRALSPVIPLIPRASIPVFP	-	S4738	-	DMSO@WM239A Cell line	Metastatic Melanoma
29255136	Profiling	O14686	KMT2D	H	C	SILAC	Orbitrap Fusion	TiO2	['Present', 'Present', 'Present', 'Present']	DTSEVKSLDLLAALPTPPHNQTEDVRMESDE	-	T4682	-	DMSO@WM239A Cell line	Metastatic Melanoma
29255136	Profiling	O14686	KMT2D	H	C	SILAC	Orbitrap Fusion	TiO2	['Present', 'Present', 'Present', 'Present']	DIADEESRGLEGKADTPGPEDGGVKASPVPS	-	T1843	-	DMSO@WM239A Cell line	Metastatic Melanoma
29255136	Profiling	O14686	KMT2D	H	C	SILAC	Orbitrap Fusion	TiO2	['Present', 'Present', 'Present', 'Present']	ASSRPGAGQPGEFHTTPPGTPRHQPSTPDPF	-	T2229	-	DMSO@WM239A Cell line	Metastatic Melanoma
29255136	Profiling	O14686	KMT2D	H	C	SILAC	Orbitrap Fusion	TiO2	['Present', 'Present', 'Present', 'Present']	LSMKIPNSYEVLFPESPARAGTEPKKGEAEG	-	S4822	-	DMSO@WM239A Cell line	Metastatic Melanoma
29255136	Profiling	O14686	KMT2D	H	C	SILAC	Orbitrap Fusion	TiO2	['Present', 'Present', 'Present', 'Present']	LKPRCPSLDNLAVPESPGVGGGKASEPLLSP	-	S2260	-	DMSO@WM239A Cell line	Metastatic Melanoma
29255136	Profiling	O14686	KMT2D	H	C	SILAC	Orbitrap Fusion	TiO2	['Present', 'Present', 'Present', 'Present']	GVEHMECEIKLEGPVSPDVEPGKEETEESKK	-	S1671	-	DMSO@WM239A Cell line	Metastatic Melanoma
29255136	Profiling	O14686	KMT2D	H	C	SILAC	Orbitrap Fusion	TiO2	['Present', 'Present', 'Present', 'Present']	PGAGQPGEFHTTPPGTPRHQPSTPDPFLKPR	-	T2233	-	DMSO@WM239A Cell line	Metastatic Melanoma
29255136	Profiling	O14686	KMT2D	H	C	SILAC	Orbitrap Fusion	TiO2	['Present', 'Present', 'Present', 'Present']	PMEVYPECKQTAGQGSPCEEQEEPRAPVAPT	-	S1180	-	DMSO@WM239A Cell line	Metastatic Melanoma
29255136	Profiling	O14686	KMT2D	H	C	SILAC	Orbitrap Fusion	TiO2	['Present', 'Present', 'Present', 'Present']	PKPQGPTLEPPPGRVSPAAAQLADTLFSKGL	-	S4359	-	GDC0994@WM239A Cell line	Metastatic Melanoma
29255136	Profiling	O14686	KMT2D	H	C	SILAC	Orbitrap Fusion	TiO2	['Present', 'Present', 'Present', 'Present']	ESPGVGGGKASEPLLSPPPFGESRKALEVKK	-	S2274	-	GDC0994@WM239A Cell line	Metastatic Melanoma
29255136	Profiling	O14686	KMT2D	H	C	SILAC	Orbitrap Fusion	TiO2	['Present', 'Present', 'Present', 'Present']	PEASRLSPPPEELPASPLPEALHLSRPLEES	-	S477	-	GDC0994@WM239A Cell line	Metastatic Melanoma
29255136	Profiling	O14686	KMT2D	H	C	SILAC	Orbitrap Fusion	TiO2	['Present', 'Present', 'Present', 'Present']	GVKASPVPSDPEKPGTPGEGMLSSDLDRIST	-	T1865	-	GDC0994@WM239A Cell line	Metastatic Melanoma
29255136	Profiling	O14686	KMT2D	H	C	SILAC	Orbitrap Fusion	TiO2	['Present', 'Present', 'Present', 'Present']	PHLGSGRWEQEDRALSPVIPLIPRASIPVFP	-	S4738	-	GDC0994@WM239A Cell line	Metastatic Melanoma
29255136	Profiling	O14686	KMT2D	H	C	SILAC	Orbitrap Fusion	TiO2	['Present', 'Present', 'Present', 'Present']	DTSEVKSLDLLAALPTPPHNQTEDVRMESDE	-	T4682	-	GDC0994@WM239A Cell line	Metastatic Melanoma
29255136	Profiling	O14686	KMT2D	H	C	SILAC	Orbitrap Fusion	TiO2	['Present', 'Present', 'Present', 'Present']	LSMKIPNSYEVLFPESPARAGTEPKKGEAEG	-	S4822	-	GDC0994@WM239A Cell line	Metastatic Melanoma
29255136	Profiling	O14686	KMT2D	H	C	SILAC	Orbitrap Fusion	TiO2	['Present', 'Present', 'Present', 'Present']	PEESPTSPPPEASRLSPPPEELPASPLPEAL	-	S468	-	GDC0994@WM239A Cell line	Metastatic Melanoma
29255136	Profiling	O14686	KMT2D	H	C	SILAC	Orbitrap Fusion	TiO2	['Present', 'Present', 'Present', 'Present']	GVEHMECEIKLEGPVSPDVEPGKEETEESKK	-	S1671	-	GDC0994@WM239A Cell line	Metastatic Melanoma
29255136	Profiling	O14686	KMT2D	H	C	SILAC	Orbitrap Fusion	TiO2	['Present', 'Present', 'Present', 'Present']	PKPQGPTLEPPPGRVSPAAAQLADTLFSKGL	-	S4359	-	SCH772984@WM239A Cell line	Metastatic Melanoma
29255136	Profiling	O14686	KMT2D	H	C	SILAC	Orbitrap Fusion	TiO2	['Present', 'Present', 'Present', 'Present']	ESPGVGGGKASEPLLSPPPFGESRKALEVKK	-	S2274	-	SCH772984@WM239A Cell line	Metastatic Melanoma
29255136	Profiling	O14686	KMT2D	H	C	SILAC	Orbitrap Fusion	TiO2	['Present', 'Present', 'Present', 'Present']	PEASRLSPPPEELPASPLPEALHLSRPLEES	-	S477	-	SCH772984@WM239A Cell line	Metastatic Melanoma
29255136	Profiling	O14686	KMT2D	H	C	SILAC	Orbitrap Fusion	TiO2	['Present', 'Present', 'Present', 'Present']	GVKASPVPSDPEKPGTPGEGMLSSDLDRIST	-	T1865	-	SCH772984@WM239A Cell line	Metastatic Melanoma
29255136	Profiling	O14686	KMT2D	H	C	SILAC	Orbitrap Fusion	TiO2	['Present', 'Present', 'Present', 'Present']	PHLGSGRWEQEDRALSPVIPLIPRASIPVFP	-	S4738	-	SCH772984@WM239A Cell line	Metastatic Melanoma
29255136	Profiling	O14686	KMT2D	H	C	SILAC	Orbitrap Fusion	TiO2	['Present', 'Present', 'Present', 'Present']	DTSEVKSLDLLAALPTPPHNQTEDVRMESDE	-	T4682	-	SCH772984@WM239A Cell line	Metastatic Melanoma
29255136	Profiling	O14686	KMT2D	H	C	SILAC	Orbitrap Fusion	TiO2	['Present', 'Present', 'Present', 'Present']	LSMKIPNSYEVLFPESPARAGTEPKKGEAEG	-	S4822	-	SCH772984@WM239A Cell line	Metastatic Melanoma
29255136	Profiling	O14686	KMT2D	H	C	SILAC	Orbitrap Fusion	TiO2	['Present', 'Present', 'Present', 'Present']	PEESPTSPPPEASRLSPPPEELPASPLPEAL	-	S468	-	SCH772984@WM239A Cell line	Metastatic Melanoma
29255136	Profiling	O14686	KMT2D	H	C	SILAC	Orbitrap Fusion	TiO2	['Present', 'Present', 'Present', 'Present']	GVEHMECEIKLEGPVSPDVEPGKEETEESKK	-	S1671	-	SCH772984@WM239A Cell line	Metastatic Melanoma
29255136	Profiling	O14686	KMT2D	H	C	SILAC	Orbitrap Fusion	TiO2	['Present', 'Present', 'Present', 'Present']	KDVLGSEREQHLGCGTPGLEGSRTPLQRPFL	-	T1911	-	Trametinib@WM239A Cell line	Metastatic Melanoma
29255136	Profiling	O14686	KMT2D	H	C	SILAC	Orbitrap Fusion	TiO2	['Present', 'Present', 'Present', 'Present']	GEFHTTPPGTPRHQPSTPDPFLKPRCPSLDN	-	S2239	-	Trametinib@WM239A Cell line	Metastatic Melanoma
29255136	Profiling	O14686	KMT2D	H	C	SILAC	Orbitrap Fusion	TiO2	['Present', 'Present', 'Present', 'Present']	PKPQGPTLEPPPGRVSPAAAQLADTLFSKGL	-	S4359	-	Trametinib@WM239A Cell line	Metastatic Melanoma
29255136	Profiling	O14686	KMT2D	H	C	SILAC	Orbitrap Fusion	TiO2	['Present', 'Present', 'Present', 'Present']	LPYLSHGASQRSGITSPVEKREDPGTGMGSS	-	S2640	-	Trametinib@WM239A Cell line	Metastatic Melanoma
29255136	Profiling	O14686	KMT2D	H	C	SILAC	Orbitrap Fusion	TiO2	['Present', 'Present', 'Present', 'Present']	ESPGVGGGKASEPLLSPPPFGESRKALEVKK	-	S2274	-	Trametinib@WM239A Cell line	Metastatic Melanoma
29255136	Profiling	O14686	KMT2D	H	C	SILAC	Orbitrap Fusion	TiO2	['Present', 'Present', 'Present', 'Present']	FKAPLTPRASQVEPQSPGLGLRPQEPPPAQA	-	S2342	-	Trametinib@WM239A Cell line	Metastatic Melanoma
29255136	Profiling	O14686	KMT2D	H	C	SILAC	Orbitrap Fusion	TiO2	['Present', 'Present', 'Present', 'Present']	EFHTTPPGTPRHQPSTPDPFLKPRCPSLDNL	-	T2240	-	Trametinib@WM239A Cell line	Metastatic Melanoma
29255136	Profiling	O14686	KMT2D	H	C	SILAC	Orbitrap Fusion	TiO2	['Present', 'Present', 'Present', 'Present']	GVKASPVPSDPEKPGTPGEGMLSSDLDRIST	-	T1865	-	Trametinib@WM239A Cell line	Metastatic Melanoma
29255136	Profiling	O14686	KMT2D	H	C	SILAC	Orbitrap Fusion	TiO2	['Present', 'Present', 'Present', 'Present']	PHLGSGRWEQEDRALSPVIPLIPRASIPVFP	-	S4738	-	Trametinib@WM239A Cell line	Metastatic Melanoma
29255136	Profiling	O14686	KMT2D	H	C	SILAC	Orbitrap Fusion	TiO2	['Present', 'Present', 'Present', 'Present']	DTSEVKSLDLLAALPTPPHNQTEDVRMESDE	-	T4682	-	Trametinib@WM239A Cell line	Metastatic Melanoma
29255136	Profiling	O14686	KMT2D	H	C	SILAC	Orbitrap Fusion	TiO2	['Present', 'Present', 'Present', 'Present']	DIADEESRGLEGKADTPGPEDGGVKASPVPS	-	T1843	-	Trametinib@WM239A Cell line	Metastatic Melanoma
29255136	Profiling	O14686	KMT2D	H	C	SILAC	Orbitrap Fusion	TiO2	['Present', 'Present', 'Present', 'Present']	ASSRPGAGQPGEFHTTPPGTPRHQPSTPDPF	-	T2229	-	Trametinib@WM239A Cell line	Metastatic Melanoma
29255136	Profiling	O14686	KMT2D	H	C	SILAC	Orbitrap Fusion	TiO2	['Present', 'Present', 'Present', 'Present']	LSMKIPNSYEVLFPESPARAGTEPKKGEAEG	-	S4822	-	Trametinib@WM239A Cell line	Metastatic Melanoma
29255136	Profiling	O14686	KMT2D	H	C	SILAC	Orbitrap Fusion	TiO2	['Present', 'Present', 'Present', 'Present']	LKPRCPSLDNLAVPESPGVGGGKASEPLLSP	-	S2260	-	Trametinib@WM239A Cell line	Metastatic Melanoma
29255136	Profiling	O14686	KMT2D	H	C	SILAC	Orbitrap Fusion	TiO2	['Present', 'Present', 'Present', 'Present']	GVEHMECEIKLEGPVSPDVEPGKEETEESKK	-	S1671	-	Trametinib@WM239A Cell line	Metastatic Melanoma
29255136	Profiling	O14686	KMT2D	H	C	SILAC	Orbitrap Fusion	TiO2	['Present', 'Present', 'Present', 'Present']	PGAGQPGEFHTTPPGTPRHQPSTPDPFLKPR	-	T2233	-	Trametinib@WM239A Cell line	Metastatic Melanoma
29255136	Profiling	O14686	KMT2D	H	C	SILAC	Orbitrap Fusion	TiO2	['Present', 'Present', 'Present', 'Present']	PMEVYPECKQTAGQGSPCEEQEEPRAPVAPT	-	S1180	-	Trametinib@WM239A Cell line	Metastatic Melanoma
29507054	Profiling	O14686	KMT2D	H	C	TMT 10plex	HF Q-Exactive Orbitrap	TiO2	[-1.785906, -1.417252, -1.398277]	PHLGSGRWEQEDRALSPVIPLIPRASIPVFP		S4738	1	DMSO@SK-Mel24 cells	melanomas
29507054	Profiling	O14686	KMT2D	H	C	TMT 10plex	HF Q-Exactive Orbitrap	TiO2	[-3.260952, -2.548006]	TSQKGDDGPDIADEESRGLEGKADTPGPEDG		S1834	1	DMSO@SK-Mel24 cells	melanomas
29507054	Profiling	O14686	KMT2D	H	C	TMT 10plex	HF Q-Exactive Orbitrap	TiO2	[]	EPGQTPGSLASELKGSPVLLDPEELAPVTPM		S1151	1	DMSO@SK-Mel24 cells	melanomas
29507054	Profiling	O14686	KMT2D	H	C	TMT 10plex	HF Q-Exactive Orbitrap	TiO2	[1.007591, 0.6723976, 1.170179]	GVEHMECEIKLEGPVSPDVEPGKEETEESKK		S1671	1	DMSO@SK-Mel24 cells	melanomas
29507054	Profiling	O14686	KMT2D	H	C	TMT 10plex	HF Q-Exactive Orbitrap	TiO2	[]	PKPQGPTLEPPPGRVSPAAAQLADTLFSKGL		S4359	0.982729	DMSO@SK-Mel24 cells	melanomas
29507054	Profiling	O14686	KMT2D	H	C	TMT 10plex	HF Q-Exactive Orbitrap	TiO2	[-0.2654247, -1.494062]	PMEVYPECKQTAGQGSPCEEQEEPRAPVAPT		S1180	0.987637	DMSO@SK-Mel24 cells	melanomas
29507054	Profiling	O14686	KMT2D	H	C	TMT 10plex	HF Q-Exactive Orbitrap	TiO2	[]	DIADEESRGLEGKADTPGPEDGGVKASPVPS		T1843	1	DMSO@SK-Mel24 cells	melanomas
29507054	Profiling	O14686	KMT2D	H	C	TMT 10plex	HF Q-Exactive Orbitrap	TiO2	[]	PHLGSGRWEQEDRALSPVIPLIPRASIPVFP		S4738	1	DMSO@SK-Mel24 cells	melanomas
29507054	Profiling	O14686	KMT2D	H	C	TMT 10plex	HF Q-Exactive Orbitrap	TiO2	[]	TSQKGDDGPDIADEESRGLEGKADTPGPEDG		S1834	1	DMSO@SK-Mel24 cells	melanomas
29507054	Profiling	O14686	KMT2D	H	C	TMT 10plex	HF Q-Exactive Orbitrap	TiO2	[]	GVEHMECEIKLEGPVSPDVEPGKEETEESKK		S1671	1	DMSO@SK-Mel24 cells	melanomas
29507054	Profiling	O14686	KMT2D	H	C	TMT 10plex	HF Q-Exactive Orbitrap	TiO2	[]	PMEVYPECKQTAGQGSPCEEQEEPRAPVAPT		S1180	0.987637	DMSO@SK-Mel24 cells	melanomas
29507054	Profiling	O14686	KMT2D	H	C	TMT 10plex	HF Q-Exactive Orbitrap	TiO2	[0.4761639, 0.8815327, 0.6136475]	PHLGSGRWEQEDRALSPVIPLIPRASIPVFP		S4738	1	DMSO@SK-Mel28 cells	melanomas
29507054	Profiling	O14686	KMT2D	H	C	TMT 10plex	HF Q-Exactive Orbitrap	TiO2	[0.08675003, -0.6646061, -1.078438]	TSQKGDDGPDIADEESRGLEGKADTPGPEDG		S1834	1	DMSO@SK-Mel28 cells	melanomas
29507054	Profiling	O14686	KMT2D	H	C	TMT 10plex	HF Q-Exactive Orbitrap	TiO2	[-1.297644, -1.31967, -0.1909561]	EPGQTPGSLASELKGSPVLLDPEELAPVTPM		S1151	1	DMSO@SK-Mel28 cells	melanomas
29507054	Profiling	O14686	KMT2D	H	C	TMT 10plex	HF Q-Exactive Orbitrap	TiO2	[1.927538, 2.164623, -0.0451088]	GVEHMECEIKLEGPVSPDVEPGKEETEESKK		S1671	1	DMSO@SK-Mel28 cells	melanomas
29507054	Profiling	O14686	KMT2D	H	C	TMT 10plex	HF Q-Exactive Orbitrap	TiO2	[0.5028419, 0.1840973, 0.757822]	PKPQGPTLEPPPGRVSPAAAQLADTLFSKGL		S4359	0.982729	DMSO@SK-Mel28 cells	melanomas
29507054	Profiling	O14686	KMT2D	H	C	TMT 10plex	HF Q-Exactive Orbitrap	TiO2	[-1.34548, 0.1872883, 0.3320827]	PMEVYPECKQTAGQGSPCEEQEEPRAPVAPT		S1180	0.987637	DMSO@SK-Mel28 cells	melanomas
29507054	Profiling	O14686	KMT2D	H	C	TMT 10plex	HF Q-Exactive Orbitrap	TiO2	[-1.418188, -0.5203018, -1.223019]	DIADEESRGLEGKADTPGPEDGGVKASPVPS		T1843	1	DMSO@SK-Mel28 cells	melanomas
29507054	Profiling	O14686	KMT2D	H	C	TMT 10plex	HF Q-Exactive Orbitrap	TiO2	[]	PHLGSGRWEQEDRALSPVIPLIPRASIPVFP		S4738	1	DMSO@SK-Mel28 cells	melanomas
29507054	Profiling	O14686	KMT2D	H	C	TMT 10plex	HF Q-Exactive Orbitrap	TiO2	[]	TSQKGDDGPDIADEESRGLEGKADTPGPEDG		S1834	1	DMSO@SK-Mel28 cells	melanomas
29507054	Profiling	O14686	KMT2D	H	C	TMT 10plex	HF Q-Exactive Orbitrap	TiO2	[-1.854813, -1.77829, -1.999945]	EPGQTPGSLASELKGSPVLLDPEELAPVTPM		S1151	1	DMSO@SK-Mel28 cells	melanomas
29507054	Profiling	O14686	KMT2D	H	C	TMT 10plex	HF Q-Exactive Orbitrap	TiO2	[]	GVEHMECEIKLEGPVSPDVEPGKEETEESKK		S1671	1	DMSO@SK-Mel28 cells	melanomas
29507054	Profiling	O14686	KMT2D	H	C	TMT 10plex	HF Q-Exactive Orbitrap	TiO2	[]	PKPQGPTLEPPPGRVSPAAAQLADTLFSKGL		S4359	0.982729	DMSO@SK-Mel28 cells	melanomas
29507054	Profiling	O14686	KMT2D	H	C	TMT 10plex	HF Q-Exactive Orbitrap	TiO2	[]	PMEVYPECKQTAGQGSPCEEQEEPRAPVAPT		S1180	0.987637	DMSO@SK-Mel28 cells	melanomas
29507054	Profiling	O14686	KMT2D	H	C	TMT 10plex	HF Q-Exactive Orbitrap	TiO2	[]	DIADEESRGLEGKADTPGPEDGGVKASPVPS		T1843	1	DMSO@SK-Mel28 cells	melanomas
29507054	Profiling	O14686	KMT2D	H	C	TMT 10plex	HF Q-Exactive Orbitrap	TiO2	[]	EPGQTPGSLASELKGSPVLLDPEELAPVTPM		S1151	1	DMSO@SK-Mel28 cells	melanomas
29507054	Profiling	O14686	KMT2D	H	C	TMT 10plex	HF Q-Exactive Orbitrap	TiO2	[-1.171059, -0.4163074, -0.3284645]	PHLGSGRWEQEDRALSPVIPLIPRASIPVFP		S4738	1	Dabra+XL888@SK-Mel28 cells	melanomas
29507054	Profiling	O14686	KMT2D	H	C	TMT 10plex	HF Q-Exactive Orbitrap	TiO2	[-0.3134041, -1.551422, -0.2597179]	TSQKGDDGPDIADEESRGLEGKADTPGPEDG		S1834	1	Dabra+XL888@SK-Mel28 cells	melanomas
29507054	Profiling	O14686	KMT2D	H	C	TMT 10plex	HF Q-Exactive Orbitrap	TiO2	[-0.8759727, -2.125992, -1.674551]	EPGQTPGSLASELKGSPVLLDPEELAPVTPM		S1151	1	Dabra+XL888@SK-Mel28 cells	melanomas
29507054	Profiling	O14686	KMT2D	H	C	TMT 10plex	HF Q-Exactive Orbitrap	TiO2	[1.396442, 1.40255, 1.555515]	GVEHMECEIKLEGPVSPDVEPGKEETEESKK		S1671	1	Dabra+XL888@SK-Mel28 cells	melanomas
29507054	Profiling	O14686	KMT2D	H	C	TMT 10plex	HF Q-Exactive Orbitrap	TiO2	[-3.798782]	PKPQGPTLEPPPGRVSPAAAQLADTLFSKGL		S4359	0.982729	Dabra+XL888@SK-Mel28 cells	melanomas
29507054	Profiling	O14686	KMT2D	H	C	TMT 10plex	HF Q-Exactive Orbitrap	TiO2	[]	PMEVYPECKQTAGQGSPCEEQEEPRAPVAPT		S1180	0.987637	Dabra+XL888@SK-Mel28 cells	melanomas
29507054	Profiling	O14686	KMT2D	H	C	TMT 10plex	HF Q-Exactive Orbitrap	TiO2	[]	DIADEESRGLEGKADTPGPEDGGVKASPVPS		T1843	1	Dabra+XL888@SK-Mel28 cells	melanomas
29507054	Profiling	O14686	KMT2D	H	C	TMT 10plex	HF Q-Exactive Orbitrap	TiO2	[]	PHLGSGRWEQEDRALSPVIPLIPRASIPVFP		S4738	1	Dabra+XL888@SK-Mel28 cells	melanomas
29507054	Profiling	O14686	KMT2D	H	C	TMT 10plex	HF Q-Exactive Orbitrap	TiO2	[]	TSQKGDDGPDIADEESRGLEGKADTPGPEDG		S1834	1	Dabra+XL888@SK-Mel28 cells	melanomas
29507054	Profiling	O14686	KMT2D	H	C	TMT 10plex	HF Q-Exactive Orbitrap	TiO2	[-1.997143, -4.110559, -3.614508]	EPGQTPGSLASELKGSPVLLDPEELAPVTPM		S1151	1	Dabra+XL888@SK-Mel28 cells	melanomas
29507054	Profiling	O14686	KMT2D	H	C	TMT 10plex	HF Q-Exactive Orbitrap	TiO2	[]	GVEHMECEIKLEGPVSPDVEPGKEETEESKK		S1671	1	Dabra+XL888@SK-Mel28 cells	melanomas
29507054	Profiling	O14686	KMT2D	H	C	TMT 10plex	HF Q-Exactive Orbitrap	TiO2	[]	PKPQGPTLEPPPGRVSPAAAQLADTLFSKGL		S4359	0.982729	Dabra+XL888@SK-Mel28 cells	melanomas
29507054	Profiling	O14686	KMT2D	H	C	TMT 10plex	HF Q-Exactive Orbitrap	TiO2	[]	EPGQTPGSLASELKGSPVLLDPEELAPVTPM		S1151	1	Dabra+XL888@SK-Mel28 cells	melanomas
29507054	Profiling	O14686	KMT2D	H	C	TMT 10plex	HF Q-Exactive Orbitrap	TiO2	[-3.367292, -3.371876]	PHLGSGRWEQEDRALSPVIPLIPRASIPVFP		S4738	1	Dabra+XL888@SK-Mel24 cells	melanomas
29507054	Profiling	O14686	KMT2D	H	C	TMT 10plex	HF Q-Exactive Orbitrap	TiO2	[-2.166773, -2.417467, -2.439898]	TSQKGDDGPDIADEESRGLEGKADTPGPEDG		S1834	1	Dabra+XL888@SK-Mel24 cells	melanomas
29507054	Profiling	O14686	KMT2D	H	C	TMT 10plex	HF Q-Exactive Orbitrap	TiO2	[]	EPGQTPGSLASELKGSPVLLDPEELAPVTPM		S1151	1	Dabra+XL888@SK-Mel24 cells	melanomas
29507054	Profiling	O14686	KMT2D	H	C	TMT 10plex	HF Q-Exactive Orbitrap	TiO2	[0.3642654, 0.4497337, 0.2584686]	GVEHMECEIKLEGPVSPDVEPGKEETEESKK		S1671	1	Dabra+XL888@SK-Mel24 cells	melanomas
29507054	Profiling	O14686	KMT2D	H	C	TMT 10plex	HF Q-Exactive Orbitrap	TiO2	[]	PKPQGPTLEPPPGRVSPAAAQLADTLFSKGL		S4359	0.982729	Dabra+XL888@SK-Mel24 cells	melanomas
29507054	Profiling	O14686	KMT2D	H	C	TMT 10plex	HF Q-Exactive Orbitrap	TiO2	[-0.7719688, -0.4488811, -0.5045185]	PMEVYPECKQTAGQGSPCEEQEEPRAPVAPT		S1180	0.987637	Dabra+XL888@SK-Mel24 cells	melanomas
29507054	Profiling	O14686	KMT2D	H	C	TMT 10plex	HF Q-Exactive Orbitrap	TiO2	[]	DIADEESRGLEGKADTPGPEDGGVKASPVPS		T1843	1	Dabra+XL888@SK-Mel24 cells	melanomas
29507054	Profiling	O14686	KMT2D	H	C	TMT 10plex	HF Q-Exactive Orbitrap	TiO2	[]	PHLGSGRWEQEDRALSPVIPLIPRASIPVFP		S4738	1	Dabra+XL888@SK-Mel24 cells	melanomas
29507054	Profiling	O14686	KMT2D	H	C	TMT 10plex	HF Q-Exactive Orbitrap	TiO2	[]	TSQKGDDGPDIADEESRGLEGKADTPGPEDG		S1834	1	Dabra+XL888@SK-Mel24 cells	melanomas
29507054	Profiling	O14686	KMT2D	H	C	TMT 10plex	HF Q-Exactive Orbitrap	TiO2	[]	GVEHMECEIKLEGPVSPDVEPGKEETEESKK		S1671	1	Dabra+XL888@SK-Mel24 cells	melanomas
29507054	Profiling	O14686	KMT2D	H	C	TMT 10plex	HF Q-Exactive Orbitrap	TiO2	[]	PMEVYPECKQTAGQGSPCEEQEEPRAPVAPT		S1180	0.987637	Dabra+XL888@SK-Mel24 cells	melanomas
29507054	Profiling	O14686	KMT2D	H	C	TMT 10plex	HF Q-Exactive Orbitrap	TiO2	[0.5340137, -0.5993347, 0.1974335]	PHLGSGRWEQEDRALSPVIPLIPRASIPVFP		S4738	1	Dabra@SK-Mel28 cells	melanomas
29507054	Profiling	O14686	KMT2D	H	C	TMT 10plex	HF Q-Exactive Orbitrap	TiO2	[-0.1909637, -2.316916, -0.8281231]	TSQKGDDGPDIADEESRGLEGKADTPGPEDG		S1834	1	Dabra@SK-Mel28 cells	melanomas
29507054	Profiling	O14686	KMT2D	H	C	TMT 10plex	HF Q-Exactive Orbitrap	TiO2	[-1.551043, -2.305632]	EPGQTPGSLASELKGSPVLLDPEELAPVTPM		S1151	1	Dabra@SK-Mel28 cells	melanomas
29507054	Profiling	O14686	KMT2D	H	C	TMT 10plex	HF Q-Exactive Orbitrap	TiO2	[1.950344, -1.907349e-05]	GVEHMECEIKLEGPVSPDVEPGKEETEESKK		S1671	1	Dabra@SK-Mel28 cells	melanomas
29507054	Profiling	O14686	KMT2D	H	C	TMT 10plex	HF Q-Exactive Orbitrap	TiO2	[0.6459732, -1.215479, 0.5859489]	PKPQGPTLEPPPGRVSPAAAQLADTLFSKGL		S4359	0.982729	Dabra@SK-Mel28 cells	melanomas
29507054	Profiling	O14686	KMT2D	H	C	TMT 10plex	HF Q-Exactive Orbitrap	TiO2	[0.6990986, 0.638731, 0.1085453]	PMEVYPECKQTAGQGSPCEEQEEPRAPVAPT		S1180	0.987637	Dabra@SK-Mel28 cells	melanomas
29507054	Profiling	O14686	KMT2D	H	C	TMT 10plex	HF Q-Exactive Orbitrap	TiO2	[-1.326735, -0.9154987, -1.592653]	DIADEESRGLEGKADTPGPEDGGVKASPVPS		T1843	1	Dabra@SK-Mel28 cells	melanomas
29507054	Profiling	O14686	KMT2D	H	C	TMT 10plex	HF Q-Exactive Orbitrap	TiO2	[]	PHLGSGRWEQEDRALSPVIPLIPRASIPVFP		S4738	1	Dabra@SK-Mel28 cells	melanomas
29507054	Profiling	O14686	KMT2D	H	C	TMT 10plex	HF Q-Exactive Orbitrap	TiO2	[]	TSQKGDDGPDIADEESRGLEGKADTPGPEDG		S1834	1	Dabra@SK-Mel28 cells	melanomas
29507054	Profiling	O14686	KMT2D	H	C	TMT 10plex	HF Q-Exactive Orbitrap	TiO2	[]	EPGQTPGSLASELKGSPVLLDPEELAPVTPM		S1151	1	Dabra@SK-Mel28 cells	melanomas
29507054	Profiling	O14686	KMT2D	H	C	TMT 10plex	HF Q-Exactive Orbitrap	TiO2	[]	GVEHMECEIKLEGPVSPDVEPGKEETEESKK		S1671	1	Dabra@SK-Mel28 cells	melanomas
29507054	Profiling	O14686	KMT2D	H	C	TMT 10plex	HF Q-Exactive Orbitrap	TiO2	[]	PKPQGPTLEPPPGRVSPAAAQLADTLFSKGL		S4359	0.982729	Dabra@SK-Mel28 cells	melanomas
29507054	Profiling	O14686	KMT2D	H	C	TMT 10plex	HF Q-Exactive Orbitrap	TiO2	[]	PMEVYPECKQTAGQGSPCEEQEEPRAPVAPT		S1180	0.987637	Dabra@SK-Mel28 cells	melanomas
29507054	Profiling	O14686	KMT2D	H	C	TMT 10plex	HF Q-Exactive Orbitrap	TiO2	[]	DIADEESRGLEGKADTPGPEDGGVKASPVPS		T1843	1	Dabra@SK-Mel28 cells	melanomas
29507054	Profiling	O14686	KMT2D	H	C	TMT 10plex	HF Q-Exactive Orbitrap	TiO2	[-2.626942, -4.007208, -3.50897]	PHLGSGRWEQEDRALSPVIPLIPRASIPVFP		S4738	1	Dabra@SK-Mel24 cells	melanomas
29507054	Profiling	O14686	KMT2D	H	C	TMT 10plex	HF Q-Exactive Orbitrap	TiO2	[-1.852554, -1.710577, -2.193264]	TSQKGDDGPDIADEESRGLEGKADTPGPEDG		S1834	1	Dabra@SK-Mel24 cells	melanomas
29507054	Profiling	O14686	KMT2D	H	C	TMT 10plex	HF Q-Exactive Orbitrap	TiO2	[-2.694925]	EPGQTPGSLASELKGSPVLLDPEELAPVTPM		S1151	1	Dabra@SK-Mel24 cells	melanomas
29507054	Profiling	O14686	KMT2D	H	C	TMT 10plex	HF Q-Exactive Orbitrap	TiO2	[0.4183846, -0.0789814, -1.439009]	GVEHMECEIKLEGPVSPDVEPGKEETEESKK		S1671	1	Dabra@SK-Mel24 cells	melanomas
29507054	Profiling	O14686	KMT2D	H	C	TMT 10plex	HF Q-Exactive Orbitrap	TiO2	[]	PKPQGPTLEPPPGRVSPAAAQLADTLFSKGL		S4359	0.982729	Dabra@SK-Mel24 cells	melanomas
29507054	Profiling	O14686	KMT2D	H	C	TMT 10plex	HF Q-Exactive Orbitrap	TiO2	[-1.041334, -0.4320221, -0.4057426]	PMEVYPECKQTAGQGSPCEEQEEPRAPVAPT		S1180	0.987637	Dabra@SK-Mel24 cells	melanomas
29507054	Profiling	O14686	KMT2D	H	C	TMT 10plex	HF Q-Exactive Orbitrap	TiO2	[]	DIADEESRGLEGKADTPGPEDGGVKASPVPS		T1843	1	Dabra@SK-Mel24 cells	melanomas
29507054	Profiling	O14686	KMT2D	H	C	TMT 10plex	HF Q-Exactive Orbitrap	TiO2	[]	PHLGSGRWEQEDRALSPVIPLIPRASIPVFP		S4738	1	Dabra@SK-Mel24 cells	melanomas
29507054	Profiling	O14686	KMT2D	H	C	TMT 10plex	HF Q-Exactive Orbitrap	TiO2	[]	TSQKGDDGPDIADEESRGLEGKADTPGPEDG		S1834	1	Dabra@SK-Mel24 cells	melanomas
29507054	Profiling	O14686	KMT2D	H	C	TMT 10plex	HF Q-Exactive Orbitrap	TiO2	[]	EPGQTPGSLASELKGSPVLLDPEELAPVTPM		S1151	1	Dabra@SK-Mel24 cells	melanomas
29507054	Profiling	O14686	KMT2D	H	C	TMT 10plex	HF Q-Exactive Orbitrap	TiO2	[]	GVEHMECEIKLEGPVSPDVEPGKEETEESKK		S1671	1	Dabra@SK-Mel24 cells	melanomas
29507054	Profiling	O14686	KMT2D	H	C	TMT 10plex	HF Q-Exactive Orbitrap	TiO2	[]	PMEVYPECKQTAGQGSPCEEQEEPRAPVAPT		S1180	0.987637	Dabra@SK-Mel24 cells	melanomas
29507054	Profiling	O14686	KMT2D	H	C	TMT 10plex	HF Q-Exactive Orbitrap	TiO2	[0.8235455, 1.544626, 0.3515587]	PHLGSGRWEQEDRALSPVIPLIPRASIPVFP		S4738	1	XL888@SK-Mel28 cells	melanomas
29507054	Profiling	O14686	KMT2D	H	C	TMT 10plex	HF Q-Exactive Orbitrap	TiO2	[-0.5287495]	TSQKGDDGPDIADEESRGLEGKADTPGPEDG		S1834	1	XL888@SK-Mel28 cells	melanomas
29507054	Profiling	O14686	KMT2D	H	C	TMT 10plex	HF Q-Exactive Orbitrap	TiO2	[-0.7520733, -0.6800842, -2.051449]	EPGQTPGSLASELKGSPVLLDPEELAPVTPM		S1151	1	XL888@SK-Mel28 cells	melanomas
29507054	Profiling	O14686	KMT2D	H	C	TMT 10plex	HF Q-Exactive Orbitrap	TiO2	[1.689209, 2.030264, 1.580534]	GVEHMECEIKLEGPVSPDVEPGKEETEESKK		S1671	1	XL888@SK-Mel28 cells	melanomas
29507054	Profiling	O14686	KMT2D	H	C	TMT 10plex	HF Q-Exactive Orbitrap	TiO2	[1.252106, 1.088856]	PKPQGPTLEPPPGRVSPAAAQLADTLFSKGL		S4359	0.982729	XL888@SK-Mel28 cells	melanomas
29507054	Profiling	O14686	KMT2D	H	C	TMT 10plex	HF Q-Exactive Orbitrap	TiO2	[0.5538673, 0.6763325]	PMEVYPECKQTAGQGSPCEEQEEPRAPVAPT		S1180	0.987637	XL888@SK-Mel28 cells	melanomas
29507054	Profiling	O14686	KMT2D	H	C	TMT 10plex	HF Q-Exactive Orbitrap	TiO2	[-0.5611629, -1.34461, -2.927645]	DIADEESRGLEGKADTPGPEDGGVKASPVPS		T1843	1	XL888@SK-Mel28 cells	melanomas
29507054	Profiling	O14686	KMT2D	H	C	TMT 10plex	HF Q-Exactive Orbitrap	TiO2	[]	PHLGSGRWEQEDRALSPVIPLIPRASIPVFP		S4738	1	XL888@SK-Mel28 cells	melanomas
29507054	Profiling	O14686	KMT2D	H	C	TMT 10plex	HF Q-Exactive Orbitrap	TiO2	[]	TSQKGDDGPDIADEESRGLEGKADTPGPEDG		S1834	1	XL888@SK-Mel28 cells	melanomas
29507054	Profiling	O14686	KMT2D	H	C	TMT 10plex	HF Q-Exactive Orbitrap	TiO2	[-5.150673, -4.528246]	EPGQTPGSLASELKGSPVLLDPEELAPVTPM		S1151	1	XL888@SK-Mel28 cells	melanomas
29507054	Profiling	O14686	KMT2D	H	C	TMT 10plex	HF Q-Exactive Orbitrap	TiO2	[]	GVEHMECEIKLEGPVSPDVEPGKEETEESKK		S1671	1	XL888@SK-Mel28 cells	melanomas
29507054	Profiling	O14686	KMT2D	H	C	TMT 10plex	HF Q-Exactive Orbitrap	TiO2	[]	PKPQGPTLEPPPGRVSPAAAQLADTLFSKGL		S4359	0.982729	XL888@SK-Mel28 cells	melanomas
29507054	Profiling	O14686	KMT2D	H	C	TMT 10plex	HF Q-Exactive Orbitrap	TiO2	[]	PMEVYPECKQTAGQGSPCEEQEEPRAPVAPT		S1180	0.987637	XL888@SK-Mel28 cells	melanomas
29507054	Profiling	O14686	KMT2D	H	C	TMT 10plex	HF Q-Exactive Orbitrap	TiO2	[]	DIADEESRGLEGKADTPGPEDGGVKASPVPS		T1843	1	XL888@SK-Mel28 cells	melanomas
29507054	Profiling	O14686	KMT2D	H	C	TMT 10plex	HF Q-Exactive Orbitrap	TiO2	[]	EPGQTPGSLASELKGSPVLLDPEELAPVTPM		S1151	1	XL888@SK-Mel28 cells	melanomas
29507054	Profiling	O14686	KMT2D	H	C	TMT 10plex	HF Q-Exactive Orbitrap	TiO2	[-3.616919, -2.260677]	PHLGSGRWEQEDRALSPVIPLIPRASIPVFP		S4738	1	XL888@SK-Mel24 cells	melanomas
29507054	Profiling	O14686	KMT2D	H	C	TMT 10plex	HF Q-Exactive Orbitrap	TiO2	[-3.019569, -1.082315, -2.081982]	TSQKGDDGPDIADEESRGLEGKADTPGPEDG		S1834	1	XL888@SK-Mel24 cells	melanomas
29507054	Profiling	O14686	KMT2D	H	C	TMT 10plex	HF Q-Exactive Orbitrap	TiO2	[-3.954432]	EPGQTPGSLASELKGSPVLLDPEELAPVTPM		S1151	1	XL888@SK-Mel24 cells	melanomas
29507054	Profiling	O14686	KMT2D	H	C	TMT 10plex	HF Q-Exactive Orbitrap	TiO2	[0.2592068, 0.3566494, -0.6254749]	GVEHMECEIKLEGPVSPDVEPGKEETEESKK		S1671	1	XL888@SK-Mel24 cells	melanomas
29507054	Profiling	O14686	KMT2D	H	C	TMT 10plex	HF Q-Exactive Orbitrap	TiO2	[-3.145937]	PKPQGPTLEPPPGRVSPAAAQLADTLFSKGL		S4359	0.982729	XL888@SK-Mel24 cells	melanomas
29507054	Profiling	O14686	KMT2D	H	C	TMT 10plex	HF Q-Exactive Orbitrap	TiO2	[-1.116697, -1.316977, -2.110981]	PMEVYPECKQTAGQGSPCEEQEEPRAPVAPT		S1180	0.987637	XL888@SK-Mel24 cells	melanomas
29507054	Profiling	O14686	KMT2D	H	C	TMT 10plex	HF Q-Exactive Orbitrap	TiO2	[]	DIADEESRGLEGKADTPGPEDGGVKASPVPS		T1843	1	XL888@SK-Mel24 cells	melanomas
29507054	Profiling	O14686	KMT2D	H	C	TMT 10plex	HF Q-Exactive Orbitrap	TiO2	[]	PHLGSGRWEQEDRALSPVIPLIPRASIPVFP		S4738	1	XL888@SK-Mel24 cells	melanomas
29507054	Profiling	O14686	KMT2D	H	C	TMT 10plex	HF Q-Exactive Orbitrap	TiO2	[]	TSQKGDDGPDIADEESRGLEGKADTPGPEDG		S1834	1	XL888@SK-Mel24 cells	melanomas
29507054	Profiling	O14686	KMT2D	H	C	TMT 10plex	HF Q-Exactive Orbitrap	TiO2	[]	EPGQTPGSLASELKGSPVLLDPEELAPVTPM		S1151	1	XL888@SK-Mel24 cells	melanomas
29507054	Profiling	O14686	KMT2D	H	C	TMT 10plex	HF Q-Exactive Orbitrap	TiO2	[]	GVEHMECEIKLEGPVSPDVEPGKEETEESKK		S1671	1	XL888@SK-Mel24 cells	melanomas
29507054	Profiling	O14686	KMT2D	H	C	TMT 10plex	HF Q-Exactive Orbitrap	TiO2	[]	PKPQGPTLEPPPGRVSPAAAQLADTLFSKGL		S4359	0.982729	XL888@SK-Mel24 cells	melanomas
29507054	Profiling	O14686	KMT2D	H	C	TMT 10plex	HF Q-Exactive Orbitrap	TiO2	[]	PMEVYPECKQTAGQGSPCEEQEEPRAPVAPT		S1180	0.987637	XL888@SK-Mel24 cells	melanomas
29514088	Profiling	O14686	KMT2D	H	C	SILAC	Orbitrap HF	TiO2	[29543000, '-', '-', '-']	ALFAVGVGRPSFGLGTPKAKGDGGSERKELP	ALFAVGVGRPSFGLGT(ph)PK	T1803	0.981392	TGF-beta@RPE-1 cell line	Retinal pigment epithelial
29514088	Profiling	O14686	KMT2D	H	C	SILAC	Orbitrap HF	TiO2	[36089000, '-', '-', '-']	ALFAVGVGRPSFGLGTPKAKGDGGSERKELP	ALFAVGVGRPSFGLGT(ph)PK	T1803	0.981392	Unstimulated@RPE-1 cell line	Retinal pigment epithelial
29523821	Profiling	O14686	KMT2D	H	C	SILAC	Q Exactive or Q Exactive Plus	TiO2	['Present', 'Present', 'Present', 'Present']	PHLGSGRWEQEDRALSPVIPLIPRASIPVFP	WEQEDRALS(ph)PVIPLIPR	S4738	1	PF-3644022+IR-UV@U2OS cells	Stimuli
29523821	Profiling	O14686	KMT2D	H	C	SILAC	Q Exactive or Q Exactive Plus	TiO2	['Present', 'Present', 'Present', 'Present']	AGAVGPPGSWGAEPSSPAFEQLSRGQTPFAG	ETAAAAAGAVGPPGSWGAEPSS(ph)PAFEQLSR	S2726	0.81222	PF-3644022+IR-UV@U2OS cells	Stimuli
29523821	Profiling	O14686	KMT2D	H	C	SILAC	Q Exactive or Q Exactive Plus	TiO2	['Present', 'Present', 'Present', 'Present']	LSMKIPNSYEVLFPESPARAGTEPKKGEAEG	IPNSYEVLFPES(ph)PAR	S4822	1	PF-3644022+IR-UV@U2OS cells	Stimuli
29523821	Profiling	O14686	KMT2D	H	C	SILAC	Q Exactive or Q Exactive Plus	TiO2	['Present', 'Present', 'Present', 'Present']	GVEHMECEIKLEGPVSPDVEPGKEETEESKK	LEGPVS(ph)PDVEPGKEETEESK	S1671	1	PF-3644022+IR-UV@U2OS cells	Stimuli
29523821	Profiling	O14686	KMT2D	H	C	SILAC	Q Exactive or Q Exactive Plus	TiO2	['Present', 'Present', 'Present', 'Present']	LPYLSHGASQRSGITSPVEKREDPGTGMGSS	SGITS(ph)PVEK	S2640	0.998919	PF-3644022+IR-UV@U2OS cells	Stimuli
29523821	Profiling	O14686	KMT2D	H	C	SILAC	Q Exactive or Q Exactive Plus	TiO2	['Present', 'Present', 'Present', 'Present']	GGLELKTPDVFKAPLTPRASQVEPQSPGLGL	TPDVFKAPLT(ph)PR	T2332	1	PF-3644022+IR-UV@U2OS cells	Stimuli
29523821	Profiling	O14686	KMT2D	H	C	SILAC	Q Exactive or Q Exactive Plus	TiO2	['Present', 'Present', 'Present', 'Present']	DTSEVKSLDLLAALPTPPHNQTEDVRMESDE	SLDLLAALPT(ph)PPHNQTEDVR	T4682	0.993932	SB203580+IR-UV@U2OS cells	Stimuli
29523821	Profiling	O14686	KMT2D	H	C	SILAC	Q Exactive or Q Exactive Plus	TiO2	['Present', 'Present', 'Present', 'Present']	PHLGSGRWEQEDRALSPVIPLIPRASIPVFP	WEQEDRALS(ph)PVIPLIPR	S4738	1	SB203580+IR-UV@U2OS cells	Stimuli
29523821	Profiling	O14686	KMT2D	H	C	SILAC	Q Exactive or Q Exactive Plus	TiO2	['Present', 'Present', 'Present', 'Present']	AGAVGPPGSWGAEPSSPAFEQLSRGQTPFAG	ETAAAAAGAVGPPGSWGAEPSS(ph)PAFEQLSR	S2726	0.81222	SB203580+IR-UV@U2OS cells	Stimuli
29523821	Profiling	O14686	KMT2D	H	C	SILAC	Q Exactive or Q Exactive Plus	TiO2	['Present', 'Present', 'Present', 'Present']	LSMKIPNSYEVLFPESPARAGTEPKKGEAEG	IPNSYEVLFPES(ph)PAR	S4822	1	SB203580+IR-UV@U2OS cells	Stimuli
29523821	Profiling	O14686	KMT2D	H	C	SILAC	Q Exactive or Q Exactive Plus	TiO2	['Present', 'Present', 'Present', 'Present']	GVEHMECEIKLEGPVSPDVEPGKEETEESKK	LEGPVS(ph)PDVEPGKEETEESK	S1671	1	SB203580+IR-UV@U2OS cells	Stimuli
29523821	Profiling	O14686	KMT2D	H	C	SILAC	Q Exactive or Q Exactive Plus	TiO2	['Present', 'Present', 'Present', 'Present']	LPYLSHGASQRSGITSPVEKREDPGTGMGSS	SGITS(ph)PVEK	S2640	0.998919	SB203580+IR-UV@U2OS cells	Stimuli
29523821	Profiling	O14686	KMT2D	H	C	SILAC	Q Exactive or Q Exactive Plus	TiO2	['Present', 'Present', 'Present', 'Present']	GGLELKTPDVFKAPLTPRASQVEPQSPGLGL	TPDVFKAPLT(ph)PR	T2332	1	SB203580+IR-UV@U2OS cells	Stimuli
29523821	Profiling	O14686	KMT2D	H	C	SILAC	Q Exactive or Q Exactive Plus	TiO2	['Present', 'Present', 'Present', 'Present']	PHLGSGRWEQEDRALSPVIPLIPRASIPVFP	ALS(ph)PVIPLIPR	S4738	1	SB203580+IR-UV@U2OS cells	Stimuli
29523821	Profiling	O14686	KMT2D	H	C	SILAC	Q Exactive or Q Exactive Plus	TiO2	['Present', 'Present', 'Present', 'Present']	TSQKGDDGPDIADEESRGLEGKADTPGPEDG	GDDGPDIADEES(ph)RGLEGK	S1834	1	SB203580+IR-UV@U2OS cells	Stimuli
29523821	Profiling	O14686	KMT2D	H	C	SILAC	Q Exactive or Q Exactive Plus	TiO2	['Present', 'Present', 'Present', 'Present']	EAEGPGGKEKGLEGKSPDTGPDWLKQFDAVL	GLEGKS(ph)PDTGPDWLK	S4849	0.982624	SB203580+IR-UV@U2OS cells	Stimuli
29523821	Profiling	O14686	KMT2D	H	C	SILAC	Q Exactive or Q Exactive Plus	TiO2	['Present', 'Present', 'Present', 'Present']	LSMKIPNSYEVLFPESPARAGTEPKKGEAEG	IPNSYEVLFPES(ph)PAR	S4822	1	SB203580+IR-UV@U2OS cells	Stimuli
29523821	Profiling	O14686	KMT2D	H	C	SILAC	Q Exactive or Q Exactive Plus	TiO2	['Present', 'Present', 'Present', 'Present']	GVEHMECEIKLEGPVSPDVEPGKEETEESKK	LEGPVS(ph)PDVEPGKEETEESKK	S1671	1	SB203580+IR-UV@U2OS cells	Stimuli
29523821	Profiling	O14686	KMT2D	H	C	SILAC	Q Exactive or Q Exactive Plus	TiO2	['Present', 'Present', 'Present', 'Present']	PHLGSGRWEQEDRALSPVIPLIPRASIPVFP	ALS(ph)PVIPLIPR	S4738	1	DMSO@U2OS cells_29523821	Stimuli
29523821	Profiling	O14686	KMT2D	H	C	SILAC	Q Exactive or Q Exactive Plus	TiO2	['Present', 'Present', 'Present', 'Present']	TSQKGDDGPDIADEESRGLEGKADTPGPEDG	GDDGPDIADEES(ph)RGLEGK	S1834	1	DMSO@U2OS cells_29523821	Stimuli
29523821	Profiling	O14686	KMT2D	H	C	SILAC	Q Exactive or Q Exactive Plus	TiO2	['Present', 'Present', 'Present', 'Present']	EAEGPGGKEKGLEGKSPDTGPDWLKQFDAVL	GLEGKS(ph)PDTGPDWLK	S4849	0.982624	DMSO@U2OS cells_29523821	Stimuli
29523821	Profiling	O14686	KMT2D	H	C	SILAC	Q Exactive or Q Exactive Plus	TiO2	['Present', 'Present', 'Present', 'Present']	LSMKIPNSYEVLFPESPARAGTEPKKGEAEG	IPNSYEVLFPES(ph)PAR	S4822	1	DMSO@U2OS cells_29523821	Stimuli
29523821	Profiling	O14686	KMT2D	H	C	SILAC	Q Exactive or Q Exactive Plus	TiO2	['Present', 'Present', 'Present', 'Present']	GVEHMECEIKLEGPVSPDVEPGKEETEESKK	LEGPVS(ph)PDVEPGKEETEESKK	S1671	1	DMSO@U2OS cells_29523821	Stimuli
29523821	Profiling	O14686	KMT2D	H	C	SILAC	Q Exactive or Q Exactive Plus	TiO2	['Present', 'Present', 'Present', 'Present']	DTSEVKSLDLLAALPTPPHNQTEDVRMESDE	SLDLLAALPT(ph)PPHNQTEDVR	T4682	0.993932	DMSO@U2OS cells_29523821	Stimuli
29622655	Profiling	O14686	KMT2D	H	C	not mentioned	Q-Exactive Plus	IMAC	[7400900.0]	LPEVKPKVEEGGRHPSPCQFTIATPKVEPAP	VEEGGRHPS(ph)PCQFTIATPK	S3130	0.997968	DMSOcoculture@MM.1S cells	Multiple myeloma
29622655	Profiling	O14686	KMT2D	H	C	not mentioned	Q-Exactive Plus	IMAC	[14945000.0]	PHLGSGRWEQEDRALSPVIPLIPRASIPVFP	ALS(ph)PVIPLIPR	S4738	1	DMSOcoculture@MM.1S cells	Multiple myeloma
29622655	Profiling	O14686	KMT2D	H	C	not mentioned	Q-Exactive Plus	IMAC	[1622700.0]	LSMKIPNSYEVLFPESPARAGTEPKKGEAEG	IPNSYEVLFPES(ph)PAR	S4822	0.999137	DMSOcoculture@MM.1S cells	Multiple myeloma
29622655	Profiling	O14686	KMT2D	H	C	not mentioned	Q-Exactive Plus	IMAC	[1655861.7095722123]	ESPGVGGGKASEPLLSPPPFGESRKALEVKK	ASEPLLS(ph)PPPFGESR	S2274	1	Tofactinib (1.5h)@MM.1S cells	Multiple myeloma
29622655	Profiling	O14686	KMT2D	H	C	not mentioned	Q-Exactive Plus	IMAC	[6423948.662480165]	PHLGSGRWEQEDRALSPVIPLIPRASIPVFP	ALS(ph)PVIPLIPR	S4738	1	Tofactinib (1.5h)@MM.1S cells	Multiple myeloma
29622655	Profiling	O14686	KMT2D	H	C	not mentioned	Q-Exactive Plus	IMAC	[1339072.210570491]	LSMKIPNSYEVLFPESPARAGTEPKKGEAEG	IPNSYEVLFPES(ph)PAR	S4822	1	Tofactinib (1.5h)@MM.1S cells	Multiple myeloma
29622655	Profiling	O14686	KMT2D	H	C	not mentioned	Q-Exactive Plus	IMAC	[2107250.7219936764]	ASSRPGAGQPGEFHTTPPGTPRHQPSTPDPF	PGAGQPGEFHTT(ph)PPGTPR	T2229	0.798391	Tofactinib (24h)@MM.1S cells	Multiple myeloma
29622655	Profiling	O14686	KMT2D	H	C	not mentioned	Q-Exactive Plus	IMAC	[7783632.80723722]	PHLGSGRWEQEDRALSPVIPLIPRASIPVFP	ALS(ph)PVIPLIPR	S4738	1	Tofactinib (24h)@MM.1S cells	Multiple myeloma
29622655	Profiling	O14686	KMT2D	H	C	not mentioned	Q-Exactive Plus	IMAC	[1028514.1724351892]	LSMKIPNSYEVLFPESPARAGTEPKKGEAEG	IPNSYEVLFPES(ph)PAR	S4822	1	Tofactinib (24h)@MM.1S cells	Multiple myeloma
29622655	Profiling	O14686	KMT2D	H	C	not mentioned	Q-Exactive Plus	IMAC	[6537802.7275387375]	PHLGSGRWEQEDRALSPVIPLIPRASIPVFP	ALS(ph)PVIPLIPR	S4738	1	Monoculture@MM.1S cells	Multiple myeloma
29967110	Profiling	O14686	KMT2D	H	C	Label free	Orbitrap Q-Exactive HF	Fe3+-IMAC	[0.4352112, 0.2116108, -0.01400757]	SFGATGGPPAHLLTPSPLSGPGGSSLLEKFE		S3199	0.997336	DMSO@PC9 cell line	Lung Cancer
29967110	Profiling	O14686	KMT2D	H	C	Label free	Orbitrap Q-Exactive HF	Fe3+-IMAC	[-0.3618622, -1.319639, -0.9934845]	SFGATGGPPAHLLTPSPLSGPGGSSLLEKFE		S3199	0.997336	Afatinib (30min)@PC9 cell line	Lung Cancer
29967110	Profiling	O14686	KMT2D	H	C	Label free	Orbitrap Q-Exactive HF	Fe3+-IMAC	[-0.5821095, -0.03386116, 0.09141541]	SFGATGGPPAHLLTPSPLSGPGGSSLLEKFE		S3199	0.997336	Afatinib (2d)@PC9 cell line	Lung Cancer
29967110	Profiling	O14686	KMT2D	H	C	Label free	Orbitrap Q-Exactive HF	Fe3+-IMAC	[-0.8167439, -1.819094, -0.9095955]	SFGATGGPPAHLLTPSPLSGPGGSSLLEKFE		S3199	0.997336	Afatinib (5d)@PC9 cell line	Lung Cancer
30061712	Profiling	O14686	KMT2D	H	C	TMT	Q Exactive	IMAC	[0.07607651]			S 2640	0.995997	2D cultured HCT116 spheroids-R1	Colorectal Cancer
30061712	Profiling	O14686	KMT2D	H	C	TMT	Q Exactive	IMAC	[0.9599209]			S 3130	0.999992	2D cultured HCT116 spheroids-R1	Colorectal Cancer
30061712	Profiling	O14686	KMT2D	H	C	TMT	Q Exactive	IMAC	[0.8469868]			T 2240	0.945186	2D cultured HCT116 spheroids-R1	Colorectal Cancer
30061712	Profiling	O14686	KMT2D	H	C	TMT	Q Exactive	IMAC	[0.5830631]			S 2640	0.944757	2D cultured HCT116 spheroids-R2	Colorectal Cancer
30061712	Profiling	O14686	KMT2D	H	C	TMT	Q Exactive	IMAC	[-2.0585]			T 1911	0.996633	2D cultured HCT116 spheroids-R2	Colorectal Cancer
30061712	Profiling	O14686	KMT2D	H	C	TMT	Q Exactive	IMAC	[-1.776392]			S 2274	0.999827	2D cultured HCT116 spheroids-R3	Colorectal Cancer
30061712	Profiling	O14686	KMT2D	H	C	TMT	Q Exactive	IMAC	[-0.7931061]			S 1307	0.999748	2D cultured HCT116 spheroids-R3	Colorectal Cancer
30061712	Profiling	O14686	KMT2D	H	C	TMT	Q Exactive	IMAC	[-1.934862]			T 1195	0.927798	2D cultured HCT116 spheroids-R3	Colorectal Cancer
30061712	Profiling	O14686	KMT2D	H	C	TMT	Q Exactive	IMAC	[1.260454]			S 3130	0.943896	2D cultured(Acetone)HCT116 spheroids-R1	Colorectal Cancer
30061712	Profiling	O14686	KMT2D	H	C	TMT	Q Exactive	IMAC	[-2.691956]			S 2274	0.954781	2D cultured(Acetone)HCT116 spheroids-R2	Colorectal Cancer
30061712	Profiling	O14686	KMT2D	H	C	TMT	Q Exactive	IMAC	[-2.259979]			S 1671	0.985002	2D cultured(Acetone)HCT116 spheroids-R2	Colorectal Cancer
30061712	Profiling	O14686	KMT2D	H	C	TMT	Q Exactive	IMAC	[0.8075714]			T 2240	0.951187	2D cultured(Acetone)HCT116 spheroids-R2	Colorectal Cancer
30061712	Profiling	O14686	KMT2D	H	C	TMT	Q Exactive	IMAC	[-4.393637]			T 1195	0.767325	2D cultured(Acetone)HCT116 spheroids-R3	Colorectal Cancer
30061712	Profiling	O14686	KMT2D	H	C	TMT	Q Exactive	IMAC	[]			S 1180	0.999955	3D cultured(CR)HCT116 spheroids-R1	Colorectal Cancer
30061712	Profiling	O14686	KMT2D	H	C	TMT	Q Exactive	IMAC	[1.349457]			T 2240	0.750596	3D cultured(CR)HCT116 spheroids-R2	Colorectal Cancer
30061712	Profiling	O14686	KMT2D	H	C	TMT	Q Exactive	IMAC	[-1.29628]			S 4822	0.999913	3D cultured(CR)HCT116 spheroids-R3	Colorectal Cancer
30061712	Profiling	O14686	KMT2D	H	C	TMT	Q Exactive	IMAC	[0.9883137]			S 3130	0.999994	3D cultured(CR)HCT116 spheroids-R3	Colorectal Cancer
30061712	Profiling	O14686	KMT2D	H	C	TMT	Q Exactive	IMAC	[-4.498962]			T 1195	0.91177	3D cultured(CR)HCT116 spheroids-R3	Colorectal Cancer
30061712	Profiling	O14686	KMT2D	H	C	TMT	Q Exactive	IMAC	[2.121578]			T 2240	0.95491	3D cultured(Dispase)HCT116 spheroids-R1	Colorectal Cancer
30061712	Profiling	O14686	KMT2D	H	C	TMT	Q Exactive	IMAC	[-2.057343]			S 2274	0.98495	3D cultured(Dispase)HCT116 spheroids-R2	Colorectal Cancer
30061712	Profiling	O14686	KMT2D	H	C	TMT	Q Exactive	IMAC	[-0.7528152]			S 4849	0.983238	3D cultured(Dispase)HCT116 spheroids-R2	Colorectal Cancer
30061712	Profiling	O14686	KMT2D	H	C	TMT	Q Exactive	IMAC	[0.08706474]			S 4822	0.999994	3D cultured(Dispase)HCT116 spheroids-R3	Colorectal Cancer
30061712	Profiling	O14686	KMT2D	H	C	TMT	Q Exactive	IMAC	[-0.9367256]			S 1307	0.999816	3D cultured(Dispase)HCT116 spheroids-R3	Colorectal Cancer
30061712	Profiling	O14686	KMT2D	H	C	TMT	Q Exactive	IMAC	[]			T 1195	0.918973	3D cultured(Dispase)HCT116 spheroids-R3	Colorectal Cancer
30061712	Profiling	O14686	KMT2D	H	C	TMT	Q Exactive	IMAC	[2.065375]			T 2240	0.959742	3D cultured(Dispase)HCT116 spheroids-R3	Colorectal Cancer
30157440	Profiling	O14686	KMT2D	H	C	Label free	Q Exactive HF-X	TiO2	[24.90238, 24.79114, 24.82357, 25.05293]			S3130	0.99988	H2O2+olaparib@HeLa cells	PARP inhibition
30157440	Profiling	O14686	KMT2D	H	C	Label free	Q Exactive HF-X	TiO2	[]			S1671	0.999512	H2O2+olaparib@HeLa cells	PARP inhibition
30157440	Profiling	O14686	KMT2D	H	C	Label free	Q Exactive HF-X	TiO2	[]			T4629	0.980886	H2O2+olaparib@HeLa cells	PARP inhibition
30157440	Profiling	O14686	KMT2D	H	C	Label free	Q Exactive HF-X	TiO2	[]			S1671	0.999512	H2O2@HeLa cells	PARP inhibition
30157440	Profiling	O14686	KMT2D	H	C	Label free	Q Exactive HF-X	TiO2	[24.46087, 25.19145, 24.86725, 25.1857]			S3130	0.99988	H2O2@HeLa cells	PARP inhibition
30157440	Profiling	O14686	KMT2D	H	C	Label free	Q Exactive HF-X	TiO2	[]			T4629	0.980886	H2O2@HeLa cells	PARP inhibition
30157440	Profiling	O14686	KMT2D	H	C	Label free	Q Exactive HF-X	TiO2	[25.16037, 25.13144, 25.84202, 25.38721]			S3130	0.99988	Untreated@HeLa cells_30157440	PARP inhibition
30157440	Profiling	O14686	KMT2D	H	C	Label free	Q Exactive HF-X	TiO2	[]			T4629	0.980886	Untreated@HeLa cells_30157440	PARP inhibition
30157440	Profiling	O14686	KMT2D	H	C	Label free	Q Exactive HF-X	TiO2	[]			S1671	0.999512	Untreated@HeLa cells_30157440	PARP inhibition
30550624	Profiling	O14686	KMT2D	H	C	SILAC	LTQ Orbitrap XL	Ni+Fe+TiO2	[24744000, '-', '-', '-']	GASSRPGAGQPGEFHTTPPGTPRHQPSTPDP	-	T2228	0.809797	Untreated control@HCT 116	Colorectal-cancer
30550624	Profiling	O14686	KMT2D	H	C	SILAC	LTQ Orbitrap XL	Ni+Fe+TiO2	[19419000, '-', '-', '-']	GASSRPGAGQPGEFHTTPPGTPRHQPSTPDP	-	T2228	0.809797	Gal-4(72h)@HCT 117	Colorectal-cancer
30833379	profiling	O14686	KMT2D	H	C	SILAC	Q-Exactive HF-X	Ti-IMAC	[0, 0, 8577300, 0]	SFGATGGPPAHLLTPSPLSGPGGSSLLEKFE	ASFGATGGPPAHLLT(ph)PS(ph)PLSGPGGSSLLEK	S3199	0.996582	In-Solution digestion@Hela cells	cervix carcinoma
30833379	profiling	O14686	KMT2D	H	C	SILAC	Q-Exactive HF-X	Ti-IMAC	[0, 0, 0, 0]	SFGATGGPPAHLLTPSPLSGPGGSSLLEKFE	ASFGATGGPPAHLLT(ph)PS(ph)PLSGPGGSSLLEK	S3199	0.996582	PAC digestion@Hela cells	cervix carcinoma
30843680	Profiling	O14686	KMT2D	H	C	TMT	Orbitrap fusion lumos tribrid	IMAC-Fe3+	[0.808672, -0.395755, -0.792977, -0.0650389]	EAEGPGGKEKGLEGKSPDTGPDWLKQFDAVL		S4849	0.997391	Untreated@Human islet cells	breast cancer
30843680	Profiling	O14686	KMT2D	H	C	TMT	Orbitrap fusion lumos tribrid	IMAC-Fe3+	[0.793315, -0.13003, 0.110579, -0.177779]	EAEGPGGKEKGLEGKSPDTGPDWLKQFDAVL		S4849	0.997391	Untreated@Human islet cells	breast cancer
30843680	Profiling	O14686	KMT2D	H	C	TMT	Orbitrap fusion lumos tribrid	IMAC-Fe3+	[10.3774, 9.05091, 10.5503, 8.9125, 9.99209, 9.99901, 9.08058, 13.7556, 9.74371]	QQQQQQQQHSAVLALSPSQSPRLLTKLPGQL		S3620	0.962138	With boosting channel@AML cells	breast cancer
30843680	Profiling	O14686	KMT2D	H	C	TMT	Orbitrap fusion lumos tribrid	IMAC-Fe3+	[10.0672, 10.1708, 8.87774, 10.4333, 8.89424, 8.17857, 9.18755, 11.9532, 10.7109]	EFHTTPPGTPRHQPSTPDPFLKPRCPSLDNL		T2240	0.913358	With boosting channel@AML cells	breast cancer
30843680	Profiling	O14686	KMT2D	H	C	TMT	Orbitrap fusion lumos tribrid	IMAC-Fe3+	[10.7575, 11.0146, 11.1179, 11.0274, 10.7951, 11.4589, 10.9502, 13.143, 10.7637]	ASSRPGAGQPGEFHTTPPGTPRHQPSTPDPF		T2229	0.891526	With boosting channel@AML cells	breast cancer
30843680	Profiling	O14686	KMT2D	H	C	TMT	Orbitrap fusion lumos tribrid	IMAC-Fe3+	[0.492965, -0.0905628, -0.490942, 0.0888739]	EAEGPGGKEKGLEGKSPDTGPDWLKQFDAVL		S4849	0.997391	Cytokine(IL-1beta,IFN-gama)@Human islet cells	breast cancer
30843680	Profiling	O14686	KMT2D	H	C	TMT	Orbitrap fusion lumos tribrid	IMAC-Fe3+	[0.283756, -0.259498, -0.348388, -0.495568]	EAEGPGGKEKGLEGKSPDTGPDWLKQFDAVL		S4849	0.997391	Cytokine(IL-1beta,IFN-gama)@Human islet cells	breast cancer
30890564	Profiling	O14686	KMT2D	H	C	SILAC	Q Exactive HF	TiO2	[6279300]	GVEHMECEIKLEGPVSPDVEPGKEETEESKK	LEGPVS(ph)PDVEPGKEETEESK	S1671;1671	1	A375 NESKO@A375 cell line BR1	Skin cancer
30890564	Profiling	O14686	KMT2D	H	C	SILAC	Q Exactive HF	TiO2	[0]	LPYLSHGASQRSGITSPVEKREDPGTGMGSS	SGITS(ph)PVEK	S2640;2643	0.964961	A375 NESKO@A375 cell line BR1	Skin cancer
30890564	Profiling	O14686	KMT2D	H	C	SILAC	Q Exactive HF	TiO2	[0]	LPYLSHGASQRSGITSPVEKREDPGTGMGSS	SGITS(ph)PVEK	S2640;2643	0.939088	A375 NESKO@A375 cell line BR2	Skin cancer
30890564	Profiling	O14686	KMT2D	H	C	SILAC	Q Exactive HF	TiO2	[4795000]	GVEHMECEIKLEGPVSPDVEPGKEETEESKK	LEGPVS(ph)PDVEPGKEETEESK	S1671;1671	1	A375 R@A375 cell line BR1	Skin cancer
30890564	Profiling	O14686	KMT2D	H	C	SILAC	Q Exactive HF	TiO2	[4429300]	LPYLSHGASQRSGITSPVEKREDPGTGMGSS	SGITS(ph)PVEK	S2640;2643	0.964961	A375 R@A375 cell line BR1	Skin cancer
30890564	Profiling	O14686	KMT2D	H	C	SILAC	Q Exactive HF	TiO2	[0]	LPYLSHGASQRSGITSPVEKREDPGTGMGSS	SGITS(ph)PVEK	S2640;2643	0.939088	A375 R@A375 cell line BR2	Skin cancer
30890564	Profiling	O14686	KMT2D	H	C	SILAC	Q Exactive HF	TiO2	[8436300]	GVEHMECEIKLEGPVSPDVEPGKEETEESKK	LEGPVS(ph)PDVEPGKEETEESK	S1671;1671	1	A375 S@A375 cell line BR1	Skin cancer
30890564	Profiling	O14686	KMT2D	H	C	SILAC	Q Exactive HF	TiO2	[0]	LPYLSHGASQRSGITSPVEKREDPGTGMGSS	SGITS(ph)PVEK	S2640;2643	0.964961	A375 S@A375 cell line BR1	Skin cancer
30890564	Profiling	O14686	KMT2D	H	C	SILAC	Q Exactive HF	TiO2	[1378500]	LPYLSHGASQRSGITSPVEKREDPGTGMGSS	SGITS(ph)PVEK	S2640;2643	0.939088	A375 S@A375 cell line BR2	Skin cancer
30890564	Profiling	O14686	KMT2D	H	C	SILAC	Q Exactive HF	TiO2	['Present ']	PHLGSGRWEQEDRALSPVIPLIPRASIPVFP	ALS(ph)PVIPLIPR	S4738;4741	1	Vemurafenib S@A375 cell line BR2	Skin cancer
30890564	Profiling	O14686	KMT2D	H	C	SILAC	Q Exactive HF	TiO2	['Present ']	GVEHMECEIKLEGPVSPDVEPGKEETEESKK	LEGPVS(ph)PDVEPGKEETEESK	S1671;1671	1	Vemurafenib S@A375 cell line BR2	Skin cancer
31108958	Profiling	O14686	KMT2D	H	C	SILAC	LTQ Orbitrap Elite	TiO2	['Present', 'Present', 'Present']		VS(ph)PAAAQLADTLFSK	S4359	100	TERT-NHUC@VMCUB-1 cell line R1	Bladder carcinoma
31108958	Profiling	O14686	KMT2D	H	C	SILAC	LTQ Orbitrap Elite	TiO2	['Present', 'Present', 'Present']		IPNSYEVLFPES(ph)PAR	S4822	100	TERT-NHUC@VMCUB-1 cell line R1	Bladder carcinoma
31108958	Profiling	O14686	KMT2D	H	C	SILAC	LTQ Orbitrap Elite	TiO2	['Present', 'Present', 'Present']		ALS(ph)PVIPLIPR	S4738	100	TERT-NHUC@VMCUB-1 cell line R1	Bladder carcinoma
31108958	Profiling	O14686	KMT2D	H	C	SILAC	LTQ Orbitrap Elite	TiO2	['Present', 'Present', 'Present']		SLDLLAALPT(ph)PPHNQTEDVR	T4682	100	TERT-NHUC@VMCUB-1 cell line R1	Bladder carcinoma
31108958	Profiling	O14686	KMT2D	H	C	SILAC	LTQ Orbitrap Elite	TiO2	['Present', 'Present', 'Present']		ASPVPSDPEKPGT(ph)PGEGMLSSDLDR	T1865	100	TERT-NHUC@VMCUB-1 cell line R1	Bladder carcinoma
31108958	Profiling	O14686	KMT2D	H	C	SILAC	LTQ Orbitrap Elite	TiO2	['Present', 'Present', 'Present']		IPNSYEVLFPES(ph)PAR	S4822	100	TERT-NHUC@J82 cell line R1	Bladder carcinoma
31108958	Profiling	O14686	KMT2D	H	C	SILAC	LTQ Orbitrap Elite	TiO2	['Present', 'Present', 'Present']		ALS(ph)PVIPLIPR	S4738	100	TERT-NHUC@J82 cell line R1	Bladder carcinoma
31108958	Profiling	O14686	KMT2D	H	C	SILAC	LTQ Orbitrap Elite	TiO2	['Present', 'Present', 'Present']		VS(ph)PAAAQLADTLFSK	S4359	100	TERT-NHUC@J82 cell line R1	Bladder carcinoma
31108958	Profiling	O14686	KMT2D	H	C	SILAC	LTQ Orbitrap Elite	TiO2	['Present', 'Present', 'Present']		SLDLLAALPT(ph)PPHNQTEDVR	T4682	100	TERT-NHUC@J82 cell line R1	Bladder carcinoma
31108958	Profiling	O14686	KMT2D	H	C	SILAC	LTQ Orbitrap Elite	TiO2	['Present', 'Present', 'Present']		ASPVPSDPEKPGT(ph)PGEGMLSSDLDR	T1865	100	TERT-NHUC@J82 cell line R1	Bladder carcinoma
31108958	Profiling	O14686	KMT2D	H	C	SILAC	LTQ Orbitrap Elite	TiO2	['Present', 'Present', 'Present']		VS(ph)PAAAQLADTLFSK	S4359	100	TERT-NHUC@J82 cell line R2	Bladder carcinoma
31108958	Profiling	O14686	KMT2D	H	C	SILAC	LTQ Orbitrap Elite	TiO2	['Present', 'Present', 'Present']		IPNSYEVLFPES(ph)PAR	S4822	100	TERT-NHUC@J82 cell line R2	Bladder carcinoma
31108958	Profiling	O14686	KMT2D	H	C	SILAC	LTQ Orbitrap Elite	TiO2	['Present', 'Present', 'Present']		ALS(ph)PVIPLIPR	S4738	100	TERT-NHUC@J82 cell line R2	Bladder carcinoma
31108958	Profiling	O14686	KMT2D	H	C	SILAC	LTQ Orbitrap Elite	TiO2	['Present', 'Present', 'Present']		SLDLLAALPT(ph)PPHNQTEDVR	T4682	100	TERT-NHUC@J82 cell line R2	Bladder carcinoma
31108958	Profiling	O14686	KMT2D	H	C	SILAC	LTQ Orbitrap Elite	TiO2	['Present', 'Present', 'Present']		ASPVPSDPEKPGT(ph)PGEGMLSSDLDR	T1865	100	TERT-NHUC@J82 cell line R2	Bladder carcinoma
31108958	Profiling	O14686	KMT2D	H	C	SILAC	LTQ Orbitrap Elite	TiO2	['Present', 'Present', 'Present']		VS(ph)PAAAQLADTLFSK	S4359	100	TERT-NHUC@RT112 cell line R1	Bladder carcinoma
31108958	Profiling	O14686	KMT2D	H	C	SILAC	LTQ Orbitrap Elite	TiO2	['Present', 'Present', 'Present']		ALS(ph)PVIPLIPR	S4738	100	TERT-NHUC@RT112 cell line R1	Bladder carcinoma
31108958	Profiling	O14686	KMT2D	H	C	SILAC	LTQ Orbitrap Elite	TiO2	['Present', 'Present', 'Present']		IPNSYEVLFPES(ph)PAR	S4822	100	TERT-NHUC@RT112 cell line R1	Bladder carcinoma
31108958	Profiling	O14686	KMT2D	H	C	SILAC	LTQ Orbitrap Elite	TiO2	['Present', 'Present', 'Present']		SLDLLAALPT(ph)PPHNQTEDVR	T4682	100	TERT-NHUC@RT112 cell line R1	Bladder carcinoma
31108958	Profiling	O14686	KMT2D	H	C	SILAC	LTQ Orbitrap Elite	TiO2	['Present', 'Present', 'Present']		ASPVPSDPEKPGT(ph)PGEGMLSSDLDR	T1865	100	TERT-NHUC@RT112 cell line R1	Bladder carcinoma
31108958	Profiling	O14686	KMT2D	H	C	SILAC	LTQ Orbitrap Elite	TiO2	['Present', 'Present', 'Present']		VS(ph)PAAAQLADTLFSK	S4359	100	TERT-NHUC@RT112 cell line R2	Bladder carcinoma
31108958	Profiling	O14686	KMT2D	H	C	SILAC	LTQ Orbitrap Elite	TiO2	['Present', 'Present', 'Present']		IPNSYEVLFPES(ph)PAR	S4822	100	TERT-NHUC@RT112 cell line R2	Bladder carcinoma
31108958	Profiling	O14686	KMT2D	H	C	SILAC	LTQ Orbitrap Elite	TiO2	['Present', 'Present', 'Present']		ALS(ph)PVIPLIPR	S4738	100	TERT-NHUC@RT112 cell line R2	Bladder carcinoma
31108958	Profiling	O14686	KMT2D	H	C	SILAC	LTQ Orbitrap Elite	TiO2	['Present', 'Present', 'Present']		SLDLLAALPT(ph)PPHNQTEDVR	T4682	100	TERT-NHUC@RT112 cell line R2	Bladder carcinoma
31108958	Profiling	O14686	KMT2D	H	C	SILAC	LTQ Orbitrap Elite	TiO2	['Present', 'Present', 'Present']		ASPVPSDPEKPGT(ph)PGEGMLSSDLDR	T1865	100	TERT-NHUC@RT112 cell line R2	Bladder carcinoma
31108958	Profiling	O14686	KMT2D	H	C	SILAC	LTQ Orbitrap Elite	TiO2	['Present', 'Present', 'Present']		VS(ph)PAAAQLADTLFSK	S4359	100	TERT-NHUC@SW780 cell line R1	Bladder carcinoma
31108958	Profiling	O14686	KMT2D	H	C	SILAC	LTQ Orbitrap Elite	TiO2	['Present', 'Present', 'Present']		IPNSYEVLFPES(ph)PAR	S4822	100	TERT-NHUC@SW780 cell line R1	Bladder carcinoma
31108958	Profiling	O14686	KMT2D	H	C	SILAC	LTQ Orbitrap Elite	TiO2	['Present', 'Present', 'Present']		ALS(ph)PVIPLIPR	S4738	100	TERT-NHUC@SW780 cell line R1	Bladder carcinoma
31108958	Profiling	O14686	KMT2D	H	C	SILAC	LTQ Orbitrap Elite	TiO2	['Present', 'Present', 'Present']		SLDLLAALPT(ph)PPHNQTEDVR	T4682	100	TERT-NHUC@SW780 cell line R1	Bladder carcinoma
31108958	Profiling	O14686	KMT2D	H	C	SILAC	LTQ Orbitrap Elite	TiO2	['Present', 'Present', 'Present']		ASPVPSDPEKPGT(ph)PGEGMLSSDLDR	T1865	100	TERT-NHUC@SW780 cell line R1	Bladder carcinoma
31108958	Profiling	O14686	KMT2D	H	C	SILAC	LTQ Orbitrap Elite	TiO2	['Present', 'Present', 'Present']		VS(ph)PAAAQLADTLFSK	S4359	100	TERT-NHUC@SW780 cell line R2	Bladder carcinoma
31108958	Profiling	O14686	KMT2D	H	C	SILAC	LTQ Orbitrap Elite	TiO2	['Present', 'Present', 'Present']		ALS(ph)PVIPLIPR	S4738	100	TERT-NHUC@SW780 cell line R2	Bladder carcinoma
31108958	Profiling	O14686	KMT2D	H	C	SILAC	LTQ Orbitrap Elite	TiO2	['Present', 'Present', 'Present']		IPNSYEVLFPES(ph)PAR	S4822	100	TERT-NHUC@SW780 cell line R2	Bladder carcinoma
31108958	Profiling	O14686	KMT2D	H	C	SILAC	LTQ Orbitrap Elite	TiO2	['Present', 'Present', 'Present']		SLDLLAALPT(ph)PPHNQTEDVR	T4682	100	TERT-NHUC@SW780 cell line R2	Bladder carcinoma
31108958	Profiling	O14686	KMT2D	H	C	SILAC	LTQ Orbitrap Elite	TiO2	['Present', 'Present', 'Present']		ASPVPSDPEKPGT(ph)PGEGMLSSDLDR	T1865	100	TERT-NHUC@SW780 cell line R2	Bladder carcinoma
31108958	Profiling	O14686	KMT2D	H	C	SILAC	LTQ Orbitrap Elite	TiO2	['Present', 'Present', 'Present']		VS(ph)PAAAQLADTLFSK	S4359	100	TERT-NHUC@T24 cell line R1	Bladder carcinoma
31108958	Profiling	O14686	KMT2D	H	C	SILAC	LTQ Orbitrap Elite	TiO2	['Present', 'Present', 'Present']		IPNSYEVLFPES(ph)PAR	S4822	100	TERT-NHUC@T24 cell line R1	Bladder carcinoma
31108958	Profiling	O14686	KMT2D	H	C	SILAC	LTQ Orbitrap Elite	TiO2	['Present', 'Present', 'Present']		ALS(ph)PVIPLIPR	S4738	100	TERT-NHUC@T24 cell line R1	Bladder carcinoma
31108958	Profiling	O14686	KMT2D	H	C	SILAC	LTQ Orbitrap Elite	TiO2	['Present', 'Present', 'Present']		SLDLLAALPT(ph)PPHNQTEDVR	T4682	100	TERT-NHUC@T24 cell line R1	Bladder carcinoma
31108958	Profiling	O14686	KMT2D	H	C	SILAC	LTQ Orbitrap Elite	TiO2	['Present', 'Present', 'Present']		ASPVPSDPEKPGT(ph)PGEGMLSSDLDR	T1865	100	TERT-NHUC@T24 cell line R1	Bladder carcinoma
31108958	Profiling	O14686	KMT2D	H	C	SILAC	LTQ Orbitrap Elite	TiO2	['Present', 'Present', 'Present']		VS(ph)PAAAQLADTLFSK	S4359	100	TERT-NHUC@T24 cell line R2	Bladder carcinoma
31108958	Profiling	O14686	KMT2D	H	C	SILAC	LTQ Orbitrap Elite	TiO2	['Present', 'Present', 'Present']		IPNSYEVLFPES(ph)PAR	S4822	100	TERT-NHUC@T24 cell line R2	Bladder carcinoma
31108958	Profiling	O14686	KMT2D	H	C	SILAC	LTQ Orbitrap Elite	TiO2	['Present', 'Present', 'Present']		ALS(ph)PVIPLIPR	S4738	100	TERT-NHUC@T24 cell line R2	Bladder carcinoma
31108958	Profiling	O14686	KMT2D	H	C	SILAC	LTQ Orbitrap Elite	TiO2	['Present', 'Present', 'Present']		SLDLLAALPT(ph)PPHNQTEDVR	T4682	100	TERT-NHUC@T24 cell line R2	Bladder carcinoma
31108958	Profiling	O14686	KMT2D	H	C	SILAC	LTQ Orbitrap Elite	TiO2	['Present', 'Present', 'Present']		ASPVPSDPEKPGT(ph)PGEGMLSSDLDR	T1865	100	TERT-NHUC@T24 cell line R2	Bladder carcinoma
31108958	Profiling	O14686	KMT2D	H	C	SILAC	LTQ Orbitrap Elite	TiO2	['Present', 'Present', 'Present']		VS(ph)PAAAQLADTLFSK	S4359	100	TERT-NHUC@UMUC3 cell line R2	Bladder carcinoma
31108958	Profiling	O14686	KMT2D	H	C	SILAC	LTQ Orbitrap Elite	TiO2	['Present', 'Present', 'Present']		IPNSYEVLFPES(ph)PAR	S4822	100	TERT-NHUC@UMUC3 cell line R2	Bladder carcinoma
31108958	Profiling	O14686	KMT2D	H	C	SILAC	LTQ Orbitrap Elite	TiO2	['Present', 'Present', 'Present']		ASPVPSDPEKPGT(ph)PGEGMLSSDLDR	T1865	100	TERT-NHUC@UMUC3 cell line R2	Bladder carcinoma
31108958	Profiling	O14686	KMT2D	H	C	SILAC	LTQ Orbitrap Elite	TiO2	['Present', 'Present', 'Present']		ALS(ph)PVIPLIPR	S4738	100	TERT-NHUC@UMUC3 cell line R2	Bladder carcinoma
31108958	Profiling	O14686	KMT2D	H	C	SILAC	LTQ Orbitrap Elite	TiO2	['Present', 'Present', 'Present']		SLDLLAALPT(ph)PPHNQTEDVR	T4682	100	TERT-NHUC@UMUC3 cell line R2	Bladder carcinoma
31108958	Profiling	O14686	KMT2D	H	C	SILAC	LTQ Orbitrap Elite	TiO2	['Present', 'Present', 'Present']		VS(ph)PAAAQLADTLFSK	S4359	100	TERT-NHUC@UMUC3 cell line R1	Bladder carcinoma
31108958	Profiling	O14686	KMT2D	H	C	SILAC	LTQ Orbitrap Elite	TiO2	['Present', 'Present', 'Present']		IPNSYEVLFPES(ph)PAR	S4822	100	TERT-NHUC@UMUC3 cell line R1	Bladder carcinoma
31108958	Profiling	O14686	KMT2D	H	C	SILAC	LTQ Orbitrap Elite	TiO2	['Present', 'Present', 'Present']		ALS(ph)PVIPLIPR	S4738	100	TERT-NHUC@UMUC3 cell line R1	Bladder carcinoma
31108958	Profiling	O14686	KMT2D	H	C	SILAC	LTQ Orbitrap Elite	TiO2	['Present', 'Present', 'Present']		SLDLLAALPT(ph)PPHNQTEDVR	T4682	100	TERT-NHUC@UMUC3 cell line R1	Bladder carcinoma
31108958	Profiling	O14686	KMT2D	H	C	SILAC	LTQ Orbitrap Elite	TiO2	['Present', 'Present', 'Present']		ASPVPSDPEKPGT(ph)PGEGMLSSDLDR	T1865	100	TERT-NHUC@UMUC3 cell line R1	Bladder carcinoma
31108958	Profiling	O14686	KMT2D	H	C	SILAC	LTQ Orbitrap Elite	TiO2	['Present', 'Present', 'Present']		VS(ph)PAAAQLADTLFSK	S4359	100	TERT-NHUC@VMCUB-1 cell line R2	Bladder carcinoma
31108958	Profiling	O14686	KMT2D	H	C	SILAC	LTQ Orbitrap Elite	TiO2	['Present', 'Present', 'Present']		IPNSYEVLFPES(ph)PAR	S4822	100	TERT-NHUC@VMCUB-1 cell line R2	Bladder carcinoma
31108958	Profiling	O14686	KMT2D	H	C	SILAC	LTQ Orbitrap Elite	TiO2	['Present', 'Present', 'Present']		ALS(ph)PVIPLIPR	S4738	100	TERT-NHUC@VMCUB-1 cell line R2	Bladder carcinoma
31108958	Profiling	O14686	KMT2D	H	C	SILAC	LTQ Orbitrap Elite	TiO2	['Present', 'Present', 'Present']		ASPVPSDPEKPGT(ph)PGEGMLSSDLDR	T1865	100	TERT-NHUC@VMCUB-1 cell line R2	Bladder carcinoma
31108958	Profiling	O14686	KMT2D	H	C	SILAC	LTQ Orbitrap Elite	TiO2	['Present', 'Present', 'Present']		SLDLLAALPT(ph)PPHNQTEDVR	T4682	100	TERT-NHUC@VMCUB-1 cell line R2	Bladder carcinoma
31665227	Profiling	O14686	KMT2D	H	C	TMT	Orbitrap Fusion Tribrid	TiO2	[18.71535, 18.53488, 18.99333]	RSSPARSRIKQGRSSSFPGRRRPRGGAHGGR		S 1307	0.996983	14H@HEK293 cells	Cancer
31665227	Profiling	O14686	KMT2D	H	C	TMT	Orbitrap Fusion Tribrid	TiO2	[15.28739, 15.10885, 15.29444]	QQQQQQQQHSAVLALSPSQSPRLLTKLPGQL		S 3620	0.807599	14H@HEK293 cells	Cancer
31665227	Profiling	O14686	KMT2D	H	C	TMT	Orbitrap Fusion Tribrid	TiO2	[18.63314, 18.3608, 18.52118]	RSSPARSRIKQGRSSSFPGRRRPRGGAHGGR		S 1307	0.996983	DMSO@HEK293 cells	Cancer
31665227	Profiling	O14686	KMT2D	H	C	TMT	Orbitrap Fusion Tribrid	TiO2	[15.15778, 15.53357, 15.54442]	QQQQQQQQHSAVLALSPSQSPRLLTKLPGQL		S 3620	0.807599	DMSO@HEK293 cells	Cancer
31665227	Profiling	O14686	KMT2D	H	C	TMT	Orbitrap Fusion Tribrid	TiO2	[13.15324, 13.02583, 13.02756, 12.40939]	HQPSTPDPFLKPRCPSLDNLAVPESPGVGGG		S 2251	0.971535	KO-SGK3@HEK293	Cancer
31665227	Profiling	O14686	KMT2D	H	C	TMT	Orbitrap Fusion Tribrid	TiO2	[17.54321, 17.72733, 17.65927, 17.68688]	ESPGVGGGKASEPLLSPPPFGESRKALEVKK		S 2274	0.999994	KO-SGK3@HEK293	Cancer
31665227	Profiling	O14686	KMT2D	H	C	TMT	Orbitrap Fusion Tribrid	TiO2	[15.84353, 16.28229, 16.18882, 16.58344]	GEVSVLSSGSPRLQETPQDCSGGPVRRCALC		T 54	0.992611	KO-SGK3@HEK293	Cancer
31665227	Profiling	O14686	KMT2D	H	C	TMT	Orbitrap Fusion Tribrid	TiO2	[14.49561, 14.73132, 14.52037, 14.45121]	LSMKIPNSYEVLFPESPARAGTEPKKGEAEG		S 4822	0.99945	KO-SGK3@HEK293	Cancer
31665227	Profiling	O14686	KMT2D	H	C	TMT	Orbitrap Fusion Tribrid	TiO2	[18.95413, 18.79313, 18.39645]	RSSPARSRIKQGRSSSFPGRRRPRGGAHGGR		S 1307	0.996983	MK2206@HEK293	Cancer
31665227	Profiling	O14686	KMT2D	H	C	TMT	Orbitrap Fusion Tribrid	TiO2	[15.45905, 15.31882, 15.37106]	QQQQQQQQHSAVLALSPSQSPRLLTKLPGQL		S 3620	0.807599	MK2206@HEK293	Cancer
31665227	Profiling	O14686	KMT2D	H	C	TMT	Orbitrap Fusion Tribrid	TiO2	[13.09836, 13.02756, 12.81978, 12.53382]	HQPSTPDPFLKPRCPSLDNLAVPESPGVGGG		S 2251	0.971535	WT-SGK3@HEK293	Cancer
31665227	Profiling	O14686	KMT2D	H	C	TMT	Orbitrap Fusion Tribrid	TiO2	[17.2604, 17.26957, 17.43339, 17.21371]	ESPGVGGGKASEPLLSPPPFGESRKALEVKK		S 2274	0.999994	WT-SGK3@HEK293	Cancer
31665227	Profiling	O14686	KMT2D	H	C	TMT	Orbitrap Fusion Tribrid	TiO2	[16.06171, 15.96804, 16.40374, 16.2307]	GEVSVLSSGSPRLQETPQDCSGGPVRRCALC		T 54	0.992611	WT-SGK3@HEK293	Cancer
31665227	Profiling	O14686	KMT2D	H	C	TMT	Orbitrap Fusion Tribrid	TiO2	[14.21371, 14.64386, 14.42522, 14.37857]	LSMKIPNSYEVLFPESPARAGTEPKKGEAEG		S 4822	0.99945	WT-SGK3@HEK293	Cancer
31772060	Profiling	O14686	KMT2D	H	C	Label-free	Q Exactive HF	Fe(III)-IMAC	[-1.614553452, -1.811206818, -1.038913727, '-']	LPYLSHGASQRSGITSPVEKREDPGTGMGSS	SQRSGITS(ph)PVEKRED	S-2640	0.973912	DMSO-Cal51@Hs578T cell line	Breast-cancer
31772060	Profiling	O14686	KMT2D	H	C	Label-free	Q Exactive HF	Fe(III)-IMAC	[-2.983985901, -1.286062241, -1.220584869, '-']	LPEVKPKVEEGGRHPSPCQFTIATPKVEPAP	EEGGRHPS(ph)PCQFTIA	S-3130	0.99826	DMSO-Cal51@Hs578T cell line	Breast-cancer
31772060	Profiling	O14686	KMT2D	H	C	Label-free	Q Exactive HF	Fe(III)-IMAC	[-2.114562988, -2.591827393, -1.689956665, '-']	LPYLSHGASQRSGITSPVEKREDPGTGMGSS	SQRSGITS(ph)PVEKRED	S-2640	0.973912	Gefitinib+GSK269962A@Cal51+Hs578T cell line	Breast-cancer
31772060	Profiling	O14686	KMT2D	H	C	Label-free	Q Exactive HF	Fe(III)-IMAC	[-3.485873938, -3.438555002, -1.73935318, '-']	LPEVKPKVEEGGRHPSPCQFTIATPKVEPAP	EEGGRHPS(ph)PCQFTIA	S-3130	0.99826	Gefitinib+GSK269962A@Cal51+Hs578T cell line	Breast-cancer
31772060	Profiling	O14686	KMT2D	H	C	Label-free	Q Exactive HF	Fe(III)-IMAC	[-1.702281952, -1.983325005, -1.115737915, '-']	LPYLSHGASQRSGITSPVEKREDPGTGMGSS	SQRSGITS(ph)PVEKRED	S-2640	0.973912	Gefitinib@Cal51+Hs578T cell line	Breast-cancer
31772060	Profiling	O14686	KMT2D	H	C	Label-free	Q Exactive HF	Fe(III)-IMAC	[-1.182807922, -1.346560478, -1.404722214, '-']	LPEVKPKVEEGGRHPSPCQFTIATPKVEPAP	EEGGRHPS(ph)PCQFTIA	S-3130	0.99826	Gefitinib@Cal51+Hs578T cell line	Breast-cancer
31772060	Profiling	O14686	KMT2D	H	C	Label-free	Q Exactive HF	Fe(III)-IMAC	[-1.859240532, -1.431268692, -2.399102449, '-']	LPYLSHGASQRSGITSPVEKREDPGTGMGSS	SQRSGITS(ph)PVEKRED	S-2640	0.973912	GSK269962A@Cal51 +Hs578T cell line	Breast-cancer
31772060	Profiling	O14686	KMT2D	H	C	Label-free	Q Exactive HF	Fe(III)-IMAC	[-1.229752541, -1.109441757, -1.42232132, '-']	LPEVKPKVEEGGRHPSPCQFTIATPKVEPAP	EEGGRHPS(ph)PCQFTIA	S-3130	0.99826	GSK269962A@Cal51 +Hs578T cell line	Breast-cancer
31994402	Profiling	O14686	KMT2D	H	C	Label-free	Q-Exactive HF	TiO2	[2028600.0, 4174000.0, '-', '-']	PMEVYPECKQTAGQGSPCEEQEEPRAPVAPT	QTAGQGS(ph)PCEEQEEPR	S1180	0.991256	PCDH-empty vector@Huh7 cell line	Cancer-study
31994402	Profiling	O14686	KMT2D	H	C	Label-free	Q-Exactive HF	TiO2	[3159366.667, 3981300.0, '-', '-']	PMEVYPECKQTAGQGSPCEEQEEPRAPVAPT	QTAGQGS(ph)PCEEQEEPR	S1180	0.991256	PIM@Huh7 cell line	Cancer-study
32032466	Profiling	O14686	KMT2D	H	C	SILAC	Q-Exactive Plus Hybrid	TiO2	[]	PEESPMSPPPEVSRLSPLPVVSRLSPPPEES	LS(ph)PLPVVSR	S654	0.999445	Ad2(12h)@IMR-90 cell line	Infection
32032466	Profiling	O14686	KMT2D	H	C	SILAC	Q-Exactive Plus Hybrid	TiO2	[]	PEESPMSPPPEVSRLSPLPVVSRLSPPPEES	LS(ph)PLPVVSR	S654	0.999445	Ad2(2h)@IMR-90 cell line	Infection
32032466	Profiling	O14686	KMT2D	H	C	SILAC	Q-Exactive Plus Hybrid	TiO2	[-0.041943829970167296]	PEESPMSPPPEVSRLSPLPVVSRLSPPPEES	LS(ph)PLPVVSR	S654	0.999445	Ad2(24h)@IMR-90 cell line	Infection
32032466	Profiling	O14686	KMT2D	H	C	SILAC	Q-Exactive Plus Hybrid	TiO2	[]	PEESPMSPPPEVSRLSPLPVVSRLSPPPEES	LS(ph)PLPVVSR	S654	0.999445	Ad2(36h)@IMR-90 cell line	Infection
32032466	Profiling	O14686	KMT2D	H	C	SILAC	Q-Exactive Plus Hybrid	TiO2	[]	PEESPMSPPPEVSRLSPLPVVSRLSPPPEES	LS(ph)PLPVVSR	S654	0.999445	Ad2(6h)@IMR-90 cell line	Infection
32156701	Profiling	O14686	KMT2D	H	C	TMT	QExactive HF	Ti-MAC	[10591.92748]	GVKASPVPSDPEKPGTPGEGMLSSDLDRIST		T1865	0.993698	Dox +isoproterenol@RE cell line	Dephosphorylation
32156701	Profiling	O14686	KMT2D	H	C	TMT	QExactive HF	Ti-MAC	[8203.999885]	GVKASPVPSDPEKPGTPGEGMLSSDLDRIST		T1865	0.993698	Dox basal@OE cell line	Dephosphorylation
32156701	Profiling	O14686	KMT2D	H	C	TMT	QExactive HF	Ti-MAC	[10414.94023]	GVKASPVPSDPEKPGTPGEGMLSSDLDRIST		T1865	0.993698	Dox basal@RE cell line	Dephosphorylation
32156701	Profiling	O14686	KMT2D	H	C	TMT	QExactive HF	Ti-MAC	[9913.90232]	GVKASPVPSDPEKPGTPGEGMLSSDLDRIST		T1865	0.993698	Dox+isoproterenol@OE cell line	Dephosphorylation
32156701	Profiling	O14686	KMT2D	H	C	TMT	QExactive HF	Ti-MAC	[8044.600098]	GVKASPVPSDPEKPGTPGEGMLSSDLDRIST		T1865	0.993698	Isoproterenol@OE cell line	Dephosphorylation
32156701	Profiling	O14686	KMT2D	H	C	TMT	QExactive HF	Ti-MAC	[10178.25366]	GVKASPVPSDPEKPGTPGEGMLSSDLDRIST		T1865	0.993698	Basal@OE cell line	Dephosphorylation
32156701	Profiling	O14686	KMT2D	H	C	TMT	QExactive HF	Ti-MAC	[9202.024042]	GVKASPVPSDPEKPGTPGEGMLSSDLDRIST		T1865	0.993698	Isoproterenol@RE cell line	Dephosphorylation
32156701	Profiling	O14686	KMT2D	H	C	TMT	QExactive HF	Ti-MAC	[10262.06897]	GVKASPVPSDPEKPGTPGEGMLSSDLDRIST		T1865	0.993698	Basal@RE cell line	Dephosphorylation
32314919	Profiling	O14686	KMT2D	H	C	SILAC	Orbitrap Elite MS	TiO2	[28647.0]	SLDLLAALPTPPHNQTEDVRMESDEDSDSPD	SLDLLAALPTPPHNQT(ph)EDVR	T4688	0.91789	HU+SCH 900776 CF2@HEK293A cell	Inhibitors of checkpoint kinase 1 (CHK1)
32314919	Profiling	O14686	KMT2D	H	C	SILAC	Orbitrap Elite MS	TiO2	[10413000.0]	ESPGVGGGKASEPLLSPPPFGESRKALEVKK	ASEPLLS(ph)PPPFGESR	S2274	0.999814	HU+SCH 900776 SF1@HEK293A cell	Inhibitors of checkpoint kinase 1 (CHK1)
32314919	Profiling	O14686	KMT2D	H	C	SILAC	Orbitrap Elite MS	TiO2	[24033000.0]	LPEVKPKVEEGGRHPSPCQFTIATPKVEPAP	VEEGGRHPSPCQFTIATPK	S3130	0.91908	HU+SCH 900776 SF1@HEK293A cell	Inhibitors of checkpoint kinase 1 (CHK1)
32314919	Profiling	O14686	KMT2D	H	C	SILAC	Orbitrap Elite MS	TiO2	[36453000.0]	GVEHMECEIKLEGPVSPDVEPGKEETEESKK	LEGPVS(ph)PDVEPGKEETEESK	S1671	0.988654	HU+SCH 900776 SF2@HEK293A cell	Inhibitors of checkpoint kinase 1 (CHK1)
32314919	Profiling	O14686	KMT2D	H	C	SILAC	Orbitrap Elite MS	TiO2	[4852.0]	SLDLLAALPTPPHNQTEDVRMESDEDSDSPD	SLDLLAALPTPPHNQT(ph)EDVR	T4688	0.91789	HU CF2@HEK293A cell	Inhibitors of checkpoint kinase 1 (CHK1)
32314919	Profiling	O14686	KMT2D	H	C	SILAC	Orbitrap Elite MS	TiO2	[13842000.0]	ESPGVGGGKASEPLLSPPPFGESRKALEVKK	ASEPLLS(ph)PPPFGESR	S2274	0.999814	HU SF1@HEK293A cell	Inhibitors of checkpoint kinase 1 (CHK1)
32314919	Profiling	O14686	KMT2D	H	C	SILAC	Orbitrap Elite MS	TiO2	[29407000.0]	LPEVKPKVEEGGRHPSPCQFTIATPKVEPAP	VEEGGRHPSPCQFTIATPK	S3130	0.91908	HU SF1@HEK293A cell	Inhibitors of checkpoint kinase 1 (CHK1)
32314919	Profiling	O14686	KMT2D	H	C	SILAC	Orbitrap Elite MS	TiO2	[46831000.0]	GVEHMECEIKLEGPVSPDVEPGKEETEESKK	LEGPVS(ph)PDVEPGKEETEESK	S1671	0.988654	HU SF2@HEK293A cell	Inhibitors of checkpoint kinase 1 (CHK1)
32576582	Profiling	O14686	KMT2D	H	C	SILAC	Q-Exactive	TiO2	[2952600, '-', '-', '-']	ESPGVGGGKASEPLLSPPPFGESRKALEVKK	-	S2274	0.770048	2 Gy gamma irradiation@H1299 Cell line	Lung cancer
32576582	Profiling	O14686	KMT2D	H	C	SILAC	Q-Exactive	TiO2	[6023400, '-', '-', '-']	ESPGVGGGKASEPLLSPPPFGESRKALEVKK	-	S2274	0.770048	3 Gy gamma(48h)+Lys05 autophagy inhibitor@H1299 Cell line	Lung cancer
32755597	profiling	O14686	KMT2D	H	C	Labelling Not mention	Orbitrap Elite or Orbitrap Fusion Lumos Tribrid	IMAC	[-0.5222931]	GVEHMECEIKLEGPVSPDVEPGKEETEESKK	LEGPVS(ph)PDVEPGKEETEESK	S334	0.999907	AXL-RNAi@HCC	Liver Cancer
32755597	profiling	O14686	KMT2D	H	C	Labelling Not mention	Orbitrap Elite or Orbitrap Fusion Lumos Tribrid	IMAC	[-0.6784191, -0.078825, -0.731699, -0.5383511, -0.7535057, -1.166334]	GASSRPGAGQPGEFHTTPPGTPRHQPSTPDP	PGAGQPGEFHT(ph)TPPGTPR	T550	0.891505	AXL-RNAi@HCC	Liver Cancer
32755597	profiling	O14686	KMT2D	H	C	Labelling Not mention	Orbitrap Elite or Orbitrap Fusion Lumos Tribrid	IMAC	[-3.502396, -0.8661823, -1.132608, -1.229267, -0.353878, -4.025389, -0.7660179, -0.7159977, -2.773855, -3.652334]	LPYLSHGASQRSGITSPVEKREDPGTGMGSS		S2640	0.998767	KIs@C3A cell line	Liver Cancer
32755597	profiling	O14686	KMT2D	H	C	Labelling Not mention	Orbitrap Elite or Orbitrap Fusion Lumos Tribrid	IMAC	[-3.959131, -0.6222153, -0.978447, -3.341016, -1.291641, -4.337355, -2.065865, -0.159853, -2.407101, 0.01428413]	LPYLSHGASQRSGITSPVEKREDPGTGMGSS		S2640	0.998767	KIs@Hep3B2 cell line	Liver Cancer
32755597	profiling	O14686	KMT2D	H	C	Labelling Not mention	Orbitrap Elite or Orbitrap Fusion Lumos Tribrid	IMAC	[-3.040145, -3.372613, -0.5674839, -3.72111, -3.564909, -3.016204]	LPYLSHGASQRSGITSPVEKREDPGTGMGSS		S2640	0.998767	KIs@HepG2 cell line	Liver Cancer
32755597	profiling	O14686	KMT2D	H	C	Labelling Not mention	Orbitrap Elite or Orbitrap Fusion Lumos Tribrid	IMAC	[-0.733799, -0.8992748, -0.8567829, -0.9151382, -0.6005363, -2.708681, -0.7160873, -0.862978]	LPYLSHGASQRSGITSPVEKREDPGTGMGSS		S2640	0.998767	KIs@Huh7 cell line	Liver Cancer
32755597	profiling	O14686	KMT2D	H	C	Labelling Not mention	Orbitrap Elite or Orbitrap Fusion Lumos Tribrid	IMAC	[-3.207302, -3.552456, -3.273984, -3.557406, -3.449479, -3.668548]	LPYLSHGASQRSGITSPVEKREDPGTGMGSS		S2640	0.998767	KIs@JHH4 cell line	Liver Cancer
32755597	profiling	O14686	KMT2D	H	C	Labelling Not mention	Orbitrap Elite or Orbitrap Fusion Lumos Tribrid	IMAC	[-3.324798, -3.526256, -3.141571, -3.735494, -2.709255, -3.858607]	LPYLSHGASQRSGITSPVEKREDPGTGMGSS		S2640	0.998767	KIs@JHH6 cell line	Liver Cancer
32755597	profiling	O14686	KMT2D	H	C	Labelling Not mention	Orbitrap Elite or Orbitrap Fusion Lumos Tribrid	IMAC	[-4.372462, -2.258751, -3.475719, -3.877644, -2.730512]	LPYLSHGASQRSGITSPVEKREDPGTGMGSS		S2640	0.998767	KIs@NIH-H684 cell line	Liver Cancer
32755597	profiling	O14686	KMT2D	H	C	Labelling Not mention	Orbitrap Elite or Orbitrap Fusion Lumos Tribrid	IMAC	[-1.905329, -4.075428, -3.506007, -3.188244, -3.859545, -3.270199, -1.691618, -1.371402, -3.175446, -3.96903, -2.038267]	LPYLSHGASQRSGITSPVEKREDPGTGMGSS		S2640	0.998767	KIs@PLC5 cell line	Liver Cancer
32755597	profiling	O14686	KMT2D	H	C	Labelling Not mention	Orbitrap Elite or Orbitrap Fusion Lumos Tribrid	IMAC	[-3.527149, -3.200763, -3.764357, -3.672366, -3.140673, -3.733224, -0.7918377, -4.214055, -0.7341309, -1.083313]	LPYLSHGASQRSGITSPVEKREDPGTGMGSS		S2640	0.998767	KIs@SKHep1 cell line	Liver Cancer
32755597	profiling	O14686	KMT2D	H	C	Labelling Not mention	Orbitrap Elite or Orbitrap Fusion Lumos Tribrid	IMAC	[-3.873545, -3.148842, -3.144875, -3.882993, -3.607447, -2.007507, -3.022166, -3.208834, -1.127422, -2.244189, -1.810437, -3.726773]	LPYLSHGASQRSGITSPVEKREDPGTGMGSS		S2640	0.998767	KIs@Snu387 cell line	Liver Cancer
32755597	profiling	O14686	KMT2D	H	C	Labelling Not mention	Orbitrap Elite or Orbitrap Fusion Lumos Tribrid	IMAC	[-3.379293, -3.408742, -3.508401, -3.458008, -3.527218, -3.253059]	LPYLSHGASQRSGITSPVEKREDPGTGMGSS		S2640	0.998767	KIs@Snu398 cell line	Liver Cancer
32755597	profiling	O14686	KMT2D	H	C	Labelling Not mention	Orbitrap Elite or Orbitrap Fusion Lumos Tribrid	IMAC	[-4.146447, -4.189914, -3.329347, -2.858262, -3.523175, -3.584595, -3.457098, -3.123902, -3.146812, -2.248848, -1.71331, -2.313982]	LPYLSHGASQRSGITSPVEKREDPGTGMGSS		S2640	0.998767	KIs@Snu423 cell line	Liver Cancer
32755597	profiling	O14686	KMT2D	H	C	Labelling Not mention	Orbitrap Elite or Orbitrap Fusion Lumos Tribrid	IMAC	[-3.918874, -3.985173, -3.454479, -3.084428, -3.756226, -3.286166, -1.717744, -1.887871, -2.936051, -2.895152, -3.741563, -3.400456]	LPYLSHGASQRSGITSPVEKREDPGTGMGSS		S2640	0.998767	KIs@Snu449 cell line	Liver Cancer
32755597	profiling	O14686	KMT2D	H	C	Labelling Not mention	Orbitrap Elite or Orbitrap Fusion Lumos Tribrid	IMAC	[-2.751794, -3.220601, -3.812825, -3.260053, -3.511876, -3.613918, -1.803366, -2.007024, -3.705129, -2.780155, -3.214505, -3.107511]	LPYLSHGASQRSGITSPVEKREDPGTGMGSS		S2640	0.998767	KIs@Snu475 cell line	Liver Cancer
32755597	profiling	O14686	KMT2D	H	C	Labelling Not mention	Orbitrap Elite or Orbitrap Fusion Lumos Tribrid	IMAC	[-3.409424, -3.175378, -3.793524, -4.032921, -3.719351, -3.209187]	LPYLSHGASQRSGITSPVEKREDPGTGMGSS		S2640	0.998767	KIs@Snu761 cell line	Liver Cancer
32755597	profiling	O14686	KMT2D	H	C	Labelling Not mention	Orbitrap Elite or Orbitrap Fusion Lumos Tribrid	IMAC	[-3.467314, -3.833066, -3.426241, -2.405523, -2.518306, -3.558818, -3.129982]	LPYLSHGASQRSGITSPVEKREDPGTGMGSS		S2640	0.998767	KIs@Snu878 cell line	Liver Cancer
32755597	profiling	O14686	KMT2D	H	C	Labelling Not mention	Orbitrap Elite or Orbitrap Fusion Lumos Tribrid	IMAC	[-2.796632, -2.821158, -2.740273, -4.050553, -1.599473, -2.265721, -1.411846, -3.048546]	LPYLSHGASQRSGITSPVEKREDPGTGMGSS		S2640	0.998767	KIs@Snu886 cell line	Liver Cancer
32755597	profiling	O14686	KMT2D	H	C	Labelling Not mention	Orbitrap Elite or Orbitrap Fusion Lumos Tribrid	IMAC	[-1.254347]	GVEHMECEIKLEGPVSPDVEPGKEETEESKK	LEGPVS(ph)PDVEPGKEETEESK	S334	0.999907	WT-AXL-RNAi@HCC	Liver Cancer
32755597	profiling	O14686	KMT2D	H	C	Labelling Not mention	Orbitrap Elite or Orbitrap Fusion Lumos Tribrid	IMAC	[-0.8050747, -1.005543, -0.1421356, -0.5301571, -1.074347, -0.6882877]	GASSRPGAGQPGEFHTTPPGTPRHQPSTPDP	PGAGQPGEFHT(ph)TPPGTPR	T550	0.891505	WT-AXL-RNAi@HCC	Liver Cancer
32859902	Profiling	O14686	KMT2D	H	C	Label free	Orbitrap Fusion or Q Exactive Plus	IMAC	[]	EFHTTPPGTPRHQPSTPDPFLKPRCPSLDNL		T2240	0.972494	CVB3 infection(10h)@HeLa R19 cells	Infection
32859902	Profiling	O14686	KMT2D	H	C	Label free	Orbitrap Fusion or Q Exactive Plus	IMAC	[]	WLTETGMALLRNLTMSPLHKRRQRRGRLGLP		S1606	0.999638	CVB3 infection(10h)@HeLa R19 cells	Infection
32859902	Profiling	O14686	KMT2D	H	C	Label free	Orbitrap Fusion or Q Exactive Plus	IMAC	[-1.382301, -2.632311]	EFHTTPPGTPRHQPSTPDPFLKPRCPSLDNL		T2240	0.972494	CVB3 infection(2h)@HeLa R19 cells	Infection
32859902	Profiling	O14686	KMT2D	H	C	Label free	Orbitrap Fusion or Q Exactive Plus	IMAC	[]	EFHTTPPGTPRHQPSTPDPFLKPRCPSLDNL		T2240	0.972494	CVB3 infection(2h)@HeLa R19 cells	Infection
32859902	Profiling	O14686	KMT2D	H	C	Label free	Orbitrap Fusion or Q Exactive Plus	IMAC	[-2.454878, -1.684101, -2.122313, -2.768368]	WLTETGMALLRNLTMSPLHKRRQRRGRLGLP		S1606	0.999638	CVB3 infection(2h)@HeLa R19 cells	Infection
32859902	Profiling	O14686	KMT2D	H	C	Label free	Orbitrap Fusion or Q Exactive Plus	IMAC	[]	WLTETGMALLRNLTMSPLHKRRQRRGRLGLP		S1606	0.999638	CVB3 infection(2h)@HeLa R19 cells	Infection
32859902	Profiling	O14686	KMT2D	H	C	Label free	Orbitrap Fusion or Q Exactive Plus	IMAC	[0.04123878, 0.4060726, -0.4612141, -3.254284]	EFHTTPPGTPRHQPSTPDPFLKPRCPSLDNL		T2240	0.972494	CVB3 infection(4h)@HeLa R19 cells	Infection
32859902	Profiling	O14686	KMT2D	H	C	Label free	Orbitrap Fusion or Q Exactive Plus	IMAC	[]	EFHTTPPGTPRHQPSTPDPFLKPRCPSLDNL		T2240	0.972494	CVB3 infection(4h)@HeLa R19 cells	Infection
32859902	Profiling	O14686	KMT2D	H	C	Label free	Orbitrap Fusion or Q Exactive Plus	IMAC	[-1.574833, -1.252674, -2.108194]	WLTETGMALLRNLTMSPLHKRRQRRGRLGLP		S1606	0.999638	CVB3 infection(4h)@HeLa R19 cells	Infection
32859902	Profiling	O14686	KMT2D	H	C	Label free	Orbitrap Fusion or Q Exactive Plus	IMAC	[]	WLTETGMALLRNLTMSPLHKRRQRRGRLGLP		S1606	0.999638	CVB3 infection(4h)@HeLa R19 cells	Infection
32859902	Profiling	O14686	KMT2D	H	C	Label free	Orbitrap Fusion or Q Exactive Plus	IMAC	[-0.7723656, -0.5664673, -1.042589]	EFHTTPPGTPRHQPSTPDPFLKPRCPSLDNL		T2240	0.972494	CVB3 infection(6h)@HeLa R19 cells	Infection
32859902	Profiling	O14686	KMT2D	H	C	Label free	Orbitrap Fusion or Q Exactive Plus	IMAC	[]	EFHTTPPGTPRHQPSTPDPFLKPRCPSLDNL		T2240	0.972494	CVB3 infection(6h)@HeLa R19 cells	Infection
32859902	Profiling	O14686	KMT2D	H	C	Label free	Orbitrap Fusion or Q Exactive Plus	IMAC	[]	WLTETGMALLRNLTMSPLHKRRQRRGRLGLP		S1606	0.999638	CVB3 infection(6h)@HeLa R19 cells	Infection
32859902	Profiling	O14686	KMT2D	H	C	Label free	Orbitrap Fusion or Q Exactive Plus	IMAC	[-0.8257523, -1.365812, -1.444124, -3.435202]	EFHTTPPGTPRHQPSTPDPFLKPRCPSLDNL		T2240	0.972494	CVB3 infection(8h)@HeLa R19 cells	Infection
32859902	Profiling	O14686	KMT2D	H	C	Label free	Orbitrap Fusion or Q Exactive Plus	IMAC	[]	EFHTTPPGTPRHQPSTPDPFLKPRCPSLDNL		T2240	0.972494	CVB3 infection(8h)@HeLa R19 cells	Infection
32859902	Profiling	O14686	KMT2D	H	C	Label free	Orbitrap Fusion or Q Exactive Plus	IMAC	[]	WLTETGMALLRNLTMSPLHKRRQRRGRLGLP		S1606	0.999638	CVB3 infection(8h)@HeLa R19 cells	Infection
32859902	Profiling	O14686	KMT2D	H	C	Label free	Orbitrap Fusion or Q Exactive Plus	IMAC	[-1.699411, -1.163767, -3.167458]	EFHTTPPGTPRHQPSTPDPFLKPRCPSLDNL		T2240	0.972494	Mock infected(0h)@HeLa R19 cells	Infection
32859902	Profiling	O14686	KMT2D	H	C	Label free	Orbitrap Fusion or Q Exactive Plus	IMAC	[]	EFHTTPPGTPRHQPSTPDPFLKPRCPSLDNL		T2240	0.972494	Mock infected(0h)@HeLa R19 cells	Infection
32859902	Profiling	O14686	KMT2D	H	C	Label free	Orbitrap Fusion or Q Exactive Plus	IMAC	[-0.1022282, -1.061605, -0.2783775]	WLTETGMALLRNLTMSPLHKRRQRRGRLGLP		S1606	0.999638	Mock infected(0h)@HeLa R19 cells	Infection
32859902	Profiling	O14686	KMT2D	H	C	Label free	Orbitrap Fusion or Q Exactive Plus	IMAC	[]	WLTETGMALLRNLTMSPLHKRRQRRGRLGLP		S1606	0.999638	Mock infected(0h)@HeLa R19 cells	Infection
32859902	Profiling	O14686	KMT2D	H	C	Label free	Orbitrap Fusion or Q Exactive Plus	IMAC	[-0.5822544, -1.384867, -2.226141]	EFHTTPPGTPRHQPSTPDPFLKPRCPSLDNL		T2240	0.972494	Mock infected(10h)@HeLa R19 cells	Infection
32859902	Profiling	O14686	KMT2D	H	C	Label free	Orbitrap Fusion or Q Exactive Plus	IMAC	[]	EFHTTPPGTPRHQPSTPDPFLKPRCPSLDNL		T2240	0.972494	Mock infected(10h)@HeLa R19 cells	Infection
32859902	Profiling	O14686	KMT2D	H	C	Label free	Orbitrap Fusion or Q Exactive Plus	IMAC	[-2.624401, -1.783981, -0.2415524]	WLTETGMALLRNLTMSPLHKRRQRRGRLGLP		S1606	0.999638	Mock infected(10h)@HeLa R19 cells	Infection
32859902	Profiling	O14686	KMT2D	H	C	Label free	Orbitrap Fusion or Q Exactive Plus	IMAC	[]	WLTETGMALLRNLTMSPLHKRRQRRGRLGLP		S1606	0.999638	Mock infected(10h)@HeLa R19 cells	Infection
32877642	Profiling	O14686	KMT2D	H	C	TMT	Orbitrap Fusion Lumos	Fe-NTA	[45.6, 38.6, 39.5, 44.1, 39.1]	EQHLGCGTPGLEGSR		T1911	>75%	SARS-CoV-2@Caco-2 cell line	Infection
32877642	Profiling	O14686	KMT2D	H	C	TMT	Orbitrap Fusion Lumos	Fe-NTA	[24.8, 21.3, 20.5, 23.4, 22.4]	DSEPAADGPAASEDPSATESDLPNPHVGEVSVLSSGSPR		S48	>75%	SARS-CoV-2@Caco-2 cell line	Infection
32877642	Profiling	O14686	KMT2D	H	C	TMT	Orbitrap Fusion Lumos	Fe-NTA	[14.2, 21.3, 14.0, 20.4, 15.7]	SVAEQHTPVCSR		T366	>75%	SARS-CoV-2@Caco-2 cell line	Infection
32877642	Profiling	O14686	KMT2D	H	C	TMT	Orbitrap Fusion Lumos	Fe-NTA	[52.6, 42.9, 60.3, 49.0, 54.0]	VEEGGRHPSPCQFTIATPK		S3130	>75%	SARS-CoV-2@Caco-2 cell line	Infection
32877642	Profiling	O14686	KMT2D	H	C	TMT	Orbitrap Fusion Lumos	Fe-NTA	[18.0, 19.8, 19.2, 27.0, 25.2]	SLDLLAALPTPPHNQTEDVR		T4682	>75%	SARS-CoV-2@Caco-2 cell line	Infection
32877642	Profiling	O14686	KMT2D	H	C	TMT	Orbitrap Fusion Lumos	Fe-NTA	[35.0, 40.7, 36.3, 32.4, 36.0]	SPDTGPDWLK		S4849	>75%	SARS-CoV-2@Caco-2 cell line	Infection
32877642	Profiling	O14686	KMT2D	H	C	TMT	Orbitrap Fusion Lumos	Fe-NTA	[22.1, 17.2, 18.3, 17.2, 18.3]	VSPAAAQLADTLFSK		S4359	>75%	SARS-CoV-2@Caco-2 cell line	Infection
32877642	Profiling	O14686	KMT2D	H	C	TMT	Orbitrap Fusion Lumos	Fe-NTA	[205.0, 196.4, 215.3, 202.8, 202.4]	ADTPGPEDGGVK		T1843	>75%	SARS-CoV-2@Caco-2 cell line	Infection
32877642	Profiling	O14686	KMT2D	H	C	TMT	Orbitrap Fusion Lumos	Fe-NTA	[455.8, 472.3, 458.3, 423.2, 431.1]	SGITSPVEK		S2640	>75%	SARS-CoV-2@Caco-2 cell line	Infection
32877642	Profiling	O14686	KMT2D	H	C	TMT	Orbitrap Fusion Lumos	Fe-NTA	[76.2, 79.9, 71.9, 69.0, 90.5]	LSPLPVVSR		S654	>75%	SARS-CoV-2@Caco-2 cell line	Infection
32877642	Profiling	O14686	KMT2D	H	C	TMT	Orbitrap Fusion Lumos	Fe-NTA	[24.8, 25.9, 26.1, 25.6, 23.7]	ETAAAAAGAVGPPGSWGAEPSSPAFEQLSR		S2726	>75%	SARS-CoV-2@Caco-2 cell line	Infection
32877642	Profiling	O14686	KMT2D	H	C	TMT	Orbitrap Fusion Lumos	Fe-NTA	[26.0, 30.2, 31.6, 26.2, 30.2]	GSPVLLDPEELAPVTPMEVYPECK		S1151	>75%	SARS-CoV-2@Caco-2 cell line	Infection
32877642	Profiling	O14686	KMT2D	H	C	TMT	Orbitrap Fusion Lumos	Fe-NTA	[44.5, 38.4, 37.1, 39.8, 42.5]	QTAGQGSPCEEQEEPRAPVAPTPPTLIK		S1180	>75%	SARS-CoV-2@Caco-2 cell line	Infection
32877642	Profiling	O14686	KMT2D	H	C	TMT	Orbitrap Fusion Lumos	Fe-NTA	[93.4, 105.9, 97.4, 94.1, 93.1]	ASEPLLSPPPFGESR		S2274	>75%	SARS-CoV-2@Caco-2 cell line	Infection
32877642	Profiling	O14686	KMT2D	H	C	TMT	Orbitrap Fusion Lumos	Fe-NTA	[148.3, 162.4, 123.9, 143.6, 153.7]	APLTPR		T2332	>75%	SARS-CoV-2@Caco-2 cell line	Infection
32877642	Profiling	O14686	KMT2D	H	C	TMT	Orbitrap Fusion Lumos	Fe-NTA	[318.0, 297.9, 323.3, 289.7, 300.6]	LEGPVSPDVEPGKEETEESK		S1671	>75%	SARS-CoV-2@Caco-2 cell line	Infection
32877642	Profiling	O14686	KMT2D	H	C	TMT	Orbitrap Fusion Lumos	Fe-NTA	[60.6, 70.0, 59.0, 63.5, 66.4]	ALSPVIPLIPR		S4738	>75%	SARS-CoV-2@Caco-2 cell line	Infection
32877642	Profiling	O14686	KMT2D	H	C	TMT	Orbitrap Fusion Lumos	Fe-NTA	[35.4, 33.1, 37.4, 38.0, 32.8]	IPNSYEVLFPESPAR		S4822	>75%	SARS-CoV-2@Caco-2 cell line	Infection
32877642	Profiling	O14686	KMT2D	H	C	TMT	Orbitrap Fusion Lumos	Fe-NTA	[257.4, 262.0, 276.9, 247.7, 276.4]	LEGPVSPDVEPGK		S1671	>75%	SARS-CoV-2@Caco-2 cell line	Infection
32877642	Profiling	O14686	KMT2D	H	C	TMT	Orbitrap Fusion Lumos	Fe-NTA	[29.7, 28.4, 28.7, 30.2, 29.4]	QQQQQQQQQQQQQQHSAVLALSPSQSPR		S3620	>75%	SARS-CoV-2@Caco-2 cell line	Infection
32877642	Profiling	O14686	KMT2D	H	C	TMT	Orbitrap Fusion Lumos	Fe-NTA	[49.0, 52.5, 44.5, 52.1, 57.8]	CPSLDNLAVPESPGVGGGK		S2260	>75%	SARS-CoV-2@Caco-2 cell line	Infection
32877642	Profiling	O14686	KMT2D	H	C	TMT	Orbitrap Fusion Lumos	Fe-NTA	[129.2, 140.1, 146.0, 150.1, 131.8]	GDDGPDIADEESRGLEGK		S1834	>75%	SARS-CoV-2@Caco-2 cell line	Infection
32877642	Profiling	O14686	KMT2D	H	C	TMT	Orbitrap Fusion Lumos	Fe-NTA	[37.7, 49.9, 44.4, 47.3, 54.2]	EQHLGCGTPGLEGSR		T1911	>75%	Mock@Caco-2 cell line	Infection
[truncated: 8,822 more rows]

## Sheet: Supplementary Table 2
Human cellular Differential Datasets
PMID	Profile or differetial	Accession	Mapped genesymbol	Species	CellRtissue	Quantification	Mass spectrometry	Class one site	Enrichment	Mapped phosphosite	Peptide sequence	Modified Sequence	Localization Probability	P value	p value cut off	Absolute fold change	Expression	Experimental condition	Celltype disease
20363803	Differential	O14686	KMT2D	H	C	SILAC	LTQ-Orbitrap XL	Class I(4173)	TiO2	S1671	KLEGPVSPDVEPG	_LEGPVS(ph)PDVEPGK_	1		p-value(0.05)		down-regulated	(Ang II(15 min)/Vehicle)@AT1R-HEK cells-AbsFC	AT1R signaling
20363803	Differential	O14686	KMT2D	H	C	SILAC	LTQ-Orbitrap XL	Class I(4173)	TiO2	S3199	AHLLTPSPLSGPG	_ASFGATGGPPAHLLT(ph)PS(ph)PLSGPGGSSLLEK_	0.993891		p-value(0.05)		Up-regulated	(Ang II(15 min)/Vehicle)@AT1R-HEK cells-AbsFC	AT1R signaling
20363803	Differential	O14686	KMT2D	H	C	SILAC	LTQ-Orbitrap XL	Class I(4173)	TiO2	T3197	PPAHLLTPSPLSG	_ASFGATGGPPAHLLT(ph)PS(ph)PLSGPGGSSLLEK_	0.998782		p-value(0.05)		Up-regulated	(Ang II(15 min)/Vehicle)@AT1R-HEK cells-AbsFC	AT1R signaling
20363803	Differential	O14686	KMT2D	H	C	SILAC	LTQ-Orbitrap XL	Class I(3366)	TiO2	S1671	KLEGPVSPDVEPG	_LEGPVS(ph)PDVEPGK_	1		p-value(0.05)		down-regulated	(Ang II(3 min)/Vehicle)@AT1R-HEK cells-AbsFC	AT1R signaling
22210691	Differential	IPI00297859	KMT2D	H	C	iTRAQ	LTQ Oribtrap VelosÂ	Class 1 (2226)	IMAC	T2332		TPDVFKAPLT(ph)PR		2.41293e-05	p-value(0.05)	1.19308	Up-regulated	(EGF(10min)/Unstimulated R1)@HeLa cell line iTRAQ-Log2FC	labeling comparison study
22210691	Differential	IPI00297859	KMT2D	H	C	iTRAQ	LTQ Oribtrap VelosÂ	Class 1 (2226)	IMAC	S2274		ASEPLLS(ph)PPPFGESR		3.77104e-06	p-value(0.05)	1.30955	Up-regulated	(EGF(10min)/Unstimulated R1)@HeLa cell line iTRAQ-Log2FC	labeling comparison study
22210691	Differential	IPI00297859	KMT2D	H	C	iTRAQ	LTQ Oribtrap VelosÂ	Class 1 (2226)	IMAC	S2260		CPSLDNLAVPES(ph)PGVGGGK		0.0357482	p-value(0.05)	0.556671	Up-regulated	(EGF(10min)/Unstimulated R1)@HeLa cell line iTRAQ-Log2FC	labeling comparison study
22210691	Differential	IPI00297859	KMT2D	H	C	iTRAQ	LTQ Oribtrap VelosÂ	Class 1 (2986)	IMAC	S2260		CPSLDNLAVPES(ph)PGVGGGK		2.80859e-05	p-value(0.05)	1.07437	Up-regulated	(EGF(10min)/Unstimulated R2)@HeLa cell line iTRAQ-Log2FC	labeling comparison study
22210691	Differential	IPI00297859	KMT2D	H	C	iTRAQ	LTQ Oribtrap VelosÂ	Class 1 (2986)	IMAC	T1865		ASPVPSDPEKPGT(ph)PGEGMLSSDLDR		0.00548078	p-value(0.05)	0.710098	Up-regulated	(EGF(10min)/Unstimulated R2)@HeLa cell line iTRAQ-Log2FC	labeling comparison study
22210691	Differential	IPI00297859	KMT2D	H	C	iTRAQ	LTQ Oribtrap VelosÂ	Class 1 (2986)	IMAC	T2332		TPDVFKAPLT(ph)PR		1.49483e-06	p-value(0.05)	1.23221	Up-regulated	(EGF(10min)/Unstimulated R2)@HeLa cell line iTRAQ-Log2FC	labeling comparison study
[truncated: 1,042 more rows]
